# Supplementary material for: Compressional Behavior of Naphthalene (C10H8) and Anthracene (C14H10) up to 50 GPa
Source: ACS Omega. 2025 Oct 19;10(42):50230–42. doi: 10.1021/acsomega.5c06935 (PMC12573047; doi:10.1021/acsomega.5c06935)
Supplement: Supplementary file 2 [file ao5c06935_si_002.cif]

data_Naphthalene_00.0GPa_IAM
_audit_creation_date               2025-08-25
_audit_creation_method
;
Olex2 1.5
(compiled 2025.07.13 svn.rb7424aed for OlexSys, GUI svn.r7311)
;
_shelx_SHELXL_version_number       '2017/1'
_audit_contact_author_address      ?
_audit_contact_author_email        ?
_audit_contact_author_name         ''
_audit_contact_author_phone        ?
_publ_contact_author_id_orcid      ?
_publ_section_references
;
Dolomanov, O.V., Bourhis, L.J., Gildea, R.J, Howard, J.A.K. & Puschmann, H.
 (2009), J. Appl. Cryst. 42, 339-341.

Sheldrick, G.M. (2008). Acta Cryst. A64, 112-122.
;
_chemical_name_common              ?
_chemical_name_systematic          ?
_chemical_formula_moiety           'C10 H8'
_chemical_formula_sum              'C10 H8'
_chemical_formula_weight           128.16
_chemical_melting_point            ?
loop_
  _atom_type_symbol
  _atom_type_description
  _atom_type_scat_dispersion_real
  _atom_type_scat_dispersion_imag
  _atom_type_scat_source
 'C' 'C' -0.0004 0.0004 'International Tables Vol C Tables 4.2.6.8 and 6.1.1.4'
 'H' 'H' 0.0000 0.0000 'International Tables Vol C Tables 4.2.6.8 and 6.1.1.4'

_shelx_space_group_comment
;
The symmetry employed for this shelxl refinement is uniquely defined
by the following loop, which should always be used as a source of
symmetry information in preference to the above space-group names.
They are only intended as comments.
;
_space_group_crystal_system        'monoclinic'
_space_group_IT_number             14
_space_group_name_H-M_alt          'P 1 21/c 1'
_space_group_name_Hall             '-P 2ybc'
loop_
  _space_group_symop_operation_xyz
 'x, y, z'
 '-x, y+1/2, -z+1/2'
 '-x, -y, -z'
 'x, -y-1/2, z-1/2'

_cell_length_a                     8.147(6)
_cell_length_b                     6.0035(8)
_cell_length_c                     8.293(3)
_cell_angle_alpha                  90
_cell_angle_beta                   116.08(7)
_cell_angle_gamma                  90
_cell_volume                       364.3(4)
_cell_formula_units_Z              2
_cell_measurement_reflns_used      71
_cell_measurement_temperature      293(2)
_cell_measurement_theta_max        13.2750
_cell_measurement_theta_min        3.0500
_shelx_estimated_absorpt_T_max     ?
_shelx_estimated_absorpt_T_min     ?
_exptl_absorpt_coefficient_mu      0.029
_exptl_absorpt_correction_T_max    1.00000
_exptl_absorpt_correction_T_min    0.37005
_exptl_absorpt_correction_type     multi-scan
_exptl_absorpt_process_details
;
CrysAlisPro 1.171.43.115a (Rigaku Oxford Diffraction, 2024)
Empirical absorption correction using spherical harmonics,
implemented in SCALE3 ABSPACK scaling algorithm.
;
_exptl_absorpt_special_details     ?
_exptl_crystal_colour              'clear colourless'
_exptl_crystal_colour_lustre       clear
_exptl_crystal_colour_primary      colourless
_exptl_crystal_density_diffrn      1.168
_exptl_crystal_density_meas        ?
_exptl_crystal_density_method      ?
_exptl_crystal_description         block
_exptl_crystal_F_000               136
_exptl_crystal_size_max            0.013
_exptl_crystal_size_mid            0.012
_exptl_crystal_size_min            0.012
_exptl_transmission_factor_max     ?
_exptl_transmission_factor_min     ?
_diffrn_reflns_av_R_equivalents    0.0931
_diffrn_reflns_av_unetI/netI       0.1816
_diffrn_reflns_Laue_measured_fraction_full  0.376
_diffrn_reflns_Laue_measured_fraction_max  0.224
_diffrn_reflns_limit_h_max         7
_diffrn_reflns_limit_h_min         -8
_diffrn_reflns_limit_k_max         10
_diffrn_reflns_limit_k_min         -11
_diffrn_reflns_limit_l_max         11
_diffrn_reflns_limit_l_min         -9
_diffrn_reflns_number              888
_diffrn_reflns_point_group_measured_fraction_full  0.376
_diffrn_reflns_point_group_measured_fraction_max  0.224
_diffrn_reflns_theta_full          12.961
_diffrn_reflns_theta_max           20.844
_diffrn_reflns_theta_min           2.292
_diffrn_ambient_temperature        293(2)
_diffrn_detector_area_resol_mean   13.3333
_diffrn_measured_fraction_theta_full  0.376
_diffrn_measured_fraction_theta_max  0.224
_diffrn_measurement_details
;
List of Runs (angles in degrees, time in seconds):

  # Type    Start    End  Width  t~exp~   \w     \q     \k     \f   Frames
--------------------------------------------------------------------------
  1  \w    -32.00  32.00   0.50    1.00    --    0.00   0.00   0.00  128
;
_diffrn_measurement_device         'abstract diffractometer'
_diffrn_measurement_device_type   
 'esperanto-CrysAlisPro-abstract goniometer imported esperanto images'
_diffrn_measurement_method         '\w scans'
_diffrn_radiation_type             synchrotron
_diffrn_radiation_wavelength       0.3738
_diffrn_source                     synchrotron
_reflns_Friedel_coverage           0.000
_reflns_Friedel_fraction_full      .
_reflns_Friedel_fraction_max       .
_reflns_number_gt                  190
_reflns_number_total               589
_reflns_special_details
;
 Reflections were merged by SHELXL according to the crystal
 class for the calculation of statistics and refinement.
 
 _reflns_Friedel_fraction is defined as the number of unique
 Friedel pairs measured divided by the number that would be
 possible theoretically, ignoring centric projections and
 systematic absences.
;
_reflns_threshold_expression       'I > 2\s(I)'
_computing_cell_refinement         'CrysAlisPro 1.171.43.115a (Rigaku OD, 2024)'
_computing_data_collection        
 'CrysAlisPro 1.171.43.115a (Rigaku OD, 2024) (IMPORT)'
_computing_data_reduction          'CrysAlisPro 1.171.43.115a (Rigaku OD, 2024)'
_computing_molecular_graphics      'Olex2 1.5 (Dolomanov et al., 2009)'
_computing_publication_material    'Olex2 1.5 (Dolomanov et al., 2009)'
_computing_structure_refinement    'XL  (Sheldrick, 2008)'
_computing_structure_solution      'SHELXT 2018/2 (Sheldrick, 2018)'
_refine_diff_density_max           0.088
_refine_diff_density_min           -0.091
_refine_diff_density_rms           0.024
_refine_ls_extinction_coef         .
_refine_ls_extinction_method       none
_refine_ls_goodness_of_fit_ref     0.858
_refine_ls_hydrogen_treatment      constr
_refine_ls_matrix_type             full
_refine_ls_number_parameters       46
_refine_ls_number_reflns           589
_refine_ls_number_restraints       0
_refine_ls_R_factor_all            0.1937
_refine_ls_R_factor_gt             0.0813
_refine_ls_restrained_S_all        0.858
_refine_ls_shift/su_max            0.000
_refine_ls_shift/su_mean           0.000
_refine_ls_structure_factor_coef   Fsqd
_refine_ls_weighting_details      
 'w=1/[\s^2^(Fo^2^)+(0.0403P)^2^] where P=(Fo^2^+2Fc^2^)/3'
_refine_ls_weighting_scheme        calc
_refine_ls_wR_factor_gt            0.1845
_refine_ls_wR_factor_ref           0.2489
_refine_special_details            ?
_olex2_refinement_description
;
1. Fixed Uiso
 At 1.2 times of:
  All C(H) groups
2.a Aromatic/amide H refined with riding coordinates:
 C1(H1), C2(H2), C3(H3), C4(H4)
;
_atom_sites_solution_hydrogens     geom
_atom_sites_solution_primary       ?
_atom_sites_solution_secondary     ?
loop_
  _atom_site_label
  _atom_site_type_symbol
  _atom_site_fract_x
  _atom_site_fract_y
  _atom_site_fract_z
  _atom_site_U_iso_or_equiv
  _atom_site_adp_type
  _atom_site_occupancy
  _atom_site_site_symmetry_order
  _atom_site_calc_flag
  _atom_site_refinement_flags_posn
  _atom_site_refinement_flags_adp
  _atom_site_refinement_flags_occupancy
  _atom_site_disorder_assembly
  _atom_site_disorder_group
 C1 C 0.4210(7) 0.7454(4) 0.3481(5) 0.082(3) Uani 1 1 d . . . . .
 H1 H 0.465343 0.882725 0.333182 0.099 Uiso 1 1 calc R U . . .
 C2 C 0.2491(7) 0.6854(4) 0.2358(4) 0.097(4) Uani 1 1 d . . . . .
 H2 H 0.178132 0.778340 0.140884 0.116 Uiso 1 1 calc R U . . .
 C3 C 0.1753(8) 0.4822(4) 0.2609(6) 0.092(4) Uani 1 1 d . . . . .
 H3 H 0.055324 0.443764 0.184532 0.110 Uiso 1 1 calc R U . . .
 C4 C 0.2791(7) 0.3444(4) 0.3958(5) 0.080(3) Uani 1 1 d . . . . .
 H4 H 0.228666 0.213039 0.413428 0.096 Uiso 1 1 calc R U . . .
 C5 C 0.4648(6) 0.3967(3) 0.5120(4) 0.076(3) Uani 1 1 d . . . . .

loop_
  _atom_site_aniso_label
  _atom_site_aniso_U_11
  _atom_site_aniso_U_22
  _atom_site_aniso_U_33
  _atom_site_aniso_U_23
  _atom_site_aniso_U_13
  _atom_site_aniso_U_12
 C1 0.113(5) 0.0578(13) 0.083(3) 0.0044(11) 0.049(3) 0.0018(13)
 C2 0.106(6) 0.0822(16) 0.087(3) 0.0097(15) 0.029(4) 0.0181(17)
 C3 0.076(5) 0.0924(18) 0.099(3) -0.0103(15) 0.030(4) 0.001(2)
 C4 0.088(4) 0.0670(15) 0.092(3) -0.0087(13) 0.047(3) -0.0129(14)
 C5 0.091(4) 0.0523(11) 0.078(3) -0.0042(10) 0.031(3) -0.0050(12)

_geom_special_details
;
 All esds (except the esd in the dihedral angle between two l.s. planes)
 are estimated using the full covariance matrix.  The cell esds are taken
 into account individually in the estimation of esds in distances, angles
 and torsion angles; correlations between esds in cell parameters are only
 used when they are defined by crystal symmetry.  An approximate (isotropic)
 treatment of cell esds is used for estimating esds involving l.s. planes.
;
loop_
  _geom_bond_atom_site_label_1
  _geom_bond_atom_site_label_2
  _geom_bond_distance
  _geom_bond_site_symmetry_2
  _geom_bond_publ_flag
 C1 H1 0.9300 . ?
 C1 C2 1.346(6) . ?
 C1 C5 1.410(4) 3_666 ?
 C2 H2 0.9300 . ?
 C2 C3 1.415(6) . ?
 C3 H3 0.9300 . ?
 C3 C4 1.349(4) . ?
 C4 H4 0.9300 . ?
 C4 C5 1.426(6) . ?
 C5 C5 1.416(7) 3_666 ?

loop_
  _geom_angle_atom_site_label_1
  _geom_angle_atom_site_label_2
  _geom_angle_atom_site_label_3
  _geom_angle
  _geom_angle_site_symmetry_1
  _geom_angle_site_symmetry_3
  _geom_angle_publ_flag
 C2 C1 H1 119.5 . . ?
 C2 C1 C5 121.1(3) . 3_666 ?
 C5 C1 H1 119.5 3_666 . ?
 C1 C2 H2 119.7 . . ?
 C1 C2 C3 120.6(3) . . ?
 C3 C2 H2 119.7 . . ?
 C2 C3 H3 120.0 . . ?
 C4 C3 C2 119.9(4) . . ?
 C4 C3 H3 120.0 . . ?
 C3 C4 H4 119.4 . . ?
 C3 C4 C5 121.2(4) . . ?
 C5 C4 H4 119.4 . . ?
 C1 C5 C4 122.8(3) 3_666 . ?
 C1 C5 C5 118.9(4) 3_666 3_666 ?
 C5 C5 C4 118.2(3) 3_666 . ?

loop_
  _geom_torsion_atom_site_label_1
  _geom_torsion_atom_site_label_2
  _geom_torsion_atom_site_label_3
  _geom_torsion_atom_site_label_4
  _geom_torsion
  _geom_torsion_site_symmetry_1
  _geom_torsion_site_symmetry_2
  _geom_torsion_site_symmetry_3
  _geom_torsion_site_symmetry_4
  _geom_torsion_publ_flag
 C1 C2 C3 C4 -1.6(11) . . . . ?
 C2 C3 C4 C5 -1.7(10) . . . . ?
 C3 C4 C5 C1 -178.5(5) . . . 3_666 ?
 C3 C4 C5 C5 3.3(11) . . . 3_666 ?
 C5 C1 C2 C3 3.1(10) 3_666 . . . ?

_shelx_res_file
;
TITL Naphthalene_00.0GPa_IAM_a.res in P2(1)/c
    Naphthalene_00.0GPa_IAM.res
    created by SHELXL-2017/1 at 19:45:28 on 25-Aug-2025
REM Old TITL Naphthalene_00.0GPa_IAM_a.res in P2(1)/c
REM SHELXT solution in P2(1)/c: R1 0.246, Rweak 0.677, Alpha 0.120
REM <I/s> 0.364 for 17 systematic absences, Orientation as input
REM Formula found by SHELXT: C5
CELL 0.3738 8.1466 6.0035 8.2926 90 116.083 90
ZERR 2 0.006 0.0008 0.0032 0 0.065 0
LATT 1
SYMM -X,0.5+Y,0.5-Z
SFAC C H
DISP C -0.0004 0.0004 4.7227
DISP H 0 0 0.5914
UNIT 20 16

L.S. 20
PLAN  5
CONF
BOND $H
list 4
MORE -1
fmap 2
acta
OMIT -3 6 2
OMIT -1 3 4
REM <olex2.extras>
REM <HklSrc "%.\\Naphthalene_00.0GPa_IAM.hkl">
REM </olex2.extras>

WGHT    0.040300
FVAR       4.21452
C1    1    0.421049    0.745362    0.348114    11.00000    0.11251    0.05777 =
         0.08330    0.00439    0.04870    0.00175
AFIX  43
H1    2    0.465343    0.882725    0.333182    11.00000   -1.20000
AFIX   0
C2    1    0.249068    0.685410    0.235815    11.00000    0.10645    0.08218 =
         0.08732    0.00974    0.02861    0.01814
AFIX  43
H2    2    0.178132    0.778340    0.140884    11.00000   -1.20000
AFIX   0
C3    1    0.175250    0.482213    0.260935    11.00000    0.07577    0.09236 =
         0.09851   -0.01027    0.03011    0.00082
AFIX  43
H3    2    0.055324    0.443764    0.184532    11.00000   -1.20000
AFIX   0
C4    1    0.279076    0.344432    0.395826    11.00000    0.08843    0.06696 =
         0.09232   -0.00873    0.04734   -0.01293
AFIX  43
H4    2    0.228666    0.213039    0.413428    11.00000   -1.20000
AFIX   0
C5    1    0.464833    0.396685    0.511962    11.00000    0.09080    0.05227 =
         0.07758   -0.00419    0.03052   -0.00499
HKLF 4


REM  Naphthalene_00.0GPa_IAM_a.res in P2(1)/c
REM R1 =  0.0813 for     190 Fo > 4sig(Fo)  and  0.1937 for all     589 data
REM     46 parameters refined using      0 restraints

END

WGHT      0.0259      0.0000

REM Highest difference peak  0.088,  deepest hole -0.091,  1-sigma level  0.024
Q1    1   0.5775  0.5103  0.6423  11.00000  0.05    0.09
Q2    1   0.1316  0.1624  0.1106  11.00000  0.05    0.08
Q3    1   0.3243  0.2528  0.5611  11.00000  0.05    0.07
Q4    1   0.4582  0.2588  0.3661  11.00000  0.05    0.06
Q5    1   0.2839  0.5950  0.4078  11.00000  0.05    0.06
;
_shelx_res_checksum                88427
_shelx_hkl_file
;
   0   1  -1 9999.00 1480.03
   0   1  -2   23.18    4.51
   0  -1   2   28.56    4.35
   0  -1   5   17.80    5.60
   0   2   0 4830.04  714.98
   0  -2   1   86.19   12.52
   0   2  -1   79.93   12.56
   0  -2   6    8.01    6.72
   0  -3   0    0.68    2.03
   0   3   0    0.08    2.07
   0   3  -2  500.42   68.30
   0  -3   2  429.85   68.24
   0  -3   3   36.50    7.00
   0   3  -3   42.42    7.25
   0  -3   6   59.19   11.34
   0   3  -7    8.59   10.80
   0  -3   7   29.17    8.46
   0  -3   8    3.92    8.09
   0  -4   0    1.73    2.36
   0   4   0    4.59    3.34
   0  -4   1  385.67   57.28
   0   4  -2 1475.19  218.60
   0   4  -3  790.49  117.40
   0   4  -4   34.93    8.27
   0  -4   4   34.57    7.18
   0   4  -5   39.61    9.48
   0  -4   5   38.10    8.42
   0  -4   6   -5.18    7.14
   0   4  -6   -7.70    8.61
   0  -4   7   -2.50    8.30
   0   4  -8   18.53   11.70
   0  -4   8    5.92    9.51
   0  -5   0    6.47    3.30
   0   5   0   -6.16    4.25
   0   5  -1  114.00   18.89
   0  -5   1  126.29   18.55
   0  -5   2  438.00   65.14
   0  -5   3  180.54   25.74
   0   5  -3  150.42   26.06
   0  -5   4   21.28    6.66
   0  -5   5   72.15   11.39
   0   5  -5   46.53   12.30
   0   5  -6   10.97    9.26
   0  -5   6   15.96    7.32
   0   5  -7   -4.70   10.85
   0  -5   7   10.67    7.66
   0  -5   8    7.56    9.58
   0  -5   9    7.61   10.24
   0  -6   0    2.35    4.03
   0   6   0    4.53    5.47
   0  -6   1   13.04    4.42
   0   6  -1    6.73    6.48
   0   6   1    7.00    6.57
   0   6  -2   67.80   13.00
   0  -6   2   70.43   11.33
   0  -6   3   -1.50    5.08
   0  -6   4   -2.30    6.65
   0   6  -4  -13.04    8.44
   0   6  -5    1.40    9.18
   0   6  -6   45.75   14.65
   0  -6   6   80.03   13.29
   0   6  -7    3.45   11.11
   0  -6   7    9.96    8.83
   0  -6   8    1.67    9.67
   0   7   0    0.97    7.91
   0   7  -1  -11.30    7.50
   0  -7   1    2.00    4.37
   0   7   1   -0.47    7.56
   0   7  -2   44.96   14.65
   0  -7   2   97.37   13.46
   0  -7   3    2.74    5.60
   0   7  -3   -2.51    8.73
   0   7  -4    5.22    9.37
   0  -7   4    2.94    6.49
   0  -7   5    6.53    8.16
   0  -7   7   -7.12    9.38
   0   8   1    6.74   10.73
   0   8  -1   -3.75    9.32
   0  -8   2   -4.33    6.00
   0   8  -2    4.44   10.51
   0   8  -3    6.23   10.07
   0  -8   3    3.40    6.28
   0  -8   4    4.50    7.09
   0   8  -4    2.33   11.63
   0  -8   5    1.40    8.12
   0  -8   6   -2.39    8.60
   0   9   0  -10.63   13.09
   0   9   1   10.07   13.70
   0   9  -2   10.77   13.09
   0  -9   2    3.35    6.45
   0  -9   4    1.90    7.85
   0  10   0    5.53   14.59
   1   0   1   -0.02    0.54
  -1   0  -1    0.34    0.59
  -1   0  -2    6.86    1.93
   1   0   2    6.64    1.59
  -1   0  -3    1.67    3.37
   1   0   5    0.06    4.09
   1  -1   1 2092.91  309.12
  -1   1  -1 2082.25  309.14
  -1   1  -2  617.07   90.82
   1  -1   2  609.42   90.80
  -1   1  -5   13.10    6.67
   1  -1   6    1.80    4.78
   1  -1   8   12.11    6.31
  -1  -2   4   39.10    8.30
  -1  -2   2  464.48   68.99
   1   2  -1 3134.20  464.01
   1   2   0 4152.70  614.71
  -1   2  -1 1668.25  248.04
   1  -2   1 1680.32  248.02
   1  -2   2 3403.73  503.93
   1  -2   3   77.04   11.90
  -1   2  -5   38.50    8.50
   1  -2   6   46.56    7.58
  -1   2  -6   12.97    9.45
  -1   2  -7   16.78    9.77
   1  -2   7   31.08    7.49
   1  -2   8    3.24    7.15
   1   3  -5    7.37    7.45
  -1  -3   5   18.07    6.80
  -1  -3   4  547.61   81.53
  -1  -3   3  503.68   76.78
   1   3  -3  529.83   76.81
   1   3  -2 1549.34  229.54
   1   3  -1 1222.70  181.12
   1   3   0 2761.91  408.90
   1   3   1    5.34    2.05
  -1   3  -1    9.50    3.24
   1  -3   1    8.43    2.61
   1  -3   2   14.58    3.59
  -1   3  -2    9.28    3.77
   1  -3   3   36.47    7.03
  -1   3  -3   41.68    7.26
   1  -3   4   65.05   10.60
  -1   3  -4   62.65   11.13
   1  -3   5    5.47    5.58
  -1   3  -6    6.48    8.86
   1  -3   6   38.65    7.52
   1  -3   7    6.54    6.38
  -1   3  -7  -10.78    9.38
   1  -3   8   10.75    7.12
  -1   3  -8   11.54   10.55
   1  -3   9   -1.18    7.92
  -1  -4   7    0.82    8.89
  -1  -4   6   33.10    8.62
   1   4  -6    9.70    9.78
  -1  -4   5   91.22   14.63
   1   4  -5   74.22   15.30
  -1  -4   4 1163.54  172.64
   1   4  -3   47.69    9.08
  -1  -4   1    2.61    2.50
   1   4  -1    2.91    3.24
  -1  -4   0  110.07   16.52
  -1   4  -2  203.10   31.23
   1  -4   2  208.93   31.00
   1  -4   3   11.10    4.82
  -1   4  -3   14.45    5.46
  -1   4  -5   -0.34    6.80
   1  -4   5    4.64    5.77
   1  -4   6    3.86    6.39
  -1   4  -7   -3.23   10.20
   1  -4   7   18.80    7.11
   1  -4   8   15.36    7.67
  -1   4  -8   -2.24   11.35
   1  -4   9    8.56    8.26
  -1   4  -9    3.72   12.15
   1  -4  10    0.16    8.46
  -1  -5   8    4.40   10.49
   1   5  -7  -17.00   13.39
  -1  -5   7   40.93   11.78
   1   5  -6    9.04    9.94
   1   5  -5   -4.41    8.70
  -1  -5   4   74.18   12.65
   1   5  -4   74.68   13.70
  -1  -5   3  535.30   79.64
  -1  -5   2   16.28    4.23
   1   5  -2    7.26    5.13
  -1  -5   1   16.09    4.17
   1   5  -1   19.88    5.14
  -1   5  -3    6.06    6.27
   1  -5   3    3.23    4.60
   1  -5   4  239.61   36.46
  -1   5  -4  242.70   36.68
   1  -5   5  166.30   22.60
  -1   5  -5  110.63   23.04
   1  -5   6   -0.90    7.00
  -1   5  -6    7.59    8.65
   1  -5   7   -2.13    8.10
  -1   5  -8  -30.27   11.84
   1  -5   8    8.96    8.50
   1  -5   9    3.44    9.21
  -1  -6   8    3.28   10.72
  -1  -6   7   -4.51    9.31
   1   6  -7   -6.45   11.73
   1   6  -6    6.12   10.85
  -1  -6   5    7.10    7.34
   1   6  -5  -17.76    9.37
  -1  -6   4   10.76    6.71
   1   6  -4   15.46    8.36
   1   6  -3   13.82    7.09
  -1  -6   3    4.46    5.22
   1   6  -2    0.10    6.24
  -1  -6   2    1.99    4.32
   1   6  -1    1.23    5.72
  -1  -6   1    1.28    3.55
   1   6   0  248.55   37.55
   1   6   1   45.20    7.99
   1  -6   1   27.22    6.57
  -1   6  -1   35.04    8.23
   1  -6   2    6.68    4.91
   1   6   3   13.03    7.16
   1  -6   3    3.56    5.72
  -1   6  -3    5.74    7.72
  -1   6  -4   45.28   11.05
  -1   6  -5    6.77    8.84
   1  -6   5    8.72    7.18
  -1   6  -6   -5.10    9.67
   1  -6   6    9.17    7.72
   1  -6   7   -1.66    8.01
   1  -6   8   17.38    9.34
  -1  -7   6   -4.48    9.67
   1   7  -5    5.38   10.35
  -1  -7   5    1.59    7.75
  -1  -7   4   21.80    7.77
   1   7  -4   16.82   10.07
   1   7  -3    0.14    7.92
  -1  -7   3    0.44    6.18
  -1  -7   2   35.10    6.54
   1   7  -2   14.31    8.39
   1   7  -1    3.90    7.37
  -1   7   0    3.33    8.57
  -1  -7   0    3.71    4.43
   1   7   0   -2.98    6.59
  -1   7  -1    8.82    8.32
   1  -7   1   10.15    5.48
   1   7   1   20.56    7.28
   1   7   2   41.96    8.21
   1  -7   2   34.66    7.68
  -1   7  -2   19.43   10.74
   1  -7   3   12.95    6.38
  -1   7  -3   10.70    9.53
   1   7   3   10.13    7.70
   1  -7   4   17.84    7.26
  -1   7  -4   16.83   10.11
  -1   7  -5   -9.91   10.76
   1  -7   6   -2.58    7.75
  -1  -8   6   14.84   10.16
  -1  -8   5    3.69    9.07
  -1  -8   4    8.19    7.27
   1   8  -4    1.83   11.78
   1   8  -3    8.93   10.09
  -1  -8   3   11.97    6.16
   1   8  -2   -2.04   10.28
  -1  -8   1    1.62    4.81
  -1   8   0   18.23   12.05
   1   8   0   16.27    9.15
   1   8   1    8.14    8.39
  -1   8  -1    2.53   11.40
  -1   8  -2    7.89   11.65
   1   8   2   -5.09    8.25
   1  -8   2   -2.04    6.05
   1   8   3   12.90    8.19
   1  -8   3    2.64    7.03
  -1   8  -3   -4.47   11.01
   1  -8   4    0.13    7.63
   1  -8   5   -0.29    8.25
  -1  -9   5    2.81    8.38
  -1  -9   3    0.65    6.47
   1   9  -3  -15.85   12.79
  -1  -9   2    2.10    6.01
   1   9  -2    0.72   11.02
   1   9  -1    6.22   10.80
  -1  -9   1   -3.46    5.47
   1   9   0   -9.13   10.52
  -1   9  -1    7.66   14.08
   1   9   1    9.50   10.16
   1   9   2   -5.37   10.71
   1  -9   2   -2.65    6.84
   1  -9   3    1.92    7.65
  -1 -10   3    1.63    8.15
  -1 -10   2   -3.60    6.78
   1  10  -1   16.46   13.70
   1  10   0    1.86   12.48
   1  10   1   16.74   12.56
  -2   0  -1    0.62    1.10
   2   0   1   -0.41    1.41
  -2   0  -2  776.65  115.04
   2   0   3    1.65    1.98
  -2   0  -3    0.82    2.81
   2   0   4    9.32    3.12
   2   0   5   -6.37    3.85
  -2   0  -5   -0.19    7.26
   2   0   7    3.46    4.72
   2   0   9    1.05    6.06
   2  -1   1 2412.04  357.13
  -2   1  -2 1228.89  179.45
   2   1   2 1204.27  179.38
   2  -1   2 1210.86  179.44
   2   1   3   20.71    3.64
  -2   1  -3   22.06    4.22
  -2   1  -4   90.95   13.91
   2  -1   4   87.65   13.62
   2  -1   5  384.02   57.15
  -2   1  -6   12.32    8.06
   2  -1   6    2.46    4.35
   2   1   6    8.80    3.81
   2  -1   7    0.51    5.75
   2  -1   8    0.09    6.01
   2   1   8   -0.41    5.24
  -2  -2   0  566.21   83.90
   2  -2   1 1011.40  149.85
  -2   2  -2 1612.14  238.79
   2   2   4    0.03    2.57
  -2   2  -4    7.91    4.08
   2   2   5    7.75    3.65
  -2   2  -5    1.36    5.19
   2  -2   5    4.21    4.00
   2  -2   6   17.20    5.31
  -2   2  -6   11.59    7.66
   2  -2   7    6.55    5.00
  -2   2  -7    2.07    8.45
  -2   2  -8   -8.89    9.91
   2  -2   8    7.48    5.95
   2  -2   9    7.14    6.48
   2   3  -3   -2.37    5.31
  -2  -3   2   34.07    6.29
   2   3  -1  493.16   74.14
  -2  -3   1  502.57   74.06
  -2  -3   0  710.65  105.28
   2   3   1  801.32  118.68
  -2   3  -2   67.31   10.73
   2  -3   4   64.03   10.69
  -2   3  -5   74.68   12.88
  -2   3  -6   12.74    7.32
   2  -3   6    9.67    5.75
  -2   3  -7   -2.72    8.03
   2  -3   7    1.05    5.79
  -2   3  -8    1.16   10.15
   2  -3   8   -3.31    6.18
  -2   3  -9   -7.22   11.63
   2  -3   9    0.24    6.91
   2  -3  10   -0.26    7.72
  -2  -4   4 1465.10  217.32
  -2  -4   3  335.11   50.12
  -2  -4   2    0.26    3.45
   2   4  -2    1.36    4.61
   2   4  -1  136.23   20.80
  -2  -4   0   10.67    2.59
   2   4   0    6.98    3.28
   2   4   1   75.28   13.06
   2  -4   1  108.35   13.47
  -2   4  -2  222.03   32.76
   2  -4   2  214.60   32.63
   2  -4   3  405.22   57.58
  -2   4  -3  354.60   57.74
   2  -4   4  243.63   36.71
   2  -4   5    8.07    5.85
  -2   4  -6    2.00    8.18
   2  -4   6   -7.62    6.11
  -2   4  -7    0.61    9.10
   2  -4   7    1.81    6.36
  -2   4  -8    6.12   10.21
   2  -4   8    6.37    7.58
   2  -4   9   -0.14    8.09
   2  -4  10   -0.15    8.25
   2   5  -6   10.27   10.75
  -2  -5   5   47.73    9.93
   2   5  -5   20.53   10.88
  -2  -5   4    4.60    6.75
  -2  -5   3   30.98    7.07
   2   5  -3   22.87    7.98
  -2  -5   2    4.77    3.79
   2   5  -2    6.15    5.96
   2   5   0  306.34   45.76
  -2  -5   0  306.93   45.58
   2   5   1   77.03   12.09
  -2   5  -2   78.45   14.77
   2  -5   2   96.95   14.37
   2  -5   3  238.70   33.82
  -2   5  -3  196.77   34.18
   2   5   4   43.73    7.69
   2  -5   4   48.80    8.67
  -2   5  -4   43.82    9.72
   2  -5   5   -2.52    5.63
  -2   5  -5    5.10    7.51
   2  -5   6    3.15    7.45
  -2   5  -7   20.83   10.63
   2  -5   7   26.22    8.61
   2  -5   8   13.83    8.17
   2   6  -7    4.74   11.98
  -2  -6   6  -10.05    9.55
  -2  -6   5   39.45    9.26
   2   6  -5   13.93   10.68
  -2  -6   4   15.99    6.33
   2   6  -4   10.43    9.06
   2   6  -3   -2.55    7.16
  -2  -6   3    3.94    5.39
   2   6  -2   -1.64    6.04
  -2  -6   2   13.76    4.37
  -2  -6   1   52.18    8.56
   2   6  -1   40.66    9.30
  -2  -6   0  354.71   52.73
   2  -6   1    2.81    5.24
   2   6   2    2.24    4.22
  -2   6  -2   -3.76    8.55
   2  -6   2    2.56    5.49
  -2   6  -3    9.73    8.23
   2   6   3   -0.46    4.23
   2  -6   3    6.96    5.79
   2   6   4   23.05    5.45
   2  -6   4   18.96    6.80
  -2   6  -4   11.54    8.97
  -2   6  -5    0.16    8.69
   2  -6   5    1.40    6.44
   2  -6   6    4.86    6.74
  -2   6  -6   -1.57    9.53
   2  -6   7   -2.39    8.22
  -2  -7   8   14.61   12.93
  -2  -7   7    4.59   10.53
   2   7  -6    0.61   12.46
  -2  -7   6    6.85    9.17
   2   7  -5   -6.93   10.76
  -2  -7   5    2.56    8.07
   2   7  -4    6.28    9.90
  -2  -7   4   26.76    7.57
   2   7  -3   10.25    8.33
  -2  -7   3    4.69    6.15
   2   7  -2    5.83    7.19
  -2  -7   1   26.50    5.51
   2   7  -1   18.08    8.51
  -2  -7   0    2.01    3.60
   2   7   0    3.77    6.40
  -2   7  -1    0.65    9.65
   2   7   1    4.68    5.62
   2  -7   2    3.41    6.28
   2   7   2    9.05    5.85
   2   7   3    2.32    5.28
  -2   7  -3    7.62    9.74
   2  -7   3    1.88    6.40
   2   7   4   17.21    5.69
  -2   7  -4    5.03   10.12
   2  -7   5   -2.14    7.27
   2  -7   6    3.82    7.93
  -2  -8   6    5.07    9.39
   2   8  -5   -1.60   11.84
  -2  -8   5   -2.13    8.24
   2   8  -4   -4.88   10.66
  -2  -8   3    3.10    5.53
   2   8  -3   -0.16    9.66
  -2  -8   2    6.27    5.14
   2   8  -1    9.72    9.89
  -2  -8   1    0.06    4.61
   2   8   0   15.08    8.30
  -2   8  -1    5.93   11.90
   2   8   1    1.01    7.21
  -2   8  -2   -2.22   12.74
   2  -8   2    1.61    7.23
   2   8   2    5.42    6.83
   2  -8   3   15.23    7.42
   2   8   3    8.14    6.72
   2  -8   4    3.87    8.16
  -2  -9   4   -2.60    7.52
   2   9  -3    0.37   11.71
  -2  -9   3   -2.37    6.21
  -2  -9   2    0.08    5.82
   2   9  -2    2.07   10.33
  -2  -9   1   -1.21    5.26
   2   9  -1    6.65   11.91
   2   9   0   -2.14    9.89
  -2 -10   3   13.46    7.17
   2  10  -2   -5.50   13.68
  -2 -10   2   -0.09    6.13
   2  10  -1  -12.29   11.89
  -3   0  -2   91.58   13.76
   3   0   3    2.05    2.41
  -3   0  -3    1.49    2.70
   3   0   4 1713.05  253.71
  -3   0  -5    0.16    5.71
   3   0   5    1.50    3.58
  -3   0  -6   -3.27    8.33
   3   0   6    5.84    4.58
   3   0   8    0.40    5.01
   3   0   9    0.07    5.30
  -3   1  -1 1363.04  201.86
  -3  -1  -3   72.48    9.98
  -3   1  -3   61.53    9.81
   3   1   3   58.18    9.58
  -3   1  -4  421.51   69.03
   3   1   4  483.01   68.89
   3   1   5  170.79   23.70
   3  -1   5  139.19   23.81
  -3   1  -6   15.04    7.25
   3  -1   6    2.60    4.81
   3   1   7    0.05    3.74
  -3   1  -7   -3.49    8.81
   3  -1   7    4.07    4.78
   3   1   8    0.30    4.50
   3  -1  10    0.86    6.73
  -3   2  -1   20.91    4.37
  -3   2  -2    4.39    2.95
  -3   2  -3   42.92    7.30
   3  -2   4   -0.60    3.57
   3   2   4    4.15    2.30
  -3   2  -4    4.02    4.26
   3  -2   5   13.12    4.98
  -3   2  -5   13.16    5.29
   3   2   6    9.38    3.46
   3  -2   6   14.34    5.63
   3   2   7    0.55    3.69
  -3   2  -7    5.30    8.07
   3  -2   7    1.99    5.17
   3   2   8    0.10    4.21
   3  -2   8   -0.10    5.71
  -3   2  -8   -3.26    9.42
   3   2   9   -1.48    4.68
   3  -2  10    0.11    6.79
   3  -2  11   -0.12    6.93
   3  -3   2   75.37   12.00
   3  -3   3   61.89   10.22
  -3   3  -4   26.59    6.48
   3  -3   5   43.51    6.56
   3   3   5   27.64    4.92
   3  -3   6   30.53    5.89
  -3   3  -6   36.19    7.23
   3   3   7    0.03    3.91
  -3   3  -7  -14.63    9.51
   3   3   8   -0.12    4.14
  -3   3  -8    3.07    9.96
   3  -3   8    1.16    6.62
  -3   3  -9  -15.40   11.03
   3  -3   9   -0.79    6.31
   3  -3  10   -0.12    6.91
  -3  -4   3   -2.08    5.77
  -3  -4   2   35.58    7.32
  -3  -4   1   22.37    4.78
  -3  -4   0    4.73    2.37
  -3   4  -2  987.89  146.60
   3  -4   3   -1.98    4.72
  -3   4  -3   -1.80    5.42
   3  -4   4    3.96    5.25
  -3   4  -5    4.26    6.58
   3  -4   6    6.66    5.62
  -3   4  -6   12.78    8.06
   3   4   6    1.74    2.04
   3  -4   7   -0.24    6.47
  -3   4  -7    0.14    8.65
   3   4   7   -0.02    2.76
   3  -4   8   -0.13    7.42
  -3   4  -8   -2.90   10.10
   3  -4   9    0.14    7.63
  -3  -5   5   68.10   13.90
  -3  -5   4    5.95    8.27
  -3  -5   3    2.09    5.68
   3   5  -3    2.38    7.82
  -3  -5   2   -0.07    4.69
   3   5  -2   -2.34    7.57
   3   5  -1  172.83   26.37
  -3   5  -1   15.41    7.33
  -3   5  -2  111.52   18.05
  -3   5  -3  105.39   17.19
   3  -5   3  104.41   16.65
   3  -5   4    7.29    5.68
  -3   5  -4    1.01    7.13
   3  -5   5    3.70    6.06
   3  -5   6   12.30    6.74
  -3   5  -6    9.40    8.77
   3  -5   7   13.13    7.29
   3  -5   8  -10.93    7.52
  -3  -6   6   23.41   11.31
  -3  -6   5   63.77   13.34
  -3  -6   4   17.27    8.23
  -3  -6   3    0.37    5.56
   3   6  -3    3.93    7.70
   3   6  -2  144.44   22.81
  -3  -6   1   32.90    6.19
   3   6  -1   29.25    8.29
   3   6   0   17.14    5.97
  -3  -6   0   16.24    3.67
   3   6   1   -2.56    4.80
   3  -6   2    1.00    6.17
  -3   6  -2   11.18    7.89
   3   6   2   -2.05    4.07
   3  -6   3    7.18    6.73
  -3   6  -3   19.36    8.80
   3   6   3    1.89    3.20
  -3   6  -4    0.46    8.20
   3  -6   4    7.16    6.45
   3   6   4   -2.12    2.32
   3  -6   5   -1.59    6.70
  -3   6  -5   12.25    8.77
   3  -6   6   19.00    7.99
   3  -6   7    7.68    7.75
  -3  -7   6    0.91    9.95
   3   7  -5    1.22   11.16
  -3  -7   5    3.48    8.55
   3   7  -4    4.91    9.59
  -3  -7   4    0.68    6.92
   3   7  -3    1.07    8.42
  -3  -7   2   32.92    7.14
   3   7  -1   -0.67    8.08
  -3  -7   1    8.17    4.08
   3   7   0   -1.02    6.47
  -3  -7   0    2.15    3.21
   3   7   1   -1.25    6.28
   3   7   2   11.61    5.56
   3  -7   2   19.08    7.79
  -3   7  -3    9.85   10.01
   3   7   3   -0.36    4.15
   3  -7   4    6.90    7.16
   3  -7   5    3.24    7.57
  -3  -8   7   26.65   12.55
  -3  -8   6  -26.69   11.39
   3   8  -5    0.19   11.35
   3   8  -4   -3.80   11.07
  -3  -8   4    5.25    7.35
   3   8  -3  -20.03   10.81
   3   8  -2   11.00    9.28
  -3  -8   2    8.26    5.07
  -3  -8   1    8.54    4.54
   3   8  -1   10.63   10.19
  -3  -8   0    4.94    3.59
   3   8   0    7.54    7.53
   3   8   1   -0.16    6.88
   3   8   2   -3.78    5.90
   3  -8   3   -4.85    7.85
  -3  -9   5    4.32   10.30
  -3  -9   4   -5.55    7.19
   3   9  -4   -3.14   12.61
   3   9  -3   26.79   13.31
  -3  -9   3   -1.53    6.13
  -3  -9   2    0.95    5.38
   3   9  -2   -0.30   11.27
  -3  -9   1    6.96    4.77
   3   9  -1    0.53    9.98
   3   9   0   -4.00    8.56
  -3 -10   4    2.20    8.17
  -3 -10   3   -2.84    6.58
   3  10  -2   16.41   13.20
  -3 -11   2    3.56    5.79
  -4   0  -2    3.04    2.25
  -4   0  -3    0.04    3.38
   4   0   3  -10.92    3.98
  -4   0  -4  265.24   39.58
   4   0   5   -1.92    3.69
  -4   0  -5   -1.63    4.85
  -4   0  -6    2.27    7.34
   4   0   7    0.07    4.70
   4   0   8   -0.21    4.93
   4   0   9   -0.71    5.20
   4   0  10   -1.74    5.67
  -4   1  -2  516.71   76.67
  -4   1  -4   78.96   12.46
   4  -1   5   19.28    5.21
  -4   1  -5   30.89    6.63
   4  -1   6   -1.21    4.61
  -4   1  -6   -7.08    8.24
  -4   1  -7    8.92    8.10
   4   1   7   -0.43    4.45
   4  -1   8   -0.08    6.31
  -4   1  -8   -0.53   10.90
   4   1   8    0.06    4.61
   4  -1   9    2.02    6.21
   4   1   9   -0.30    4.62
   4  -1  10    0.19    6.18
  -4   2  -2  253.86   37.94
  -4   2  -3  290.50   43.34
  -4   2  -4   44.32    7.92
   4  -2   4   41.35    7.62
   4  -2   5    0.07    4.28
   4   2   5    8.53    3.58
  -4   2  -5    5.39    4.87
   4   2   6   -0.57    3.94
   4  -2   6    6.19    4.74
  -4   2  -6    3.26    5.93
   4   2   7    0.58    4.48
   4  -2   7   -0.08    4.81
  -4   2  -7   -6.30    7.61
  -4   2  -8   -1.81    9.48
   4   2   8   -5.90    4.58
   4  -2   9   -0.82    6.50
  -4   2  -9   -0.15   10.64
   4  -2  10   -0.11    6.96
   4  -2  11   -0.45    7.21
   4  -3   2    0.79    4.94
  -4   3  -2    5.38    4.57
  -4   3  -3   -1.43    4.36
  -4   3  -4   13.25    5.57
   4  -3   4    4.25    4.79
   4  -3   5    0.59    4.82
  -4   3  -5    0.10    5.48
   4   3   6    7.61    3.76
  -4   3  -6    8.98    7.11
   4   3   7    1.28    3.39
   4  -3   7    9.92    5.59
   4  -3   8    0.20    5.98
  -4   3  -8    4.43    9.13
   4  -3   9   -0.10    6.16
   4  -3  10    0.44    6.54
  -4  -4   1   97.15   15.34
  -4   4  -2  201.71   26.96
   4  -4   2  154.78   26.86
   4  -4   3   36.78    7.95
  -4   4  -4    3.84    6.34
   4  -4   5    2.34    5.76
  -4   4  -5    5.86    6.50
  -4   4  -6  -11.79    8.04
   4  -4   6    6.79    6.69
   4  -4   7    0.11    6.65
  -4   4  -7    3.30    8.58
   4  -4   8   -0.12    6.57
   4  -4   9   -0.12    7.04
  -4  -5   3   65.69   12.35
  -4  -5   1    7.26    4.19
  -4  -5   0    2.58    2.49
  -4   5  -2    4.70    6.92
  -4   5  -3   -0.35    6.54
   4  -5   3   -4.70    6.02
   4  -5   4    3.53    6.27
  -4   5  -5   25.84    8.57
   4  -5   6   -0.60    6.70
  -4   5  -6    6.53    8.18
   4  -5   7    0.13    7.42
  -4  -6   4   -6.70    7.81
  -4  -6   0   10.13    2.98
  -4   6  -3   -2.50    8.34
   4  -6   3   -4.26    6.68
  -4   6  -4   16.29    8.87
   4  -6   4    9.08    7.13
   4  -6   5    1.69    7.37
  -4  -7   5    3.16    9.74
  -4  -7   4   21.72    8.24
  -4  -7   3    7.42    6.60
  -4  -7   2   29.07    6.69
  -4  -7   1    8.96    3.80
   4  -7   3    1.07    7.34
   4  -7   4   -1.82    7.59
  -4  -8   5    1.01    8.61
  -4  -8   4   -0.36    8.74
  -4  -8   3    7.93    6.27
  -4  -8   2   13.10    5.07
   4   8  -1    7.32    8.50
  -4  -8   1    4.45    3.84
   4   8   0    3.17    7.40
  -4  -9   6    3.57   10.65
  -4  -9   5    4.92    8.45
  -4  -9   4    6.75    7.68
  -4  -9   3   -0.16    6.76
   4   9  -2    0.55   10.43
   4   9  -1   -0.71   10.59
  -4  -9   1   -0.70    4.07
  -4 -10   3    4.07    6.15
  -4 -10   2    0.07    5.06
  -4 -11   3    4.48    6.29
  -4 -11   2    1.53    5.27
  -5   0  -2   77.39   11.77
  -5   0  -4   13.81    4.20
  -5   0  -5    8.47    4.83
   5   0   5   -2.35    4.86
   5   0   6    0.13    5.22
  -5   0  -6   25.53    6.45
  -5   0  -7   -2.38    8.95
   5   0   7    0.13    4.96
   5   0   8    0.14    5.07
   5   0   9    0.07    5.30
  -5   1  -2  573.27   85.03
  -5   1  -3    3.88    3.19
   5  -1   4   -0.59    4.93
   5  -1   5    4.49    5.82
   5   1   5    3.67    5.39
  -5   1  -5    2.62    4.97
   5  -1   6    0.07    5.07
   5   1   6    4.53    5.18
  -5   1  -6   -5.99    6.14
   5   1   7    1.70    4.84
  -5   1  -7   -2.63    7.63
   5  -1   7   -3.40    5.49
  -5   1  -8    0.86   10.01
   5   1   8    0.42    5.03
   5  -1   9    0.08    5.45
  -5  -2  -2  107.04   15.97
  -5   2  -3   35.18    6.11
  -5  -2  -3   28.07    5.30
  -5   2  -4   17.23    4.93
  -5  -2  -4   19.22    5.90
   5  -2   4    5.38    5.38
   5  -2   5    7.87    5.11
   5  -2   6    0.25    5.33
   5   2   6    1.58    6.43
  -5   2  -6    0.47    5.88
   5   2   7   -3.57    5.54
  -5   2  -7   -2.68    7.12
   5  -2   7    0.61    5.69
  -5   2  -8    6.63    8.92
   5  -2   8    0.36    5.78
  -5   2  -9   15.10   10.01
   5  -2   9    1.50    6.18
   5  -2  10   -0.10    6.28
   5  -3   3   12.62    5.94
  -5   3  -4    8.63    5.32
   5  -3   4   10.27    5.83
   5  -3   5   16.91    6.59
  -5   3  -5   11.17    5.58
   5  -3   6    0.10    5.63
   5  -3   7    0.40    6.06
  -5   3  -7    0.73    7.51
  -5   3  -8    2.19    8.65
   5  -3   8    0.42    6.53
   5  -3   9   -5.17    6.68
  -5   4  -3    3.18    6.04
  -5   4  -4    3.70    6.19
   5  -4   4   -5.50    6.35
  -5   4  -5  -10.48    7.23
   5  -4   5   -2.45    6.48
   5  -4   6   -0.22    6.72
  -5   4  -6   -4.15    7.27
   5  -4   7   -0.11    7.53
   5  -4   8    0.36    7.56
  -5  -5   1    4.26    4.38
  -5  -5   0   35.10    5.83
  -5   5  -4   -1.30    7.37
  -5   5  -5   -0.69    8.00
   5  -5   5    0.12    6.92
   5  -5   6   -3.05    7.05
   5  -5   7   -0.13    7.91
  -5  -6   3   15.39    7.99
  -5  -6   2   -3.76    5.44
  -5  -6   1    3.23    3.63
  -5  -6   0    3.83    2.48
   5  -6   4   24.77    8.64
  -5  -7   4   64.57   13.27
  -5  -7   3    2.12    6.69
  -5  -7   2   -2.70    4.77
  -5  -7   1    0.31    3.80
  -5  -8   4    0.88    7.44
  -5  -8   3    9.49    6.62
  -5  -8   2    0.64    4.90
  -5  -8   1    5.23    3.55
  -5  -9   5   -7.41    8.82
  -5  -9   4    2.21    7.25
  -5  -9   2    3.42    4.35
  -5  -9   1   -1.71    3.67
  -5 -10   4    0.48    6.83
  -5 -10   3    6.46    5.85
  -5 -10   2   -3.94    4.46
  -6   0  -3    0.58    3.60
  -6   0  -4   15.59    4.38
  -6   0  -5   -2.74    4.60
   6   0   6   -8.92    6.84
  -6   0  -6    4.93    6.19
   6   0   7    0.08    6.18
   6   0   8    0.64    6.28
  -6   1  -4    0.64    4.04
  -6   1  -5   10.26    5.25
  -6   1  -6    3.12    6.20
   6  -1   6    2.37    6.66
   6  -1   7    0.17    7.06
  -6   1  -7    9.24    8.32
   6  -1   8   -0.88    6.41
  -6   1  -9    4.86    9.58
  -6   2  -3    3.61    4.02
  -6  -2  -3    3.96    2.80
  -6  -2  -4   16.08    5.12
   6  -2   5    1.08    6.34
  -6   2  -5   -2.93    4.89
  -6   2  -6    2.42    6.52
   6  -2   7    0.10    6.32
  -6   2  -7   -4.46    6.88
  -6   2  -8   11.50    8.57
   6  -2   8   -0.88    6.57
   6  -2   9    1.00    7.36
  -6   3  -4   11.13    5.37
   6  -3   5   -0.11    7.33
   6  -3   6    0.11    7.72
  -6   3  -6  -15.05    7.41
   6  -3   7    0.98    6.90
  -6   3  -7    2.87    7.96
   6  -3   8    0.44    7.14
   6  -3   9   -0.11    6.99
  -6   4  -4    7.26    6.11
  -6   4  -5    5.06    6.56
   6  -4   5   -0.12    7.48
   6  -4   6   -0.12    7.18
  -6  -5   0   28.09    5.22
  -6   5  -4   -2.39    7.53
   6  -5   5   -4.88    8.34
   6  -5   6   -0.14    8.40
  -6  -6   2   -5.20    5.86
  -6  -6   1   27.88    6.01
  -6  -6   0   -2.00    2.41
  -6  -7   3    2.74    7.43
  -6  -7   2    5.09    5.16
  -6  -7   0   -2.01    2.23
  -6  -8   2   -1.69    4.40
  -6  -8   1    4.01    3.18
  -6  -9   2    3.03    3.98
  -7   0  -3   -0.96    3.86
  -7   0  -4   10.15    4.32
  -7   0  -5   -0.28    4.59
  -7   0  -7   -0.60    6.77
  -7   0  -8    3.36    8.20
  -7   1  -4    1.36    4.22
  -7   1  -5   -3.23    5.02
  -7   1  -6    4.67    5.67
  -7   1  -7    4.55    6.51
  -7   1  -8   -5.45    7.72
  -7   1  -9    1.60    8.54
  -7  -2  -3    5.92    2.90
  -7   2  -4    7.08    4.72
  -7   2  -5    9.50    5.36
  -7   2  -6   -0.62    5.96
  -7   2  -7    6.15    6.82
   7  -2   8    0.33    7.64
  -7   2  -8    4.88    7.62
  -7  -3  -2    2.02    1.66
  -7   3  -5    6.19    5.94
  -7   3  -6    2.91    6.20
   7  -3   8    1.22    8.73
  -7  -6   0    0.69    2.28
  -8   0  -4    5.22    3.78
  -8   0  -5   -0.45    4.34
  -8   0  -6    5.39    5.18
  -8   0  -7    3.85    6.73
  -8   1  -5    4.50    4.90
  -8   1  -6   -2.48    5.70
  -8   1  -7   -5.33    6.34
  -8   1  -8   -1.63    7.30
  -8  -2  -4    3.82    3.49
  -8   2  -5    4.14    5.36
  -8   2  -6   -6.05    5.64
  -8   2  -7    8.69    6.65
  -8  -3  -3    1.96    2.50
   0   0   0    0.00    0.00
;
_shelx_hkl_checksum                58268
_olex2_submission_special_instructions  'No special instructions were received'
_oxdiff_exptl_absorpt_empirical_details
;
Empirical correction (ABSPACK) includes:
- Absorption correction using spherical harmonics
- Frame scaling
;

# start Validation Reply Form
_vrf_PLAT029_Naphthalene_00.0GPa_IAM
;
PROBLEM: _diffrn_measured_fraction_theta_full value Low .      0.376 Why?  
RESPONSE: This measurement was performed at high pressure which, due to the high pressure apparatus, limits the theta range. Indeed, the diamond anvil cell metallic body typically shadows more than 60% of the reflections.
;
_vrf_PLAT026_Naphthalene_00.0GPa_IAM
;
PROBLEM: Ratio Observed / Unique Reflections (too) Low ..        32% Check 
RESPONSE: The max resolution of measurement is 0.63 A. The diffraction signal of molecular crystals is weak at high angles.
;
_vrf_PLAT149_Naphthalene_00.0GPa_IAM
;
PROBLEM: s.u. on the   beta    Angle is Too Large .......       0.07 Degree
RESPONSE: Large errors due to low completeness.
;
_vrf_PLAT911_Naphthalene_00.0GPa_IAM
;
PROBLEM: Missing FCF Refl Between Thmin & STh/L=    0.600        393 Report
RESPONSE: This measurement was performed at high pressure which, due to the high pressure apparatus, limits the theta range. Indeed, the diamond anvil cell metallic body typically shadows more than 60% of the reflections.
;
# end Validation Reply Form
