# Supplementary material for: Compressional Behavior of Naphthalene (C10H8) and Anthracene (C14H10) up to 50 GPa
Source: ACS Omega. 2025 Oct 19;10(42):50230–42. doi: 10.1021/acsomega.5c06935 (PMC12573047; doi:10.1021/acsomega.5c06935)
Supplement: Supplementary file 3 [file ao5c06935_si_003.cif]

data_Naphthalene_06.2GPa_IAM
_audit_creation_date               2024-11-08
_audit_creation_method
;
Olex2 1.5
(compiled 2024.02.16 svn.r378c4104 for OlexSys, GUI svn.r6928)
;
_audit_contact_author_address      ?
_audit_contact_author_email        ?
_audit_contact_author_name         ''
_audit_contact_author_phone        ?
_publ_contact_author_id_orcid      ?
_publ_section_references
;
Bourhis, L.J., Dolomanov, O.V., Gildea, R.J., Howard, J.A.K., Puschmann, H.
 (2015). Acta Cryst. A71, 59-75.

Dolomanov, O.V., Bourhis, L.J., Gildea, R.J, Howard, J.A.K. & Puschmann, H.
 (2009), J. Appl. Cryst. 42, 339-341.

Kleemiss, F., Dolomanov, O.V., Bodensteiner, M., Peyerimhoff, N., Midgley, L.,
Bourhis, L.J., Genoni, A., Malaspina, L.A., Jayatilaka, D., Spencer, J.L.,
White, F., Grundkoetter-Stock, B., Steinhauer, S., Lentz, D., Puschmann, H.,
Grabowsky, S. (2021), Chem. Sci., 12, 1675-1692.

Sheldrick, G.M. (2015). Acta Cryst. A71, 3-8.
;
_chemical_formula_moiety           'C10 H8'
_chemical_formula_sum              'C10 H8'
_chemical_formula_weight           128.175
_chemical_oxdiff_formula           C10H8
loop_
  _atom_type_symbol
  _atom_type_scat_dispersion_real
  _atom_type_scat_dispersion_imag
  _atom_type_scat_source
  _atom_type_scat_dispersion_source
 C -0.00040 0.00040 'NoSpherA2: Chem.Sci. 2021, DOI:10.1039/D0SC05526C'
 'Brennan, Cowan, Rev. Sci. Instrum., 1992, 63, 850'
 H 0.00000 0.00000 'NoSpherA2: Chem.Sci. 2021, DOI:10.1039/D0SC05526C'
 'Brennan, Cowan, Rev. Sci. Instrum., 1992, 63, 850'

_space_group_crystal_system        'monoclinic'
_space_group_IT_number             14
_space_group_name_H-M_alt          'P 1 21/c 1'
_space_group_name_Hall             '-P 2ybc'
loop_
  _space_group_symop_id
  _space_group_symop_operation_xyz
 1 x,y,z
 2 -x,y+1/2,-z+1/2
 3 -x,-y,-z
 4 x,-y-1/2,z-1/2

_symmetry_Int_Tables_number        14
_cell_length_a                     7.168(7)
_cell_length_b                     5.5599(6)
_cell_length_c                     7.320(3)
_cell_angle_alpha                  90
_cell_angle_beta                   111.07(8)
_cell_angle_gamma                  90
_cell_volume                       272.2(3)
_cell_formula_units_Z              2
_cell_measurement_reflns_used      152
_cell_measurement_theta_max        17.0120
_cell_measurement_temperature           293(2)
_cell_measurement_theta_min        2.4880
_exptl_absorpt_coefficient_mu      0.038
_exptl_absorpt_correction_T_max    1.00000
_exptl_absorpt_correction_T_min    0.37234
_exptl_absorpt_correction_type     multi-scan
_exptl_absorpt_process_details
;
CrysAlisPro 1.171.42.49 (Rigaku Oxford Diffraction, 2022)
Empirical absorption correction using spherical harmonics,
implemented in SCALE3 ABSPACK scaling algorithm.
;
_exptl_crystal_density_diffrn      1.564
_exptl_crystal_colour                   'clear colourless'
_exptl_crystal_colour_lustre            clear
_exptl_crystal_colour_primary           colourless
_exptl_crystal_size_max                 0.013
_exptl_crystal_size_mid                 0.012
_exptl_crystal_size_min                 0.012
_exptl_crystal_description              block
_exptl_crystal_F_000               135.992
_diffrn_reflns_av_R_equivalents    0.0310
_diffrn_reflns_av_unetI/netI       0.0439
_diffrn_reflns_Laue_measured_fraction_full  0.2984
_diffrn_reflns_Laue_measured_fraction_max  0.2716
_diffrn_reflns_limit_h_max         4
_diffrn_reflns_limit_h_min         -5
_diffrn_reflns_limit_k_max         9
_diffrn_reflns_limit_k_min         -10
_diffrn_reflns_limit_l_max         12
_diffrn_reflns_limit_l_min         -10
_diffrn_reflns_number              557
_diffrn_ambient_temperature             293(2)
_diffrn_reflns_point_group_measured_fraction_full  0.2984
_diffrn_reflns_point_group_measured_fraction_max  0.2716
_diffrn_reflns_theta_full          12.9605
_diffrn_reflns_theta_max           17.23
_diffrn_reflns_theta_min           4.16
_diffrn_detector                   'Hybrid Pixel Array Detector'
_diffrn_detector_area_resol_mean   13.3333
_diffrn_measured_fraction_theta_full  0.2984
_diffrn_measured_fraction_theta_max  0.2716
_diffrn_measurement_details
;
List of Runs (angles in degrees, time in seconds):

  # Type    Start    End  Width  t~exp~   \w     \q     \k     \f   Frames
--------------------------------------------------------------------------
  1  \w    -27.00  28.00   0.50    1.00    --    0.00   0.00   0.00  110
;
_diffrn_measurement_device         'abstract diffractometer'
_diffrn_measurement_device_type   
 'esperanto-CrysAlisPro-abstract goniometer imported esperanto images'
_diffrn_measurement_method         '\w scans'
_diffrn_orient_matrix_axis[1]      matrixX
_diffrn_orient_matrix_axis[2]      matrixY
_diffrn_orient_matrix_axis[3]      matrixZ
_diffrn_orient_matrix_type        
 'CrysAlisPro convention (1999,Acta A55,543-557)'
_diffrn_orient_matrix_UB_11        -0.0438321000
_diffrn_orient_matrix_UB_12        -0.0097489000
_diffrn_orient_matrix_UB_13        0.0147632000
_diffrn_orient_matrix_UB_21        -0.0318255000
_diffrn_orient_matrix_UB_22        0.0369047000
_diffrn_orient_matrix_UB_23        -0.0428078000
_diffrn_orient_matrix_UB_31        -0.0133575000
_diffrn_orient_matrix_UB_32        -0.0556003000
_diffrn_orient_matrix_UB_33        -0.0309709000
_diffrn_radiation_monochromator    synchrotron
_diffrn_radiation_probe            x-ray
_diffrn_radiation_type             synchrotron
_diffrn_radiation_wavelength       0.37380
_diffrn_source                     synchrotron
_reflns_Friedel_coverage           0.0
_reflns_limit_h_max                5
_reflns_limit_h_min                -4
_reflns_limit_k_max                8
_reflns_limit_k_min                0
_reflns_limit_l_max                10
_reflns_limit_l_min                0
_reflns_number_gt                  177
_reflns_number_total               308
_reflns_threshold_expression       I>=2u(I)
_computing_cell_refinement         'CrysAlisPro 1.171.42.49 (Rigaku OD, 2022)'
_computing_data_collection         'CrysAlisPro 1.171.42.49 (Rigaku OD, 2022)'
_computing_data_reduction          'CrysAlisPro 1.171.42.49 (Rigaku OD, 2022)'
_computing_molecular_graphics      'Olex2 1.5 (Dolomanov et al., 2009)'
_computing_publication_material    'Olex2 1.5 (Dolomanov et al., 2009)'
_computing_structure_refinement    'olex2.refine 1.5 (Bourhis et al., 2015)'
_computing_structure_solution      'SHELXT 2014/5 (Sheldrick, 2014)'
_refine_diff_density_max           0.1741
_refine_diff_density_min           -0.1760
_refine_diff_density_rms           0.0508
_refine_ls_d_res_high              0.6309
_refine_ls_d_res_low               2.5749
_refine_ls_goodness_of_fit_ref     0.9382
_refine_ls_hydrogen_treatment      constr
_refine_ls_matrix_type             full
_refine_ls_number_constraints      8
_refine_ls_number_parameters       46
_refine_ls_number_reflns           308
_refine_ls_number_restraints       0
_refine_ls_R_factor_all            0.1078
_refine_ls_R_factor_gt             0.0666
_refine_ls_restrained_S_all        0.9382
_refine_ls_shift/su_max            0.0004
_refine_ls_shift/su_mean           0.0001
_refine_ls_structure_factor_coef   Fsqd
_refine_ls_weighting_details      
 'w=1/[\s^2^(Fo^2^)+(0.1347P)^2^] where P=(Fo^2^+2Fc^2^)/3'
_refine_ls_weighting_scheme        calc
_refine_ls_wR_factor_gt            0.1664
_refine_ls_wR_factor_ref           0.1910
_olex2_refinement_description
;
1. Fixed Uiso
 At 1.2 times of:
  All C(H) groups
2.a Aromatic/amide H refined with riding coordinates:
 C1(H1), C2(H2), C3(H3), C4(H4)
;
_olex2_refine_details
;
Refinement using NoSpherA2, an implementation of
NOn-SPHERical Atom-form-factors in Olex2.
Please cite:
F. Kleemiss et al. Chem. Sci. DOI 10.1039/D0SC05526C - 2021
NoSpherA2 implementation of HAR makes use of
tailor-made aspherical atomic form factors calculated
on-the-fly from a Hirshfeld-partitioned electron density (ED) - not from
spherical-atom form factors.

The ED is calculated from a gaussian basis set single determinant SCF
wavefunction - either Hartree-Fock or DFT using selected funtionals
 - for a fragment of the crystal.
This fragment can be embedded in an electrostatic crystal field by employing cluster charges
or modelled using implicit solvation models, depending on the software used.
The following options were used:
   SOFTWARE:       ORCA 5.0
   PARTITIONING:   NoSpherA2
   INT ACCURACY:   Normal
   METHOD:         PBE0
   BASIS SET:      def2-SVP
   CHARGE:         0
   MULTIPLICITY:   1
   DATE:           2024-11-08_16-30-18
;
_atom_sites_solution_primary       dual
loop_
  _atom_site_label
  _atom_site_type_symbol
  _atom_site_fract_x
  _atom_site_fract_y
  _atom_site_fract_z
  _atom_site_U_iso_or_equiv
  _atom_site_adp_type
  _atom_site_occupancy
  _atom_site_refinement_flags_posn
 C1 C 0.4224(12) 0.7735(4) 0.3426(6) 0.055(4) Uani 1.000000 .
 C2 C 0.2330(12) 0.7055(5) 0.2179(6) 0.045(4) Uani 1.000000 .
 C3 C 0.1547(11) 0.4759(5) 0.2406(5) 0.035(4) Uani 1.000000 .
 C4 C 0.2670(11) 0.3220(5) 0.3836(6) 0.041(4) Uani 1.000000 .
 C5 C 0.4639(10) 0.3863(4) 0.5092(5) 0.039(4) Uani 1.000000 .
 H1 H 0.4739(12) 0.9231(4) 0.3287(6) 0.066(5) Uiso 1.000000 R
 H2 H 0.1572(12) 0.8095(5) 0.1198(6) 0.054(4) Uiso 1.000000 R
 H3 H 0.0273(11) 0.4310(5) 0.1580(5) 0.041(5) Uiso 1.000000 R
 H4 H 0.2143(11) 0.1738(5) 0.3990(6) 0.050(5) Uiso 1.000000 R

loop_
  _atom_site_aniso_label
  _atom_site_aniso_U_11
  _atom_site_aniso_U_22
  _atom_site_aniso_U_33
  _atom_site_aniso_U_12
  _atom_site_aniso_U_13
  _atom_site_aniso_U_23
 C1 0.065(8) 0.0204(10) 0.048(2) -0.0034(16) -0.018(4) 0.0024(11)
 C2 0.043(7) 0.0310(13) 0.040(2) 0.005(2) -0.010(3) 0.0030(12)
 C3 0.027(8) 0.0315(13) 0.036(2) -0.0039(18) 0.001(4) -0.0003(11)
 C4 0.044(8) 0.0242(11) 0.040(2) -0.0015(14) -0.004(4) -0.0010(10)
 C5 0.037(8) 0.0243(13) 0.040(2) 0.0014(16) -0.006(4) 0.0010(11)

loop_
  _geom_bond_atom_site_label_1
  _geom_bond_atom_site_label_2
  _geom_bond_distance
  _geom_bond_site_symmetry_2
  _geom_bond_publ_flag
 C1 C2 1.388(8) . ?
 C1 C5 1.412(4) 3_666 ?
 C1 H1 0.9300 . ?
 C2 C3 1.428(7) . ?
 C2 H2 0.9300 . ?
 C3 C4 1.368(4) . ?
 C3 H3 0.9300 . ?
 C4 C5 1.426(7) . ?
 C4 H4 0.9300 . ?
 C5 C5 1.391(9) 3_666 ?

loop_
  _geom_angle_atom_site_label_1
  _geom_angle_atom_site_label_2
  _geom_angle_atom_site_label_3
  _geom_angle
  _geom_angle_site_symmetry_1
  _geom_angle_site_symmetry_3
  _geom_angle_publ_flag
 C5 C1 C2 119.4(4) 3_666 . ?
 H1 C1 C2 120.3(2) . . ?
 H1 C1 C5 120.3(3) . 3_666 ?
 C3 C2 C1 120.0(3) . . ?
 H2 C2 C1 120.0(2) . . ?
 H2 C2 C3 120.0(2) . . ?
 C4 C3 C2 120.1(5) . . ?
 H3 C3 C2 120.0(2) . . ?
 H3 C3 C4 120.0(3) . . ?
 C5 C4 C3 120.7(4) . . ?
 H4 C4 C3 119.7(3) . . ?
 H4 C4 C5 119.65(18) . . ?
 C4 C5 C1 120.1(4) . 3_666 ?
 C5 C5 C1 120.9(6) 3_666 3_666 ?
 C5 C5 C4 118.8(4) 3_666 . ?

loop_
  _geom_torsion_atom_site_label_1
  _geom_torsion_atom_site_label_2
  _geom_torsion_atom_site_label_3
  _geom_torsion_atom_site_label_4
  _geom_torsion
  _geom_torsion_site_symmetry_1
  _geom_torsion_site_symmetry_2
  _geom_torsion_site_symmetry_3
  _geom_torsion_site_symmetry_4
  _geom_torsion_publ_flag
 C1 C2 C3 C4 -0.7(10) . . . . ?
 C1 C5 C4 C3 179.5(7) 3_666 . . . ?
 C1 C5 C5 C1 180.0(11) . 3_666 . 3_666 ?
 C1 C5 C5 C4 -3.9(10) . 3_666 . . ?
 C2 C3 C4 C5 -1.1(9) . . . . ?
 C3 C4 C5 C5 3.4(9) . . . 3_666 ?
 C4 C5 C5 C4 180.0(9) . . 3_666 3_666 ?

loop_
  _diffrn_refln_index_h
  _diffrn_refln_index_k
  _diffrn_refln_index_l
  _diffrn_refln_intensity_net
  _diffrn_refln_intensity_u
 0 0 2 9999 18.46
 0 0 3 1.15 3.53
 0 0 -3 1.38 4.05
 0 0 5 -5.66 6.1
 0 0 7 3.9 8.56
 0 0 9 -1.06 8.84
 0 0 10 -4.27 9.45
 0 -1 1 3586.73 10.22
 0 1 2 667.02 3.78
 0 1 -2 654.77 6.39
 0 1 -4 26.49 6.36
 0 1 5 17.23 5.45
 0 -1 5 19.36 6.77
 0 -1 6 1.77 7.54
 0 -1 9 4.39 9.57
 0 1 9 6.65 8.74
 0 1 11 0.21 10.54
 0 -2 1 1365.36 8.13
 0 2 -1 1352.65 8.52
 0 -2 3 410.72 7.61
 0 2 3 417.69 3.28
 0 -2 4 1522.59 13.08
 0 2 4 1495.7 7.66
 0 -2 5 318.04 9.07
 0 2 5 335.46 5.89
 0 2 6 115.82 5.98
 0 2 8 10.43 7.78
 0 -2 8 0.98 9.01
 0 2 9 1.73 9.15
 0 2 10 6.16 9.55
 0 -3 0 -0.68 3.03
 0 3 0 -3.16 3.81
 0 -3 1 985.92 8.3
 0 -3 -1 982.02 4.74
 0 3 -1 982.71 9.18
 0 3 -2 2.59 5.79
 0 -3 2 3.56 5.2
 0 3 -3 139.09 7.74
 0 -3 3 146.48 6.97
 0 3 -4 23.08 8.01
 0 3 5 120.06 4.38
 0 3 6 181.34 5.8
 0 -3 7 1.08 9.85
 0 -3 8 0.66 9.4
 0 -4 0 180.97 5.17
 0 -4 1 78.54 5.77
 0 -4 2 2054.33 14.67
 0 4 -2 2042.92 14.85
 0 4 -3 1200.34 13.7
 0 -4 3 1180.14 13.34
 0 -4 4 13.01 8.57
 0 -4 5 410.86 11.5
 0 -4 7 0.06 9.07
 0 4 7 4.07 5.7
 0 4 8 11.23 6.45
 0 -5 0 2.25 6.03
 0 -5 2 397.18 9.93
 0 -5 3 3.02 8.46
 0 -5 4 46.06 9.29
 0 -5 5 616.23 13.25
 0 -5 6 33.91 10.24
 0 -5 7 -0.03 9.44
 0 -6 0 31.5 6.92
 0 -6 1 94.3 9.21
 0 -6 2 36.73 9.19
 0 -6 4 1.64 10.31
 0 -6 5 16.78 10.65
 0 -7 0 -0.12 7.96
 0 -7 1 88.48 10.22
 0 -7 2 216.56 12.52
 0 -7 3 69.83 12.7
 0 -7 4 -4.06 13.09
 0 -8 0 -0.17 9.86
 0 -8 2 29.87 13.2
 0 -8 3 56.58 13.68
 0 -8 4 6.6 14.88
 0 -9 0 10.3 13.69
 0 -9 1 6.27 12.06
 0 -9 2 41.16 13.95
 1 0 1 1.02 3.05
 -1 0 -3 -0.27 3.65
 1 0 3 0.72 3.72
 -1 0 -4 609.59 8.37
 1 0 4 610.57 8.45
 -1 0 -5 2.4 7.03
 1 0 6 4077.95 22.32
 1 0 7 3.47 9.3
 1 0 8 45.95 10.44
 1 0 9 -3.99 10.79
 1 0 10 43.55 11.32
 1 0 11 1.53 11.78
 1 0 12 -5 11.53
 -1 -1 -2 225.26 3.06
 1 -1 3 2953.7 14.84
 -1 1 -3 2962.69 13.66
 -1 1 -4 92.97 6.4
 -1 -1 -4 88.79 5.25
 1 -1 5 7.95 7.7
 -1 1 -5 -4.55 7.56
 1 1 5 -0.58 5.91
 -1 -1 -5 -4.29 6.91
 1 1 6 29.72 7.1
 -1 1 -6 21.29 9.54
 1 -1 6 27.04 9.35
 -1 1 -7 252.84 12.06
 1 1 7 272.96 9.19
 1 1 8 -2.04 8.67
 1 -1 8 -6.19 11.42
 -1 1 -8 -5.73 11.31
 1 -1 9 7.31 11.93
 1 1 9 11.75 9.82
 1 -1 10 9.88 12.1
 1 1 10 7.24 10.37
 1 -1 11 5.14 12.4
 1 1 11 6.98 10.91
 1 1 12 -5.53 11.89
 -1 2 -1 1588.09 9.37
 -1 2 -2 3688.63 15.73
 -1 -2 -3 232.14 3.94
 -1 2 -3 237.16 6.89
 1 -2 4 95.77 7.85
 1 2 4 117.25 6.68
 1 -2 5 64.99 9.22
 -1 2 -5 73.73 9.01
 1 2 6 246.71 7.65
 -1 2 -7 -3.68 11.13
 1 2 7 1.57 6.96
 1 -2 7 0.06 11.56
 -1 2 -8 5.59 11.66
 1 -2 8 8.7 12.18
 1 2 9 15.55 9.16
 1 -2 9 1.83 13.43
 1 2 10 44.43 10.82
 1 -2 10 2.27 12.78
 1 2 11 13.22 11.6
 -1 3 9 -2.88 6.94
 -1 3 6 6.96 5.13
 -1 3 0 2353.62 11.07
 1 -3 1 3.69 4.48
 -1 3 -1 2.64 4.77
 1 -3 2 32.33 5.89
 -1 3 -2 41.01 6.14
 -1 3 -3 22.71 7.28
 1 -3 3 25.53 7.55
 -1 3 -4 -1.5 8.46
 -1 3 -5 98.44 10.5
 1 3 6 10.51 8.85
 1 -3 6 0.75 10.87
 1 3 7 56.32 8.78
 -1 3 -7 33.65 12.08
 1 3 8 13.93 9.4
 1 -3 8 1.29 12.76
 -1 3 -8 10.21 12.58
 1 3 9 78.36 10.86
 1 -3 9 1.8 13.33
 1 3 10 15.43 12.4
 -1 4 9 -9.88 7.72
 -1 4 8 0.85 5.69
 -1 4 7 2.46 4.79
 -1 4 6 1.93 3.66
 -1 4 5 1.09 2.9
 -1 4 2 293 4.45
 -1 4 1 1.27 4.4
 -1 -4 1 -1.32 5.42
 1 -4 0 173.11 5.67
 -1 -4 0 174.36 6.03
 1 -4 1 1082.14 10.55
 -1 -4 -1 1082.64 7.45
 -1 4 -2 137.06 8.15
 1 -4 2 133.83 8.03
 1 -4 3 565.59 12.03
 -1 4 -3 556.04 11.94
 -1 4 -4 762.27 14.18
 1 -4 4 742.89 14.31
 1 -4 5 0.22 11.08
 -1 4 -5 1.69 11.59
 -1 4 -6 36.54 12.39
 -1 4 -7 14.29 12.91
 1 -4 7 2.16 12.8
 1 -4 8 178.29 15.26
 -1 5 8 -1.98 5.02
 -1 -5 2 1.66 8.06
 -1 5 2 1.7 4.53
 -1 5 0 163.59 7.57
 -1 -5 0 170.07 7.16
 1 -5 1 1512.47 13.41
 -1 -5 -1 1505.54 9.24
 1 -5 2 155.95 9.06
 -1 -5 -2 165.05 3.31
 1 -5 3 11.56 9.41
 -1 5 -4 334.71 13.66
 1 -5 4 302.51 12.78
 1 -5 5 323.87 14.71
 -1 5 -5 353.51 14.96
 -1 5 -6 0.58 13.43
 1 -5 6 -0.34 13
 -1 5 -7 -1.26 13.99
 1 -5 7 -4.53 13.52
 1 -5 8 11.94 13.7
 -1 -6 2 69.17 9.29
 -1 -6 1 4.8 8.42
 1 -6 0 202.62 9.76
 -1 -6 0 187.12 8.23
 -1 -6 -1 71.29 6.03
 1 -6 1 81.96 9.18
 -1 -6 -2 11.75 4.01
 -1 6 -2 6.71 10.18
 1 -6 2 4.51 9.44
 -1 6 -3 43.44 11.57
 1 -6 4 86.92 12.3
 -1 6 -4 95.12 13.05
 1 -6 5 28.69 13.1
 1 -6 6 -7.6 13.27
 1 -6 7 11.85 13.73
 -1 -7 2 121.84 10.74
 -1 -7 1 38.33 9.18
 -1 -7 0 149.49 9.23
 1 -7 0 154.27 12.5
 1 -7 1 59.03 9.98
 -1 7 -1 51.72 9.86
 1 -7 2 4.34 10.75
 -1 7 -2 2.57 10.51
 1 -7 3 40.58 11.96
 -1 7 -3 55.94 11.89
 1 -7 4 7.61 13.43
 1 -7 6 1.59 14.11
 -1 -8 2 0.03 12.35
 -1 -8 1 47.23 11.78
 -1 -8 0 70.3 9.48
 1 -8 0 56.96 14.55
 -1 -8 -1 101.5 7.79
 1 -8 3 6 13.77
 1 -8 4 7.9 15.2
 1 -9 1 28.08 17.52
 1 -9 2 8.7 16.95
 1 -9 4 7.2 17.74
 1 -10 1 9.31 18.81
 1 -10 2 31.41 21.29
 1 -10 3 -1.14 21.1
 -2 0 -3 0.3 5.03
 2 0 3 0.96 7.91
 -2 0 -4 818.15 8.88
 -2 0 -5 0.3 6.33
 2 0 6 935.7 13.65
 -2 0 -6 874.04 12.31
 2 0 7 -2.02 10.52
 2 0 8 -0.92 10.75
 -2 0 -8 6.31 11.15
 2 0 9 3.47 11.62
 -2 0 -9 3.58 11.92
 2 0 11 1.82 12.5
 -2 1 -1 8285.4 31.3
 2 -1 2 3678.8 19.79
 -2 1 -3 -0.2 5.57
 2 -1 3 5.01 6.28
 -2 -1 -3 -1.22 4.16
 -2 -1 -4 656.47 7.48
 2 -1 4 596.27 10.37
 2 1 4 616.35 13.57
 -2 1 -4 657.3 9.87
 -2 1 -5 904.65 11.75
 2 -1 5 938.84 12.83
 -2 1 -6 44.32 8.93
 2 -1 6 32.12 9.41
 2 1 6 33.74 10.31
 -2 -1 -6 33.07 7.73
 2 -1 7 20.89 10.42
 -2 -1 -7 30.18 9.82
 2 1 7 13.37 9.64
 -2 1 -7 26.78 10.79
 2 -1 8 27.06 11.3
 2 1 8 35.75 10.62
 -2 1 -9 101.99 13.14
 2 -1 9 80.68 13.43
 2 -1 10 3.89 12.78
 2 1 10 1.57 13.39
 2 1 11 2.37 14.15
 2 1 12 2.33 16.61
 -2 2 -1 1860.17 13.59
 2 -2 1 1870.19 14.58
 -2 2 -2 652.92 9.83
 2 -2 2 630.9 9.79
 -2 2 -3 420.67 8.66
 2 -2 3 431.11 9.28
 2 -2 4 37.81 7.68
 -2 -2 -4 29.29 4.59
 2 -2 5 11.95 9.02
 -2 2 -5 8.86 8.71
 -2 -2 -5 9.38 5.58
 -2 -2 -6 147.86 8.29
 -2 2 -6 129.36 10.57
 -2 -2 -7 115.45 10.45
 -2 2 -7 100.53 11.83
 2 2 8 82.26 13.14
 -2 -2 -8 122.24 11.77
 -2 2 -8 96.47 13.14
 2 -2 9 0.99 13.26
 2 2 9 -0.39 13.76
 2 -2 10 0.98 13.69
 2 2 11 -1.29 17.16
 -2 3 -1 389.59 9.29
 2 -3 1 381.11 9.49
 -2 3 -2 546.03 10.08
 2 -3 2 598.14 9.66
 -2 3 -3 501.84 11.2
 -2 -3 -3 501.36 5.06
 -2 -3 -4 287.91 5.19
 -2 3 -4 273.88 10.68
 -2 -3 -5 76.25 6.46
 -2 3 -5 91.46 11.23
 -2 3 -6 188.9 12.8
 2 -3 7 0.08 12.99
 -2 3 -7 21.59 12.91
 -2 3 -8 38.92 13.73
 2 -3 8 0.41 13.77
 2 -3 9 0.04 14.57
 -2 4 0 370.14 9.75
 -2 4 -1 187.93 8.64
 2 -4 1 209.76 9.78
 2 -4 2 299.87 9.57
 -2 4 -2 322.46 10.98
 2 -4 3 869.03 13.68
 -2 4 -3 859 14.35
 2 -4 4 208.53 11.15
 -2 4 -4 244.33 13.04
 -2 -4 -5 11.79 6.35
 -2 4 -5 12.94 11.96
 2 -4 6 -0.04 12.69
 -2 4 -6 -22.91 13.2
 2 -4 8 37.68 15.09
 -2 5 3 10.76 5.13
 -2 5 1 1115.8 10.83
 -2 5 0 629.38 11.21
 2 -5 1 13.21 10.07
 -2 5 -1 5.27 8.58
 2 -5 2 115.31 9.47
 -2 5 -2 120.62 10.84
 -2 5 -3 321.58 14
 2 -5 3 309.97 12.24
 2 -5 4 -6.34 11.15
 -2 5 -4 19.25 12.78
 2 -5 5 34.04 12.64
 -2 5 -5 31 14.1
 -2 5 -6 24.14 15.43
 2 -5 6 1.33 13.6
 -2 6 5 4.7 3.2
 -2 6 3 28.33 5.39
 -2 6 0 404.35 10.62
 2 -6 1 74.67 12.26
 -2 6 -1 57.15 10.81
 -2 -6 -2 1.46 4.92
 -2 6 -2 1.96 11.19
 2 -6 3 263.86 13.2
 -2 6 -3 290.3 14.91
 2 -6 4 2.92 12.6
 -2 6 -4 2.21 14.57
 2 -6 5 -8.82 13.82
 2 -6 6 4.82 14.45
 -2 7 2 22.42 7.52
 -2 7 1 31.2 8.52
 2 -7 1 6.37 13.93
 -2 -7 -1 1.48 7.36
 -2 -7 -2 25.76 5.17
 2 -7 2 37.56 13.93
 -2 7 -2 35.01 12.36
 -2 7 -3 4.03 13.92
 2 -7 3 -7.12 13.57
 2 -7 5 3.51 15.61
 -2 8 2 7.03 8.78
 -2 8 1 32.21 9.85
 2 -8 2 -0.9 17.03
 -2 8 -3 20.98 14.13
 2 -8 3 0.77 17.05
 2 -8 4 -0.54 16.71
 2 -9 2 15.1 22.04
 2 -10 2 3.76 23.02
 -3 0 -3 -2.65 6.7
 -3 0 -4 5077.56 21.68
 -3 0 -5 -0.95 6.98
 3 0 5 6.32 13.56
 -3 0 -7 -4.2 10.93
 3 0 7 -3.35 15.1
 3 0 8 26.15 15.56
 -3 0 -8 44.68 11.14
 3 0 9 -1.13 16.12
 -3 0 -9 -7.66 12.47
 3 0 10 -13.5 17.32
 -3 1 -3 809.63 11.74
 -3 -1 -3 809.62 10.57
 3 -1 3 810.85 16.29
 -3 1 -4 1581.17 15.1
 -3 -1 -4 1584.69 11.88
 3 -1 4 1582.38 20.8
 -3 1 -5 -4.12 7.88
 3 -1 5 -0.27 13
 -3 -1 -6 4.37 7.69
 3 1 6 0.27 15.18
 -3 1 -6 0.66 8.73
 3 -1 7 51.64 14.17
 3 1 7 41.61 15.59
 -3 1 -7 89.05 11.31
 -3 -1 -7 85.02 9.88
 3 -1 8 26.12 14.7
 3 1 8 2.93 15.48
 -3 -1 -8 32.44 11.01
 3 -1 9 -3.8 15.82
 3 1 9 4.34 16
 -3 -1 -9 -9.42 12.34
 -3 1 -9 3.6 12.47
 3 -1 10 3.97 16.68
 -3 -1 -10 12.63 13.1
 3 1 10 7.61 17.09
 3 1 11 9.16 18.9
 -3 2 -1 9.91 12.92
 3 -2 2 -1.05 10.74
 -3 2 -3 144.31 9.9
 -3 2 -4 68.55 9.06
 -3 -2 -4 84.86 6.11
 3 -2 4 88.81 11.97
 -3 2 -5 83.04 10.16
 -3 -2 -5 80.26 6.58
 -3 2 -6 9.29 10
 -3 -2 -6 10.3 7.07
 -3 -2 -7 30.26 8.65
 -3 2 -7 26.41 11.13
 3 -2 7 16.29 13.74
 3 -2 8 42.12 15.14
 -3 2 -8 64.79 12.97
 -3 -2 -9 25.23 12.53
 3 -2 9 1.28 16.12
 -3 3 -2 188.36 11.24
 3 -3 2 149.97 11.87
 -3 3 -3 68.11 10.41
 3 -3 4 2.93 11.92
 -3 3 -4 33.56 10.2
 -3 -3 -6 37.13 7.05
 -3 3 -6 46.07 14.14
 3 -3 7 0.32 13.78
 -3 3 -7 17.14 12.92
 -3 -3 -8 22.92 11.38
 3 -3 8 9.8 15.09
 -3 4 1 20.66 10.38
 -3 4 -1 827.35 15.37
 -3 4 -2 1716.59 19.28
 3 -4 2 1690.18 21.09
 -3 4 -3 86.53 11.69
 3 -4 3 84.49 12.61
 -3 4 -4 50.01 12.78
 -3 -4 -4 46.03 4.74
 -3 -4 -5 9.8 5.28
 -3 4 -5 13.56 13.21
 -3 4 -6 134.35 14.53
 3 -4 7 6.95 15.88
 -3 5 2 17.65 6.99
 -3 5 0 2.07 10.38
 -3 5 -1 79.35 11.07
 3 -5 2 13.49 13.55
 -3 5 -3 -12.58 12.74
 3 -5 3 7.42 13.62
 3 -5 4 -1.1 14.46
 -3 -5 -4 2.02 4.08
 -3 5 -4 -2.05 14.18
 -3 5 -5 232.8 17.88
 3 -5 6 106.46 17.14
 -3 6 3 -0.06 5.93
 -3 6 1 103.12 8.83
 -3 6 0 -1.47 9.48
 -3 6 -2 24.24 12.14
 3 -6 3 91.16 16.41
 -3 6 -3 106.56 17.1
 3 -6 4 -8.37 15.95
 3 -6 5 0.15 17.16
 3 -6 6 104.29 19.97
 -3 7 5 3.12 5.04
 -3 7 4 0.53 5.78
 -3 7 3 1.27 6.41
 -3 7 2 59.36 8.07
 -3 7 1 183.07 9.57
 -3 7 0 21.04 9.92
 -3 7 -1 121.94 14.51
 -3 7 -2 169.38 15.08
 -3 7 -3 19.24 15.01
 3 -7 3 -6.6 18.2
 3 -7 5 -2.6 19.71
 -3 8 3 46.26 8.17
 -3 8 2 56.21 8.88
 -3 8 0 35.95 10.89
 -3 8 -1 -3.48 12.3
 3 -8 2 2.27 18.88
 3 -8 3 2.36 20.14
 3 -8 4 2.37 22.23
 -3 9 1 3.84 11.46
 -3 9 0 4.58 12.08
 -3 9 -1 48.94 13.47
 3 -9 3 0.12 23.75
 -4 0 -4 20.79 9.23
 -4 0 -5 -6.03 9.08
 -4 0 -7 -1.21 9.06
 -4 0 -8 -1.52 11.25
 -4 0 -9 1.65 11.87
 -4 1 -3 883.66 17.54
 -4 1 -4 51.11 10.49
 -4 1 -5 49.01 9.72
 -4 1 -6 10.32 9.66
 -4 -1 -6 1.81 7.69
 4 -1 6 6.95 17.75
 4 -1 7 4.31 18.67
 -4 -1 -7 72.43 9.16
 4 -1 8 7.01 19.2
 -4 -1 -8 12.17 10.8
 -4 1 -8 19.48 11.99
 4 -1 9 -12.41 20.21
 -4 2 -4 371.12 14.43
 -4 2 -5 19.94 10.43
 -4 -2 -5 17.2 7.23
 4 -2 5 1.64 16.82
 -4 2 -6 130.59 12.38
 -4 -2 -6 124.09 7.82
 -4 2 -7 -4.98 11.48
 4 -2 8 -3.28 21.44
 -4 -2 -8 -0.53 9.91
 -4 -2 -9 5.27 11.81
 -4 -2 -10 -4.67 13.32
 -4 3 -3 9.45 13.62
 -4 3 -4 112.35 13.26
 -4 -3 -5 141.74 7.26
 -4 3 -6 22.04 12.59
 4 -3 6 2.27 19.29
 -4 -3 -6 15.27 7.03
 4 -3 7 2.89 20.66
 -4 -3 -7 46.12 8.56
 -4 -3 -9 5.89 12.45
 -4 4 -1 18.26 13.67
 -4 4 -3 5.74 14.93
 4 -4 3 6.77 15.69
 -4 4 -4 14.9 14.05
 -4 4 -5 6.63 14.92
 4 -4 5 0.38 18.73
 -4 -4 -6 2.02 7.16
 4 -4 6 13.96 20.05
 4 -4 7 44.95 22.17
 -4 5 0 12.1 11.12
 -4 5 -1 10.31 13.49
 -4 5 -3 15.06 14.81
 4 -5 3 -5.21 16.78
 4 -5 4 -0.8 18.08
 -4 5 -4 10.12 16.37
 4 -5 5 609.62 25.46
 -4 5 -5 517.77 20.65
 -4 6 1 26.05 8.83
 -4 6 -2 68.84 13.99
 -4 6 -3 10.93 15.75
 4 -6 3 0.82 17.65
 4 -6 4 219.91 21.43
 4 -6 5 42.35 22.8
 -4 7 0 2.85 9.87
 -4 7 -1 7.99 11.96
 -4 7 -2 14.55 13.12
 -4 7 -3 -5.09 16.38
 -4 8 3 -1.26 7.39
 -4 8 2 53.69 8.53
 -4 8 1 69 9.36
 -4 8 0 23.44 10.24
 -4 8 -1 -1.18 11.79
 -4 9 1 3.77 9.6
 -4 9 0 10.13 10.79
 -4 9 -1 13.1 12.32
 -5 0 -6 158.81 11.02
 -5 0 -7 -2.75 10.87
 -5 0 -8 7.23 10.31
 -5 1 -5 223.17 14.24
 -5 1 -6 59.53 11.43
 -5 -1 -6 62.45 9.86
 -5 -1 -7 2.47 9.01
 -5 -1 -8 57.39 10.29
 -5 2 -4 49.55 15.42
 -5 2 -5 72.43 14.72
 -5 2 -6 36.58 12.92
 -5 -2 -8 22.31 9.6
 -5 -2 -9 18.94 11.16
 -5 3 -5 30.97 15.22
 -5 4 -4 1.98 17.29
 -5 5 -2 14.84 17.79
 -5 5 -4 33.49 18.04
 -5 6 -1 13.99 13.95
 -5 6 -2 25.52 15.24
 -5 6 -3 211.16 18.38
 -5 7 -1 -0.29 11.16
 -5 7 -2 -0.2 14.24
 -5 8 0 -2.24 9.66
 -5 8 -1 7.38 11.01
 -5 9 0 9.39 9.21

_iucr_refine_fcf_details
;
data_Naphthalene_06.2GPa_IAM
_computing_structure_refinement   'olex2.refine 1.5 (Bourhis et al., 2015)'
_shelx_refln_list_code            4
loop_
  _space_group_symop_id
  _space_group_symop_operation_xyz
  1  x,y,z
  2  -x,y+1/2,-z+1/2
  3  -x,-y,-z
  4  x,-y-1/2,z-1/2

_space_group_crystal_system       monoclinic
_space_group_IT_number            14
_space_group_name_H-M_alt         'P 1 21/c 1'
_space_group_name_Hall            '-P 2ybc'
_symmetry_space_group_name_H-M    'P 1 21/c 1'
_symmetry_space_group_name_Hall   '-P 2ybc'
_symmetry_Int_Tables_number       14
_cell_length_a                    7.168(7)
_cell_length_b                    5.5599(6)
_cell_length_c                    7.320(3)
_cell_angle_alpha                 90
_cell_angle_beta                  111.07(8)
_cell_angle_gamma                 90
_cell_volume                      272.2(3)
loop_
  _refln_index_h
  _refln_index_k
  _refln_index_l
  _refln_F_squared_calc
  _refln_F_squared_meas
  _refln_F_squared_sigma
  _refln_F_squared_weight
  _refln_observed_status
-4 6 1 3.443 2.381 0.807 88.138 o
-4 8 1 5.543 6.306 0.855 54.164 o
-4 8 2 5.694 4.907 0.780 63.571 o
-4 8 3 0.000 -0.115 0.675 159.283 o
-3 4 1 3.085 1.888 0.949 70.483 o
-3 5 2 2.527 1.613 0.639 145.978 o
-3 6 1 10.086 9.424 0.807 30.064 o
-3 6 3 0.006 -0.005 0.542 247.371 o
-3 7 1 15.473 16.730 0.875 13.590 o
-3 7 2 5.897 5.425 0.737 63.648 o
-3 7 3 0.820 0.116 0.586 207.944 o
-3 7 4 0.187 0.048 0.528 260.041 o
-3 7 5 0.017 0.285 0.461 342.119 o
-3 8 2 5.236 5.137 0.812 63.196 o
-3 8 3 4.109 4.228 0.747 83.542 o
-2 5 1 95.874 101.968 0.990 0.415 o
-2 5 3 0.995 0.983 0.469 305.755 o
-2 6 3 2.942 2.589 0.493 187.550 o
-2 6 5 1.073 0.430 0.292 734.622 o
-2 7 1 3.431 2.851 0.779 91.221 o
-2 7 2 2.530 2.049 0.687 126.532 o
-2 8 1 3.516 2.944 0.900 71.871 o
-2 8 2 0.484 0.642 0.802 111.933 o
-1 3 6 1.705 0.636 0.469 287.394 o
-1 3 9 0.070 -0.263 0.634 180.592 o
-1 4 1 0.029 0.010 0.312 745.359 o
-1 4 2 25.602 26.776 0.407 5.849 o
-1 4 5 0.150 0.100 0.265 1029.640 o
-1 4 6 0.388 0.176 0.334 638.944 o
-1 4 7 0.764 0.225 0.438 367.260 o
-1 4 8 0.093 0.078 0.520 268.541 o
-1 5 2 0.479 0.154 0.361 547.326 o
-1 5 8 0.123 -0.181 0.459 344.985 o
-1 6 1 0.063 0.439 0.769 122.564 o
-1 6 2 6.215 6.321 0.849 50.824 o
-1 7 1 3.689 3.503 0.839 77.084 o
-1 7 2 10.001 11.134 0.981 24.903 o
-1 8 1 3.479 4.316 1.077 51.338 o
-1 8 2 0.086 0.003 1.129 57.030 o
0 0 10 0.037 -0.390 0.864 97.407 o
0 1 4 3.801 2.421 0.581 134.463 o
0 1 5 2.396 1.659 0.388 309.924 o
0 1 6 0.058 0.162 0.689 152.959 o
0 1 9 0.299 0.509 0.590 207.386 o
0 2 1 103.581 124.224 0.581 0.328 o
0 2 3 30.734 38.072 0.318 3.619 o
0 2 4 143.940 137.322 1.229 0.199 o
0 2 5 28.928 30.202 0.796 4.467 o
0 2 6 10.836 10.584 0.546 30.324 o
0 2 8 0.978 0.553 0.538 240.333 o
0 2 9 0.240 0.158 0.836 103.778 o
0 2 10 0.657 0.563 0.873 94.497 o
0 3 1 80.818 89.826 0.343 0.570 o
0 3 2 0.093 0.283 0.354 579.115 o
0 3 3 12.945 13.092 0.473 22.103 o
0 3 4 1.836 2.109 0.732 120.439 o
0 3 5 8.813 10.972 0.400 40.167 o
0 4 0 27.483 16.538 0.472 6.900 o
0 4 1 6.492 7.177 0.527 66.208 o
0 4 2 192.427 187.223 0.954 0.110 o
0 4 3 111.973 108.754 0.923 0.324 o
0 4 4 0.707 1.189 0.783 115.860 o
0 4 5 39.249 37.547 1.051 2.572 o
0 4 7 0.042 0.231 0.441 373.098 o
0 4 8 0.291 1.026 0.589 206.004 o
0 5 2 36.526 36.297 0.907 2.915 o
0 5 3 0.089 0.276 0.773 121.455 o
0 5 4 4.258 4.209 0.849 69.376 o
0 5 5 53.262 56.315 1.211 1.323 o
0 5 6 3.255 3.099 0.936 68.421 o
0 5 7 0.030 -0.003 0.863 97.614 o
0 6 0 1.804 2.879 0.632 149.879 o
0 6 1 9.265 8.618 0.842 33.115 o
0 6 2 3.316 3.357 0.840 80.147 o
0 6 4 0.784 0.150 0.942 81.291 o
0 6 5 1.313 1.533 0.973 73.971 o
0 7 1 7.224 8.086 0.934 38.321 o
0 7 2 19.070 19.791 1.144 8.999 o
0 7 3 5.576 6.381 1.161 36.941 o
0 7 4 0.030 -0.371 1.196 50.767 o
0 8 0 0.166 -0.016 0.901 89.451 o
0 8 2 1.712 2.730 1.206 47.436 o
0 8 3 2.691 5.171 1.250 40.646 o
1 0 4 59.781 55.752 0.543 1.167 o
1 0 6 309.779 372.666 2.040 0.037 o
1 0 8 3.304 4.199 0.954 63.412 o
1 0 10 2.777 3.980 1.034 57.960 o
1 1 2 17.351 20.585 0.280 11.645 o
1 1 3 220.954 270.371 0.918 0.071 o
1 1 4 7.925 8.272 0.371 55.443 o
1 1 5 0.228 -0.046 0.315 727.080 o
1 1 6 2.832 2.454 0.445 219.846 o
1 1 7 20.184 24.302 0.919 7.833 o
1 1 8 0.041 -0.403 0.539 250.416 o
1 1 9 0.407 0.891 0.693 149.502 o
1 1 10 0.166 0.773 0.720 139.641 o
1 2 1 148.305 145.129 0.856 0.184 o
1 2 2 340.902 337.088 1.438 0.035 o
1 2 3 19.295 21.329 0.313 9.906 o
1 2 4 11.599 9.985 0.981 22.827 o
1 2 5 6.547 6.373 0.589 65.413 o
1 2 6 19.602 22.546 0.699 8.888 o
1 2 7 0.000 -0.029 0.480 314.888 o
1 2 8 0.148 0.650 0.770 122.246 o
1 2 9 0.962 0.913 0.692 146.922 o
1 2 10 1.501 2.588 1.926 19.249 o
1 3 0 195.020 215.087 1.012 0.098 o
1 3 1 0.048 0.291 0.298 812.972 o
1 3 2 3.652 3.382 0.397 187.488 o
1 3 3 2.729 2.207 0.479 208.875 o
1 3 4 0.037 -0.137 0.773 121.537 o
1 3 5 8.590 8.996 0.960 31.563 o
1 3 6 0.719 0.560 0.627 180.984 o
1 3 7 3.043 4.621 1.036 55.707 o
1 3 8 0.763 0.828 0.593 200.465 o
1 3 9 3.078 5.391 3.498 5.809 o
1 4 0 21.161 15.874 0.377 10.425 o
1 4 1 116.974 98.923 0.556 0.325 o
1 4 2 12.748 12.377 0.523 22.958 o
1 4 3 52.856 51.251 0.774 1.446 o
1 4 4 64.114 68.794 0.920 0.919 o
1 4 5 0.139 0.086 0.732 135.547 o
1 4 6 2.750 3.339 1.132 50.466 o
1 4 7 0.937 0.749 0.831 103.212 o
1 4 8 15.410 16.293 1.395 11.319 o
1 5 0 14.568 15.268 0.475 17.297 o
1 5 1 140.354 137.789 0.695 0.206 o
1 5 2 15.936 14.990 0.416 15.797 o
1 5 3 0.996 1.056 0.860 95.812 o
1 5 4 26.574 29.093 1.471 4.599 o
1 5 5 26.908 30.988 1.354 4.449 o
1 5 6 0.089 0.010 0.854 99.691 o
1 5 7 0.045 -0.267 0.888 92.032 o
1 5 8 1.115 1.091 1.252 45.698 o
1 6 0 19.108 17.716 0.708 10.672 o
1 6 1 6.823 6.838 0.488 67.057 o
1 6 2 1.062 0.819 0.317 615.580 o
1 6 3 2.798 3.970 1.057 55.781 o
1 6 4 8.199 8.313 0.818 38.241 o
1 6 5 2.555 2.622 1.197 46.759 o
1 6 6 0.459 -0.695 1.213 49.342 o
1 6 7 0.658 1.083 1.255 45.807 o
1 7 0 13.440 13.819 0.679 19.124 o
1 7 1 4.193 5.079 0.641 93.585 o
1 7 2 0.181 0.315 0.687 153.723 o
1 7 3 4.959 4.526 0.771 71.622 o
1 7 6 0.697 0.145 1.289 43.567 o
1 8 0 4.596 6.112 0.726 72.725 o
1 8 1 7.174 9.276 0.712 44.528 o
1 8 3 2.393 0.548 1.258 44.273 o
1 8 4 3.745 0.722 1.389 35.173 o
2 0 4 86.541 74.767 0.812 0.584 o
2 0 6 83.281 82.497 2.817 0.546 o
2 0 8 0.210 0.240 0.707 144.989 o
2 1 3 0.000 0.074 0.269 1003.450 o
2 1 4 65.699 58.448 1.334 0.976 o
2 1 5 93.135 84.126 1.562 0.485 o
2 1 6 3.132 3.335 0.409 205.928 o
2 1 7 2.626 2.078 0.463 225.039 o
2 1 8 3.123 2.905 0.707 108.608 o
2 1 9 6.261 8.481 0.974 39.544 o
2 2 2 46.965 58.675 1.006 1.515 o
2 2 3 44.313 38.893 0.579 2.194 o
2 2 4 3.355 2.922 0.389 214.574 o
2 2 5 2.014 0.908 0.381 374.224 o
2 2 6 11.634 12.921 0.845 21.660 o
2 2 7 9.004 9.999 0.716 34.708 o
2 2 8 6.051 9.577 1.041 35.787 o
2 2 9 0.467 0.029 0.873 95.183 o
2 3 1 31.450 35.228 0.607 3.674 o
2 3 2 72.351 52.490 2.381 0.864 o
2 3 3 57.218 45.825 0.421 1.399 o
2 3 4 31.315 26.076 0.641 4.465 o
2 3 5 8.761 7.363 0.695 41.964 o
2 3 6 16.776 17.263 1.170 11.053 o
2 3 7 1.185 0.993 0.983 73.469 o
2 3 8 2.107 1.800 1.760 22.923 o
2 3 9 0.108 0.004 1.331 40.975 o
2 4 0 25.921 33.825 0.891 4.661 o
2 4 1 21.925 18.103 0.997 8.321 o
2 4 2 32.295 28.332 1.032 3.934 o
2 4 3 84.056 78.983 0.905 0.586 o
2 4 4 21.835 20.566 1.636 6.609 o
2 4 5 1.350 1.114 0.513 248.769 o
2 4 6 0.400 -1.028 1.045 66.447 o
2 4 8 3.996 3.443 1.379 33.552 o
2 5 0 50.851 57.516 1.024 1.393 o
2 5 1 1.055 0.815 0.597 194.530 o
2 5 2 11.069 10.753 0.652 27.887 o
2 5 3 27.836 28.796 0.842 4.814 o
2 5 4 1.176 0.510 1.169 52.501 o
2 5 5 3.273 2.979 0.860 78.735 o
2 5 6 1.659 1.098 1.042 64.540 o
2 6 0 40.327 36.952 0.971 2.521 o
2 6 1 6.694 6.029 0.801 51.863 o
2 6 2 0.145 0.147 0.412 427.853 o
2 6 3 24.737 25.232 1.208 5.717 o
2 6 4 0.385 0.237 0.871 95.512 o
2 6 5 0.137 -0.806 1.263 45.541 o
2 6 6 1.291 0.440 1.321 41.225 o
2 7 1 0.002 0.290 0.595 205.312 o
2 7 2 2.916 2.662 0.412 230.282 o
2 7 3 0.245 -0.148 0.888 92.076 o
2 7 5 1.894 0.321 1.427 35.112 o
2 8 2 0.380 -0.082 1.556 29.979 o
2 8 3 2.086 1.080 0.994 69.578 o
3 0 4 352.063 464.016 1.981 0.026 o
3 0 8 4.836 3.493 0.847 68.139 o
3 1 3 56.684 74.009 0.647 1.021 o
3 1 4 120.697 144.680 0.778 0.241 o
3 1 5 0.047 -0.244 0.616 191.553 o
3 1 6 0.554 0.195 0.493 294.835 o
3 1 7 7.193 7.129 1.066 35.106 o
3 1 8 2.065 2.009 0.725 120.845 o
3 1 9 0.001 -0.141 0.632 181.803 o
3 2 1 1.044 0.906 1.181 51.445 o
3 2 2 0.057 -0.096 0.981 75.412 o
3 2 3 11.227 13.188 0.905 21.500 o
3 2 4 7.199 7.481 0.501 59.754 o
3 2 5 8.263 7.412 0.505 51.539 o
3 2 6 0.761 0.903 0.528 250.359 o
3 2 7 3.001 2.347 0.559 160.422 o
3 2 8 5.618 5.217 1.036 44.882 o
3 2 9 1.472 1.348 1.094 58.836 o
3 3 2 13.075 15.752 1.754 10.981 o
3 3 3 7.580 6.224 0.951 39.772 o
3 3 6 4.906 3.586 0.577 104.645 o
3 3 7 1.250 0.823 0.861 95.071 o
3 3 8 1.275 1.579 0.830 100.370 o
3 4 1 54.281 75.608 1.405 1.033 o
3 4 2 133.409 155.782 1.300 0.201 o
3 4 3 7.536 7.823 0.783 43.494 o
3 4 4 4.063 4.254 0.406 153.330 o
3 4 5 1.662 0.994 0.448 304.828 o
3 4 6 10.504 12.278 1.328 18.179 o
3 5 0 0.059 0.189 0.949 80.718 o
3 5 1 4.851 7.251 1.012 45.330 o
3 5 2 0.251 1.233 1.238 47.191 o
3 5 3 0.274 -0.266 0.914 86.925 o
3 5 4 0.305 0.065 0.346 602.804 o
3 5 5 19.316 21.275 1.634 7.336 o
3 5 6 10.094 9.729 1.566 17.064 o
3 6 0 0.053 -0.134 0.866 96.790 o
3 6 2 1.503 2.215 1.109 56.501 o
3 6 3 8.733 9.060 1.082 28.060 o
3 6 4 0.201 -0.765 1.458 34.188 o
3 6 5 0.062 0.014 1.568 29.540 o
3 6 6 9.014 9.531 1.825 14.944 o
3 7 0 2.048 1.923 0.907 81.184 o
3 7 1 9.074 11.144 1.326 20.831 o
3 7 3 2.139 0.691 1.181 50.316 o
3 8 0 3.596 3.285 0.995 59.955 o
3 8 1 0.373 -0.318 1.124 57.446 o
3 8 2 0.291 0.207 1.725 24.393 o
4 0 4 2.228 1.900 0.843 91.620 o
4 0 8 1.610 -0.139 1.028 67.399 o
4 1 4 3.957 4.671 0.959 58.672 o
4 1 5 4.900 4.479 0.888 60.539 o
4 1 6 0.733 0.534 0.521 260.189 o
4 1 7 9.446 5.642 3.113 6.664 o
4 1 8 1.690 1.249 0.677 145.005 o
4 2 4 24.172 33.915 1.319 4.724 o
4 2 5 2.073 1.366 0.512 224.651 o
4 2 6 14.507 11.516 0.604 19.764 o
4 2 7 0.000 -0.455 1.049 66.005 o
4 2 8 0.007 -0.128 0.822 107.499 o
4 3 3 1.638 0.864 1.245 45.870 o
4 3 4 9.352 10.267 1.212 22.990 o
4 3 5 12.515 12.953 0.663 21.700 o
4 3 6 1.876 1.350 0.535 214.837 o
4 3 7 5.421 3.474 1.975 16.836 o
4 4 1 1.571 1.669 1.249 45.199 o
4 4 3 0.505 0.570 0.988 73.979 o
4 4 4 0.844 1.362 1.284 43.571 o
4 4 5 1.660 0.353 1.066 62.382 o
4 4 6 0.071 0.472 0.616 190.938 o
4 4 7 5.591 4.108 2.026 15.876 o
4 5 0 0.744 1.106 1.016 69.436 o
4 5 1 0.339 0.942 1.233 47.635 o
4 5 3 0.144 0.508 1.015 70.466 o
4 5 4 0.025 0.451 1.109 59.048 o
4 5 5 45.523 50.980 4.197 1.247 o
4 6 2 7.378 6.291 1.278 28.745 o
4 6 3 0.001 0.563 1.074 62.955 o
4 6 4 20.830 20.097 1.958 6.305 o
4 6 5 1.819 3.870 2.084 16.307 o
4 7 0 0.549 0.260 0.902 88.888 o
4 7 1 0.905 0.730 1.093 60.158 o
4 7 2 0.456 1.330 1.199 50.181 o
4 7 3 0.091 -0.465 1.497 32.420 o
4 8 0 2.144 2.142 0.936 75.752 o
4 8 1 0.308 -0.108 1.077 62.538 o
5 0 6 17.171 14.513 1.007 12.472 o
5 1 5 19.076 20.395 1.301 8.445 o
5 1 6 4.813 5.596 0.682 77.906 o
5 1 7 0.001 0.226 0.823 107.138 o
5 2 4 3.046 4.528 1.409 32.826 o
5 2 5 5.485 6.619 1.345 29.858 o
5 2 6 3.639 3.343 1.181 44.804 o
5 3 5 2.770 2.830 1.391 34.997 o
5 4 4 0.001 0.181 1.580 29.098 o
5 5 2 3.728 1.356 1.626 25.949 o
5 5 4 2.874 3.061 1.649 25.275 o
5 6 1 0.379 1.278 1.275 44.471 o
5 6 2 1.882 2.332 1.393 36.061 o
5 6 3 14.794 19.297 1.680 9.511 o
5 7 1 0.342 -0.027 1.020 69.781 o
5 7 2 0.025 -0.018 1.301 42.898 o
;
_iucr_refine_instructions_details
;
TITL Naphthalene_06.2GPa_IAM_a.res in P2(1)/c
REM Old TITL Naphthalene_06.2GPa_IAM in P2(1)/c
REM SHELXT solution in P2(1)/c
REM R1 0.236, Rweak 0.947, Alpha 0.095, Orientation as input
REM Formula found by SHELXT: C5
CELL 0.3738 7.1682 5.5599 7.3198 90 111.068 90
ZERR 2 0.0069 0.0006 0.0027 0 0.077 0
LATT 1
SYMM -X,0.5+Y,0.5-Z
SFAC C H
DISP C -0.0004 0.0004 4.7227
DISP H 0 0 0.5914
UNIT 20 16

L.S. 10
PLAN  20
CONF
BOND $H
FMAP 2
list 4
MORE -1
ACTA
SHEL 999 0.63
OMIT -1 4 9
OMIT 0 0 2
OMIT 0 1 1
OMIT 0 1 2
OMIT 0 3 6
OMIT 0 3 7
OMIT 0 3 8
OMIT 0 8 4
OMIT 1 7 4
OMIT 2 1 1
OMIT 2 1 2
OMIT 2 2 1
OMIT 3 3 4
OMIT 3 4 7
OMIT 3 7 2
OMIT 4 1 3
WGHT 0.134682 0
FVAR 3.307945
REM <olex2.extras>
REM <HklSrc "%.\\Naphthalene_06.2GPa_IAM.hkl">
REM </olex2.extras>

C1    1     0.42237  0.77353  0.34264  11.00000  0.06469  0.02039  0.04784 =
 0.00236 -0.01816 -0.00339
AFIX 43
H1    2     0.47387  0.92307  0.32872  11.00000 -1.20000
AFIX 0
C2    1     0.23301  0.70553  0.21795  11.00000  0.04339  0.03105  0.04034 =
 0.00296 -0.00987  0.00502
AFIX 43
H2    2     0.15721  0.80945  0.11976  11.00000 -1.20000
AFIX 0
C3    1     0.15473  0.47592  0.24058  11.00000  0.02697  0.03148  0.03624 =
 -0.00032  0.00053 -0.00392
AFIX 43
H3    2     0.02732  0.43103  0.15802  11.00000 -1.20000
AFIX 0
C4    1     0.26698  0.32197  0.38358  11.00000  0.04427  0.02421  0.03962 =
 -0.00100 -0.00389 -0.00152
AFIX 43
H4    2     0.21433  0.17377  0.39903  11.00000 -1.20000
AFIX 0
C5    1     0.46386  0.38629  0.50921  11.00000  0.03671  0.02432  0.03959 =
 0.00098 -0.00637  0.00143
HKLF 4

END
Q1 1 0.166667 0.85 0.04 11 0.05 0.17
Q2 1 0.416667 1.2 0.32 11 0.05 0.16
Q3 1 0.083333 1.05 0.06 11 0.05 0.15
Q4 1 0 0.8 0.16 11 0.05 0.15
Q5 1 0.083333 0.35 0.1 11 0.05 0.14

  REM The information below was added by Olex2.
  REM
  REM R1 = 0.0666 for 177 Fo > 4sig(Fo) and 0.1078 for all 308 data
  REM 46 parameters refined using 0 restraints
  REM Highest difference peak 0.1741, deepest hole -0.1760
  REM Mean Shift 0.0001, Max Shift 0.0004.

  REM +++ Tabular Listing of Refinement Information +++
  REM R1_all = 0.1078
  REM R1_gt = 0.0666
  REM wR_ref = 0.1910
  REM GOOF = 0.9382
  REM Shift_max = 0.0004
  REM Shift_mean = 0.0001
  REM Reflections_all = 308
  REM Reflections_gt = 177
  REM Parameters = 46
  REM Hole = -0.1760
  REM Peak = 0.1741
  REM Flack = n/a

  
;
loop_
  _axis.id
  _axis.type
  _axis.equipment
  _axis.parity
  _axis.depends_on
  _axis.zero
  _axis.vector[1]
  _axis.vector[2]
  _axis.vector[3]
 source . source . . . 0.99988564 0.00000000 -0.01512323
 omega rotation goniometer -1 . 0.00000000 0.00000000 0.00000000 1.00000000
 kappa rotation goniometer -1 omega 0.00000000 -0.76604444 0.00000000 0.64278761
 phi rotation goniometer -1 kappa . 0.00000000 0.00000000 1.00000000
 theta rotation goniometer -1 . -0.88208000 0.00000000 0.00000000 1.00000000
 matrixX general general . phi . 1.00000000 0.00000000 0.00000000
 matrixY general general . phi . 0.00000000 1.00000000 0.00000000
 matrixZ general general . phi . 0.00000000 0.00000000 1.00000000
 dacX translation general . phi . 0.00000000 1.00000000 0.00000000
 dacY translation general . phi . -1.00000000 0.00000000 0.00000000
 dacZ translation general . phi . 0.00000000 0.00000000 1.00000000

_olex2_submission_special_instructions  'No special instructions were received'
_oxdiff_exptl_absorpt_empirical_details
;
Empirical correction (ABSPACK) includes:
- Absorption correction using spherical harmonics
- Frame scaling
;
_oxdiff_exptl_absorpt_empirical_full_max  2.196
_oxdiff_exptl_absorpt_empirical_full_min  0.688

# start Validation Reply Form
_vrf_PLAT029_Naphthalene_06.2GPa_IAM
;
PROBLEM: _diffrn_measured_fraction_theta_full value Low .      0.298 Why?  
RESPONSE: This measurement was performed at high pressure which, due to the high pressure apparatus, limits the theta range. Indeed, the diamond anvil cell metallic body typically shadows more than 60% of the reflections.
;
_vrf_PLAT088_Naphthalene_06.2GPa_IAM
;
PROBLEM: Poor Data / Parameter Ratio ....................       6.70 Note  
RESPONSE: This measurement was performed at high pressure which, due to the high pressure apparatus, limits the theta range. Indeed, the diamond anvil cell metallic body typically shadows more than 60% of the reflections.
;
_vrf_PLAT149_Naphthalene_06.2GPa_IAM
;
PROBLEM: s.u. on the   beta    Angle is Too Large .......       0.08 Degree
RESPONSE: Large errors due to low completeness.
;
_vrf_PLAT910_Naphthalene_06.2GPa_IAM
;
PROBLEM: Missing # of FCF Reflection(s) Below Theta(Min).         16 Note  
RESPONSE: This measurement was performed at high pressure which, due to the high pressure apparatus, limits the theta range. Indeed, the diamond anvil cell metallic body typically shadows more than 60% of the reflections.
;
_vrf_PLAT911_Naphthalene_06.2GPa_IAM
;
PROBLEM: Missing FCF Refl Between Thmin & STh/L=    0.600        248 Report
RESPONSE: This measurement was performed at high pressure which, due to the high pressure apparatus, limits the theta range. Indeed, the diamond anvil cell metallic body typically shadows more than 60% of the reflections.
;
# end Validation Reply Form
