# Supplementary material for: Compressional Behavior of Naphthalene (C10H8) and Anthracene (C14H10) up to 50 GPa
Source: ACS Omega. 2025 Oct 19;10(42):50230–42. doi: 10.1021/acsomega.5c06935 (PMC12573047; doi:10.1021/acsomega.5c06935)
Supplement: Supplementary file 4 [file ao5c06935_si_004.cif]

data_Naphthalene_09.9GPa_IAM
_audit_creation_date               2024-11-08
_audit_creation_method
;
Olex2 1.5
(compiled 2024.02.16 svn.r378c4104 for OlexSys, GUI svn.r6928)
;
_audit_contact_author_address      ?
_audit_contact_author_email        ?
_audit_contact_author_name         ''
_audit_contact_author_phone        ?
_publ_contact_author_id_orcid      ?
_publ_section_references
;
Bourhis, L.J., Dolomanov, O.V., Gildea, R.J., Howard, J.A.K., Puschmann, H.
 (2015). Acta Cryst. A71, 59-75.

Dolomanov, O.V., Bourhis, L.J., Gildea, R.J, Howard, J.A.K. & Puschmann, H.
 (2009), J. Appl. Cryst. 42, 339-341.

Kleemiss, F., Dolomanov, O.V., Bodensteiner, M., Peyerimhoff, N., Midgley, L.,
Bourhis, L.J., Genoni, A., Malaspina, L.A., Jayatilaka, D., Spencer, J.L.,
White, F., Grundkoetter-Stock, B., Steinhauer, S., Lentz, D., Puschmann, H.,
Grabowsky, S. (2021), Chem. Sci., 12, 1675-1692.

Sheldrick, G.M. (2015). Acta Cryst. A71, 3-8.
;
_chemical_formula_moiety           'C10 H8'
_chemical_formula_sum              'C10 H8'
_chemical_formula_weight           128.175
_chemical_oxdiff_formula           C10H8
loop_
  _atom_type_symbol
  _atom_type_scat_dispersion_real
  _atom_type_scat_dispersion_imag
  _atom_type_scat_source
  _atom_type_scat_dispersion_source
 C -0.00040 0.00040 'NoSpherA2: Chem.Sci. 2021, DOI:10.1039/D0SC05526C'
 'Brennan, Cowan, Rev. Sci. Instrum., 1992, 63, 850'
 H 0.00000 0.00000 'NoSpherA2: Chem.Sci. 2021, DOI:10.1039/D0SC05526C'
 'Brennan, Cowan, Rev. Sci. Instrum., 1992, 63, 850'

_space_group_crystal_system        'monoclinic'
_space_group_IT_number             14
_space_group_name_H-M_alt          'P 1 21/c 1'
_space_group_name_Hall             '-P 2ybc'
loop_
  _space_group_symop_id
  _space_group_symop_operation_xyz
 1 x,y,z
 2 -x,y+1/2,-z+1/2
 3 -x,-y,-z
 4 x,-y-1/2,z-1/2

_symmetry_Int_Tables_number        14
_cell_length_a                     6.790(8)
_cell_length_b                     5.3738(8)
_cell_length_c                     6.959(3)
_cell_angle_alpha                  90
_cell_angle_beta                   109.22(9)
_cell_angle_gamma                  90
_cell_volume                       239.8(3)
_cell_formula_units_Z              2
_cell_measurement_reflns_used      154
_cell_measurement_theta_max        18.5270
_cell_measurement_temperature           293(2)
_cell_measurement_theta_min        2.5920
_exptl_absorpt_coefficient_mu      0.043
_exptl_absorpt_correction_T_max    1.00000
_exptl_absorpt_correction_T_min    0.22852
_exptl_absorpt_correction_type     multi-scan
_exptl_absorpt_process_details
;
CrysAlisPro 1.171.42.49 (Rigaku Oxford Diffraction, 2022)
Empirical absorption correction using spherical harmonics,
implemented in SCALE3 ABSPACK scaling algorithm.
;
_exptl_crystal_density_diffrn      1.775
_exptl_crystal_colour                   'clear colourless'
_exptl_crystal_colour_lustre            clear
_exptl_crystal_colour_primary           colourless
_exptl_crystal_size_max                 0.013
_exptl_crystal_size_mid                 0.012
_exptl_crystal_size_min                 0.012
_exptl_crystal_description              block
_exptl_crystal_F_000               135.992
_diffrn_reflns_av_R_equivalents    0.0193
_diffrn_reflns_av_unetI/netI       0.0403
_diffrn_reflns_Laue_measured_fraction_full  0.3410
_diffrn_reflns_Laue_measured_fraction_max  0.2883
_diffrn_reflns_limit_h_max         4
_diffrn_reflns_limit_h_min         -5
_diffrn_reflns_limit_k_max         8
_diffrn_reflns_limit_k_min         -10
_diffrn_reflns_limit_l_max         11
_diffrn_reflns_limit_l_min         -8
_diffrn_reflns_number              459
_diffrn_ambient_temperature             293(2)
_diffrn_reflns_point_group_measured_fraction_full  0.3410
_diffrn_reflns_point_group_measured_fraction_max  0.2883
_diffrn_reflns_theta_full          12.9605
_diffrn_reflns_theta_max           17.24
_diffrn_reflns_theta_min           2.60
_diffrn_detector                   'Hybrid Pixel Array Detector'
_diffrn_detector_area_resol_mean   13.3333
_diffrn_measured_fraction_theta_full  0.3410
_diffrn_measured_fraction_theta_max  0.2883
_diffrn_measurement_details
;
List of Runs (angles in degrees, time in seconds):

  # Type    Start    End  Width  t~exp~   \w     \q     \k     \f   Frames
--------------------------------------------------------------------------
  1  \w    -28.50  14.50   0.50    1.00    --    0.00   0.00   0.00   86
;
_diffrn_measurement_device         'abstract diffractometer'
_diffrn_measurement_device_type   
 'esperanto-CrysAlisPro-abstract goniometer imported esperanto images'
_diffrn_measurement_method         '\w scans'
_diffrn_orient_matrix_axis[1]      matrixX
_diffrn_orient_matrix_axis[2]      matrixY
_diffrn_orient_matrix_axis[3]      matrixZ
_diffrn_orient_matrix_type        
 'CrysAlisPro convention (1999,Acta A55,543-557)'
_diffrn_orient_matrix_UB_11        -0.0470322000
_diffrn_orient_matrix_UB_12        -0.0107777000
_diffrn_orient_matrix_UB_13        0.0156245000
_diffrn_orient_matrix_UB_21        -0.0325547000
_diffrn_orient_matrix_UB_22        0.0357637000
_diffrn_orient_matrix_UB_23        -0.0454192000
_diffrn_orient_matrix_UB_31        -0.0112423000
_diffrn_orient_matrix_UB_32        -0.0586179000
_diffrn_orient_matrix_UB_33        -0.0305019000
_diffrn_radiation_monochromator    synchrotron
_diffrn_radiation_probe            x-ray
_diffrn_radiation_type             synchrotron
_diffrn_radiation_wavelength       0.37380
_diffrn_source                     synchrotron
_reflns_Friedel_coverage           0.0
_reflns_limit_h_max                5
_reflns_limit_h_min                -4
_reflns_limit_k_max                8
_reflns_limit_k_min                0
_reflns_limit_l_max                10
_reflns_limit_l_min                0
_reflns_number_gt                  210
_reflns_number_total               290
_reflns_threshold_expression       I>=2u(I)
_computing_cell_refinement         'CrysAlisPro 1.171.42.49 (Rigaku OD, 2022)'
_computing_data_collection         'CrysAlisPro 1.171.42.49 (Rigaku OD, 2022)'
_computing_data_reduction          'CrysAlisPro 1.171.42.49 (Rigaku OD, 2022)'
_computing_molecular_graphics      'Olex2 1.5 (Dolomanov et al., 2009)'
_computing_publication_material    'Olex2 1.5 (Dolomanov et al., 2009)'
_computing_structure_refinement    'olex2.refine 1.5 (Bourhis et al., 2015)'
_computing_structure_solution      'SHELXT 2014/5 (Sheldrick, 2014)'
_refine_diff_density_max           0.2030
_refine_diff_density_min           -0.3383
_refine_diff_density_rms           0.0716
_refine_ls_d_res_high              0.6305
_refine_ls_d_res_low               4.1186
_refine_ls_goodness_of_fit_ref     0.9949
_refine_ls_hydrogen_treatment      constr
_refine_ls_matrix_type             full
_refine_ls_number_constraints      8
_refine_ls_number_parameters       46
_refine_ls_number_reflns           290
_refine_ls_number_restraints       6
_refine_ls_R_factor_all            0.0936
_refine_ls_R_factor_gt             0.0768
_refine_ls_restrained_S_all        0.9829
_refine_ls_shift/su_max            0.0006
_refine_ls_shift/su_mean           0.0002
_refine_ls_structure_factor_coef   Fsqd
_refine_ls_weighting_details      
 'w=1/[\s^2^(Fo^2^)+(0.1717P)^2^] where P=(Fo^2^+2Fc^2^)/3'
_refine_ls_weighting_scheme        calc
_refine_ls_wR_factor_gt            0.1926
_refine_ls_wR_factor_ref           0.2102
_olex2_refinement_description
;
1. Fixed Uiso
 At 1.2 times of:
  All C(H) groups
2. Uiso/Uaniso restraints and constraints
Uanis(C5) \\sim Ueq: with sigma of 0.008 and sigma for terminal atoms of 0.016
3.a Aromatic/amide H refined with riding coordinates:
 C1(H1), C2(H2), C3(H3), C4(H4)
;
_olex2_refine_details
;
Refinement using NoSpherA2, an implementation of
NOn-SPHERical Atom-form-factors in Olex2.
Please cite:
F. Kleemiss et al. Chem. Sci. DOI 10.1039/D0SC05526C - 2021
NoSpherA2 implementation of HAR makes use of
tailor-made aspherical atomic form factors calculated
on-the-fly from a Hirshfeld-partitioned electron density (ED) - not from
spherical-atom form factors.

The ED is calculated from a gaussian basis set single determinant SCF
wavefunction - either Hartree-Fock or DFT using selected funtionals
 - for a fragment of the crystal.
This fragment can be embedded in an electrostatic crystal field by employing cluster charges
or modelled using implicit solvation models, depending on the software used.
The following options were used:
   SOFTWARE:       ORCA 5.0
   PARTITIONING:   NoSpherA2
   INT ACCURACY:   Normal
   METHOD:         PBE0
   BASIS SET:      def2-SVP
   CHARGE:         0
   MULTIPLICITY:   1
   DATE:           2024-11-08_11-57-24
;
_atom_sites_solution_primary       dual
loop_
  _atom_site_label
  _atom_site_type_symbol
  _atom_site_fract_x
  _atom_site_fract_y
  _atom_site_fract_z
  _atom_site_U_iso_or_equiv
  _atom_site_adp_type
  _atom_site_occupancy
  _atom_site_refinement_flags_posn
  _atom_site_refinement_flags_adp
 C1 C 0.4176(10) 0.7788(5) 0.3423(5) 0.019(3) Uani 1.000000 . .
 C2 C 0.2284(12) 0.7090(5) 0.2152(6) 0.023(3) Uani 1.000000 . .
 C3 C 0.1504(10) 0.4748(5) 0.2369(5) 0.023(3) Uani 1.000000 . .
 C4 C 0.2632(11) 0.3172(5) 0.3826(5) 0.021(4) Uani 1.000000 . .
 C5 C 0.4590(10) 0.3835(4) 0.5114(5) 0.015(3) Uani 1.000000 . U
 H1 H 0.4662(10) 0.9383(5) 0.3320(5) 0.022(4) Uiso 1.000000 R .
 H2 H 0.1507(12) 0.8167(5) 0.1139(6) 0.028(4) Uiso 1.000000 R .
 H3 H 0.0198(10) 0.4267(5) 0.1503(5) 0.028(4) Uiso 1.000000 R .
 H4 H 0.2087(11) 0.1622(5) 0.3966(5) 0.025(4) Uiso 1.000000 R .

loop_
  _atom_site_aniso_label
  _atom_site_aniso_U_11
  _atom_site_aniso_U_22
  _atom_site_aniso_U_33
  _atom_site_aniso_U_12
  _atom_site_aniso_U_13
  _atom_site_aniso_U_23
 C1 0.022(6) 0.0156(10) 0.0209(17) 0.0001(13) 0.010(3) 0.0000(9)
 C2 0.021(7) 0.0214(11) 0.0252(16) -0.0012(18) 0.005(3) 0.0031(12)
 C3 0.019(7) 0.0212(11) 0.0259(19) 0.0001(16) 0.004(3) -0.0004(10)
 C4 0.021(8) 0.0188(11) 0.0230(16) -0.0008(14) 0.007(3) -0.0007(9)
 C5 0.009(5) 0.0179(12) 0.0219(15) -0.0022(15) 0.010(2) 0.0019(10)

loop_
  _geom_bond_atom_site_label_1
  _geom_bond_atom_site_label_2
  _geom_bond_distance
  _geom_bond_site_symmetry_2
  _geom_bond_publ_flag
 C1 C2 1.351(7) . ?
 C1 C5 1.392(4) 3_666 ?
 C1 H1 0.9300 . ?
 C2 C3 1.393(6) . ?
 C2 H2 0.9300 . ?
 C3 C4 1.349(4) . ?
 C3 H3 0.9300 . ?
 C4 C5 1.383(7) . ?
 C4 H4 0.9300 . ?
 C5 C5 1.401(8) 3_666 ?

loop_
  _geom_angle_atom_site_label_1
  _geom_angle_atom_site_label_2
  _geom_angle_atom_site_label_3
  _geom_angle
  _geom_angle_site_symmetry_1
  _geom_angle_site_symmetry_3
  _geom_angle_publ_flag
 C5 C1 C2 121.3(4) 3_666 . ?
 H1 C1 C2 119.37(16) . . ?
 H1 C1 C5 119.4(3) . 3_666 ?
 C3 C2 C1 119.6(3) . . ?
 H2 C2 C1 120.22(17) . . ?
 H2 C2 C3 120.2(2) . . ?
 C4 C3 C2 120.4(4) . . ?
 H3 C3 C2 119.8(2) . . ?
 H3 C3 C4 119.8(3) . . ?
 C5 C4 C3 120.8(4) . . ?
 H4 C4 C3 119.6(3) . . ?
 H4 C4 C5 119.59(17) . . ?
 C4 C5 C1 122.1(4) . 3_666 ?
 C5 C5 C1 118.5(6) 3_666 3_666 ?
 C5 C5 C4 119.3(3) 3_666 . ?

loop_
  _geom_torsion_atom_site_label_1
  _geom_torsion_atom_site_label_2
  _geom_torsion_atom_site_label_3
  _geom_torsion_atom_site_label_4
  _geom_torsion
  _geom_torsion_site_symmetry_1
  _geom_torsion_site_symmetry_2
  _geom_torsion_site_symmetry_3
  _geom_torsion_site_symmetry_4
  _geom_torsion_publ_flag
 C1 C2 C3 C4 -0.5(9) . . . . ?
 C1 C5 C4 C3 -177.3(6) 3_666 . . . ?
 C1 C5 C5 C1 -180.0(9) . 3_666 . 3_666 ?
 C1 C5 C5 C4 3.1(8) . 3_666 . . ?
 C2 C3 C4 C5 -0.8(9) . . . . ?
 C3 C4 C5 C5 -0.5(8) . . . 3_666 ?
 C4 C5 C5 C4 -180.0(9) . . 3_666 3_666 ?

loop_
  _diffrn_refln_index_h
  _diffrn_refln_index_k
  _diffrn_refln_index_l
  _diffrn_refln_intensity_net
  _diffrn_refln_intensity_u
 0 0 4 445.72 19.65
 0 0 7 -2.25 16.17
 0 0 9 10.03 15.03
 0 1 3 4290.94 27.39
 0 -1 3 4261.08 42.47
 0 -1 4 64.2 20.32
 0 -1 5 77.96 21.82
 0 1 5 93.4 14.89
 0 1 6 -7.04 15.31
 0 -1 6 11.87 21.03
 0 1 7 700.78 19.11
 0 1 8 1326.02 21.12
 0 1 9 9.03 14.49
 0 1 10 29.28 14.51
 0 -2 2 102.07 19.76
 0 -2 3 563.7 25.21
 0 2 3 603.76 7.91
 0 -2 4 3149.26 40.35
 0 2 4 3133.45 19.44
 0 2 5 885.47 14.74
 0 -2 5 946.62 28.2
 0 2 6 463.16 14.14
 0 -2 6 432.5 24.82
 0 2 7 340.78 14.68
 0 -2 7 361.25 23.64
 0 -2 8 16.67 19.46
 0 2 9 6.02 13.91
 0 2 10 15.55 14.65
 0 -3 0 1.41 8.13
 0 -3 2 15.28 19.21
 0 -3 3 598.25 26.12
 0 -3 4 23.08 24.6
 0 3 4 19.41 6.53
 0 3 5 209.51 9.27
 0 -3 5 228.44 26.28
 0 -3 6 518.36 27.24
 0 3 6 558.96 13.03
 0 -3 7 112.86 22.68
 0 3 7 126.29 12.83
 0 3 8 368.45 15.79
 0 3 10 57.33 18.25
 0 -4 0 631 12.86
 0 -4 1 88.61 14.95
 0 -4 -1 125.21 6.2
 0 -4 2 5821.07 44.53
 0 -4 3 3617.87 42.38
 0 -4 4 37.29 25.97
 0 -4 5 1776.37 37.9
 0 4 6 288.54 12.74
 0 -4 6 325.27 27.92
 0 4 7 -2.75 14.52
 0 4 8 46.49 18.31
 0 4 9 23.83 22.32
 0 -5 0 0.34 9.53
 0 -5 -1 502.37 9.56
 0 -5 2 869.21 24.04
 0 -5 3 5.05 23.41
 0 -5 4 155.89 27.28
 0 -5 5 3176.16 46.11
 0 -5 6 143.57 27.16
 0 -6 0 102.41 11.09
 0 -6 -1 381.16 10.02
 0 -6 1 375.28 15.59
 0 -6 2 71.33 17.84
 0 -6 3 252.43 23.45
 0 -6 5 99.07 27.3
 0 -7 0 -1.39 11.64
 0 -7 -1 184 10.66
 0 -7 1 252.49 14.86
 0 -7 2 385.75 19.15
 0 -7 3 169.97 20.97
 0 -7 4 41.6 23.21
 0 -8 0 3.51 11.59
 0 -8 1 81.69 14.67
 0 -8 3 164 19.88
 0 -9 1 -10.16 13.58
 0 -9 2 24.78 16.8
 1 0 1 0.27 2.78
 -1 0 -2 577.1 8.1
 1 0 2 548.59 8.21
 -1 0 -3 2.32 11.71
 1 0 3 0.74 6.59
 -1 0 -4 1175.91 36.48
 1 0 4 1159.27 15.21
 1 0 5 3.19 11.07
 1 0 6 9999 44.3
 1 0 7 -1.33 14.21
 1 0 9 -5.72 15.29
 1 0 10 37.19 16.26
 1 0 11 1.18 16.11
 -1 1 0 471.67 5.77
 -1 1 -1 1030.83 9.21
 1 -1 1 1038.47 9.27
 1 -1 2 280.26 7.4
 1 1 2 274.95 6.17
 -1 -1 -2 293.14 5.62
 -1 -1 -3 4616.24 25.33
 1 1 3 4611.56 21.13
 1 -1 3 4617.83 26.15
 1 1 4 152.17 9.37
 1 -1 4 166.24 11.69
 1 -1 5 32.5 12.92
 1 1 5 23.8 10.53
 1 1 6 156.3 12.97
 1 -1 6 162.99 15.64
 1 1 7 498.63 16.48
 1 1 8 0.65 15.61
 1 -1 8 7.53 15.74
 1 -1 9 62.19 16.13
 1 1 10 5.46 17.18
 1 -1 10 -10.88 16.14
 1 1 11 7.2 17.1
 -1 2 0 6706.54 21.81
 -1 2 -1 3043.35 20.07
 1 -2 1 3024.07 17.79
 1 -2 3 554.81 13.72
 1 -2 4 182.76 14.15
 1 2 4 158.44 9.26
 1 2 5 214.72 12.31
 1 -2 5 216.89 16.27
 1 -2 6 745.92 20.85
 1 2 7 0.86 14.75
 1 -2 7 14.95 16.9
 1 -2 8 13.21 16.96
 1 2 9 14.69 18.21
 1 2 10 12.78 19.84
 1 -2 10 37.74 17.3
 1 2 11 -6.73 19.03
 -1 3 8 0.26 15.41
 -1 3 1 1241.38 10.56
 1 -3 0 5327.8 21.62
 1 -3 1 21.48 8
 -1 3 -2 135.67 27.39
 1 -3 3 125.92 13.54
 1 -3 5 311.14 18.94
 1 -3 6 8.49 17.52
 1 -3 7 151.91 19.56
 1 -3 8 7.54 18.54
 1 3 8 1.58 18.6
 1 -3 9 99.44 19.51
 1 3 9 104.35 21.82
 1 3 10 -8.52 23.44
 -1 4 9 33.04 14.64
 -1 4 8 3.16 13.66
 -1 4 7 91.76 13.12
 -1 4 6 78.01 12.07
 -1 4 1 -3.28 14.43
 1 -4 0 555.24 10.95
 1 -4 1 3286.18 23.24
 1 -4 2 286.14 13.9
 1 -4 3 1841.51 24.66
 1 -4 4 2331.44 29.28
 1 -4 5 5.96 18.89
 1 -4 7 26.82 20.01
 1 -4 8 712.3 26.15
 -1 5 8 23.82 18.7
 1 -5 0 387.8 11.76
 -1 -5 -1 2968.71 25.86
 1 -5 2 247.49 15
 1 -5 3 30.35 16.68
 1 -5 4 610.49 22.99
 1 -5 5 812.28 26.53
 1 -5 6 6.78 21.72
 1 -5 7 32.36 22.76
 -1 -6 1 8.59 25.86
 1 -6 0 320.45 12.66
 -1 -6 0 299.18 18.83
 1 -6 1 370.35 15.51
 -1 -6 -1 327.94 10.42
 -1 -6 -2 14.64 5.49
 1 -6 2 49.71 16.55
 1 -6 3 187.71 18.9
 1 -6 4 230.8 21.64
 1 -6 5 153.3 23.39
 1 -6 6 32.1 24.07
 -1 -7 1 108.63 17.59
 1 -7 0 320.64 14.25
 1 -7 1 271.89 15.14
 1 -7 2 8.11 16.79
 1 -7 3 95.44 20.36
 1 -7 4 78.96 21.98
 1 -7 5 119.89 25.3
 -1 -8 1 81.67 14.89
 1 -8 0 20.78 14.53
 -1 -8 0 66.94 11.65
 1 -8 1 194.3 15.48
 1 -8 3 146.47 21.1
 1 -8 4 91.26 23.59
 1 -8 5 7.98 27.66
 1 -9 1 4.81 15.24
 1 -9 2 6.68 16.64
 1 -9 3 35.42 20.06
 1 -9 4 -10.23 22.28
 -2 0 -2 367.13 8.62
 2 0 3 -0.83 8.73
 -2 0 -3 -2.35 8.5
 -2 0 -4 2575.56 25.42
 2 0 4 2569 22.71
 -2 0 -5 3.92 24.1
 2 0 6 1824.38 25.89
 2 0 7 -2.08 17.38
 2 0 8 4.3 17.88
 2 0 9 2.65 18.55
 2 0 10 9.23 18.55
 -2 1 -1 6242.56 26.18
 2 -1 2 4032.18 23.7
 -2 -1 -2 4028.14 20.4
 -2 1 -3 -0.59 10.22
 -2 1 -4 1667.69 26.81
 2 -1 4 1622.07 21.26
 -2 -1 -4 1624.22 19.85
 2 1 4 1673.53 18.78
 -2 1 -5 2389.08 45.56
 2 -1 5 2442.34 27.08
 2 1 5 2442.43 23.91
 2 -1 6 119.16 16.13
 2 1 6 112.57 15.86
 2 1 7 66.84 17.15
 2 -1 8 67.52 18.57
 2 1 8 71.56 18.11
 2 -1 10 11.08 18.81
 2 1 10 11.28 19.35
 2 1 11 9.32 19.77
 -2 2 0 3208.88 18.49
 -2 2 -1 2486.7 18.95
 2 -2 1 2483.17 20.57
 -2 2 -2 659.78 13.46
 -2 2 -3 786.15 18.3
 -2 -2 -3 821.58 11.76
 2 -2 3 807.61 16.3
 2 -2 4 124.12 14.04
 -2 2 -5 27.13 39.73
 2 2 5 49.59 14.63
 -2 -2 -5 35.2 21.39
 2 -2 5 44.55 16.08
 2 -2 6 373.01 20.07
 2 2 6 320.83 18.21
 2 -2 7 353.17 20.86
 2 2 7 290.16 20.22
 2 -2 8 295.01 21.3
 2 -2 9 39.88 19.56
 2 2 9 16.12 22.37
 2 2 10 -3.08 23.9
 2 2 11 -7.63 24.52
 -2 3 -1 435.14 12.42
 2 -3 1 420.44 12.34
 -2 3 -2 1646.46 23.34
 2 -3 2 1656.04 19.54
 -2 3 -3 1518.41 31.32
 -2 -3 -3 1546.96 12.73
 2 -3 3 1557.3 22.56
 -2 -3 -4 820.18 13.14
 2 -3 5 217.52 18.86
 2 -3 6 661.6 22.73
 2 -3 7 62.24 19.34
 2 -3 8 90.59 21.16
 2 3 8 70.73 28.14
 2 3 9 -1.81 33.14
 -2 4 2 342.9 9.83
 -2 4 0 1044.4 17.24
 2 -4 2 748.19 17.37
 2 -4 3 2350.64 28.15
 2 -4 4 450.08 20.59
 -2 4 -4 310.08 58.6
 2 -4 5 5.79 19.12
 2 -4 7 713.87 27.08
 2 -4 8 71.26 22.69
 -2 5 3 100.07 10.46
 -2 5 1 4348.79 32.41
 -2 5 0 1357.64 29.93
 2 -5 0 1336.85 19.78
 -2 5 -1 19.31 30.04
 -2 5 -2 179.51 47.38
 2 -5 2 244.66 15.72
 2 -5 3 769.37 22.26
 2 -5 4 12.56 19.32
 2 -5 5 117.38 22.01
 2 -5 6 46.43 23.65
 2 -5 7 846.29 31.18
 -2 6 4 339.7 19.87
 -2 6 2 34.72 31.18
 -2 6 1 148.49 41.27
 -2 6 0 424.77 58.37
 2 -6 0 688.07 17.64
 2 -6 1 176.11 15.13
 2 -6 2 -4.52 15.19
 2 -6 4 -9.45 21.28
 2 -6 5 8.17 23.81
 2 -6 6 22.87 25.55
 2 -7 1 1.09 14.49
 2 -7 2 48.76 16.82
 -2 -7 -2 35.5 6.45
 2 -7 3 -8.37 18.77
 2 -7 5 28.62 24.28
 2 -8 2 27.52 17.94
 2 -8 3 30.02 19.45
 2 -8 4 15.24 22.23
 2 -9 2 -23.28 21.4
 2 -9 3 -10.51 20.88
 2 -10 2 -12.33 18.33
 -3 0 -3 3.86 10.87
 -3 0 -4 8562.08 42.54
 3 0 4 8584.27 44.89
 3 0 5 8.45 17.28
 -3 0 -5 7.14 18.3
 -3 0 -6 440.89 33.02
 3 0 6 456.06 21.45
 -3 0 -7 -22.93 53.11
 3 0 7 7.98 19.23
 3 0 8 71.88 20.57
 3 0 9 -0.69 20.7
 -3 1 -3 1516.4 19.95
 -3 -1 -3 1502.59 18.56
 3 -1 3 1483.52 22.08
 -3 1 -4 2670.63 28.65
 -3 -1 -4 2709.33 24.45
 3 -1 4 2715.85 27.26
 -3 1 -5 32.94 21.07
 3 -1 5 41.32 16.13
 3 1 6 6.13 20.67
 -3 1 -6 9.31 34.25
 -3 -1 -6 13.74 26.68
 3 -1 6 6.13 16.86
 -3 1 -7 349.97 64.07
 -3 -1 -7 287.69 50.98
 3 -1 7 370.25 22.1
 3 1 7 399.31 25.66
 3 1 8 73.36 24.08
 3 -1 8 98.04 19.86
 3 1 9 -5.28 22.77
 3 -1 9 14.83 20.07
 3 1 10 3.77 26.38
 -3 2 -2 0.26 10.76
 3 -2 2 1.57 11.4
 -3 2 -3 230.87 14.41
 3 -2 3 201.03 13.86
 -3 -2 -4 301.4 14.18
 3 -2 4 311.17 16.87
 -3 2 -5 282.84 28.95
 -3 -2 -5 252.3 16.36
 3 -2 5 246.97 18.48
 -3 2 -6 98.54 43.33
 -3 -2 -6 83.99 25.18
 3 -2 6 85.05 18.25
 3 -2 7 106.43 19.68
 3 2 10 -10.63 31.86
 -3 3 -1 3982.71 30.67
 -3 3 -2 260.77 14.45
 3 -3 2 233.26 15.86
 -3 3 -3 180.39 17.85
 3 -3 3 147.67 15.81
 3 -3 4 52.05 16.1
 -3 3 -4 70.55 23.6
 -3 -3 -4 69.07 11.75
 3 -3 5 35.49 17.63
 -3 3 -5 30.11 33.77
 -3 -3 -5 37.06 13.98
 -3 -3 -6 25.17 24.42
 3 -3 6 33.07 19.07
 3 -3 7 28.51 20.29
 3 -3 8 73.38 21.52
 -3 4 0 16.61 12.34
 -3 4 -2 3430.72 34.14
 -3 4 -3 217.71 23.7
 3 -4 3 199.05 17.25
 -3 4 -4 139.54 34.12
 -3 -4 -4 149.37 10.92
 -3 4 -5 22.79 50.3
 3 -4 5 12.37 19.22
 3 -4 6 460.46 24.08
 3 -4 7 197.23 23.21
 -3 5 2 237.62 13.65
 -3 5 1 4291.65 31.49
 -3 5 0 1.84 15.31
 -3 5 -1 353.13 22.73
 3 -5 2 48.23 15.61
 3 -5 3 4.01 17
 -3 5 -4 2.81 52.93
 3 -5 4 8.54 18.92
 -3 -5 -4 8.07 7.99
 3 -5 5 922.83 28.06
 3 -5 6 261.58 25.27
 -3 6 3 43.67 15.5
 -3 6 1 641.49 24.74
 -3 6 0 -0.98 26.2
 -3 6 -1 71.06 33.99
 -3 6 -2 34.08 43.81
 3 -6 2 37.95 19.03
 -3 6 -3 211.68 67.72
 -3 -6 -4 0.82 5.72
 3 -6 4 2.81 20.27
 3 -6 5 -1.1 24.05
 -3 7 5 15.37 26.45
 -3 7 3 43.85 36.57
 -3 7 2 361.48 43.35
 -3 7 1 1729.21 58.6
 -3 7 0 268.7 63.06
 -3 7 -1 279.73 82.15
 3 -7 2 134.7 21.35
 3 -7 3 20.85 20.16
 3 -7 4 16.91 22.7
 3 -8 2 8.59 19.65
 3 -8 3 7.53 22.86
 3 -9 3 14.22 23.89
 -4 0 -4 2.47 15.98
 -4 0 -5 -0.06 17.6
 -4 0 -7 -10.88 37.34
 4 0 7 4.57 23.82
 -4 0 -8 68.09 65.28
 4 0 8 46.34 25.5
 4 0 9 -7.26 26.91
 -4 1 -4 34.89 15.81
 -4 1 -5 53.35 20.32
 4 -1 5 46.03 19.09
 -4 -1 -5 51.1 16.94
 -4 1 -6 36.38 28.64
 -4 -1 -6 30.45 21.81
 -4 -1 -7 186.93 35.62
 -4 1 -7 203.53 42.78
 4 -1 7 188.21 26.13
 -4 -1 -8 24.96 60.33
 4 -1 8 9.21 25.47
 -4 2 -3 819.92 21.34
 -4 2 -4 541.86 21.04
 4 -2 4 508.7 22.24
 -4 2 -5 78.32 22.82
 4 -2 5 66.04 21.28
 -4 -2 -5 58.44 16.19
 -4 -2 -6 343.69 22.84
 4 -2 6 338.81 24.84
 -4 2 -7 -17.68 51.91
 -4 -2 -7 -17.81 35.32
 4 -2 7 0.25 21.26
 4 -2 8 6.84 21.66
 -4 3 -2 546.6 18.97
 -4 3 -3 44.2 16.2
 -4 3 -4 341.04 22.6
 4 -3 5 376.81 24.43
 -4 3 -6 113.4 41.56
 -4 -3 -6 79.39 19.24
 4 -3 6 93.74 21.83
 -4 -3 -7 279.68 33.42
 4 -3 7 164.91 25.23
 -4 4 -1 -2.16 14.73
 -4 4 -2 130.53 16.96
 -4 4 -3 5.96 20.06
 -4 4 -4 93.8 26.9
 4 -4 4 68.92 22.11
 -4 4 -5 153.93 37.5
 4 -4 6 -2.63 22.74
 -4 -4 -7 214.38 40.15
 -4 5 -1 7.69 17.18
 -4 5 -2 80.78 21.85
 4 -5 3 2.67 19.95
 -4 5 -4 54.32 36.02
 4 -5 4 22.12 22.76
 4 -5 5 1120.57 30.41
 -4 6 1 225.81 18.92
 -4 6 -1 898.69 30.58
 -4 6 -2 171.47 31.85
 -4 6 -3 -3.08 39.17
 4 -6 3 2.05 21.09
 4 -6 5 25.85 25.2
 -4 7 2 1227.8 32.2
 -4 7 1 69.2 30
 -4 7 0 75.49 36
 -4 7 -1 59.8 41.87
 -4 7 -2 3.25 52.01
 -4 7 -3 24.91 69.8
 4 -7 3 4.23 22.87
 4 -7 4 -1.82 26.79
 -4 8 2 461.07 72.46
 -4 8 1 481.4 75.35
 -4 8 0 72.82 87.9
 -4 8 -1 -39.66 104.09
 -5 0 -7 10.17 33.74
 -5 1 -6 235.45 28.44
 -5 -1 -7 6.18 31.66
 -5 2 -5 216.8 24.61
 -5 2 -6 189.98 29.65
 -5 -2 -8 65.06 43.91
 -5 4 -4 -32.61 23.75
 -5 5 -3 1014.45 31.14
 -5 6 -2 93.13 25.76
 -5 7 -1 25.08 29.06
 -5 7 -2 13.44 36.85
 -5 8 -1 38.8 53.24

_iucr_refine_fcf_details
;
data_Naphthalene_09.9GPa_IAM
_computing_structure_refinement   'olex2.refine 1.5 (Bourhis et al., 2015)'
_shelx_refln_list_code            4
loop_
  _space_group_symop_id
  _space_group_symop_operation_xyz
  1  x,y,z
  2  -x,y+1/2,-z+1/2
  3  -x,-y,-z
  4  x,-y-1/2,z-1/2

_space_group_crystal_system       monoclinic
_space_group_IT_number            14
_space_group_name_H-M_alt         'P 1 21/c 1'
_space_group_name_Hall            '-P 2ybc'
_symmetry_space_group_name_H-M    'P 1 21/c 1'
_symmetry_space_group_name_Hall   '-P 2ybc'
_symmetry_Int_Tables_number       14
_cell_length_a                    6.790(8)
_cell_length_b                    5.3738(8)
_cell_length_c                    6.959(3)
_cell_angle_alpha                 90
_cell_angle_beta                  109.22(9)
_cell_angle_gamma                 90
_cell_volume                      239.8(3)
loop_
  _refln_index_h
  _refln_index_k
  _refln_index_l
  _refln_F_squared_calc
  _refln_F_squared_meas
  _refln_F_squared_sigma
  _refln_F_squared_weight
  _refln_observed_status
-4 6 1 7.762 9.747 0.817 36.884 o
-4 7 1 3.595 2.987 1.295 50.479 o
-4 7 2 42.186 52.997 1.390 1.596 o
-3 5 1 137.844 185.245 1.359 0.146 o
-3 5 2 8.872 10.257 0.589 34.906 o
-3 6 1 16.703 27.689 1.068 7.613 o
-3 6 3 2.067 1.885 0.669 179.725 o
-3 7 2 10.270 15.603 1.871 13.080 o
-3 7 3 0.439 1.893 1.579 40.437 o
-3 7 5 0.366 0.663 1.142 77.701 o
-2 4 2 11.378 14.801 0.424 21.197 o
-2 5 1 137.075 187.711 1.399 0.145 o
-2 5 3 3.176 4.319 0.451 176.408 o
-2 6 1 7.413 6.409 1.781 21.884 o
-2 6 2 1.001 1.499 1.346 54.969 o
-2 6 4 10.272 14.663 0.858 21.218 o
-1 3 1 29.957 53.583 0.456 2.400 o
-1 3 8 0.014 0.011 0.665 230.030 o
-1 4 1 0.271 -0.142 0.623 261.688 o
-1 4 6 3.175 3.367 0.521 175.247 o
-1 4 7 3.079 3.961 0.566 155.107 o
-1 4 8 0.140 0.136 0.590 292.269 o
-1 4 9 2.257 1.426 0.632 197.639 o
-1 5 8 0.408 1.028 0.807 153.585 o
-1 6 1 0.141 0.371 1.116 81.593 o
-1 7 1 4.679 4.689 0.759 83.217 o
-1 8 1 4.539 3.525 0.643 109.022 o
0 0 4 14.219 19.239 0.848 12.462 o
0 1 3 242.275 184.837 0.994 0.069 o
0 1 4 3.573 2.771 0.877 93.247 o
0 1 5 5.112 3.845 0.531 109.389 o
0 1 6 0.243 0.040 0.534 355.434 o
0 1 7 29.237 30.248 0.825 3.845 o
0 1 8 64.889 57.236 0.912 0.882 o
0 1 9 0.964 0.390 0.625 248.976 o
0 2 2 3.406 4.406 0.853 89.293 o
0 2 3 23.134 25.915 0.865 5.712 o
0 2 4 160.402 135.381 0.756 0.149 o
0 2 5 48.757 38.817 1.320 1.625 o
0 2 6 19.848 19.684 0.662 8.489 o
0 2 7 14.072 14.966 0.538 15.956 o
0 2 8 0.699 0.720 0.840 141.304 o
0 2 9 0.414 0.260 0.600 279.320 o
0 2 10 0.369 0.671 0.632 250.439 o
0 3 2 3.926 0.660 0.829 110.043 o
0 3 3 19.422 25.823 1.127 6.798 o
0 3 4 1.121 0.871 0.272 960.418 o
0 3 5 9.296 9.141 0.409 37.880 o
0 3 6 18.890 23.820 0.876 7.711 o
0 3 7 5.944 5.322 0.482 84.624 o
0 3 8 13.977 15.904 0.682 15.041 o
0 4 0 31.867 27.236 0.555 3.712 o
0 4 1 5.857 5.233 0.790 65.035 o
0 4 2 219.365 251.260 1.922 0.065 o
0 4 3 128.148 156.162 1.829 0.182 o
0 4 4 2.024 1.610 1.121 74.757 o
0 4 5 58.785 76.675 1.636 0.806 o
0 4 6 12.464 12.756 0.793 19.273 o
0 4 7 0.105 -0.119 0.627 259.001 o
0 4 8 1.167 2.007 0.790 148.288 o
0 4 9 2.589 1.029 0.963 96.521 o
0 5 1 19.077 21.684 0.413 8.551 o
0 5 2 34.391 37.519 1.038 2.671 o
0 5 3 0.249 0.218 1.010 99.512 o
0 5 4 5.630 6.729 1.178 41.595 o
0 5 5 95.250 137.096 1.990 0.286 o
0 5 6 5.748 6.197 1.172 42.408 o
0 6 0 3.529 4.420 0.479 154.009 o
0 6 1 18.966 16.379 0.364 10.389 o
0 6 2 2.735 3.079 0.770 122.265 o
0 6 3 7.985 10.896 1.012 30.029 o
0 6 5 3.666 4.276 1.178 55.611 o
0 7 1 10.606 9.166 1.478 19.541 o
0 7 2 18.837 16.651 0.827 9.831 o
0 7 3 7.648 7.337 0.905 40.748 o
0 7 4 0.532 1.796 1.002 98.764 o
0 8 0 0.031 0.152 0.500 406.412 o
0 8 1 4.455 3.526 0.633 112.132 o
0 8 3 8.274 7.079 0.858 39.677 o
1 0 2 33.817 24.319 0.615 3.624 o
1 0 4 58.306 50.146 0.606 1.113 o
1 0 6 438.870 431.597 1.912 0.018 o
1 0 10 3.412 1.605 0.702 140.310 o
1 1 0 19.927 20.359 0.249 8.524 o
1 1 1 54.952 44.659 0.282 1.299 o
1 1 2 13.487 12.259 0.223 19.983 o
1 1 3 219.258 199.188 0.595 0.076 o
1 1 4 6.538 6.819 0.316 72.893 o
1 1 5 0.909 1.196 0.352 661.393 o
1 1 6 6.105 6.867 0.431 73.861 o
1 1 7 20.771 21.523 0.711 7.519 o
1 1 8 0.042 0.176 0.478 444.235 o
1 1 9 2.733 2.684 0.696 144.902 o
1 2 0 259.428 289.481 0.941 0.048 o
1 2 1 142.343 130.898 0.575 0.180 o
1 2 3 22.300 23.948 0.592 6.464 o
1 2 4 8.010 7.186 0.525 49.895 o
1 2 5 9.199 9.302 0.424 37.785 o
1 2 6 32.005 32.197 0.900 3.269 o
1 2 7 0.301 0.321 0.480 437.044 o
1 2 8 0.464 0.570 0.732 187.340 o
1 2 9 0.675 0.634 0.786 161.364 o
1 3 0 202.213 229.969 0.933 0.077 o
1 3 1 0.977 0.927 0.345 694.967 o
1 3 2 5.482 5.856 1.182 43.780 o
1 3 3 7.188 5.435 0.584 62.534 o
1 3 5 10.183 13.430 0.818 23.077 o
1 3 6 0.404 0.366 0.756 176.567 o
1 3 7 5.578 6.557 0.844 58.467 o
1 3 8 0.196 0.197 0.567 315.696 o
1 3 9 7.163 4.389 0.628 66.022 o
1 4 0 28.157 23.966 0.473 4.770 o
1 4 1 139.663 141.845 1.003 0.175 o
1 4 2 11.485 12.351 0.600 22.884 o
1 4 3 74.709 79.487 1.064 0.589 o
1 4 4 91.182 100.634 1.264 0.386 o
1 4 5 0.010 0.257 0.815 153.026 o
1 4 7 0.328 1.158 0.864 134.484 o
1 4 8 31.452 30.746 1.129 3.392 o
1 5 0 15.745 16.739 0.508 12.918 o
1 5 1 160.843 128.141 1.116 0.153 o
1 5 2 11.663 10.683 0.647 24.184 o
1 5 3 1.474 1.310 0.720 176.155 o
1 5 4 23.885 26.351 0.992 5.361 o
1 5 5 31.595 35.061 1.145 3.090 o
1 5 6 0.065 0.293 0.938 115.714 o
1 5 7 0.481 1.397 0.982 103.497 o
1 6 0 14.682 13.559 0.459 16.292 o
1 6 1 12.732 14.773 0.915 16.570 o
1 6 2 1.427 1.009 0.757 163.681 o
1 6 3 5.867 8.102 0.816 52.069 o
1 6 4 7.375 9.962 0.934 35.423 o
1 6 5 5.611 6.617 1.010 49.357 o
1 6 6 1.010 1.386 1.039 91.079 o
1 7 0 18.676 13.840 0.615 11.353 o
1 7 1 11.103 11.736 0.654 24.224 o
1 7 2 0.242 0.350 0.725 192.938 o
1 7 3 4.607 4.120 0.879 75.119 o
1 7 4 3.805 3.408 0.949 78.415 o
1 7 5 6.827 5.175 1.092 43.233 o
1 8 0 4.308 2.301 0.996 73.591 o
1 8 3 8.880 6.322 0.911 37.285 o
2 0 2 11.692 15.847 0.372 19.644 o
2 0 4 128.658 111.014 0.731 0.229 o
2 0 6 74.812 78.748 1.118 0.591 o
2 0 8 0.035 0.186 0.772 170.806 o
2 1 1 366.859 269.454 1.130 0.031 o
2 1 2 229.248 173.945 0.667 0.078 o
2 1 3 0.007 -0.025 0.441 522.988 o
2 1 4 76.320 71.063 0.591 0.619 o
2 1 5 91.513 105.121 0.720 0.373 o
2 1 6 3.938 5.003 0.488 130.197 o
2 1 7 2.676 2.885 0.740 132.135 o
2 1 8 3.201 3.006 0.560 168.722 o
2 2 0 165.622 138.508 0.798 0.141 o
2 2 1 133.961 107.266 0.602 0.221 o
2 2 2 30.169 28.479 0.581 3.887 o
2 2 3 43.335 34.984 0.390 2.092 o
2 2 4 6.646 5.358 0.606 67.541 o
2 2 5 1.959 1.824 0.405 374.110 o
2 2 6 14.164 14.950 1.126 13.745 o
2 2 7 12.953 13.975 1.360 14.416 o
2 2 8 12.499 12.734 0.919 18.472 o
2 2 9 1.581 1.243 0.636 217.671 o
2 3 1 21.919 18.468 0.378 7.913 o
2 3 2 87.108 71.311 0.647 0.514 o
2 3 3 65.287 66.735 0.451 0.797 o
2 3 4 34.251 35.402 0.567 2.851 o
2 3 5 7.930 9.389 0.814 36.991 o
2 3 6 21.024 28.557 0.981 5.885 o
2 3 7 2.448 2.687 0.835 114.964 o
2 3 8 4.039 3.614 0.730 103.771 o
2 4 0 43.832 45.081 0.744 1.746 o
2 4 2 34.426 32.295 0.750 2.986 o
2 4 3 86.050 101.463 1.215 0.413 o
2 4 4 17.294 18.953 3.021 5.495 o
2 4 5 0.834 0.250 0.825 146.824 o
2 4 7 22.587 30.814 1.169 5.018 o
2 4 8 5.147 3.076 0.979 65.880 o
2 5 0 55.787 57.980 0.712 1.075 o
2 5 1 0.155 0.833 1.297 60.380 o
2 5 2 9.908 10.350 1.406 20.525 o
2 5 3 31.796 33.209 0.961 3.218 o
2 5 4 0.614 0.542 0.834 144.219 o
2 5 5 4.620 5.067 0.950 64.697 o
2 5 6 2.000 2.004 1.021 87.724 o
2 5 7 26.568 36.529 1.346 3.615 o
2 6 0 33.738 29.093 5.683 1.619 o
2 6 1 9.501 7.602 0.653 37.075 o
2 6 2 0.045 -0.195 0.656 236.729 o
2 6 4 1.316 -0.408 0.919 117.467 o
2 6 5 0.002 0.353 1.028 96.317 o
2 6 6 1.484 0.987 1.103 80.296 o
2 7 1 0.049 0.047 0.625 260.125 o
2 7 2 2.845 1.631 0.286 395.240 o
2 7 3 0.036 -0.361 0.810 155.044 o
2 8 2 2.637 1.188 0.774 138.192 o
3 0 4 350.667 370.027 1.333 0.027 o
3 0 6 19.484 19.496 0.776 8.624 o
3 0 8 3.211 3.103 0.888 93.749 o
3 1 3 67.326 64.837 0.500 0.779 o
3 1 4 117.692 116.560 0.663 0.251 o
3 1 5 1.090 1.627 0.553 288.236 o
3 1 6 0.508 0.358 0.479 431.682 o
3 1 7 13.916 16.168 0.876 14.314 o
3 1 8 4.336 3.872 0.661 106.806 o
3 2 2 0.013 0.039 0.338 892.032 o
3 2 3 11.970 9.341 0.644 25.171 o
3 2 4 12.087 13.188 0.469 21.235 o
3 2 5 10.233 11.029 0.487 29.186 o
3 2 6 3.419 3.746 0.604 139.133 o
3 2 7 3.084 4.594 0.849 92.440 o
3 3 1 185.528 171.910 1.324 0.105 o
3 3 2 9.578 10.750 0.594 31.005 o
3 3 3 6.742 7.065 0.706 54.075 o
3 3 4 3.081 2.813 0.380 249.183 o
3 3 5 1.413 1.519 0.450 385.302 o
3 3 6 2.192 1.278 0.649 193.515 o
3 3 7 1.015 1.231 0.876 126.921 o
3 3 8 3.838 3.167 0.929 81.551 o
3 4 0 1.144 0.717 0.533 324.842 o
3 4 2 144.264 148.083 1.474 0.162 o
3 4 3 9.478 8.887 0.602 35.067 o
3 4 4 6.859 6.410 0.449 66.562 o
3 4 5 0.859 0.658 0.775 164.396 o
3 4 6 17.509 19.875 1.039 9.292 o
3 4 7 9.222 8.513 1.002 30.071 o
3 5 0 0.002 0.079 0.661 233.036 o
3 5 1 12.238 15.242 0.981 16.600 o
3 5 2 2.450 2.082 0.674 165.832 o
3 5 3 0.062 0.173 0.734 188.914 o
3 5 4 0.464 0.332 0.315 976.522 o
3 5 5 35.585 39.833 1.211 2.433 o
3 5 6 11.464 11.291 1.091 20.249 o
3 6 0 0.197 -0.042 1.131 79.546 o
3 6 1 2.398 3.067 1.467 43.215 o
3 6 2 2.544 1.587 0.753 142.618 o
3 6 3 9.952 9.137 2.923 9.001 o
3 6 4 0.076 0.054 0.238 1798.100 o
3 6 5 0.000 -0.047 1.038 94.442 o
3 7 0 6.107 11.598 2.722 10.983 o
3 7 1 15.447 12.074 3.546 5.465 o
3 7 3 2.364 0.900 0.870 118.203 o
3 7 4 2.172 0.730 0.980 97.447 o
4 0 4 0.019 0.107 0.690 213.884 o
4 0 8 2.415 2.264 1.025 83.699 o
4 1 4 1.422 1.506 0.682 192.857 o
4 1 5 2.805 2.164 0.464 246.198 o
4 1 6 1.369 1.425 0.749 164.758 o
4 1 7 7.672 8.246 0.816 40.891 o
4 1 8 0.887 0.599 1.013 97.460 o
4 2 3 39.533 35.391 0.921 2.325 o
4 2 4 22.276 22.735 0.716 6.632 o
4 2 5 2.990 2.863 0.484 207.394 o
4 2 6 15.239 14.739 0.726 14.086 o
4 2 7 0.003 -0.380 0.742 184.916 o
4 2 8 0.007 0.295 0.935 116.392 o
4 3 2 22.486 23.593 0.819 6.332 o
4 3 3 1.974 1.908 0.699 169.259 o
4 3 4 15.546 14.721 0.976 13.002 o
4 3 5 15.619 16.265 1.054 11.966 o
4 3 6 3.638 3.898 0.589 134.717 o
4 3 7 10.855 9.553 2.477 10.899 o
4 4 1 0.467 -0.093 0.636 249.992 o
4 4 2 6.040 5.634 0.732 65.072 o
4 4 3 0.077 0.257 0.866 135.647 o
4 4 4 4.072 3.489 0.737 103.113 o
4 4 5 4.545 6.644 1.619 29.663 o
4 4 6 0.010 -0.114 0.982 105.636 o
4 4 7 11.043 9.253 1.733 16.359 o
4 5 1 0.120 0.332 0.742 184.715 o
4 5 2 2.666 3.487 0.943 88.937 o
4 5 3 0.001 0.115 0.861 137.241 o
4 5 4 1.293 1.493 0.831 136.742 o
4 5 5 54.261 48.368 1.313 1.236 o
4 6 1 35.511 38.791 1.320 2.467 o
4 6 2 7.669 7.401 1.375 28.395 o
4 6 3 0.000 0.011 0.802 158.415 o
4 7 0 1.797 3.258 1.554 39.625 o
4 7 1 1.568 2.581 1.807 30.171 o
4 7 2 0.718 0.140 2.245 20.161 o
4 7 3 0.005 0.403 0.938 115.578 o
5 1 6 6.262 10.163 1.228 31.871 o
5 1 7 0.044 0.267 1.367 54.485 o
5 2 5 9.511 9.358 1.062 27.017 o
5 2 6 7.071 8.200 1.280 31.091 o
5 4 4 0.083 -1.408 1.025 96.835 o
5 5 3 39.503 43.788 1.344 1.988 o
5 6 2 4.653 4.020 1.112 55.976 o
5 7 1 0.427 1.083 1.254 64.184 o
;
_iucr_refine_instructions_details
;
TITL Naphthalene_09.9GPa_IAM_a.res in P2(1)/c
REM Old TITL Naphthalene_09.9GPa_IAM_a.res in P2(1)/c
REM SHELXT solution in P2(1)/c
REM R1 0.161, Rweak 0.786, Alpha 0.137, Orientation as input
REM Formula found by SHELXT: C5
CELL 0.3738 6.7903 5.3738 6.9592 90 109.218 90
ZERR 2 0.0082 0.0008 0.0029 0 0.09 0
LATT 1
SYMM -X,0.5+Y,0.5-Z
SFAC C H
DISP C -0.0004 0.0004 4.7227
DISP H 0 0 0.5914
UNIT 20 16
ISOR 0.008 0.016 C5

L.S. 30
PLAN  5
CONF
BOND $H
list 4
MORE -1
fmap 2
ACTA
SHEL 999 0.63
OMIT -3 7 1
OMIT 0 1 10
OMIT 1 8 1
OMIT 3 7 2
WGHT 0.17171 0
FVAR 4.813369
REM <olex2.extras>
REM <HklSrc "%.\\Naphthalene_09.9GPa_IAM.hkl">
REM </olex2.extras>

C1    1     0.41759  0.77881  0.34235  11.00000  0.02200  0.01560  0.02087 =
 0.00005  0.01027  0.00007
AFIX 43
H1    2     0.46624  0.93833  0.33195  11.00000 -1.20000
AFIX 0
C2    1     0.22839  0.70902  0.21521  11.00000  0.02086  0.02139  0.02523 =
 0.00311  0.00503 -0.00121
AFIX 43
H2    2     0.15074  0.81667  0.11392  11.00000 -1.20000
AFIX 0
C3    1     0.15045  0.47482  0.23686  11.00000  0.01939  0.02115  0.02594 =
 -0.00042  0.00383  0.00006
AFIX 43
H3    2     0.01980  0.42670  0.15031  11.00000 -1.20000
AFIX 0
C4    1     0.26324  0.31724  0.38260  11.00000  0.02116  0.01883  0.02302 =
 -0.00068  0.00743 -0.00080
AFIX 43
H4    2     0.20867  0.16216  0.39657  11.00000 -1.20000
AFIX 0
C5    1     0.45896  0.38346  0.51145  11.00000  0.00897  0.01789  0.02185 =
 0.00185  0.00988 -0.00216
HKLF 4

END
Q1 1 0.375 0.388889 0.333333 11 0.05 0.2
Q2 1 0.291667 0.722222 0.333333 11 0.05 0.18
Q3 1 0.583333 0.888889 0.416667 11 0.05 0.18
Q4 1 -0.166667 0.277778 0.083333 11 0.05 0.17
Q5 1 0.125 1 0.166667 11 0.05 0.16

  REM The information below was added by Olex2.
  REM
  REM R1 = 0.0768 for 210 Fo > 4sig(Fo) and 0.0936 for all 290 data
  REM 46 parameters refined using 6 restraints
  REM Highest difference peak 0.2030, deepest hole -0.3383
  REM Mean Shift 0.0002, Max Shift 0.0006.

  REM +++ Tabular Listing of Refinement Information +++
  REM R1_all = 0.0936
  REM R1_gt = 0.0768
  REM wR_ref = 0.2102
  REM GOOF = 0.9949
  REM Shift_max = 0.0006
  REM Shift_mean = 0.0002
  REM Reflections_all = 290
  REM Reflections_gt = 210
  REM Parameters = 46
  REM Hole = -0.3383
  REM Peak = 0.2030
  REM Flack = n/a

  
;
loop_
  _axis.id
  _axis.type
  _axis.equipment
  _axis.parity
  _axis.depends_on
  _axis.zero
  _axis.vector[1]
  _axis.vector[2]
  _axis.vector[3]
 source . source . . . 0.99988564 0.00000000 -0.01512323
 omega rotation goniometer -1 . 0.00000000 0.00000000 0.00000000 1.00000000
 kappa rotation goniometer -1 omega 0.00000000 -0.76604444 0.00000000 0.64278761
 phi rotation goniometer -1 kappa . 0.00000000 0.00000000 1.00000000
 theta rotation goniometer -1 . -0.88208000 0.00000000 0.00000000 1.00000000
 matrixX general general . phi . 1.00000000 0.00000000 0.00000000
 matrixY general general . phi . 0.00000000 1.00000000 0.00000000
 matrixZ general general . phi . 0.00000000 0.00000000 1.00000000
 dacX translation general . phi . 0.00000000 1.00000000 0.00000000
 dacY translation general . phi . -1.00000000 0.00000000 0.00000000
 dacZ translation general . phi . 0.00000000 0.00000000 1.00000000

_olex2_submission_special_instructions  'No special instructions were received'
_oxdiff_exptl_absorpt_empirical_details
;
Empirical correction (ABSPACK) includes:
- Absorption correction using spherical harmonics
- Frame scaling
;
_oxdiff_exptl_absorpt_empirical_full_max  3.980
_oxdiff_exptl_absorpt_empirical_full_min  0.532
loop_
  _restr_U_iso_atom_site_label
  _restr_U_iso_weight_param
 C5 0.0160

# start Validation Reply Form
_vrf_PLAT029_Naphthalene_09.9GPa_IAM
;
PROBLEM: _diffrn_measured_fraction_theta_full value Low .      0.341 Why?  
RESPONSE: This measurement was performed at high pressure which, due to the high pressure apparatus, limits the theta range. Indeed, the diamond anvil cell metallic body typically shadows more than 60% of the reflections.
;
_vrf_PLAT088_Naphthalene_09.9GPa_IAM
;
PROBLEM: Poor Data / Parameter Ratio ....................       6.30 Note  
RESPONSE: This measurement was performed at high pressure which, due to the high pressure apparatus, limits the theta range. Indeed, the diamond anvil cell metallic body typically shadows more than 60% of the reflections.
;
_vrf_PLAT149_Naphthalene_09.9GPa_IAM
;
PROBLEM: s.u. on the   beta    Angle is Too Large .......       0.09 Degree
RESPONSE: Large errors due to low completeness.
;
_vrf_PLAT411_Naphthalene_09.9GPa_IAM
;
PROBLEM: Short Inter H...H Contact  H3       ..H4       .       1.95 Ang.  
RESPONSE: H atoms are close to each other at high pressure.
;
_vrf_PLAT911_Naphthalene_09.9GPa_IAM
;
PROBLEM: Missing FCF Refl Between Thmin & STh/L=    0.600        225 Report
RESPONSE: This measurement was performed at high pressure which, due to the high pressure apparatus, limits the theta range. Indeed, the diamond anvil cell metallic body typically shadows more than 60% of the reflections.
;
# end Validation Reply Form
