# Supplementary material for: Compressional Behavior of Naphthalene (C10H8) and Anthracene (C14H10) up to 50 GPa
Source: ACS Omega. 2025 Oct 19;10(42):50230–42. doi: 10.1021/acsomega.5c06935 (PMC12573047; doi:10.1021/acsomega.5c06935)
Supplement: Supplementary file 5 [file ao5c06935_si_005.cif]

data_Naphthalene_10.8GPa_IAM
_audit_creation_date               2024-11-08
_audit_creation_method
;
Olex2 1.5
(compiled 2024.02.16 svn.r378c4104 for OlexSys, GUI svn.r6928)
;
_audit_contact_author_address      ?
_audit_contact_author_email        ?
_audit_contact_author_name         ''
_audit_contact_author_phone        ?
_publ_contact_author_id_orcid      ?
_publ_section_references
;
Bourhis, L.J., Dolomanov, O.V., Gildea, R.J., Howard, J.A.K., Puschmann, H.
 (2015). Acta Cryst. A71, 59-75.

Dolomanov, O.V., Bourhis, L.J., Gildea, R.J, Howard, J.A.K. & Puschmann, H.
 (2009), J. Appl. Cryst. 42, 339-341.

Kleemiss, F., Dolomanov, O.V., Bodensteiner, M., Peyerimhoff, N., Midgley, L.,
Bourhis, L.J., Genoni, A., Malaspina, L.A., Jayatilaka, D., Spencer, J.L.,
White, F., Grundkoetter-Stock, B., Steinhauer, S., Lentz, D., Puschmann, H.,
Grabowsky, S. (2021), Chem. Sci., 12, 1675-1692.
;
_chemical_formula_moiety           'C10 H8'
_chemical_formula_sum              'C10 H8'
_chemical_formula_weight           128.175
loop_
  _atom_type_symbol
  _atom_type_scat_dispersion_real
  _atom_type_scat_dispersion_imag
  _atom_type_scat_source
  _atom_type_scat_dispersion_source
 C -0.00040 0.00040 'NoSpherA2: Chem.Sci. 2021, DOI:10.1039/D0SC05526C'
 'Brennan, Cowan, Rev. Sci. Instrum., 1992, 63, 850'
 H 0.00000 0.00000 'NoSpherA2: Chem.Sci. 2021, DOI:10.1039/D0SC05526C'
 'Brennan, Cowan, Rev. Sci. Instrum., 1992, 63, 850'

_space_group_crystal_system        'monoclinic'
_space_group_IT_number             14
_space_group_name_H-M_alt          'P 1 21/c 1'
_space_group_name_Hall             '-P 2ybc'
loop_
  _space_group_symop_id
  _space_group_symop_operation_xyz
 1 x,y,z
 2 -x,y+1/2,-z+1/2
 3 -x,-y,-z
 4 x,-y-1/2,z-1/2

_symmetry_Int_Tables_number        14
_cell_length_a                     6.779(14)
_cell_length_b                     5.3433(8)
_cell_length_c                     6.901(3)
_cell_angle_alpha                  90
_cell_angle_beta                   109.04(13)
_cell_angle_gamma                  90
_cell_volume                       236.3(5)
_cell_formula_units_Z              2
_cell_measurement_reflns_used      143
_cell_measurement_theta_max        19.1890
_cell_measurement_temperature           293(2)
_cell_measurement_theta_min        2.5670
_exptl_absorpt_coefficient_mu      0.044
_exptl_absorpt_correction_T_max    1.00000
_exptl_absorpt_correction_T_min    0.39337
_exptl_absorpt_correction_type     multi-scan
_exptl_absorpt_process_details
;
CrysAlisPro 1.171.42.49 (Rigaku Oxford Diffraction, 2022)
Empirical absorption correction using spherical harmonics,
implemented in SCALE3 ABSPACK scaling algorithm.
;
_exptl_crystal_density_diffrn      1.802
_exptl_crystal_colour                   'clear colourless'
_exptl_crystal_colour_lustre            clear
_exptl_crystal_colour_primary           colourless
_exptl_crystal_size_max                 0.013
_exptl_crystal_size_mid                 0.012
_exptl_crystal_size_min                 0.012
_exptl_crystal_description              block
_exptl_crystal_F_000               135.992
_diffrn_reflns_av_R_equivalents    0.0353
_diffrn_reflns_av_unetI/netI       0.0416
_diffrn_reflns_Laue_measured_fraction_full  0.3005
_diffrn_reflns_Laue_measured_fraction_max  0.1794
_diffrn_reflns_limit_h_max         4
_diffrn_reflns_limit_h_min         -5
_diffrn_reflns_limit_k_max         9
_diffrn_reflns_limit_k_min         -10
_diffrn_reflns_limit_l_max         12
_diffrn_reflns_limit_l_min         -10
_diffrn_reflns_number              492
_diffrn_ambient_temperature             293(2)
_diffrn_reflns_point_group_measured_fraction_full  0.3005
_diffrn_reflns_point_group_measured_fraction_max  0.1794
_diffrn_reflns_theta_full          12.9605
_diffrn_reflns_theta_max           21.24
_diffrn_reflns_theta_min           2.61
_diffrn_detector                   'Hybrid Pixel Array Detector'
_diffrn_detector_area_resol_mean   13.3333
_diffrn_measured_fraction_theta_full  0.3005
_diffrn_measured_fraction_theta_max  0.1794
_diffrn_measurement_details
;
List of Runs (angles in degrees, time in seconds):

  # Type    Start    End  Width  t~exp~   \w     \q     \k     \f   Frames
--------------------------------------------------------------------------
  1  \w    -32.00  32.00   0.50    1.00    --    0.00   0.00   0.00  128
;
_diffrn_measurement_device         'abstract diffractometer'
_diffrn_measurement_device_type   
 'esperanto-CrysAlisPro-abstract goniometer imported esperanto images'
_diffrn_measurement_method         '\w scans'
_diffrn_orient_matrix_axis[1]      matrixX
_diffrn_orient_matrix_axis[2]      matrixY
_diffrn_orient_matrix_axis[3]      matrixZ
_diffrn_orient_matrix_type        
 'CrysAlisPro convention (1999,Acta A55,543-557)'
_diffrn_orient_matrix_UB_11        -0.0484818000
_diffrn_orient_matrix_UB_12        -0.0101449000
_diffrn_orient_matrix_UB_13        0.0145449000
_diffrn_orient_matrix_UB_21        -0.0309667000
_diffrn_orient_matrix_UB_22        0.0363177000
_diffrn_orient_matrix_UB_23        -0.0458778000
_diffrn_orient_matrix_UB_31        -0.0112172000
_diffrn_orient_matrix_UB_32        -0.0586230000
_diffrn_orient_matrix_UB_33        -0.0306283000
_diffrn_radiation_monochromator    synchrotron
_diffrn_radiation_probe            x-ray
_diffrn_radiation_type             synchrotron
_diffrn_radiation_wavelength       0.37380
_diffrn_source                     synchrotron
_reflns_Friedel_coverage           0.0
_reflns_limit_h_max                5
_reflns_limit_h_min                -4
_reflns_limit_k_max                10
_reflns_limit_k_min                0
_reflns_limit_l_max                12
_reflns_limit_l_min                0
_reflns_number_gt                  209
_reflns_number_total               324
_reflns_threshold_expression       I>=2u(I)
_computing_cell_refinement         'CrysAlisPro 1.171.42.49 (Rigaku OD, 2022)'
_computing_data_collection         'CrysAlisPro 1.171.42.49 (Rigaku OD, 2022)'
_computing_data_reduction          'CrysAlisPro 1.171.42.49 (Rigaku OD, 2022)'
_computing_molecular_graphics      'Olex2 1.5 (Dolomanov et al., 2009)'
_computing_publication_material    'Olex2 1.5 (Dolomanov et al., 2009)'
_computing_structure_refinement    'olex2.refine 1.5 (Bourhis et al., 2015)'
_computing_structure_solution      'SHELXT 2014/5 (Sheldrick, 2014)'
_refine_diff_density_max           0.2837
_refine_diff_density_min           -0.2849
_refine_diff_density_rms           0.0816
_refine_ls_d_res_high              0.5160
_refine_ls_d_res_low               4.1038
_refine_ls_goodness_of_fit_ref     0.9272
_refine_ls_hydrogen_treatment      constr
_refine_ls_matrix_type             full
_refine_ls_number_constraints      8
_refine_ls_number_parameters       46
_refine_ls_number_reflns           324
_refine_ls_number_restraints       0
_refine_ls_R_factor_all            0.1165
_refine_ls_R_factor_gt             0.0889
_refine_ls_restrained_S_all        0.9272
_refine_ls_shift/su_max            -0.0002
_refine_ls_shift/su_mean           0.0001
_refine_ls_structure_factor_coef   Fsqd
_refine_ls_weighting_details      
 'w=1/[\s^2^(Fo^2^)+(0.1801P)^2^] where P=(Fo^2^+2Fc^2^)/3'
_refine_ls_weighting_scheme        calc
_refine_ls_wR_factor_gt            0.2025
_refine_ls_wR_factor_ref           0.2233
_olex2_refinement_description
;
1. Fixed Uiso
 At 1.2 times of:
  All C(H) groups
2.a Aromatic/amide H refined with riding coordinates:
 C1(H1), C2(H2), C3(H3), C4(H4)
;
_olex2_refine_details
;
Refinement using NoSpherA2, an implementation of
NOn-SPHERical Atom-form-factors in Olex2.
Please cite:
F. Kleemiss et al. Chem. Sci. DOI 10.1039/D0SC05526C - 2021
NoSpherA2 implementation of HAR makes use of
tailor-made aspherical atomic form factors calculated
on-the-fly from a Hirshfeld-partitioned electron density (ED) - not from
spherical-atom form factors.

The ED is calculated from a gaussian basis set single determinant SCF
wavefunction - either Hartree-Fock or DFT using selected funtionals
 - for a fragment of the crystal.
This fragment can be embedded in an electrostatic crystal field by employing cluster charges
or modelled using implicit solvation models, depending on the software used.
The following options were used:
   SOFTWARE:       ORCA 5.0
   PARTITIONING:   NoSpherA2
   INT ACCURACY:   Normal
   METHOD:         PBE0
   BASIS SET:      def2-TZVP
   CHARGE:         0
   MULTIPLICITY:   1
   DATE:           2024-11-08_11-10-47
;
_atom_sites_solution_primary       dual
loop_
  _atom_site_label
  _atom_site_type_symbol
  _atom_site_fract_x
  _atom_site_fract_y
  _atom_site_fract_z
  _atom_site_U_iso_or_equiv
  _atom_site_adp_type
  _atom_site_occupancy
  _atom_site_refinement_flags_posn
 C1 C 0.4207(11) 0.7799(4) 0.3416(5) 0.027(3) Uani 1.000000 .
 C2 C 0.2297(12) 0.7094(5) 0.2128(5) 0.027(3) Uani 1.000000 .
 C3 C 0.1513(12) 0.4738(5) 0.2351(6) 0.035(4) Uani 1.000000 .
 C4 C 0.2619(11) 0.3177(5) 0.3833(5) 0.030(4) Uani 1.000000 .
 C5 C 0.4606(10) 0.3822(5) 0.5103(5) 0.031(4) Uani 1.000000 .
 H1 H 0.4716(11) 0.9387(4) 0.3297(5) 0.032(4) Uiso 1.000000 R
 H2 H 0.1522(12) 0.8177(5) 0.1108(5) 0.033(4) Uiso 1.000000 R
 H3 H 0.0216(12) 0.4245(5) 0.1468(6) 0.042(5) Uiso 1.000000 R
 H4 H 0.2049(11) 0.1645(5) 0.4010(5) 0.036(5) Uiso 1.000000 R

loop_
  _atom_site_aniso_label
  _atom_site_aniso_U_11
  _atom_site_aniso_U_22
  _atom_site_aniso_U_33
  _atom_site_aniso_U_12
  _atom_site_aniso_U_13
  _atom_site_aniso_U_23
 C1 0.032(7) 0.0199(10) 0.0226(15) 0.0017(14) 0.001(3) -0.0007(10)
 C2 0.030(7) 0.0241(11) 0.0220(14) 0.0008(14) 0.000(3) 0.0037(9)
 C3 0.045(9) 0.0223(11) 0.0245(16) 0.0020(16) -0.006(3) -0.0001(9)
 C4 0.037(8) 0.0196(10) 0.0253(16) -0.0028(14) -0.002(3) 0.0007(9)
 C5 0.037(8) 0.0199(11) 0.0240(16) -0.0038(14) -0.005(3) 0.0024(10)

loop_
  _geom_bond_atom_site_label_1
  _geom_bond_atom_site_label_2
  _geom_bond_distance
  _geom_bond_site_symmetry_2
  _geom_bond_publ_flag
 C1 C2 1.363(7) . ?
 C1 C5 1.380(4) 3_666 ?
 C1 H1 0.9300 . ?
 C2 C3 1.394(7) . ?
 C2 H2 0.9300 . ?
 C3 C4 1.343(4) . ?
 C3 H3 0.9300 . ?
 C4 C5 1.390(7) . ?
 C4 H4 0.9300 . ?
 C5 C5 1.393(8) 3_666 ?

loop_
  _geom_angle_atom_site_label_1
  _geom_angle_atom_site_label_2
  _geom_angle_atom_site_label_3
  _geom_angle
  _geom_angle_site_symmetry_1
  _geom_angle_site_symmetry_3
  _geom_angle_publ_flag
 C5 C1 C2 120.6(4) 3_666 . ?
 H1 C1 C2 119.68(16) . . ?
 H1 C1 C5 119.7(3) . 3_666 ?
 C3 C2 C1 119.5(3) . . ?
 H2 C2 C1 120.25(16) . . ?
 H2 C2 C3 120.2(2) . . ?
 C4 C3 C2 120.5(5) . . ?
 H3 C3 C2 119.8(2) . . ?
 H3 C3 C4 119.8(3) . . ?
 C5 C4 C3 120.8(4) . . ?
 H4 C4 C3 119.6(3) . . ?
 H4 C4 C5 119.62(17) . . ?
 C4 C5 C1 121.5(4) . 3_666 ?
 C5 C5 C1 119.5(6) 3_666 3_666 ?
 C5 C5 C4 119.0(4) 3_666 . ?

loop_
  _geom_torsion_atom_site_label_1
  _geom_torsion_atom_site_label_2
  _geom_torsion_atom_site_label_3
  _geom_torsion_atom_site_label_4
  _geom_torsion
  _geom_torsion_site_symmetry_1
  _geom_torsion_site_symmetry_2
  _geom_torsion_site_symmetry_3
  _geom_torsion_site_symmetry_4
  _geom_torsion_publ_flag
 C1 C2 C3 C4 0.5(9) . . . . ?
 C1 C5 C4 C3 -177.6(7) 3_666 . . . ?
 C1 C5 C5 C1 180.0(10) . 3_666 . 3_666 ?
 C1 C5 C5 C4 -1.2(8) . 3_666 . . ?
 C2 C3 C4 C5 -3.3(9) . . . . ?
 C3 C4 C5 C5 3.6(8) . . . 3_666 ?
 C4 C5 C5 C4 180.0(9) . . 3_666 3_666 ?

loop_
  _diffrn_refln_index_h
  _diffrn_refln_index_k
  _diffrn_refln_index_l
  _diffrn_refln_intensity_net
  _diffrn_refln_intensity_u
 0 0 2 9999 25.58
 0 0 3 1.05 5.17
 0 0 -3 0.19 5.55
 0 0 -4 359.7 9.34
 0 0 4 333.71 9.17
 0 0 -5 -4.33 10.05
 0 0 7 -10.99 13.9
 0 0 9 -4.22 19.48
 0 0 10 17.1 21.51
 0 1 -2 967.44 8.17
 0 1 2 964.21 5.04
 0 -1 2 964.71 8.45
 0 1 3 4920.17 16.23
 0 -1 3 4920.38 21.3
 0 1 -4 39.98 8.88
 0 -1 4 38.99 9.69
 0 1 6 -3.17 9.66
 0 1 8 1025.73 18.02
 0 -1 9 -8.24 23.14
 0 1 9 3.91 15.49
 0 -2 0 8509.57 21.06
 0 -2 1 2428.05 12.32
 0 2 -1 2433.49 11.84
 0 2 3 557.38 4.93
 0 2 4 2795.95 12.17
 0 2 5 727.03 9.31
 0 2 6 341.08 9.67
 0 2 7 242.48 10.65
 0 -2 8 25.18 23.04
 0 2 9 17.89 15.31
 0 2 10 10.89 18
 0 2 11 23.18 20.31
 0 -3 0 -0.01 5.13
 0 -3 1 1841.88 13.58
 0 -3 -1 1860.1 8.53
 0 -3 2 31.73 9.68
 0 3 -2 24.08 7.81
 0 -3 3 476.72 13.55
 0 -3 4 14.3 13.86
 0 3 4 10.24 7.04
 0 3 -4 -7.95 11.11
 0 -3 5 159.14 16.47
 0 3 5 187.8 8.3
 0 3 6 451.79 10.05
 0 3 7 89.67 11.18
 0 -3 7 53.34 20.73
 0 3 8 325.32 13.08
 0 3 9 297.46 14.8
 0 3 10 209.12 15.89
 0 -4 0 424.26 8.52
 0 -4 -1 99.28 6.77
 0 -4 1 75.1 9.79
 0 -4 2 4316.26 23.91
 0 -4 3 2544.26 22.54
 0 4 -4 23.1 12.67
 0 -4 4 30.34 14.68
 0 4 -6 118.29 16.14
 0 -4 7 11.67 22.92
 0 4 7 -1.93 8.64
 0 4 8 18.53 9.76
 0 4 9 39.32 11.19
 0 -5 0 4.01 10.15
 0 -5 2 531.92 15.52
 0 5 -3 -1.54 11.98
 0 -5 3 18.44 14.9
 0 -5 4 79.09 17.28
 0 -5 6 72.87 22
 0 -6 0 121.72 14.25
 0 -6 2 20.91 15
 0 -6 5 11.42 19.5
 0 -6 6 63.78 21.44
 0 -7 0 1.64 16.38
 0 -7 -1 286.95 15.13
 0 -7 1 238.04 20.05
 0 -7 3 75.69 20.09
 0 -7 4 15.24 19.58
 0 -7 5 42.57 21.37
 0 -8 0 1.99 19.24
 0 -8 1 99.54 22.67
 0 -8 3 42.17 24.6
 0 -8 4 45.96 23.56
 0 -9 1 12.88 24.3
 0 -9 2 12.76 23.64
 1 0 1 1.34 3.33
 -1 0 -3 -1.33 5.44
 1 0 3 2.29 8.54
 1 0 4 877.49 14.15
 -1 0 -4 891.02 10.4
 -1 0 -5 -9.34 10.46
 1 0 7 6.91 18.08
 -1 0 -8 145.04 14.4
 1 0 8 153.4 20.13
 1 0 9 3.13 22.8
 1 0 10 113.36 26.07
 1 0 11 0.71 28.41
 -1 1 0 247.52 4.35
 -1 1 -1 833.74 8.07
 1 1 2 191.6 6.15
 -1 1 -2 183.24 5.48
 -1 -1 -3 3321.3 13.15
 1 -1 3 3314.06 19.49
 -1 1 -4 111.3 8.26
 1 -1 4 105.5 10.66
 -1 -1 -5 25.77 10.64
 1 -1 5 10.45 12.78
 1 1 5 30.55 13.03
 -1 1 -5 10.47 11.4
 1 1 6 122.63 14.61
 -1 -1 -7 310.17 13.37
 1 1 7 338.08 17.9
 -1 1 -8 2.68 14.04
 1 1 8 2.06 18.16
 1 -1 8 -5.42 20.87
 1 -1 9 102.83 26.09
 1 -1 10 24.45 30.38
 1 1 10 -1.9 21.57
 1 1 11 7.61 24.09
 1 1 12 9.49 25.87
 1 -2 0 3013.69 13.77
 1 -2 1 1797.56 14.27
 -1 2 -1 1816.07 11.48
 -1 2 -2 4740.22 20.18
 1 -2 3 408.38 11.47
 -1 2 -3 404.02 9.61
 1 -2 4 124.02 12.78
 -1 2 -4 135.56 10.24
 -1 -2 -6 523.79 12.48
 1 2 7 0.7 14.03
 1 -2 7 8.1 19.59
 -1 2 -7 5.42 15.41
 1 -2 8 30.36 24.22
 -1 2 -8 1.41 15
 1 2 9 30.65 16.27
 -1 2 -9 -24.18 16.22
 1 2 10 109.85 18.99
 1 2 11 42.52 19.94
 -1 3 8 1.33 9.93
 1 -3 0 2617.47 15.52
 1 -3 1 19.56 9.64
 -1 3 -2 115.02 8.75
 -1 3 -3 121.3 11.1
 1 -3 3 119.13 14.67
 -1 -3 -4 10.78 6.3
 -1 3 -4 2.68 13.11
 1 -3 5 216.64 18.15
 1 -3 6 -7.35 19.71
 -1 3 -7 71.69 16.44
 1 -3 8 -15.67 27.88
 1 3 8 3.37 12.88
 -1 3 -8 -9.86 16.31
 1 -3 9 133.65 35.93
 1 3 10 16.79 14.66
 -1 4 9 52.74 9.84
 -1 4 8 3.11 7.34
 -1 4 1 3.39 5.73
 1 -4 0 346.12 10.97
 -1 4 -1 2645.24 16.18
 1 -4 1 2597.82 21.11
 -1 4 -2 257.85 11.85
 1 -4 2 262.73 16.7
 -1 4 -3 1791.41 19.89
 1 -4 3 1726.17 22.96
 1 -4 4 2235.98 27.93
 -1 4 -4 2157.99 24.7
 -1 4 -5 2.5 15.55
 1 -4 5 -19.14 19.58
 -1 4 -6 102.84 18.06
 -1 4 -7 -5.64 16.91
 1 -4 7 18.87 27.21
 -1 5 8 6.36 6.62
 -1 5 2 2.37 5.93
 -1 5 0 308.23 10.04
 -1 -5 0 265.03 9.05
 -1 5 -1 3329.33 20.68
 -1 -5 -1 3352.56 14.77
 -1 -5 -2 176.21 5.55
 1 -5 2 222.53 19.26
 -1 5 -2 230.95 14.96
 1 -5 3 21.86 21.23
 -1 5 -3 13.97 15.87
 1 -5 4 552.84 26.13
 1 -5 5 751.78 27.33
 -1 5 -5 574.25 20.81
 1 -5 6 -7.41 26.18
 -1 5 -6 -18.68 17.73
 1 -5 7 -20.59 32.79
 -1 -6 1 7.97 10.93
 -1 -6 0 189.28 9.99
 1 -6 0 239.12 14.93
 -1 -6 -1 269.92 8.84
 -1 6 -1 275.06 12.15
 1 -6 2 39.22 20.69
 -1 -6 -2 25.68 7.7
 -1 6 -2 25.84 13.03
 -1 6 -3 93.73 14.49
 1 -6 4 137.57 27.79
 -1 6 -4 63.98 16.46
 1 -6 5 126.37 28.23
 -1 6 -5 74.6 17.75
 1 -6 6 23.68 30.9
 -1 -7 1 47.12 12.61
 1 -7 0 396.39 17.9
 -1 -7 -1 256.66 14.17
 1 -7 1 315.63 20.76
 1 -7 2 6.15 21.92
 -1 7 -2 5.91 12.24
 1 -7 3 70.32 25.89
 -1 7 -3 42.26 13.75
 1 -7 4 40.16 28.11
 -1 7 -4 23.33 16.24
 -1 7 -5 7.92 17.54
 1 -7 5 56.63 31.65
 -1 -8 1 37.99 15.69
 1 -8 0 77.78 19.14
 -1 -8 0 63.6 17.9
 -1 -8 -1 278.19 18.45
 1 -8 1 358.18 22.69
 1 -8 3 125.7 26.73
 1 -8 4 71.81 31.16
 1 -8 5 -2.9 32.47
 1 -9 1 28.47 25.04
 1 -9 2 34.06 26.23
 1 -9 3 121.25 31.02
 1 -9 4 -3.41 31.33
 -2 0 -2 244.18 9.27
 -2 0 -3 -1.15 9.21
 2 0 3 2.7 11.93
 -2 0 -4 1829.86 13.91
 2 0 4 1824.25 21.51
 -2 0 -5 -2.35 9.3
 -2 0 -6 1006.35 14.04
 2 0 6 1002.34 23.53
 2 0 7 13.1 21.97
 2 0 8 32.05 22.57
 -2 0 -8 3.64 15.26
 2 0 9 3.99 23.72
 -2 0 -9 -2 14.59
 -2 1 -1 4644.4 22.13
 -2 1 -3 -0.92 8.29
 -2 1 -4 1155.84 13.35
 -2 -1 -4 1161.83 10.93
 2 -1 4 1120.21 20.44
 2 1 4 1161.68 18.21
 -2 1 -5 1524.69 15.6
 2 1 5 1493.59 21.41
 2 1 6 57.44 18.98
 -2 -1 -6 70.21 9.84
 2 -1 6 87.4 21.87
 -2 1 -7 42.89 14.54
 -2 -1 -7 41.86 13.06
 2 1 7 43.86 18.78
 -2 1 -8 56.82 16.32
 -2 -1 -8 65.32 13.73
 2 -1 8 103.72 26.85
 2 1 8 47.52 19.8
 -2 -1 -9 168.81 14.72
 2 1 10 4.11 21.49
 2 -1 10 13.95 28.42
 2 1 11 9.04 22.08
 -2 2 -1 1646.4 15.79
 -2 2 -2 534.98 12.61
 -2 -2 -3 560.23 9.75
 -2 2 -3 547.95 11.72
 2 -2 4 91.23 18.35
 -2 -2 -5 30.94 8.2
 -2 2 -5 29.71 11.53
 2 -2 5 37.26 21.27
 2 2 5 20.42 13.59
 -2 -2 -6 259.5 10.52
 2 -2 6 270.34 24.31
 -2 -2 -7 253.52 14.22
 -2 2 -7 245.88 18.31
 2 -2 7 278.63 27
 -2 2 -8 198.82 16.64
 -2 -2 -8 237.97 14.51
 2 -2 9 7.11 33.27
 2 2 9 16.6 17.83
 -2 -2 -9 33.61 14.58
 2 2 10 28.22 18.58
 2 2 11 15.76 18.89
 -2 3 -1 327.07 12.64
 -2 3 -2 1321.24 15.24
 -2 3 -3 1096.03 15.11
 -2 -3 -3 1093.63 11.11
 -2 3 -4 660.88 14.73
 -2 -3 -4 623.84 7.78
 -2 3 -5 114.7 13.32
 2 -3 6 578.97 28.84
 -2 3 -7 42.68 19.17
 2 -3 7 60.04 29.18
 -2 -3 -8 60.63 13.42
 2 -3 8 106.64 33.28
 2 3 9 2.99 13.67
 -2 4 2 212.17 8.95
 -2 4 0 784.16 13.82
 -2 4 -2 562.55 13.63
 2 -4 2 523.74 18.83
 -2 4 -3 1588.29 18.91
 2 -4 3 1637.49 26.02
 -2 4 -4 304.46 15.04
 -2 -4 -4 296.16 6.26
 -2 4 -5 1.87 16.57
 2 -4 5 -2.1 25.99
 -2 -4 -5 9.43 8.38
 -2 4 -6 93.71 20.82
 2 -4 7 734.22 37.16
 -2 4 -7 502.53 23.1
 2 -4 8 27.57 36.92
 -2 5 3 52.21 7.98
 -2 5 2 54.07 8.32
 -2 5 1 2600.86 15.67
 -2 5 0 942.61 12.61
 -2 5 -1 1.59 11.82
 -2 5 -2 185.86 13.96
 2 -5 2 172.72 19.73
 2 -5 3 649.63 25.63
 -2 5 -4 17.21 17.34
 2 -5 4 16.48 25.5
 -2 5 -5 108.39 22.03
 2 -5 5 132.98 31.1
 2 -5 6 53.59 34.71
 -2 5 -6 31.23 21.87
 -2 6 2 8.96 7.02
 -2 6 1 107.98 8.45
 -2 6 0 457.53 11.42
 -2 6 -1 128.45 11.57
 2 -6 2 -7.52 20.79
 -2 6 -2 -2.46 14.66
 -2 6 -3 852.94 20.74
 -2 6 -4 34.12 20.99
 2 -6 4 9.86 27.79
 -2 6 -5 7.06 21.83
 2 -6 5 -5.56 31.37
 2 -6 6 38.33 38
 -2 7 3 27.96 6.9
 -2 7 2 129.31 8.86
 -2 7 1 208.91 9.98
 -2 7 0 75.21 11.4
 2 -7 1 -9.47 19.49
 -2 7 -2 39.55 15.49
 -2 -7 -2 26.94 8.15
 2 -7 2 60.57 23.33
 2 -7 3 -12.48 26.96
 -2 7 -3 4.21 16.17
 2 -7 4 225.07 32.08
 2 -7 5 14.23 35.71
 -2 8 1 67.34 8.78
 -2 8 0 265.03 10.7
 -2 8 -1 265.72 12.97
 2 -8 2 76.44 26.46
 -2 8 -2 42.06 13.07
 2 -8 3 80.19 28.13
 -2 8 -3 45.4 15.11
 2 -8 4 5.9 32.13
 2 -9 2 126.94 27.78
 2 -9 3 0.92 31.47
 2 -10 2 15.37 29.2
 -3 0 -3 -0.26 13.33
 -3 0 -4 6493.7 31.43
 3 0 5 -9.46 19.56
 -3 0 -5 0.51 10.36
 -3 0 -7 -4.84 11.83
 -3 0 -8 58.95 14.09
 3 0 8 68.57 24.39
 -3 0 -9 14.14 16.41
 3 0 9 17.57 25.41
 3 -1 4 1545.27 24.35
 -3 1 -5 34.8 11.58
 3 -1 5 21.28 21.93
 -3 1 -6 4.22 12.52
 -3 -1 -6 8.22 9.73
 3 1 6 -6 19.47
 -3 -1 -7 280.14 12.66
 -3 1 -7 251.84 13.48
 -3 -1 -8 88.1 13.91
 3 -1 8 102.47 26.29
 3 1 8 86.98 20.7
 -3 -1 -9 7.77 16.48
 3 1 9 -7.44 20.96
 3 -1 9 8.49 27.12
 3 1 10 43.52 21.25
 -3 2 -2 3.75 13.25
 3 -2 2 3.26 13.39
 -3 -2 -4 253.14 14.57
 -3 -2 -5 166.04 9.91
 3 -2 6 72.5 25.61
 -3 -2 -6 70.51 10.04
 -3 2 -6 50.41 13
 -3 -2 -7 66.13 10.9
 3 -2 7 99.06 28.43
 -3 2 -7 59.62 13.82
 -3 -2 -9 55.32 15.61
 -3 -2 -10 12.29 16.09
 -3 3 -2 227.67 16.85
 -3 3 -4 45.9 13.71
 3 -3 4 36.58 21.35
 -3 -3 -4 53.71 12.96
 3 -3 5 29.29 24.89
 -3 3 -5 9.44 14.34
 -3 -3 -5 25.06 8.78
 3 -3 6 33.53 27.93
 -3 -3 -6 28.63 10.18
 -3 3 -7 14.14 15.9
 3 -3 7 21.57 30.62
 -3 -3 -8 126.84 16.08
 3 -3 8 151.46 34.56
 -3 -3 -9 71.51 16.15
 -3 4 0 5.93 15.82
 3 -4 3 129.68 21.61
 -3 4 -4 52.38 15.72
 -3 -4 -4 141.5 12.7
 -3 4 -5 -1.05 15.62
 -3 -4 -6 404.1 11.14
 -3 4 -6 305.05 18.12
 -3 -4 -7 219.21 15.4
 3 -4 7 265.23 35.95
 -3 5 1 2738.29 22.29
 -3 5 0 -5.07 12.96
 -3 5 -1 230.67 14.13
 3 -5 2 35.48 19.25
 3 -5 3 19.88 23.83
 -3 5 -4 8.38 16.35
 3 -5 4 3.34 26.28
 -3 -5 -4 9.84 10.71
 -3 5 -5 775.58 21.2
 3 -5 6 340.16 36.56
 -3 6 3 7.63 8.81
 -3 6 1 274.06 10.71
 -3 6 0 2.87 11.29
 3 -6 1 27.1 18.1
 -3 6 -2 30.59 15.07
 3 -6 2 16.55 20.41
 -3 6 -3 168.22 17.07
 -3 -6 -4 3.32 4.95
 -3 6 -4 6.25 18.31
 3 -6 4 24.53 29.61
 3 -6 5 28.48 33.02
 -3 7 5 4.42 4.12
 -3 7 3 10.73 6.5
 -3 7 2 86.12 7.6
 -3 7 1 596.17 11.41
 -3 7 0 90.96 10.74
 -3 7 -2 202.86 14.29
 -3 7 -3 34.22 17.28
 3 -7 3 28.54 26.57
 3 -7 4 61.49 32.05
 -3 8 2 89.58 7.7
 -3 8 1 206.97 9.95
 -3 8 0 57.16 11.26
 -3 8 -1 -14.58 13.24
 -3 8 -2 -6.38 16.37
 3 -8 2 4.54 24.57
 3 -8 3 23.33 28.07
 -3 9 0 20.09 9.81
 -3 9 -1 67.07 11.61
 4 0 7 -13.64 24.67
 -4 0 -7 1.78 13.53
 4 0 8 54.63 24.82
 -4 0 -8 71.48 14.66
 4 0 9 7.7 25.06
 -4 1 -4 15 18.62
 4 -1 5 23.1 23.99
 -4 1 -5 17.36 14.82
 -4 -1 -5 50.43 16.18
 -4 1 -6 30.65 13.88
 -4 -1 -6 24.53 12.6
 -4 1 -7 125.77 15.51
 -4 -1 -7 139.59 13.21
 4 -1 7 90.69 27.34
 -4 -1 -8 2.24 13.56
 4 -1 8 22.95 27.32
 -4 -2 -5 31.72 16.81
 4 -2 5 39.45 24.25
 -4 2 -5 51.21 14.69
 -4 2 -6 240.29 15.41
 -4 -2 -6 253 13.29
 4 -2 7 5.84 29.11
 -4 2 -7 -8.08 14.88
 -4 -2 -7 5.61 13.01
 4 -2 8 -1.88 30.73
 -4 -2 -8 -15.06 13.19
 -4 -2 -9 -7.17 17.32
 -4 3 -3 28.94 19.62
 4 -3 4 -12.97 22.73
 4 -3 6 82.86 29.61
 -4 3 -6 83.39 16.85
 -4 -3 -7 340.04 14.52
 -4 -3 -8 16.19 14.67
 -4 -3 -9 37.46 20.74
 -4 4 -3 -5.61 16.97
 4 -4 4 11.07 25.19
 -4 4 -5 74.83 17.11
 4 -4 6 4.32 32.08
 -4 -4 -7 282.45 14.75
 -4 5 -1 8.23 16.64
 -4 5 -2 55.7 16.36
 4 -5 3 -2.15 22.94
 -4 5 -4 19.25 16.89
 4 -5 4 6.6 26.97
 -4 6 -1 401.79 15.41
 -4 6 -2 98.75 15.63
 -4 6 -3 -2.71 16.52
 4 -6 5 34.24 34.23
 -4 7 0 25.22 11.84
 -4 7 -1 16.45 12.17
 -4 7 -2 5.06 14.82
 -4 7 -3 6.45 16.24
 4 -7 3 -0.91 26.67
 4 -7 4 -6.74 31.56
 -4 8 2 67.06 7.99
 -4 8 1 105.42 9.57
 -4 8 0 33.35 9.89
 -4 8 -1 1.58 11.6
 -4 8 -2 6.39 12.8
 -4 9 0 36.3 10.04
 -4 9 -1 4.75 12.01
 -5 0 -7 -4 16.21
 -5 1 -6 174.14 17.93
 -5 -1 -7 -1.86 16.27
 -5 -1 -8 419.36 19.05
 -5 2 -5 218.31 21.39
 -5 2 -6 167.05 18.46
 -5 4 -4 -4.29 17.87

_iucr_refine_fcf_details
;
data_Naphthalene_10.8GPa_IAM
_computing_structure_refinement   'olex2.refine 1.5 (Bourhis et al., 2015)'
_shelx_refln_list_code            4
loop_
  _space_group_symop_id
  _space_group_symop_operation_xyz
  1  x,y,z
  2  -x,y+1/2,-z+1/2
  3  -x,-y,-z
  4  x,-y-1/2,z-1/2

_space_group_crystal_system       monoclinic
_space_group_IT_number            14
_space_group_name_H-M_alt         'P 1 21/c 1'
_space_group_name_Hall            '-P 2ybc'
_symmetry_space_group_name_H-M    'P 1 21/c 1'
_symmetry_space_group_name_Hall   '-P 2ybc'
_symmetry_Int_Tables_number       14
_cell_length_a                    6.779(14)
_cell_length_b                    5.3433(8)
_cell_length_c                    6.901(3)
_cell_angle_alpha                 90
_cell_angle_beta                  109.04(13)
_cell_angle_gamma                 90
_cell_volume                      236.3(5)
loop_
  _refln_index_h
  _refln_index_k
  _refln_index_l
  _refln_F_squared_calc
  _refln_F_squared_meas
  _refln_F_squared_sigma
  _refln_F_squared_weight
  _refln_observed_status
-4 8 1 6.561 6.108 0.554 54.182 o
-4 8 2 3.641 3.885 0.463 133.902 o
-3 5 1 111.351 158.650 1.291 0.169 o
-3 6 1 12.324 15.878 0.621 14.096 o
-3 6 3 0.359 0.442 0.510 334.911 o
-3 7 1 31.819 34.541 0.661 2.526 o
-3 7 2 5.337 4.990 0.440 82.429 o
-3 7 3 0.561 0.622 0.377 581.775 o
-3 7 5 0.135 0.256 0.239 1532.960 o
-3 8 1 13.178 11.991 0.576 15.778 o
-3 8 2 6.304 5.190 0.446 66.288 o
-2 4 2 10.963 12.293 0.519 19.796 o
-2 5 1 108.797 150.687 0.908 0.181 o
-2 5 2 2.585 3.133 0.482 184.840 o
-2 5 3 2.535 3.025 0.462 197.522 o
-2 6 1 5.703 6.256 0.490 65.154 o
-2 6 2 0.558 0.519 0.407 507.702 o
-2 7 1 10.247 12.104 0.578 21.340 o
-2 7 2 7.256 7.492 0.513 44.246 o
-2 7 3 1.299 1.620 0.400 396.895 o
-2 8 1 4.385 3.902 0.509 106.125 o
-1 3 8 0.122 0.077 0.575 268.227 o
-1 4 1 0.131 0.196 0.332 800.930 o
-1 4 8 0.550 0.180 0.425 475.903 o
-1 4 9 2.737 3.056 0.570 151.351 o
-1 5 2 0.042 0.137 0.344 751.838 o
-1 5 8 0.495 0.368 0.384 578.017 o
-1 6 1 0.185 0.462 0.633 220.267 o
-1 7 1 3.613 2.730 0.731 99.744 o
-1 8 1 3.829 2.201 0.909 75.534 o
0 0 2 459.538 579.317 1.482 0.011 o
0 0 4 18.253 20.102 0.753 7.334 o
0 0 10 0.910 0.991 1.246 56.197 o
0 1 2 54.660 55.911 0.222 0.903 o
0 1 3 232.355 285.067 0.748 0.044 o
0 1 4 2.479 2.291 0.379 266.671 o
0 1 6 0.018 -0.184 0.560 283.744 o
0 1 8 58.897 59.428 1.044 0.778 o
0 1 9 0.310 -0.056 0.746 159.405 o
0 2 0 466.982 493.023 1.220 0.012 o
0 2 1 124.106 140.839 0.495 0.163 o
0 2 3 21.391 32.293 0.286 4.357 o
0 2 4 153.061 161.990 0.705 0.112 o
0 2 5 35.685 42.122 0.539 1.902 o
0 2 6 21.665 19.761 0.560 6.062 o
0 2 7 13.900 14.049 0.617 13.278 o
0 2 8 1.594 1.459 1.335 47.792 o
0 2 9 0.683 1.036 0.887 110.054 o
0 2 10 0.921 0.631 1.043 80.098 o
0 2 11 1.625 1.343 1.177 60.847 o
0 3 1 85.895 107.473 0.528 0.316 o
0 3 2 3.233 1.600 0.352 247.939 o
0 3 3 21.802 27.620 0.785 4.702 o
0 3 4 0.495 0.337 0.364 639.460 o
0 3 5 9.413 10.587 0.830 23.342 o
0 3 6 19.588 26.176 0.582 5.649 o
0 3 7 4.798 4.842 1.052 47.810 o
0 3 8 15.233 18.848 0.758 9.515 o
0 3 9 14.795 17.234 0.857 10.289 o
0 3 10 10.868 12.116 0.921 17.853 o
0 4 0 27.987 24.581 0.494 3.761 o
0 4 1 4.273 5.380 0.700 74.709 o
0 4 2 209.827 250.073 1.385 0.055 o
0 4 3 120.190 147.408 1.306 0.163 o
0 4 4 1.667 1.533 0.556 225.463 o
0 4 6 10.866 6.853 0.935 23.267 o
0 4 7 0.034 0.104 0.468 404.905 o
0 4 8 1.239 1.074 0.565 243.361 o
0 4 9 2.539 2.278 0.648 144.427 o
0 5 2 29.057 30.818 0.899 3.031 o
0 5 3 0.722 0.427 0.579 255.679 o
0 5 4 3.577 4.582 1.001 59.296 o
0 5 6 3.960 4.222 1.275 41.223 o
0 6 0 4.759 7.052 0.826 53.175 o
0 6 2 1.648 1.211 0.869 107.281 o
0 6 5 2.335 0.662 1.130 64.458 o
0 6 6 7.577 3.695 1.242 31.474 o
0 7 3 4.963 4.385 1.164 42.464 o
0 7 4 0.899 0.883 1.134 67.703 o
0 8 0 0.094 0.115 1.115 71.509 o
0 8 1 4.686 5.767 1.313 34.837 o
0 8 3 6.116 2.443 1.425 31.656 o
0 9 1 0.134 0.746 1.408 44.757 o
0 9 2 3.083 0.739 1.370 43.402 o
1 0 4 73.684 51.351 0.486 0.623 o
1 0 8 10.178 8.573 0.679 25.560 o
1 0 10 5.219 6.568 1.510 26.740 o
1 1 0 16.494 14.341 0.252 10.921 o
1 1 1 56.025 48.305 0.468 0.957 o
1 1 2 12.699 10.836 0.242 18.549 o
1 1 3 216.043 192.297 0.632 0.063 o
1 1 4 5.939 6.327 0.378 66.445 o
1 1 5 1.383 1.119 0.343 516.671 o
1 1 6 7.751 7.105 0.846 34.734 o
1 1 7 19.070 18.582 0.809 7.255 o
1 1 8 0.381 0.015 0.568 273.560 o
1 1 9 4.189 5.958 1.512 29.374 o
1 1 10 0.265 0.524 1.019 85.270 o
1 1 11 0.037 0.441 1.396 45.604 o
1 1 12 0.029 0.550 1.499 39.540 o
1 2 0 252.691 174.606 0.798 0.053 o
1 2 1 141.388 104.800 0.536 0.164 o
1 2 2 309.178 274.636 1.169 0.031 o
1 2 3 23.261 23.513 0.427 4.976 o
1 2 4 8.448 7.607 0.463 37.369 o
1 2 6 31.636 30.347 0.723 2.767 o
1 2 7 0.526 0.252 0.531 308.320 o
1 2 8 0.322 0.723 0.839 125.174 o
1 2 9 0.592 0.185 1.588 35.136 o
1 2 10 5.321 6.364 1.100 39.450 o
1 2 11 0.769 2.463 1.155 63.834 o
1 3 0 185.504 151.650 0.899 0.090 o
1 3 1 0.948 1.133 0.559 257.617 o
1 3 2 6.048 6.664 0.507 58.258 o
1 3 3 6.840 6.983 0.513 49.318 o
1 3 4 0.593 0.472 0.329 752.234 o
1 3 5 11.596 12.552 1.052 15.563 o
1 3 6 0.220 -0.426 1.142 68.121 o
1 3 7 5.511 4.154 0.952 51.154 o
1 3 8 0.023 -0.300 0.551 293.201 o
1 3 9 8.715 7.743 2.082 13.431 o
1 3 10 1.108 0.973 0.849 117.244 o
1 4 0 25.149 20.053 0.636 4.872 o
1 4 1 137.614 152.253 1.374 0.135 o
1 4 2 10.772 15.035 0.560 17.303 o
1 4 3 79.019 102.204 1.890 0.359 o
1 4 4 92.263 127.051 2.259 0.250 o
1 4 5 0.049 -0.410 0.706 178.556 o
1 4 6 7.286 5.958 1.046 33.997 o
1 4 7 0.769 0.217 0.832 126.333 o
1 5 0 13.363 16.571 1.251 10.678 o
1 5 1 145.007 193.786 0.696 0.105 o
1 5 2 10.755 10.873 1.224 16.843 o
1 5 3 0.942 1.005 0.736 155.267 o
1 5 5 26.566 37.709 5.143 1.582 o
1 5 6 0.001 -0.819 0.851 122.863 o
1 5 7 0.849 -1.193 1.900 24.556 o
1 6 0 10.290 12.010 1.444 15.031 o
1 6 1 10.285 15.743 0.414 18.047 o
1 6 2 1.435 1.631 0.366 429.714 o
1 6 3 5.018 5.430 0.840 56.713 o
1 6 4 6.502 5.540 2.132 15.366 o
1 6 5 5.404 5.525 1.500 27.681 o
1 6 6 1.345 1.372 1.790 27.226 o
1 7 0 16.986 22.966 1.037 6.965 o
1 7 1 10.398 16.115 1.708 11.352 o
1 7 2 0.428 0.347 0.619 228.729 o
1 7 3 3.072 3.003 0.813 92.359 o
1 7 4 2.706 1.709 0.815 104.997 o
1 7 5 5.623 1.465 1.411 34.535 o
1 8 0 3.415 4.109 0.757 88.424 o
1 8 1 13.575 18.249 2.317 6.944 o
1 8 3 7.646 7.283 1.549 20.984 o
1 8 4 6.025 4.160 1.805 21.129 o
1 8 5 2.011 -0.168 1.881 24.707 o
1 9 1 0.959 1.649 1.451 41.329 o
1 9 2 2.513 1.973 1.520 35.751 o
2 0 2 15.037 14.147 0.537 12.113 o
2 0 4 142.410 105.922 0.677 0.161 o
2 0 6 70.498 58.245 0.699 0.619 o
2 0 8 0.514 0.875 0.823 128.740 o
2 1 1 336.267 269.085 1.282 0.028 o
2 1 3 0.055 -0.053 0.480 385.209 o
2 1 4 81.766 66.923 0.416 0.464 o
2 1 5 106.267 87.720 0.901 0.273 o
2 1 6 4.524 4.128 0.470 104.980 o
2 1 7 2.923 2.476 0.500 177.907 o
2 1 8 3.894 3.853 0.561 110.661 o
2 1 9 11.495 9.780 0.853 19.328 o
2 1 10 0.075 0.484 0.993 89.984 o
2 1 11 0.056 0.524 1.279 54.263 o
2 2 1 113.639 95.388 0.915 0.236 o
2 2 2 29.098 30.995 0.731 3.043 o
2 2 3 40.806 32.171 0.434 1.897 o
2 2 4 5.777 5.286 1.063 41.291 o
2 2 5 2.280 1.699 0.334 351.270 o
2 2 6 16.441 15.137 0.559 10.305 o
2 2 7 15.048 14.786 0.601 11.661 o
2 2 8 13.070 12.906 1.134 13.105 o
2 2 9 1.665 1.292 0.619 193.002 o
2 2 10 1.259 1.635 1.076 72.796 o
2 2 11 0.867 0.913 1.094 72.670 o
2 3 1 18.942 18.950 0.732 7.297 o
2 3 2 91.326 76.549 0.883 0.366 o
2 3 3 70.538 63.411 0.519 0.589 o
2 3 4 40.006 36.633 1.073 1.771 o
2 3 5 8.576 6.645 0.772 33.706 o
2 3 6 24.489 33.544 1.671 3.251 o
2 3 7 3.282 2.872 0.928 75.155 o
2 3 8 4.405 4.106 1.333 37.378 o
2 3 9 0.055 0.173 0.792 141.628 o
2 4 0 39.011 45.432 0.801 1.599 o
2 4 2 32.111 31.855 1.124 2.573 o
2 4 3 81.644 93.026 1.425 0.372 o
2 4 4 18.519 17.232 0.335 8.284 o
2 4 5 0.197 0.307 0.416 507.481 o
2 4 6 3.507 5.429 1.206 44.148 o
2 4 7 28.844 33.959 6.712 1.180 o
2 4 8 4.827 1.597 2.139 17.664 o
2 5 0 45.588 54.612 0.731 1.152 o
2 5 1 0.279 0.092 0.685 188.906 o
2 5 2 10.791 10.527 0.660 21.406 o
2 5 3 27.572 37.638 1.485 2.674 o
2 5 4 0.206 0.980 0.831 127.493 o
2 5 5 4.785 6.823 1.042 43.285 o
2 5 6 1.666 2.310 1.072 70.314 o
2 6 0 25.139 26.508 0.662 4.097 o
2 6 1 8.158 7.442 0.670 35.782 o
2 6 2 0.006 -0.264 0.694 184.462 o
2 6 3 38.069 49.417 1.202 1.525 o
2 6 4 2.063 1.372 0.970 84.593 o
2 6 5 0.002 0.109 1.038 82.465 o
2 6 6 1.167 2.221 2.202 18.058 o
2 7 0 4.660 4.357 0.660 80.028 o
2 7 1 0.165 -0.549 1.129 69.683 o
2 7 2 2.576 2.099 0.504 200.153 o
2 7 3 0.013 -0.119 0.803 137.695 o
2 7 4 9.819 13.040 1.859 12.169 o
2 7 5 2.033 0.824 2.069 20.354 o
2 8 0 18.372 15.355 0.620 8.741 o
2 8 1 19.369 15.395 0.751 7.987 o
2 8 2 3.140 3.065 0.996 68.019 o
2 8 3 2.876 3.334 1.008 67.674 o
2 8 4 0.014 0.342 1.862 25.645 o
2 9 2 9.703 7.355 1.609 17.185 o
2 9 3 0.924 0.053 1.823 26.631 o
2 10 2 0.184 0.890 1.692 30.992 o
3 0 4 365.931 376.229 1.821 0.020 o
3 0 8 3.724 3.579 0.707 94.767 o
3 1 4 127.082 89.529 1.411 0.208 o
3 1 5 1.875 1.746 0.593 192.852 o
3 1 6 0.282 0.216 0.414 511.894 o
3 1 7 19.025 15.505 0.820 8.072 o
3 1 8 5.787 5.241 0.612 63.743 o
3 1 9 0.198 0.171 0.677 193.274 o
3 1 10 2.807 2.521 1.231 50.663 o
3 2 2 0.002 0.203 0.546 298.344 o
3 2 4 13.569 14.666 0.844 12.675 o
3 2 5 10.479 9.620 0.574 24.020 o
3 2 6 3.670 3.786 0.440 138.965 o
3 2 7 4.157 3.949 0.566 103.026 o
3 2 9 3.045 3.205 0.904 78.695 o
3 2 10 0.867 0.712 0.932 99.800 o
3 3 2 9.483 13.191 0.976 18.990 o
3 3 4 3.130 2.757 0.499 163.897 o
3 3 5 1.139 1.214 0.415 410.411 o
3 3 6 1.861 1.735 0.554 214.493 o
3 3 7 0.737 0.966 0.818 128.838 o
3 3 8 6.067 7.642 0.845 41.862 o
3 3 9 3.845 4.143 0.936 64.390 o
3 4 0 0.487 0.344 0.917 105.015 o
3 4 3 9.513 7.513 1.252 21.643 o
3 4 4 5.712 7.193 2.582 11.230 o
3 4 5 0.981 -0.061 0.905 106.714 o
3 4 6 19.258 22.139 2.869 4.135 o
3 4 7 10.103 13.185 1.333 15.334 o
3 5 0 0.141 -0.294 0.751 157.563 o
3 5 1 12.107 13.364 0.819 15.429 o
3 5 2 3.241 2.056 1.115 58.995 o
3 5 3 0.228 1.152 1.381 46.400 o
3 5 4 0.740 0.469 0.491 348.460 o
3 5 5 37.870 44.935 1.228 1.646 o
3 5 6 13.458 19.708 2.118 7.213 o
3 6 0 0.440 0.166 0.654 205.832 o
3 6 1 1.341 1.570 1.049 76.299 o
3 6 2 2.483 1.427 0.702 138.721 o
3 6 3 8.392 9.746 0.989 25.283 o
3 6 4 0.241 0.367 0.291 1019.390 o
3 6 5 0.030 1.650 1.913 24.215 o
3 7 0 5.198 5.270 0.622 69.885 o
3 7 2 11.339 11.753 0.828 17.923 o
3 7 3 1.835 1.853 0.839 109.139 o
3 7 4 2.253 3.563 1.857 24.134 o
3 8 0 3.218 3.312 0.652 115.720 o
3 8 1 0.038 -0.845 0.767 151.041 o
3 8 2 0.013 -0.117 0.789 142.668 o
3 8 3 0.589 1.352 1.626 33.314 o
3 9 0 1.207 1.164 0.568 240.743 o
3 9 1 5.259 3.886 0.673 74.043 o
4 0 8 4.110 3.881 0.731 83.632 o
4 1 4 1.451 0.869 1.079 73.149 o
4 1 5 2.375 1.795 0.576 182.726 o
4 1 6 1.530 1.590 0.541 240.167 o
4 1 7 8.364 7.560 0.732 33.384 o
4 1 8 0.960 0.528 0.704 171.982 o
4 2 5 3.302 2.437 0.583 140.055 o
4 2 6 13.835 14.353 0.583 13.254 o
4 2 7 0.003 0.029 0.538 307.263 o
4 2 8 0.017 -0.643 0.702 180.231 o
4 2 9 0.130 -0.415 1.003 88.244 o
4 3 3 2.614 1.677 1.137 60.712 o
4 3 6 4.653 4.824 0.848 61.741 o
4 3 7 13.649 19.701 0.841 10.251 o
4 3 8 1.396 0.938 0.850 115.048 o
4 3 9 2.385 2.170 1.202 54.950 o
4 4 3 0.259 -0.325 0.983 91.852 o
4 4 4 3.054 0.641 1.459 38.741 o
4 4 5 5.107 4.335 0.991 50.911 o
4 4 6 0.018 0.250 1.859 25.727 o
4 4 7 13.104 16.364 0.855 12.236 o
4 5 1 0.295 0.477 0.964 95.207 o
4 5 2 2.438 3.227 0.948 78.296 o
4 5 3 0.100 -0.125 1.329 50.311 o
4 5 4 1.428 0.833 0.829 120.614 o
4 6 1 23.672 23.279 0.893 4.734 o
4 6 2 6.043 5.721 0.906 45.276 o
4 6 3 0.000 -0.157 0.957 97.021 o
4 6 5 2.283 1.984 1.983 21.743 o
4 7 0 1.158 1.461 0.686 170.277 o
4 7 1 0.970 0.953 0.705 168.544 o
4 7 2 0.127 0.293 0.859 120.380 o
4 7 3 0.008 0.212 0.804 137.581 o
4 7 4 0.135 -0.390 1.829 26.581 o
4 8 0 2.261 1.932 0.573 185.755 o
4 8 1 0.491 0.092 0.672 194.982 o
4 8 2 0.755 0.370 0.742 157.951 o
4 9 0 3.113 2.103 0.582 151.050 o
4 9 1 0.349 0.275 0.696 182.283 o
5 1 6 8.717 10.089 1.039 23.328 o
5 1 7 0.098 -0.108 0.943 100.010 o
5 1 8 20.636 24.297 1.104 5.317 o
5 2 5 9.790 12.648 1.239 16.833 o
5 2 6 8.186 9.678 1.070 24.756 o
5 4 4 0.135 -0.249 1.035 82.896 o
;
_iucr_refine_instructions_details
;
TITL Naphthalene_10.8GPa_IAM_a.res in P2(1)/c
REM Old TITL Naphthalene_10.8GPa_IAM_a.res in P2(1)
REM SHELXT solution in P2(1)/c
REM R1 0.202, Rweak 0.073, Alpha 0.173, Orientation as input
REM Formula found by SHELXT: C5
CELL 0.3738 6.7789 5.3433 6.9006 90 109.039 90
ZERR 2 0.0135 0.0008 0.0034 0 0.125 0
LATT 1
SYMM -X,0.5+Y,0.5-Z
SFAC C H
DISP C -0.0004 0.0004 4.7227
DISP H 0 0 0.5914
UNIT 20 16

L.S. 4 0 0
PLAN  5
CONF
BOND $H
list 4
MORE -1
fmap 2 53
ACTA
OMIT 0 7 1
OMIT 0 7 5
OMIT 0 8 4
OMIT 1 5 4
OMIT 1 9 3
OMIT 1 9 4
OMIT 4 3 4
WGHT 0.180123 0
FVAR 4.154456
REM <olex2.extras>
REM <HklSrc "%.\\Naphthalene_10.8GPa_IAM.hkl">
REM </olex2.extras>

C1    1     0.42074  0.77989  0.34165  11.00000  0.03162  0.01994  0.02262 =
 -0.00068  0.00053  0.00168
AFIX 43
H1    2     0.47161  0.93875  0.32966  11.00000 -1.20000
AFIX 0
C2    1     0.22967  0.70942  0.21283  11.00000  0.02976  0.02407  0.02195 =
 0.00373  0.00041  0.00078
AFIX 43
H2    2     0.15216  0.81769  0.11083  11.00000 -1.20000
AFIX 0
C3    1     0.15132  0.47384  0.23514  11.00000  0.04550  0.02227  0.02454 =
 -0.00008 -0.00614  0.00196
AFIX 43
H3    2     0.02156  0.42450  0.14682  11.00000 -1.20000
AFIX 0
C4    1     0.26190  0.31765  0.38326  11.00000  0.03730  0.01961  0.02535 =
 0.00075 -0.00207 -0.00283
AFIX 43
H4    2     0.20487  0.16452  0.40101  11.00000 -1.20000
AFIX 0
C5    1     0.46060  0.38219  0.51035  11.00000  0.03679  0.01990  0.02401 =
 0.00243 -0.00510 -0.00376
HKLF 4

END
Q3 1 0.333333 1 0.166667 11 0.05 0.26
Q1 1 -0.083333 0.388889 0.208333 11 0.05 0.28
Q4 1 0.5 1 0.5 11 0.05 0.22
Q5 1 0.416667 0.555556 0.291667 11 0.05 0.22
Q2 1 0 0.833333 0.125 11 0.05 0.27

  REM The information below was added by Olex2.
  REM
  REM R1 = 0.0889 for 209 Fo > 4sig(Fo) and 0.1165 for all 324 data
  REM 46 parameters refined using 0 restraints
  REM Highest difference peak 0.2837, deepest hole -0.2849
  REM Mean Shift 0.0001, Max Shift -0.0002.

  REM +++ Tabular Listing of Refinement Information +++
  REM R1_all = 0.1165
  REM R1_gt = 0.0889
  REM wR_ref = 0.2233
  REM GOOF = 0.9272
  REM Shift_max = -0.0002
  REM Shift_mean = 0.0001
  REM Reflections_all = 324
  REM Reflections_gt = 209
  REM Parameters = 46
  REM Hole = -0.2849
  REM Peak = 0.2837
  REM Flack = n/a

  
;
loop_
  _axis.id
  _axis.type
  _axis.equipment
  _axis.parity
  _axis.depends_on
  _axis.zero
  _axis.vector[1]
  _axis.vector[2]
  _axis.vector[3]
 source . source . . . 0.99988564 0.00000000 -0.01512323
 omega rotation goniometer -1 . 0.00000000 0.00000000 0.00000000 1.00000000
 kappa rotation goniometer -1 omega 0.00000000 -0.76604444 0.00000000 0.64278761
 phi rotation goniometer -1 kappa . 0.00000000 0.00000000 1.00000000
 theta rotation goniometer -1 . -0.88208000 0.00000000 0.00000000 1.00000000
 matrixX general general . phi . 1.00000000 0.00000000 0.00000000
 matrixY general general . phi . 0.00000000 1.00000000 0.00000000
 matrixZ general general . phi . 0.00000000 0.00000000 1.00000000
 dacX translation general . phi . 0.00000000 1.00000000 0.00000000
 dacY translation general . phi . -1.00000000 0.00000000 0.00000000
 dacZ translation general . phi . 0.00000000 0.00000000 1.00000000

_olex2_submission_special_instructions  'No special instructions were received'
_oxdiff_exptl_absorpt_empirical_details
;
Empirical correction (ABSPACK) includes:
- Absorption correction using spherical harmonics
- Frame scaling
;
_oxdiff_exptl_absorpt_empirical_full_max  1.607
_oxdiff_exptl_absorpt_empirical_full_min  0.473

# start Validation Reply Form
_vrf_PLAT029_Naphthalene_10.8GPa_IAM
;
PROBLEM: _diffrn_measured_fraction_theta_full value Low .      0.301 Why?  
RESPONSE: This measurement was performed at high pressure which, due to the high pressure apparatus, limits the theta range. Indeed, the diamond anvil cell metallic body typically shadows more than 60% of the reflections.
;
_vrf_PLAT088_Naphthalene_10.8GPa_IAM
;
PROBLEM: Poor Data / Parameter Ratio ....................       7.04 Note  
RESPONSE: This measurement was performed at high pressure which, due to the high pressure apparatus, limits the theta range. Indeed, the diamond anvil cell metallic body typically shadows more than 60% of the reflections.
;
_vrf_PLAT149_Naphthalene_10.8GPa_IAM
;
PROBLEM: s.u. on the   beta    Angle is Too Large .......       0.13 Degree
RESPONSE: Large errors due to low completeness.
;
_vrf_PLAT411_Naphthalene_10.8GPa_IAM
;
PROBLEM: Short Inter H...H Contact  H3       ..H4       .       1.94 Ang.  
RESPONSE: H atoms are close to each other at high pressure.
;
_vrf_PLAT911_Naphthalene_10.8GPa_IAM
;
PROBLEM: Missing FCF Refl Between Thmin & STh/L=    0.600        242 Report
RESPONSE: This measurement was performed at high pressure which, due to the high pressure apparatus, limits the theta range. Indeed, the diamond anvil cell metallic body typically shadows more than 60% of the reflections.
;
# end Validation Reply Form
