# Supplementary material for: Compressional Behavior of Naphthalene (C10H8) and Anthracene (C14H10) up to 50 GPa
Source: ACS Omega. 2025 Oct 19;10(42):50230–42. doi: 10.1021/acsomega.5c06935 (PMC12573047; doi:10.1021/acsomega.5c06935)
Supplement: Supplementary file 6 [file ao5c06935_si_006.cif]

data_Naphthalene_14.8GPa_IAM
_audit_creation_date               2024-11-08
_audit_creation_method
;
Olex2 1.5
(compiled 2024.02.16 svn.r378c4104 for OlexSys, GUI svn.r6928)
;
_audit_contact_author_address      ?
_audit_contact_author_email        ?
_audit_contact_author_name         ''
_audit_contact_author_phone        ?
_publ_contact_author_id_orcid      ?
_publ_section_references
;
Bourhis, L.J., Dolomanov, O.V., Gildea, R.J., Howard, J.A.K., Puschmann, H.
 (2015). Acta Cryst. A71, 59-75.

Dolomanov, O.V., Bourhis, L.J., Gildea, R.J, Howard, J.A.K. & Puschmann, H.
 (2009), J. Appl. Cryst. 42, 339-341.

Kleemiss, F., Dolomanov, O.V., Bodensteiner, M., Peyerimhoff, N., Midgley, L.,
Bourhis, L.J., Genoni, A., Malaspina, L.A., Jayatilaka, D., Spencer, J.L.,
White, F., Grundkoetter-Stock, B., Steinhauer, S., Lentz, D., Puschmann, H.,
Grabowsky, S. (2021), Chem. Sci., 12, 1675-1692.

Sheldrick, G.M. (2015). Acta Cryst. A71, 3-8.
;
_chemical_formula_moiety           'C10 H8'
_chemical_formula_sum              'C10 H8'
_chemical_formula_weight           128.175
loop_
  _atom_type_symbol
  _atom_type_scat_dispersion_real
  _atom_type_scat_dispersion_imag
  _atom_type_scat_source
  _atom_type_scat_dispersion_source
 C -0.00040 0.00040 'NoSpherA2: Chem.Sci. 2021, DOI:10.1039/D0SC05526C'
 'Brennan, Cowan, Rev. Sci. Instrum., 1992, 63, 850'
 H 0.00000 0.00000 'NoSpherA2: Chem.Sci. 2021, DOI:10.1039/D0SC05526C'
 'Brennan, Cowan, Rev. Sci. Instrum., 1992, 63, 850'

_space_group_crystal_system        'monoclinic'
_space_group_IT_number             14
_space_group_name_H-M_alt          'P 1 21/c 1'
_space_group_name_Hall             '-P 2ybc'
loop_
  _space_group_symop_id
  _space_group_symop_operation_xyz
 1 x,y,z
 2 -x,y+1/2,-z+1/2
 3 -x,-y,-z
 4 x,-y-1/2,z-1/2

_symmetry_Int_Tables_number        14
_cell_length_a                     6.622(11)
_cell_length_b                     5.2755(7)
_cell_length_c                     6.771(2)
_cell_angle_alpha                  90
_cell_angle_beta                   107.96(9)
_cell_angle_gamma                  90
_cell_volume                       225.0(4)
_cell_formula_units_Z              2
_cell_measurement_reflns_used      107
_cell_measurement_theta_max        17.7980
_cell_measurement_temperature           293(2)
_cell_measurement_theta_min        2.6230
_exptl_absorpt_coefficient_mu      0.046
_exptl_absorpt_correction_T_max    1.00000
_exptl_absorpt_correction_T_min    0.13951
_exptl_absorpt_correction_type     multi-scan
_exptl_absorpt_process_details
;
CrysAlisPro 1.171.42.49 (Rigaku Oxford Diffraction, 2022)
Empirical absorption correction using spherical harmonics,
implemented in SCALE3 ABSPACK scaling algorithm.
;
_exptl_crystal_density_diffrn      1.892
_exptl_crystal_colour                   'clear colourless'
_exptl_crystal_colour_lustre            clear
_exptl_crystal_colour_primary           colourless
_exptl_crystal_size_max                 0.013
_exptl_crystal_size_mid                 0.012
_exptl_crystal_size_min                 0.012
_exptl_crystal_description              block
_exptl_crystal_F_000               135.992
_diffrn_reflns_av_R_equivalents    0.0298
_diffrn_reflns_av_unetI/netI       0.0454
_diffrn_reflns_Laue_measured_fraction_full  0.3275
_diffrn_reflns_Laue_measured_fraction_max  0.2977
_diffrn_reflns_limit_h_max         4
_diffrn_reflns_limit_h_min         -4
_diffrn_reflns_limit_k_max         9
_diffrn_reflns_limit_k_min         -9
_diffrn_reflns_limit_l_max         12
_diffrn_reflns_limit_l_min         -10
_diffrn_reflns_number              560
_diffrn_ambient_temperature             293(2)
_diffrn_reflns_point_group_measured_fraction_full  0.3275
_diffrn_reflns_point_group_measured_fraction_max  0.2977
_diffrn_reflns_theta_full          12.9605
_diffrn_reflns_theta_max           17.25
_diffrn_reflns_theta_min           3.40
_diffrn_detector                   'Hybrid Pixel Array Detector'
_diffrn_detector_area_resol_mean   13.3333
_diffrn_measured_fraction_theta_full  0.3275
_diffrn_measured_fraction_theta_max  0.2977
_diffrn_measurement_details
;
List of Runs (angles in degrees, time in seconds):

  # Type    Start    End  Width  t~exp~   \w     \q     \k     \f   Frames
--------------------------------------------------------------------------
  1  \w    -32.00  31.50   0.50    1.00    --    0.00   0.00   0.00  127
;
_diffrn_measurement_device         'abstract diffractometer'
_diffrn_measurement_device_type   
 'esperanto-CrysAlisPro-abstract goniometer imported esperanto images'
_diffrn_measurement_method         '\w scans'
_diffrn_orient_matrix_axis[1]      matrixX
_diffrn_orient_matrix_axis[2]      matrixY
_diffrn_orient_matrix_axis[3]      matrixZ
_diffrn_orient_matrix_type        
 'CrysAlisPro convention (1999,Acta A55,543-557)'
_diffrn_orient_matrix_UB_11        -0.0515665000
_diffrn_orient_matrix_UB_12        -0.0103884000
_diffrn_orient_matrix_UB_13        0.0107922000
_diffrn_orient_matrix_UB_21        -0.0281070000
_diffrn_orient_matrix_UB_22        0.0378315000
_diffrn_orient_matrix_UB_23        -0.0470979000
_diffrn_orient_matrix_UB_31        -0.0091327000
_diffrn_orient_matrix_UB_32        -0.0589060000
_diffrn_orient_matrix_UB_33        -0.0320671000
_diffrn_radiation_monochromator    synchrotron
_diffrn_radiation_probe            x-ray
_diffrn_radiation_type             synchrotron
_diffrn_radiation_wavelength       0.37380
_diffrn_source                     synchrotron
_reflns_Friedel_coverage           0.0
_reflns_limit_h_max                4
_reflns_limit_h_min                -4
_reflns_limit_k_max                8
_reflns_limit_k_min                0
_reflns_limit_l_max                10
_reflns_limit_l_min                0
_reflns_number_gt                  167
_reflns_number_total               281
_reflns_threshold_expression       I>=2u(I)
_computing_cell_refinement         'CrysAlisPro 1.171.42.49 (Rigaku OD, 2022)'
_computing_data_collection         'CrysAlisPro 1.171.42.49 (Rigaku OD, 2022)'
_computing_data_reduction          'CrysAlisPro 1.171.42.49 (Rigaku OD, 2022)'
_computing_molecular_graphics      'Olex2 1.5 (Dolomanov et al., 2009)'
_computing_publication_material    'Olex2 1.5 (Dolomanov et al., 2009)'
_computing_structure_refinement    'olex2.refine 1.5 (Bourhis et al., 2015)'
_computing_structure_solution      'SHELXT 2014/5 (Sheldrick, 2014)'
_refine_diff_density_max           0.2589
_refine_diff_density_min           -0.2684
_refine_diff_density_rms           0.0786
_refine_ls_d_res_high              0.6304
_refine_ls_d_res_low               3.1555
_refine_ls_goodness_of_fit_ref     0.9460
_refine_ls_hydrogen_treatment      constr
_refine_ls_matrix_type             full
_refine_ls_number_constraints      8
_refine_ls_number_parameters       46
_refine_ls_number_reflns           281
_refine_ls_number_restraints       0
_refine_ls_R_factor_all            0.1349
_refine_ls_R_factor_gt             0.0978
_refine_ls_restrained_S_all        0.9460
_refine_ls_shift/su_max            0.0003
_refine_ls_shift/su_mean           0.0001
_refine_ls_structure_factor_coef   Fsqd
_refine_ls_weighting_details      
 'w=1/[\s^2^(Fo^2^)+(0.1987P)^2^] where P=(Fo^2^+2Fc^2^)/3'
_refine_ls_weighting_scheme        calc
_refine_ls_wR_factor_gt            0.2262
_refine_ls_wR_factor_ref           0.2562
_olex2_refinement_description
;
1. Fixed Uiso
 At 1.2 times of:
  All C(H) groups
2.a Aromatic/amide H refined with riding coordinates:
 C1(H1), C2(H2), C3(H3), C4(H4)
;
_olex2_refine_details
;
Refinement using NoSpherA2, an implementation of
NOn-SPHERical Atom-form-factors in Olex2.
Please cite:
F. Kleemiss et al. Chem. Sci. DOI 10.1039/D0SC05526C - 2021
NoSpherA2 implementation of HAR makes use of
tailor-made aspherical atomic form factors calculated
on-the-fly from a Hirshfeld-partitioned electron density (ED) - not from
spherical-atom form factors.

The ED is calculated from a gaussian basis set single determinant SCF
wavefunction - either Hartree-Fock or DFT using selected funtionals
 - for a fragment of the crystal.
This fragment can be embedded in an electrostatic crystal field by employing cluster charges
or modelled using implicit solvation models, depending on the software used.
The following options were used:
   SOFTWARE:       ORCA 5.0
   PARTITIONING:   NoSpherA2
   INT ACCURACY:   Normal
   METHOD:         PBE0
   BASIS SET:      def2-SVP
   CHARGE:         0
   MULTIPLICITY:   1
   DATE:           2024-11-08_12-15-20
;
_atom_sites_solution_primary       dual
loop_
  _atom_site_label
  _atom_site_type_symbol
  _atom_site_fract_x
  _atom_site_fract_y
  _atom_site_fract_z
  _atom_site_U_iso_or_equiv
  _atom_site_adp_type
  _atom_site_occupancy
  _atom_site_refinement_flags_posn
 C1 C 0.4182(18) 0.7853(6) 0.3422(7) 0.031(5) Uani 1.000000 .
 C2 C 0.2234(18) 0.7118(6) 0.2120(8) 0.031(5) Uani 1.000000 .
 C3 C 0.1465(17) 0.4715(7) 0.2335(7) 0.030(5) Uani 1.000000 .
 C4 C 0.2611(17) 0.3138(6) 0.3817(6) 0.029(5) Uani 1.000000 .
 C5 C 0.4588(17) 0.3812(6) 0.5119(7) 0.036(5) Uani 1.000000 .
 H1 H 0.4677(18) 0.9482(6) 0.3322(7) 0.037(5) Uiso 1.000000 R
 H2 H 0.1438(18) 0.8220(6) 0.1105(8) 0.038(6) Uiso 1.000000 R
 H3 H 0.0155(17) 0.4198(7) 0.1450(7) 0.036(6) Uiso 1.000000 R
 H4 H 0.2059(17) 0.1555(6) 0.3971(6) 0.035(6) Uiso 1.000000 R

loop_
  _atom_site_aniso_label
  _atom_site_aniso_U_11
  _atom_site_aniso_U_22
  _atom_site_aniso_U_33
  _atom_site_aniso_U_12
  _atom_site_aniso_U_13
  _atom_site_aniso_U_23
 C1 0.031(11) 0.0294(13) 0.034(2) 0.001(2) 0.014(4) -0.0006(12)
 C2 0.020(12) 0.0307(14) 0.038(2) 0.001(2) 0.001(4) 0.0041(13)
 C3 0.024(11) 0.0335(14) 0.0334(18) 0.000(2) 0.011(4) -0.0012(13)
 C4 0.021(13) 0.0307(15) 0.0370(19) 0.001(2) 0.012(4) -0.0004(13)
 C5 0.041(11) 0.0274(15) 0.0336(16) -0.003(2) 0.005(4) -0.0020(13)

loop_
  _geom_bond_atom_site_label_1
  _geom_bond_atom_site_label_2
  _geom_bond_distance
  _geom_bond_site_symmetry_2
  _geom_bond_publ_flag
 C1 C2 1.375(12) . ?
 C1 C5 1.384(6) 3_666 ?
 C1 H1 0.9300 . ?
 C2 C3 1.390(9) . ?
 C2 H2 0.9300 . ?
 C3 C4 1.344(6) . ?
 C3 H3 0.9300 . ?
 C4 C5 1.380(11) . ?
 C4 H4 0.9300 . ?
 C5 C5 1.396(12) 3_666 ?

loop_
  _geom_angle_atom_site_label_1
  _geom_angle_atom_site_label_2
  _geom_angle_atom_site_label_3
  _geom_angle
  _geom_angle_site_symmetry_1
  _geom_angle_site_symmetry_3
  _geom_angle_publ_flag
 C5 C1 C2 120.6(5) 3_666 . ?
 H1 C1 C2 119.7(2) . . ?
 H1 C1 C5 119.7(4) . 3_666 ?
 C3 C2 C1 119.4(4) . . ?
 H2 C2 C1 120.3(2) . . ?
 H2 C2 C3 120.3(3) . . ?
 C4 C3 C2 120.1(7) . . ?
 H3 C3 C2 119.9(3) . . ?
 H3 C3 C4 119.9(5) . . ?
 C5 C4 C3 121.6(6) . . ?
 H4 C4 C3 119.2(5) . . ?
 H4 C4 C5 119.2(2) . . ?
 C4 C5 C1 121.7(5) . 3_666 ?
 C5 C5 C1 119.2(9) 3_666 3_666 ?
 C5 C5 C4 119.0(6) 3_666 . ?

loop_
  _geom_torsion_atom_site_label_1
  _geom_torsion_atom_site_label_2
  _geom_torsion_atom_site_label_3
  _geom_torsion_atom_site_label_4
  _geom_torsion
  _geom_torsion_site_symmetry_1
  _geom_torsion_site_symmetry_2
  _geom_torsion_site_symmetry_3
  _geom_torsion_site_symmetry_4
  _geom_torsion_publ_flag
 C1 C2 C3 C4 0.7(12) . . . . ?
 C1 C5 C4 C3 -176.7(11) 3_666 . . . ?
 C1 C5 C5 C1 -180.0(12) . 3_666 . 3_666 ?
 C1 C5 C5 C4 3.3(11) . 3_666 . . ?
 C2 C3 C4 C5 -1.9(12) . . . . ?
 C3 C4 C5 C5 -0.1(12) . . . 3_666 ?
 C4 C5 C5 C4 -180.0(12) . . 3_666 3_666 ?

loop_
  _diffrn_refln_index_h
  _diffrn_refln_index_k
  _diffrn_refln_index_l
  _diffrn_refln_intensity_net
  _diffrn_refln_intensity_u
 0 0 -2 9994.29 31.95
 0 0 2 9999 32.64
 0 0 3 1.77 5.58
 0 0 -3 0.91 6.05
 0 0 4 141.33 7.24
 0 0 -4 137.26 8.63
 0 0 -5 1.61 8.32
 0 0 5 2.56 6.51
 0 0 -6 67.46 10.37
 0 0 -7 4.78 10.94
 0 0 7 2.96 7.71
 0 0 8 194.48 9.2
 0 0 9 -2.72 6.92
 0 0 10 2.43 7.22
 0 0 11 0.4 7.16
 0 -1 1 2573.92 14.1
 0 1 -1 2588.85 14.95
 0 1 -2 991.77 12.36
 0 1 2 991.74 4.8
 0 -1 -3 3725.04 13.46
 0 1 3 3717.21 13.37
 0 -1 3 3719.17 22.26
 0 1 -4 5.66 10.5
 0 -1 -4 12.76 4.84
 0 1 5 52.54 5.46
 0 -1 -5 41.25 6.5
 0 1 -5 31.94 10.98
 0 -1 5 43.98 8.17
 0 1 -6 -3.13 12.36
 0 1 6 -2.36 6.32
 0 -1 6 -3.91 7.98
 0 1 7 193.72 7.02
 0 1 -7 185.15 15.29
 0 1 -8 283.81 16.25
 0 1 8 255.13 7.2
 0 -1 9 0.99 8.46
 0 1 9 -0.9 6.62
 0 1 10 11.33 7.06
 0 -1 10 2.44 7.88
 0 1 11 9.52 7.96
 0 1 12 -6.56 8.33
 0 -2 0 6536.83 19.04
 0 2 -1 1958.12 14.53
 0 -2 1 1942.62 12.89
 0 -2 2 29.76 6.81
 0 2 -2 34.56 8.74
 0 2 3 216.21 2.3
 0 2 -3 211.53 12.1
 0 -2 3 219.08 8.44
 0 2 4 1216.82 5.83
 0 2 -4 1178.76 19.14
 0 -2 4 1194.26 13.67
 0 2 5 267.2 4.2
 0 -2 5 283.32 9.9
 0 -2 6 127.55 9.23
 0 2 6 127.29 4.41
 0 2 7 67.74 4.89
 0 2 -7 91.25 16.41
 0 -2 8 1.96 9.87
 0 2 -8 3.46 16.22
 0 -2 9 -0.08 10.06
 0 2 9 1.19 6.01
 0 2 10 5.83 6.71
 0 -2 10 0.16 8.13
 0 2 11 2.69 7.33
 0 -3 0 0.8 3.06
 0 -3 -1 779.71 3.87
 0 -3 1 783.63 8.02
 0 3 -1 786.37 11.04
 0 3 -2 50.29 10.48
 0 -3 2 45.09 6.06
 0 -3 3 210.53 7.97
 0 3 -3 188.09 12.99
 0 3 -4 -3.05 12.17
 0 -3 4 4.87 7.48
 0 3 -5 34.64 14.14
 0 -3 5 42.86 7.98
 0 3 -6 75.2 15.83
 0 3 6 91.54 4.36
 0 -3 7 -0.07 9.01
 0 3 -7 19.88 16.5
 0 3 7 4.6 4.5
 0 -3 8 5.12 10.8
 0 3 -8 11.25 17.52
 0 3 9 25.35 5.42
 0 -3 9 9.93 9.87
 0 3 10 9.65 5.75
 0 -4 0 204.03 4.53
 0 -4 -1 21.89 2.61
 0 -4 1 15.6 4.47
 0 4 -1 13.31 8.54
 0 -4 2 1445.17 10.92
 0 4 -3 790.56 15.94
 0 -4 3 804.23 9.8
 0 4 -4 23.73 13.35
 0 -4 4 9.84 7.06
 0 4 -5 337.59 16.89
 0 -4 5 379.28 9.94
 0 4 -6 68.23 16.38
 0 4 -7 16.09 16.63
 0 -4 7 6.34 9.18
 0 -4 8 -1.12 10.01
 0 -5 0 -0.68 3.57
 0 -5 -1 145.2 4.45
 0 -5 2 108.64 5.92
 0 5 -2 90.2 11.42
 0 5 -3 16.82 12.22
 0 -5 3 12.25 6.17
 0 -5 4 21.55 7
 0 5 -5 567.05 18.71
 0 -5 5 602.51 11.41
 0 -5 6 19.68 8.44
 0 5 -6 -7.84 15.77
 0 -5 7 0.35 9.36
 0 -6 1 109.76 4.75
 0 -6 -1 160.83 5.73
 0 -6 2 4.16 5.1
 0 -6 3 40.08 6.44
 0 -6 5 13.76 7.77
 0 -6 6 28.81 8.55
 0 -6 7 2.6 8.37
 0 -7 0 -1.67 5.13
 0 -7 1 39.08 4.49
 0 -7 2 34.69 4.91
 0 -7 3 13.21 5.21
 0 -7 4 10.43 5.74
 0 -7 5 45.68 6.67
 0 -8 0 0.05 5.41
 0 -8 1 17.78 5.54
 0 -8 3 28.78 5.23
 0 -8 4 45.34 6.24
 0 -8 5 30.59 6.96
 0 -9 1 -1.33 5.44
 0 -9 2 1.05 5.75
 0 -9 3 26.96 6.19
 -1 0 9 1.75 6.09
 -1 0 7 -0.49 8.84
 -1 0 -3 2.01 2.93
 1 0 3 -1.18 3.46
 -1 0 -4 421.44 7.46
 1 0 4 394.33 6.75
 -1 0 -5 1.75 10.05
 1 0 6 2693.24 16.73
 1 0 7 -14.65 10.65
 1 0 8 37.32 9.49
 -1 0 -8 50.01 10.38
 -1 0 -9 -2.98 11.62
 1 0 9 -0.74 9.66
 -1 0 -10 13.39 12.45
 1 0 10 -0.85 10.66
 1 0 11 2.05 10.81
 -1 1 10 8.19 6.93
 -1 1 9 67.16 6.36
 -1 1 8 326.64 8
 -1 1 6 41.06 7.81
 1 -1 1 253.76 3.32
 -1 1 -1 258.1 3.03
 -1 1 -2 65.37 2.74
 -1 -1 -3 1321.34 7.26
 1 -1 3 1339.26 9.29
 1 -1 4 35.05 6.04
 -1 1 -4 40.88 7.48
 -1 -1 -5 23.31 9.05
 1 -1 5 14.48 7.46
 1 1 5 19.17 5.46
 -1 1 -5 17.84 10.59
 1 1 6 44.59 6.43
 1 -1 6 53.16 8.8
 -1 -1 -6 72.73 9.87
 -1 1 -6 71.44 12.69
 -1 -1 -7 82.19 9.06
 1 1 7 53.76 7.35
 1 1 8 3.74 7.95
 1 -1 8 -1.31 9.74
 -1 1 -8 5.74 12.45
 -1 -1 -9 23.04 9.42
 -1 1 -9 1.11 12.78
 1 -1 9 5.27 11.09
 1 -1 10 -0.03 11.5
 1 1 10 7.17 8.48
 1 1 11 -6.99 9.31
 -1 2 10 1.51 5.33
 -1 2 9 36.01 5.62
 -1 2 7 22.2 5.74
 -1 2 -1 783.54 5.6
 -1 2 -2 1565.02 8.79
 -1 -2 -3 175.3 3
 1 -2 3 191.64 6.43
 1 -2 4 44.98 7.07
 -1 2 -4 43.53 9.72
 -1 2 -5 25.14 11.38
 1 -2 5 72.21 8.48
 1 -2 6 198.4 10.43
 -1 -2 -6 203.82 7.2
 -1 2 -6 184.59 13.56
 -1 -2 -7 9.19 5.53
 1 2 7 2.82 6.4
 -1 2 -7 2.14 11.58
 1 -2 7 2.31 10.31
 -1 -2 -8 2.92 6.5
 -1 2 -8 -0.74 11.58
 1 2 8 6.41 7.01
 1 -2 8 -1.34 9.99
 1 -2 9 1.73 10.97
 1 2 9 2.18 7.58
 1 2 10 6.54 8.15
 1 2 11 -3.23 8.13
 -1 3 10 4.22 4.31
 -1 3 9 0.74 3.95
 -1 3 8 2.62 4.29
 -1 3 7 0.52 3.8
 -1 3 5 26.75 5.18
 -1 3 0 1296.77 6.87
 1 -3 1 14.56 4.46
 -1 3 -1 -3.84 3.57
 -1 3 -2 53.25 5.57
 1 -3 3 68.75 8.2
 -1 3 -3 77.78 11.47
 -1 3 -4 7.12 10.54
 -1 -3 -4 5.91 4.29
 1 -3 5 73.2 9.09
 -1 3 -5 78.6 12.14
 1 -3 7 1.93 11.16
 -1 3 -7 8.51 12.19
 1 -3 8 -0.68 10.54
 1 3 8 5.78 7.09
 -1 3 -8 0.22 11.58
 1 3 9 1.01 7.07
 1 -3 9 -0.36 11.79
 1 3 10 8.89 7.47
 -1 4 9 3.01 4.16
 -1 4 8 0.37 3.49
 -1 4 7 6.58 2.69
 -1 4 2 200.69 3.3
 -1 4 1 2.44 3.64
 1 -4 0 233.65 5.81
 1 -4 1 1466.81 11.06
 -1 4 -1 1474.21 13.46
 -1 4 -2 78.77 9.04
 1 -4 2 74.2 6.09
 1 -4 3 664.74 10.45
 -1 4 -3 661.98 13.51
 1 -4 4 740.84 11.64
 -1 4 -4 710.16 14.49
 1 -4 5 2.23 8.83
 -1 4 -5 5.27 11
 -1 4 -6 21.05 11.39
 1 -4 7 5.62 10.79
 -1 4 -7 -0.89 11.17
 -1 5 2 1.66 3.76
 -1 5 1 21.83 5.54
 -1 5 0 54.88 6.87
 -1 -5 0 59.91 4.99
 -1 5 -1 954.8 11.76
 -1 -5 -1 964.66 6.61
 1 -5 2 46 7.28
 -1 -5 -2 22.3 2.07
 -1 5 -2 41.02 9.18
 1 -5 3 1.54 6.72
 -1 5 -3 6.31 9.21
 -1 5 -4 64.51 9.99
 1 -5 4 88.58 8.56
 -1 5 -5 112.85 11.46
 1 -5 5 126.22 9.85
 -1 5 -6 -4.98 10.62
 1 -5 6 -9.43 9.89
 1 -5 7 2.35 10.06
 -1 -6 2 30.85 5.03
 -1 -6 1 1.13 4.25
 -1 6 0 17.64 5.7
 -1 -6 0 18.97 3.42
 -1 6 -1 67.22 7.25
 -1 -6 -1 67.81 3.09
 1 -6 2 5.83 7.36
 -1 6 -2 10.4 7.86
 1 -6 3 37.42 8.01
 -1 6 -3 17.98 8.92
 -1 6 -4 19.43 9.15
 1 -6 4 17.28 7.95
 1 -6 5 42.82 9
 -1 6 -5 22.84 10.36
 1 -6 6 2.44 9.64
 -1 -7 2 29.1 4.34
 -1 -7 1 7.09 3.8
 -1 -7 -1 61.01 3.17
 -1 7 -1 51.42 7.56
 1 -7 2 7.87 7.73
 -1 7 -2 7.99 7.87
 -1 -7 -2 2.18 3.9
 1 -7 3 12.85 7.88
 -1 7 -3 1.88 8.75
 1 -7 4 7.22 8.39
 -1 7 -4 6.21 9.81
 1 -7 5 27.09 9.66
 -1 -8 1 6.38 3.36
 1 -8 0 7.94 8.97
 -1 -8 0 5.86 3.43
 1 -8 1 58.23 8.47
 1 -8 3 37.81 8.4
 1 -8 4 18.41 8.95
 1 -9 2 4.26 7.81
 1 -9 3 17.5 8.02
 -2 0 -3 0.05 4.08
 2 0 3 -1.91 6.36
 -2 0 -4 784.59 7.44
 2 0 4 789.48 10.1
 -2 0 -5 1.89 5.31
 2 0 6 189.18 10.52
 -2 0 -6 308.94 9.82
 2 0 7 3.85 10.68
 -2 0 -7 0.81 12.59
 -2 0 -8 8.99 13.2
 2 0 8 0.49 11.42
 -2 0 -9 -2.1 11.9
 2 0 9 -0.83 12.16
 -2 1 -2 1377.1 10.1
 2 -1 2 1376.96 11.11
 2 -1 3 -4.94 6.1
 -2 1 -3 1.8 3.51
 -2 1 -4 431.55 6.82
 2 -1 4 427.82 9.63
 -2 1 -5 456.85 8.19
 2 -1 5 475.74 11.23
 -2 1 -6 21.39 10
 -2 -1 -6 21.39 7.88
 2 -1 6 22.98 10.46
 2 1 6 0.5 7.98
 2 1 7 -3.56 8.53
 -2 -1 -7 -3.36 11.93
 -2 1 -7 9.03 12.8
 2 1 8 1.5 9.34
 2 -1 8 -0.74 12.63
 -2 -1 -8 13.8 12.07
 2 1 9 17.87 9.92
 -2 -1 -9 38.38 10.7
 -2 1 -9 8.64 12.82
 2 -1 9 4.14 13.42
 -2 -1 -10 5.04 10.16
 2 1 10 5.78 10.28
 2 -1 10 2.2 14.26
 2 1 11 6.17 10.75
 -2 2 -1 842.23 9.12
 2 -2 1 876.04 9.28
 -2 2 -2 105.61 4.18
 -2 2 -3 174.65 5.54
 2 -2 3 188.37 8.26
 2 -2 4 34.73 8.97
 -2 2 -5 -3.91 7.37
 -2 -2 -5 9.83 4.93
 2 -2 5 2.57 11.35
 -2 2 -6 100.03 12.41
 -2 -2 -6 105.35 8.8
 2 -2 7 4.23 14.98
 -2 -2 -7 28.89 10.12
 -2 2 -7 6.67 13.56
 -2 2 -8 7.65 14.16
 2 2 8 5.55 8.36
 2 -2 9 2.05 15.26
 -2 -2 -9 6.52 7.11
 2 2 9 0.36 9.21
 2 2 10 1.12 8.45
 -2 -2 -10 9.06 8.07
 -2 3 -1 78.33 4.59
 2 -3 1 74.91 6.88
 -2 3 -2 569.06 7.52
 2 -3 2 578.84 10.48
 -2 3 -3 387.72 7.17
 2 -3 3 403.8 10.73
 -2 3 -4 228.17 7.93
 -2 -3 -4 191.74 4.27
 -2 3 -5 46.6 10.93
 2 -3 5 48.7 13.42
 -2 -3 -6 165.48 8.37
 2 -3 7 -0.67 16.43
 -2 3 -7 1.82 13.14
 2 -3 8 0.86 17.34
 -2 -3 -8 15.94 5.45
 -2 -3 -9 -1.64 5.36
 -2 4 2 88.89 7.77
 -2 4 0 272.59 5.11
 2 -4 1 126.77 8.74
 -2 4 -2 144.2 5.91
 2 -4 2 181.09 9.77
 2 -4 3 513.66 12.42
 -2 4 -3 496.99 9.68
 2 -4 4 81.53 12.64
 -2 4 -4 96.2 11.22
 2 -4 5 -5.97 13.83
 -2 -4 -5 -0.09 3.81
 -2 4 -5 -4.91 12.31
 -2 4 -6 45.23 13.28
 -2 -4 -7 81.35 3.78
 -2 5 6 1.19 1.66
 -2 5 4 56.25 2.74
 -2 5 2 11.55 3.42
 -2 5 1 807.33 6.5
 -2 5 0 239.08 5.36
 -2 5 -1 1.07 5.65
 2 -5 2 47.33 10.51
 -2 5 -2 49.03 8.68
 2 -5 3 127.3 10.98
 2 -5 4 1.73 12.23
 -2 5 -4 3.25 11.86
 2 -5 5 25.68 13.84
 -2 5 -5 15.08 12.99
 2 -5 6 -10.98 15.37
 -2 5 -6 3.13 12.77
 2 -5 7 112.13 17.8
 -2 6 3 28.49 4.04
 -2 6 2 3.39 4.83
 -2 6 0 93.56 7.87
 2 -6 1 28.68 10.6
 -2 6 -1 36.92 8.54
 -2 6 -2 -2.52 9.44
 2 -6 2 0.43 10.64
 -2 6 -3 284.17 12.45
 2 -6 4 5.59 11.25
 -2 6 -4 11.15 11.47
 2 -6 5 -0.88 13.3
 -2 6 -5 3.8 12.6
 2 -6 6 5.34 16.08
 -2 7 2 29.92 4.11
 -2 7 1 59.76 5.63
 -2 7 0 32.81 6.35
 2 -7 1 5.25 11.1
 -2 7 -2 2.26 8.42
 -2 7 -3 -8.83 8.92
 2 -7 3 4.94 11.14
 -2 7 -4 28.99 9.8
 2 -7 4 28.28 11.02
 2 -7 5 -2.72 11.88
 -2 8 1 13.51 4.72
 -2 8 0 48.89 5.37
 2 -8 1 36.23 12.22
 -2 8 -1 44.7 5.84
 2 -8 2 17.01 10.63
 -2 8 -2 15.72 6.57
 2 -8 3 11.44 10.92
 -2 8 -3 12.57 7.43
 2 -8 4 -2.74 11.43
 2 -9 2 2.61 10.72
 -2 9 -2 33.27 7.81
 2 -9 3 5.06 10.33
 -3 0 -4 1852.84 13.44
 -3 0 -5 2.18 5.52
 -3 0 -6 81.15 7.28
 3 0 6 44.5 12.44
 -3 0 -7 4.22 9.5
 3 0 8 -2.99 13.76
 -3 0 -8 3.81 15.65
 3 0 9 2.59 14.3
 -3 0 -9 4.73 16.59
 3 0 10 -1.61 14.73
 -3 1 -3 549.42 10.24
 -3 1 -4 614.24 8.88
 -3 -1 -4 592.42 9.57
 3 -1 4 581.82 13.09
 -3 1 -5 25.41 7.17
 3 -1 5 17.56 12.05
 -3 1 -6 6.5 7.16
 -3 -1 -6 2.91 6.8
 3 -1 7 4.89 15.31
 -3 -1 -7 102.31 9.62
 -3 -1 -8 33.48 15.63
 3 -1 8 3.73 16.77
 3 -1 9 -0.36 17.12
 -3 -1 -9 0.45 15.07
 -3 2 -2 -10.79 9.23
 3 -2 3 50.02 10.77
 -3 2 -3 31.86 6.65
 -3 2 -5 67.35 7.54
 -3 -2 -5 39.77 5.89
 3 -2 5 53.44 14
 -3 -2 -6 27.61 7.43
 -3 2 -6 36 8.36
 -3 2 -7 4.19 12.56
 -3 -2 -7 20.39 9.04
 3 -2 7 5.8 19.02
 -3 -2 -9 10.38 11.98
 -3 -2 -10 2.26 9.49
 -3 3 -1 2108.37 22.59
 -3 3 -2 66.73 8.04
 3 -3 2 58.02 10.9
 -3 3 -3 40 6.74
 3 -3 3 48.11 12
 -3 3 -4 10.86 7.64
 3 -3 4 -3.37 13.57
 -3 3 -5 4.23 7.75
 3 -3 5 0.26 16.88
 -3 -3 -5 1.82 5.47
 -3 3 -6 -2.65 10.23
 3 -3 6 0.57 19.5
 -3 -3 -6 -0.53 6.25
 3 -3 7 1.92 21.85
 -3 3 -7 -4.38 14.79
 -3 -3 -7 -1.6 7.83
 3 -3 8 0.53 24.07
 -3 -3 -8 27.72 9.8
 -3 -3 -9 -0.62 7.29
 -3 4 0 6.38 14.44
 -3 4 -2 870 11.38
 3 -4 2 813.8 17.2
 -3 4 -3 70.42 8.8
 3 -4 3 70.45 14.01
 -3 4 -4 30.13 8.58
 3 -4 4 23.52 15.9
 -3 4 -5 7.91 10.59
 3 -4 5 -0.25 18.8
 3 -4 6 79.32 22.23
 -3 4 -6 156.97 16.07
 3 -4 7 1.53 24.05
 -3 -4 -7 25.07 7.47
 -3 5 1 944.28 13.47
 -3 5 0 3.11 7.08
 -3 5 -1 119.95 9.38
 -3 5 -2 57.33 8.55
 3 -5 2 49.56 14.96
 -3 5 -4 -3.15 11.53
 3 -5 4 6.39 16.55
 3 -5 5 225.74 21.33
 -3 5 -5 381.72 18.77
 3 -5 6 29.68 22.01
 -3 6 4 9.36 3.76
 -3 6 3 2.14 3.97
 -3 6 2 117.79 5.33
 -3 6 1 85.35 6.14
 -3 6 0 3 6.42
 -3 6 -2 9.85 9.81
 3 -6 2 14.69 15.87
 -3 6 -3 63.09 14.01
 3 -6 4 -4.83 16.67
 -3 6 -4 -13.03 17.37
 3 -6 5 2.36 18.96
 -3 7 4 0.22 2.92
 -3 7 3 1.81 3.66
 -3 7 2 15.73 4.45
 -3 7 1 196.6 6.44
 -3 7 0 54.12 8.25
 -3 7 -2 75.21 12.92
 3 -7 2 44.78 15.21
 3 -7 3 12.95 15.38
 -3 7 -3 -3.77 14.17
 3 -7 4 12.65 16.07
 -3 8 2 21.5 5.07
 -3 8 1 55.99 6.43
 -3 8 0 19.08 7.41
 -3 8 -1 2.85 8.66
 -3 8 -2 -3.6 10.02
 3 -8 3 -14.04 15.02
 -3 9 -1 25.17 6.45
 -4 0 -7 1.13 8.93
 -4 0 -8 2.46 12.28
 -4 1 -5 -0.45 7.54
 -4 1 -6 7.41 9.41
 -4 1 -7 2.81 9.41
 -4 -1 -7 17.22 9.15
 -4 -1 -8 6.8 12.02
 -4 2 -5 16.47 8.88
 -4 2 -6 7.74 9.9
 4 -2 6 -0.95 21.76
 -4 -2 -7 4.27 8.74
 -4 -2 -8 -8.64 11.26
 4 -2 8 3.13 29.22
 -4 -2 -9 4.33 16.32
 -4 3 -4 91.42 10.26
 4 -3 5 99.4 23.12
 -4 3 -5 120.24 11.57
 4 -3 6 -0.6 28.35
 -4 3 -6 4.82 10.46
 4 -3 7 3.31 33.34
 -4 4 -3 15.62 12.61
 -4 4 -4 54.75 14.74
 4 -4 4 64.2 23.45
 -4 4 -5 45.22 12.62
 4 -4 6 -9.31 32.65
 -4 5 -2 26.51 15.51
 -4 5 -4 23.32 15.42
 4 -5 4 27.54 24.82
 4 -5 5 256.83 32.29
 -4 6 0 -3.78 13.9
 -4 6 -1 323.24 19.24
 -4 6 -2 52.72 17.61
 -4 6 -3 4.4 17.67
 4 -6 4 58.38 25.91
 -4 7 1 10.59 8.76
 -4 7 0 9.46 10.69
 -4 7 -2 -7.3 17.2
 -4 8 2 8.47 5.39
 -4 8 1 32.12 7.15
 -4 8 0 9.67 10.45
 -4 8 -1 7.51 14.55
 -4 9 -1 1.85 10.25

_iucr_refine_fcf_details
;
data_Naphthalene_14.8GPa_IAM
_computing_structure_refinement   'olex2.refine 1.5 (Bourhis et al., 2015)'
_shelx_refln_list_code            4
loop_
  _space_group_symop_id
  _space_group_symop_operation_xyz
  1  x,y,z
  2  -x,y+1/2,-z+1/2
  3  -x,-y,-z
  4  x,-y-1/2,z-1/2

_space_group_crystal_system       monoclinic
_space_group_IT_number            14
_space_group_name_H-M_alt         'P 1 21/c 1'
_space_group_name_Hall            '-P 2ybc'
_symmetry_space_group_name_H-M    'P 1 21/c 1'
_symmetry_space_group_name_Hall   '-P 2ybc'
_symmetry_Int_Tables_number       14
_cell_length_a                    6.622(11)
_cell_length_b                    5.2755(7)
_cell_length_c                    6.771(2)
_cell_angle_alpha                 90
_cell_angle_beta                  107.96(9)
_cell_angle_gamma                 90
_cell_volume                      225.0(4)
loop_
  _refln_index_h
  _refln_index_k
  _refln_index_l
  _refln_F_squared_calc
  _refln_F_squared_meas
  _refln_F_squared_sigma
  _refln_F_squared_weight
  _refln_observed_status
-4 7 1 0.323 1.200 0.992 75.745 o
-3 5 1 86.892 106.978 1.526 0.218 o
-3 6 1 8.715 9.669 0.696 20.439 o
-3 6 2 14.406 13.345 0.604 9.281 o
-3 6 3 0.335 0.242 0.450 367.767 o
-3 6 4 1.182 1.060 0.426 325.190 o
-3 7 1 19.872 22.273 0.730 4.352 o
-3 7 2 2.088 1.782 0.504 184.792 o
-3 7 3 0.116 0.205 0.415 438.374 o
-3 7 4 0.078 0.025 0.331 691.146 o
-3 8 1 5.334 6.343 0.728 42.075 o
-2 4 2 7.948 10.070 0.880 20.289 o
-2 5 1 93.004 91.463 0.736 0.224 o
-2 5 2 1.406 1.309 0.387 337.229 o
-2 5 4 9.785 6.373 0.310 24.842 o
-2 5 6 0.159 0.135 0.188 2088.170 o
-2 6 2 0.291 0.384 0.547 249.529 o
-2 6 3 3.320 3.228 0.458 118.958 o
-2 7 1 9.027 6.770 0.638 24.351 o
-2 7 2 5.053 3.390 0.466 74.559 o
-2 8 1 1.750 1.531 0.535 190.805 o
-1 1 6 3.621 4.652 0.885 53.967 o
-1 1 8 32.715 37.005 0.906 1.616 o
-1 1 9 7.014 7.609 0.721 29.438 o
-1 1 10 0.101 0.928 0.785 121.764 o
-1 2 7 2.005 2.515 0.650 124.225 o
-1 2 9 3.354 4.080 0.637 82.683 o
-1 2 10 0.451 0.171 0.604 204.870 o
-1 3 5 2.814 3.031 0.587 112.476 o
-1 3 7 0.027 0.059 0.431 408.517 o
-1 3 8 0.001 0.297 0.486 320.094 o
-1 3 9 0.003 0.084 0.447 378.128 o
-1 4 1 0.266 0.276 0.412 437.958 o
-1 4 2 17.539 22.736 0.374 5.116 o
-1 4 7 0.840 0.745 0.305 638.203 o
-1 4 8 0.213 0.042 0.395 481.505 o
-1 4 9 0.637 0.341 0.471 324.266 o
-1 5 1 2.100 2.473 0.628 128.516 o
-1 5 2 0.101 0.188 0.426 415.846 o
-1 6 1 0.187 0.128 0.481 325.133 o
-1 6 2 3.259 3.495 0.570 99.065 o
-1 7 1 0.891 0.803 0.431 352.789 o
-1 7 2 4.076 3.297 0.492 92.719 o
-1 8 1 1.022 0.723 0.381 424.336 o
0 0 4 10.492 15.824 0.628 11.949 o
0 0 6 8.779 7.643 1.175 18.178 o
0 0 8 19.428 22.033 1.042 4.365 o
0 0 10 0.097 0.275 0.818 113.033 o
0 1 4 0.823 1.192 0.498 267.313 o
0 1 5 5.121 5.264 0.463 59.678 o
0 1 6 0.206 -0.347 0.521 278.259 o
0 1 7 18.283 21.784 0.723 4.899 o
0 1 8 25.300 29.486 1.625 2.461 o
0 1 9 0.071 -0.008 0.591 217.036 o
0 1 10 1.352 0.808 0.596 185.172 o
0 2 2 2.726 3.596 0.609 103.809 o
0 2 4 114.249 137.189 1.462 0.129 o
0 2 5 29.024 30.564 0.913 2.147 o
0 2 6 12.915 14.426 0.451 10.357 o
0 2 7 8.095 7.959 1.332 17.484 o
0 2 8 0.543 0.286 0.955 82.256 o
0 2 9 0.217 0.081 0.585 220.921 o
0 3 1 68.741 88.479 0.377 0.338 o
0 3 2 6.592 5.268 0.594 41.008 o
0 3 3 18.765 23.211 1.271 4.254 o
0 3 4 0.018 0.210 0.722 145.231 o
0 3 5 3.726 4.632 0.787 60.082 o
0 3 6 10.870 10.262 0.926 14.158 o
0 3 7 1.157 0.638 0.560 215.011 o
0 3 9 6.120 2.417 0.873 44.411 o
0 4 0 20.028 23.115 0.513 4.262 o
0 4 1 2.211 2.273 0.348 238.110 o
0 4 2 150.871 163.724 1.237 0.080 o
0 4 3 81.968 90.692 0.946 0.265 o
0 4 4 1.571 1.659 0.787 105.162 o
0 4 5 38.628 41.856 2.362 1.117 o
0 4 6 7.172 7.730 1.856 13.569 o
0 4 7 0.003 1.111 0.910 90.757 o
0 4 8 0.491 -0.127 1.134 58.697 o
0 5 1 12.384 16.450 0.504 9.826 o
0 5 2 10.885 11.927 1.045 12.473 o
0 5 3 0.628 1.562 0.624 178.538 o
0 5 4 2.611 2.441 0.793 85.423 o
0 5 5 50.377 67.217 2.009 0.593 o
0 5 6 2.252 1.143 1.559 29.469 o
0 5 7 0.068 0.040 1.060 67.345 o
0 6 1 12.634 15.338 2.893 4.854 o
0 6 2 0.703 0.471 0.578 216.818 o
0 6 3 4.526 4.541 0.730 56.401 o
0 6 5 0.958 1.559 0.880 91.488 o
0 6 6 1.479 3.264 0.969 68.349 o
0 6 7 0.021 0.295 0.948 84.182 o
0 7 1 4.635 4.427 0.509 70.008 o
0 7 2 3.810 3.930 0.556 84.645 o
0 7 3 2.076 1.497 0.590 155.073 o
0 7 4 0.766 1.182 0.650 166.389 o
0 7 5 4.599 5.175 0.756 51.270 o
0 8 0 0.227 0.006 0.613 201.116 o
0 8 1 1.619 2.014 0.628 147.086 o
0 8 3 3.648 3.261 0.593 90.177 o
1 0 4 50.188 46.107 1.536 0.785 o
1 0 6 279.654 305.119 1.895 0.023 o
1 0 8 4.027 4.988 0.793 55.048 o
1 1 1 39.680 29.019 0.254 1.468 o
1 1 2 8.597 7.406 0.310 27.530 o
1 1 3 175.674 150.472 1.015 0.068 o
1 1 4 4.110 4.256 0.532 78.383 o
1 1 5 1.843 2.111 0.420 233.662 o
1 1 6 5.173 6.539 0.759 41.456 o
1 1 7 7.373 7.706 1.610 15.763 o
1 1 8 0.124 0.292 0.625 192.998 o
1 1 9 1.851 1.241 0.737 116.347 o
1 2 1 125.040 88.768 0.634 0.150 o
1 2 2 241.035 177.302 0.996 0.040 o
1 2 3 19.792 20.216 0.926 4.578 o
1 2 4 4.989 5.040 0.648 53.755 o
1 2 5 7.082 7.072 2.666 8.334 o
1 2 6 16.087 22.602 0.615 5.593 o
1 2 7 0.474 0.547 0.417 413.194 o
1 2 8 0.048 0.273 0.457 361.833 o
1 2 9 0.002 0.226 0.706 151.664 o
1 3 0 161.200 146.912 0.778 0.078 o
1 3 1 0.927 0.535 1.042 68.146 o
1 3 2 6.371 6.033 0.631 38.946 o
1 3 3 9.120 8.164 0.756 20.867 o
1 3 4 1.090 0.709 0.450 316.534 o
1 3 5 6.592 8.523 0.824 27.574 o
1 3 7 2.274 0.575 0.933 76.905 o
1 3 8 0.015 0.271 0.594 214.265 o
1 3 9 2.099 0.056 0.687 137.379 o
1 4 0 24.440 26.470 0.658 2.989 o
1 4 1 120.606 166.515 0.968 0.104 o
1 4 2 7.400 8.575 0.572 27.802 o
1 4 3 64.675 75.192 0.936 0.411 o
1 4 4 63.333 82.602 1.738 0.388 o
1 4 5 0.001 0.406 0.780 124.299 o
1 4 6 3.212 2.385 1.290 37.764 o
1 4 7 0.340 0.274 0.879 97.474 o
1 5 0 7.356 6.602 0.457 34.390 o
1 5 1 99.555 109.021 0.653 0.182 o
1 5 2 3.214 3.039 1.012 53.443 o
1 5 3 0.325 0.402 0.615 197.691 o
1 5 4 7.776 9.085 1.363 16.748 o
1 5 5 10.809 13.697 0.846 12.240 o
1 5 6 0.044 -0.825 0.820 112.641 o
1 5 7 0.924 0.266 1.140 57.440 o
1 6 0 3.072 2.111 0.332 185.037 o
1 6 1 9.222 7.672 0.322 24.465 o
1 6 2 1.438 0.911 0.609 174.767 o
1 6 3 3.639 3.434 1.101 44.137 o
1 6 4 1.933 2.071 0.680 122.784 o
1 6 5 2.155 4.050 1.132 47.705 o
1 6 6 0.369 0.276 1.092 63.258 o
1 7 1 8.814 6.772 0.543 26.053 o
1 7 2 0.895 0.573 0.361 489.757 o
1 7 3 1.064 0.867 0.663 157.980 o
1 7 4 0.332 0.765 0.722 142.691 o
1 7 5 2.163 3.069 1.094 52.682 o
1 8 0 1.145 0.729 0.363 441.081 o
1 8 1 6.881 6.597 0.960 27.651 o
2 0 4 116.661 89.082 0.679 0.166 o
2 0 6 27.550 30.279 6.784 0.971 o
2 0 8 0.894 0.502 0.978 77.256 o
2 1 2 218.332 156.005 0.847 0.049 o
2 1 3 0.017 -0.075 0.382 519.557 o
2 1 4 60.194 48.750 0.631 0.602 o
2 1 5 58.744 52.520 1.070 0.592 o
2 1 6 2.645 1.799 0.548 145.529 o
2 1 7 0.888 0.003 0.691 154.095 o
2 1 8 0.749 0.524 0.722 140.314 o
2 1 9 3.161 2.195 0.760 84.542 o
2 2 1 111.653 97.336 1.915 0.167 o
2 2 2 13.731 11.965 0.474 10.753 o
2 2 3 29.195 20.294 0.777 2.728 o
2 2 4 3.675 3.935 1.016 47.590 o
2 2 5 0.675 0.449 0.437 369.691 o
2 2 9 0.632 0.392 0.598 204.752 o
2 3 1 9.826 8.758 0.433 20.317 o
2 3 2 84.001 64.850 0.692 0.318 o
2 3 3 48.150 44.503 0.911 0.863 o
2 3 4 25.462 22.781 2.064 2.696 o
2 3 5 4.968 5.377 0.960 38.827 o
2 3 6 11.895 18.747 0.948 8.570 o
2 3 7 1.224 0.081 1.163 54.895 o
2 3 8 1.549 1.397 0.854 92.550 o
2 4 0 38.873 30.882 0.579 1.454 o
2 4 1 13.146 14.362 0.990 9.202 o
2 4 2 20.594 17.652 2.090 3.873 o
2 4 3 52.387 57.033 0.944 0.654 o
2 4 4 8.512 10.233 0.951 18.192 o
2 4 5 0.022 -0.233 0.399 476.265 o
2 4 6 3.126 5.124 1.504 26.750 o
2 4 7 10.077 9.216 0.428 19.089 o
2 5 0 29.034 27.085 0.607 2.354 o
2 5 1 0.015 0.121 0.640 184.801 o
2 5 2 4.950 5.478 0.758 46.976 o
2 5 3 14.706 14.422 1.244 7.591 o
2 5 4 0.073 0.283 0.965 81.331 o
2 5 5 1.634 2.290 1.073 58.851 o
2 5 6 0.166 -0.371 1.113 61.139 o
2 5 7 8.370 12.703 2.017 9.624 o
2 6 0 8.479 10.600 0.892 18.354 o
2 6 1 4.476 3.848 0.753 58.876 o
2 6 2 0.358 -0.128 0.800 117.923 o
2 6 3 21.013 32.194 1.410 2.896 o
2 6 4 1.476 0.945 0.910 84.663 o
2 6 5 0.009 0.173 1.036 70.516 o
2 6 6 0.396 0.605 1.822 22.762 o
2 7 0 4.332 3.717 0.719 63.641 o
2 7 1 0.022 0.595 1.258 47.838 o
2 7 2 0.989 0.256 0.954 81.276 o
2 7 3 0.240 -0.307 0.789 121.513 o
2 7 4 2.647 3.246 0.830 75.111 o
2 8 0 6.948 5.539 0.608 37.363 o
2 8 1 6.670 4.913 0.597 41.658 o
3 0 4 243.002 209.910 1.523 0.036 o
3 0 6 9.169 8.537 2.076 10.127 o
3 0 8 1.204 0.022 1.171 54.232 o
3 1 3 59.393 62.244 1.160 0.522 o
3 1 4 70.496 67.975 1.068 0.393 o
3 1 5 2.575 2.581 0.698 101.043 o
3 1 6 0.004 0.528 0.559 241.738 o
3 1 7 9.359 9.929 5.518 2.224 o
3 1 8 2.695 2.167 1.685 24.507 o
3 2 2 0.043 -1.222 1.046 69.262 o
3 2 3 8.747 4.380 1.029 23.988 o
3 2 5 5.288 6.089 0.745 42.712 o
3 2 6 3.647 3.610 0.629 82.554 o
3 2 7 1.161 1.350 0.776 114.649 o
3 3 1 156.308 238.859 2.559 0.056 o
3 3 2 6.611 7.243 0.733 31.895 o
3 3 3 5.465 4.784 0.666 49.612 o
3 3 4 0.716 0.650 0.806 113.248 o
3 3 5 0.369 0.273 0.489 310.348 o
3 3 6 0.139 -0.115 0.583 222.741 o
3 3 7 0.020 -0.194 0.747 135.580 o
3 3 8 2.678 2.249 1.540 28.842 o
3 4 0 1.400 0.723 1.636 27.735 o
3 4 2 80.516 96.713 3.183 0.251 o
3 4 3 7.647 7.979 0.844 24.518 o
3 4 4 2.599 3.177 0.855 72.864 o
3 4 5 0.936 0.563 1.045 67.699 o
3 4 6 8.776 15.945 4.399 3.121 o
3 4 7 2.160 2.261 1.333 38.484 o
3 5 0 0.905 0.352 0.802 114.083 o
3 5 1 10.351 13.589 1.063 12.045 o
3 5 2 3.764 6.301 0.841 48.980 o
3 5 4 0.649 0.087 1.072 65.450 o
3 5 5 19.455 37.695 8.836 0.730 o
3 5 6 2.738 3.362 2.494 11.544 o
3 6 0 0.091 0.340 0.727 142.844 o
3 6 2 1.211 1.325 0.945 79.278 o
3 6 4 0.022 -1.002 1.363 40.791 o
3 6 5 0.044 0.267 2.148 16.413 o
3 7 0 4.349 6.131 0.935 41.197 o
3 7 2 4.196 7.471 1.724 18.584 o
3 7 3 0.719 0.481 1.181 53.711 o
4 0 8 1.348 0.279 1.391 38.361 o
4 1 5 0.618 -0.051 0.854 102.849 o
4 1 6 0.266 0.839 1.066 66.159 o
4 1 7 1.911 1.146 0.816 97.781 o
4 1 8 0.246 0.770 1.362 40.688 o
4 2 5 2.023 1.866 1.006 64.986 o
4 2 6 3.384 0.569 1.021 59.241 o
4 2 7 0.007 0.484 0.990 77.162 o
4 3 4 10.805 10.357 1.162 12.982 o
4 3 5 10.157 13.217 1.180 11.972 o
4 3 6 1.235 0.381 1.112 59.556 o
4 4 3 1.047 1.770 1.429 35.956 o
4 4 4 3.840 6.563 1.414 26.218 o
4 4 5 3.368 5.123 1.430 28.459 o
4 4 6 0.001 -1.055 3.699 5.535 o
4 5 2 0.767 3.003 1.757 23.832 o
4 5 4 1.331 2.825 1.484 32.449 o
4 5 5 19.577 29.096 3.658 2.240 o
4 6 0 0.406 -0.428 1.575 30.505 o
4 6 2 3.051 5.973 1.995 16.394 o
4 6 3 0.007 0.498 2.002 18.893 o
4 6 4 4.195 6.614 2.935 7.886 o
4 7 0 1.153 1.072 1.211 49.933 o
4 7 2 0.000 -0.827 1.949 19.946 o
;
_iucr_refine_instructions_details
;
TITL Naphthalene_14.8GPa_IAM_a.res in P2(1)/c
REM Old TITL Naphthalene_14.8GPa_IAM_a.res in P2(1)
REM SHELXT solution in P2(1)/c
REM R1 0.266, Rweak 0.023, Alpha 0.230, Orientation as input
REM Formula found by SHELXT: C5
CELL 0.3738 6.6221 5.2755 6.7711 90 107.958 90
ZERR 2 0.0105 0.0007 0.0023 0 0.092 0
LATT 1
SYMM -X,0.5+Y,0.5-Z
SFAC C H
DISP C -0.0004 0.0004 4.7227
DISP H 0 0 0.5914
UNIT 20 16

L.S. 10
PLAN  5
CONF
BOND $H
list 4
MORE -1
fmap 2
ACTA
SHEL 999 0.63
OMIT 0 0 2
OMIT 0 1 1
OMIT 0 1 2
OMIT 0 1 3
OMIT 0 2 0
OMIT 0 2 1
OMIT 0 2 3
OMIT 0 3 8
OMIT 2 2 6
OMIT 2 2 7
OMIT 2 2 8
OMIT 3 6 3
OMIT 4 3 7
OMIT 4 6 1
WGHT 0.198698 0
FVAR 2.971038
REM <olex2.extras>
REM <HklSrc "%.\\Naphthalene_14.8GPa_IAM.hkl">
REM </olex2.extras>

C1    1     0.41815  0.78528  0.34224  11.00000  0.03134  0.02942  0.03384 =
 -0.00062  0.01422  0.00051
AFIX 43
H1    2     0.46765  0.94824  0.33218  11.00000 -1.20000
AFIX 0
C2    1     0.22341  0.71184  0.21205  11.00000  0.02007  0.03069  0.03824 =
 0.00407  0.00099  0.00071
AFIX 43
H2    2     0.14376  0.82196  0.11049  11.00000 -1.20000
AFIX 0
C3    1     0.14650  0.47152  0.23346  11.00000  0.02363  0.03346  0.03340 =
 -0.00124  0.01081  0.00008
AFIX 43
H3    2     0.01553  0.41982  0.14503  11.00000 -1.20000
AFIX 0
C4    1     0.26111  0.31380  0.38175  11.00000  0.02064  0.03075  0.03705 =
 -0.00043  0.01160  0.00058
AFIX 43
H4    2     0.20591  0.15553  0.39706  11.00000 -1.20000
AFIX 0
C5    1     0.45883  0.38123  0.51185  11.00000  0.04140  0.02741  0.03357 =
 -0.00201  0.00457 -0.00320
HKLF 4

END
Q2 1 0.458333 0.611111 0.333333 11 0.05 0.25
Q1 1 0.25 0.888889 -0.041667 11 0.05 0.26
Q3 1 0.25 0.222222 0.666667 11 0.05 0.24
Q4 1 0.416667 0.833333 0.166667 11 0.05 0.23
Q5 1 0.125 0.222222 0.25 11 0.05 0.21

  REM The information below was added by Olex2.
  REM
  REM R1 = 0.0978 for 167 Fo > 4sig(Fo) and 0.1349 for all 281 data
  REM 46 parameters refined using 0 restraints
  REM Highest difference peak 0.2589, deepest hole -0.2684
  REM Mean Shift 0.0001, Max Shift 0.0003.

  REM +++ Tabular Listing of Refinement Information +++
  REM R1_all = 0.1349
  REM R1_gt = 0.0978
  REM wR_ref = 0.2562
  REM GOOF = 0.9460
  REM Shift_max = 0.0003
  REM Shift_mean = 0.0001
  REM Reflections_all = 281
  REM Reflections_gt = 167
  REM Parameters = 46
  REM Hole = -0.2684
  REM Peak = 0.2589
  REM Flack = n/a

  
;
loop_
  _axis.id
  _axis.type
  _axis.equipment
  _axis.parity
  _axis.depends_on
  _axis.zero
  _axis.vector[1]
  _axis.vector[2]
  _axis.vector[3]
 source . source . . . 0.99988564 0.00000000 -0.01512323
 omega rotation goniometer -1 . 0.00000000 0.00000000 0.00000000 1.00000000
 kappa rotation goniometer -1 omega 0.00000000 -0.76604444 0.00000000 0.64278761
 phi rotation goniometer -1 kappa . 0.00000000 0.00000000 1.00000000
 theta rotation goniometer -1 . -0.88208000 0.00000000 0.00000000 1.00000000
 matrixX general general . phi . 1.00000000 0.00000000 0.00000000
 matrixY general general . phi . 0.00000000 1.00000000 0.00000000
 matrixZ general general . phi . 0.00000000 0.00000000 1.00000000
 dacX translation general . phi . 0.00000000 1.00000000 0.00000000
 dacY translation general . phi . -1.00000000 0.00000000 0.00000000
 dacZ translation general . phi . 0.00000000 0.00000000 1.00000000

_olex2_submission_special_instructions  'No special instructions were received'
_oxdiff_exptl_absorpt_empirical_details
;
Empirical correction (ABSPACK) includes:
- Absorption correction using spherical harmonics
- Frame scaling
;
_oxdiff_exptl_absorpt_empirical_full_max  2.914
_oxdiff_exptl_absorpt_empirical_full_min  0.393


# start Validation Reply Form
_vrf_PLAT029_Naphthalene_14.8GPa_IAM
;
PROBLEM: _diffrn_measured_fraction_theta_full value Low .      0.327 Why?  
RESPONSE: This measurement was performed at high pressure which, due to the high pressure apparatus, limits the theta range. Indeed, the diamond anvil cell metallic body typically shadows more than 60% of the reflections.
;
_vrf_PLAT088_Naphthalene_14.8GPa_IAM
;
PROBLEM: Poor Data / Parameter Ratio ....................       6.11 Note  
RESPONSE: This measurement was performed at high pressure which, due to the high pressure apparatus, limits the theta range. Indeed, the diamond anvil cell metallic body typically shadows more than 60% of the reflections.
;
_vrf_PLAT149_Naphthalene_14.8GPa_IAM
;
PROBLEM: s.u. on the   beta    Angle is Too Large .......       0.09 Degree
RESPONSE: Large errors due to low completeness.
;
_vrf_PLAT411_Naphthalene_14.8GPa_IAM
;
PROBLEM: Short Inter H...H Contact  H3       ..H4       .       1.88 Ang.  
RESPONSE: H atoms are close to each other at high pressure.
;
_vrf_PLAT911_Naphthalene_14.8GPa_IAM
;
PROBLEM: Missing FCF Refl Between Thmin & STh/L=    0.600        170 Report
RESPONSE: This measurement was performed at high pressure which, due to the high pressure apparatus, limits the theta range. Indeed, the diamond anvil cell metallic body typically shadows more than 60% of the reflections.
;
# end Validation Reply Form
