# Supplementary material for: Compressional Behavior of Naphthalene (C10H8) and Anthracene (C14H10) up to 50 GPa
Source: ACS Omega. 2025 Oct 19;10(42):50230–42. doi: 10.1021/acsomega.5c06935 (PMC12573047; doi:10.1021/acsomega.5c06935)
Supplement: Supplementary file 7 [file ao5c06935_si_007.cif]

data_Naphthalene_20.3GPa_IAM
_audit_creation_date               2024-11-08
_audit_creation_method
;
Olex2 1.5
(compiled 2024.02.16 svn.r378c4104 for OlexSys, GUI svn.r6928)
;
_audit_contact_author_address      ?
_audit_contact_author_email        ?
_audit_contact_author_name         ''
_audit_contact_author_phone        ?
_publ_contact_author_id_orcid      ?
_publ_section_references
;
Bourhis, L.J., Dolomanov, O.V., Gildea, R.J., Howard, J.A.K., Puschmann, H.
 (2015). Acta Cryst. A71, 59-75.

Dolomanov, O.V., Bourhis, L.J., Gildea, R.J, Howard, J.A.K. & Puschmann, H.
 (2009), J. Appl. Cryst. 42, 339-341.

Kleemiss, F., Dolomanov, O.V., Bodensteiner, M., Peyerimhoff, N., Midgley, L.,
Bourhis, L.J., Genoni, A., Malaspina, L.A., Jayatilaka, D., Spencer, J.L.,
White, F., Grundkoetter-Stock, B., Steinhauer, S., Lentz, D., Puschmann, H.,
Grabowsky, S. (2021), Chem. Sci., 12, 1675-1692.

Sheldrick, G.M. (2015). Acta Cryst. A71, 3-8.
;
_chemical_formula_moiety           'C10 H8'
_chemical_formula_sum              'C10 H8'
_chemical_formula_weight           128.175
_chemical_oxdiff_formula           'C10 H12'
loop_
  _atom_type_symbol
  _atom_type_scat_dispersion_real
  _atom_type_scat_dispersion_imag
  _atom_type_scat_source
  _atom_type_scat_dispersion_source
 C -0.00040 0.00040 'NoSpherA2: Chem.Sci. 2021, DOI:10.1039/D0SC05526C'
 'Brennan, Cowan, Rev. Sci. Instrum., 1992, 63, 850'
 H 0.00000 0.00000 'NoSpherA2: Chem.Sci. 2021, DOI:10.1039/D0SC05526C'
 'Brennan, Cowan, Rev. Sci. Instrum., 1992, 63, 850'

_space_group_crystal_system        'monoclinic'
_space_group_IT_number             14
_space_group_name_H-M_alt          'P 1 21/c 1'
_space_group_name_Hall             '-P 2ybc'
loop_
  _space_group_symop_id
  _space_group_symop_operation_xyz
 1 x,y,z
 2 -x,y+1/2,-z+1/2
 3 -x,-y,-z
 4 x,-y-1/2,z-1/2

_symmetry_Int_Tables_number        14
_cell_length_a                     6.447(11)
_cell_length_b                     5.1951(7)
_cell_length_c                     6.6135(18)
_cell_angle_alpha                  90
_cell_angle_beta                   106.64(8)
_cell_angle_gamma                  90
_cell_volume                       212.2(4)
_cell_formula_units_Z              2
_cell_measurement_reflns_used      144
_cell_measurement_temperature           293(2)
_cell_measurement_theta_max        19.3130
_cell_measurement_theta_min        2.6480
_exptl_absorpt_coefficient_mu      0.049
_exptl_absorpt_correction_T_max    1.00000
_exptl_absorpt_correction_T_min    0.03370
_exptl_absorpt_correction_type     multi-scan
_exptl_absorpt_process_details
;
CrysAlisPro 1.171.42.49 (Rigaku Oxford Diffraction, 2022)
Empirical absorption correction using spherical harmonics,
implemented in SCALE3 ABSPACK scaling algorithm.
;
_exptl_crystal_colour                   'clear colourless'
_exptl_crystal_density_diffrn      2.006
_exptl_crystal_colour_lustre            clear
_exptl_crystal_colour_primary           colourless
_exptl_crystal_description              block
_exptl_crystal_F_000               135.992
_exptl_crystal_size_max                 0.013
_exptl_crystal_size_mid                 0.012
_exptl_crystal_size_min                 0.012
_diffrn_reflns_av_R_equivalents    0.0251
_diffrn_reflns_av_unetI/netI       0.0444
_diffrn_reflns_Laue_measured_fraction_full  0.3368
_diffrn_reflns_Laue_measured_fraction_max  0.2097
_diffrn_reflns_limit_h_max         4
_diffrn_reflns_limit_h_min         -4
_diffrn_reflns_limit_k_max         9
_diffrn_reflns_limit_k_min         -9
_diffrn_reflns_limit_l_max         11
_diffrn_reflns_limit_l_min         -12
_diffrn_reflns_number              560
_diffrn_reflns_point_group_measured_fraction_full  0.3368
_diffrn_reflns_point_group_measured_fraction_max  0.2097
_diffrn_reflns_theta_full          12.9605
_diffrn_reflns_theta_max           20.84
_diffrn_reflns_theta_min           3.44
_diffrn_ambient_temperature             293(2)
_diffrn_detector                   'Hybrid Pixel Array Detector'
_diffrn_detector_area_resol_mean   13.3333
_diffrn_measured_fraction_theta_full  0.3368
_diffrn_measured_fraction_theta_max  0.2097
_diffrn_measurement_details
;
List of Runs (angles in degrees, time in seconds):

  # Type    Start    End  Width  t~exp~   \w     \q     \k     \f   Frames
--------------------------------------------------------------------------
  1  \w    -32.00  32.00   0.50    1.00    --    0.00   0.00   0.00  128
;
_diffrn_measurement_device         'abstract diffractometer'
_diffrn_measurement_device_type   
 'esperanto-CrysAlisPro-abstract goniometer imported esperanto images'
_diffrn_measurement_method         '\w scans'
_diffrn_orient_matrix_axis[1]      matrixX
_diffrn_orient_matrix_axis[2]      matrixY
_diffrn_orient_matrix_axis[3]      matrixZ
_diffrn_orient_matrix_type        
 'CrysAlisPro convention (1999,Acta A55,543-557)'
_diffrn_orient_matrix_UB_11        0.0545663000
_diffrn_orient_matrix_UB_12        -0.0091738000
_diffrn_orient_matrix_UB_13        -0.0091445000
_diffrn_orient_matrix_UB_21        0.0255355000
_diffrn_orient_matrix_UB_22        0.0386683000
_diffrn_orient_matrix_UB_23        0.0481421000
_diffrn_orient_matrix_UB_31        0.0085190000
_diffrn_orient_matrix_UB_32        -0.0596757000
_diffrn_orient_matrix_UB_33        0.0324871000
_diffrn_radiation_monochromator    synchrotron
_diffrn_radiation_probe            x-ray
_diffrn_radiation_type             synchrotron
_diffrn_radiation_wavelength       0.37380
_diffrn_source                     synchrotron
_diffrn_special_details            ?
_reflns_Friedel_coverage           0.0
_reflns_limit_h_max                4
_reflns_limit_h_min                -3
_reflns_limit_k_max                9
_reflns_limit_k_min                0
_reflns_limit_l_max                12
_reflns_limit_l_min                0
_reflns_number_gt                  221
_reflns_number_total               321
_reflns_threshold_expression       I>=2u(I)
_computing_cell_refinement         'CrysAlisPro 1.171.42.49 (Rigaku OD, 2022)'
_computing_data_collection         'CrysAlisPro 1.171.42.49 (Rigaku OD, 2022)'
_computing_data_reduction          'CrysAlisPro 1.171.42.49 (Rigaku OD, 2022)'
_computing_molecular_graphics      'Olex2 1.5 (Dolomanov et al., 2009)'
_computing_publication_material    'Olex2 1.5 (Dolomanov et al., 2009)'
_computing_structure_refinement    'olex2.refine 1.5 (Bourhis et al., 2015)'
_computing_structure_solution      'SHELXT 2014/5 (Sheldrick, 2014)'
_refine_diff_density_max           0.2367
_refine_diff_density_min           -0.2887
_refine_diff_density_rms           0.0770
_refine_ls_d_res_high              0.5253
_refine_ls_d_res_low               3.1189
_refine_ls_goodness_of_fit_ref     0.9012
_refine_ls_hydrogen_treatment      constr
_refine_ls_matrix_type             full
_refine_ls_number_constraints      8
_refine_ls_number_parameters       46
_refine_ls_number_reflns           321
_refine_ls_number_restraints       0
_refine_ls_R_factor_all            0.0984
_refine_ls_R_factor_gt             0.0755
_refine_ls_restrained_S_all        0.9012
_refine_ls_shift/su_max            0.0006
_refine_ls_shift/su_mean           0.0002
_refine_ls_structure_factor_coef   Fsqd
_refine_ls_weighting_details      
 'w=1/[\s^2^(Fo^2^)+(0.1479P)^2^] where P=(Fo^2^+2Fc^2^)/3'
_refine_ls_weighting_scheme        calc
_refine_ls_wR_factor_gt            0.1738
_refine_ls_wR_factor_ref           0.1865
_olex2_refinement_description
;
1. Fixed Uiso
 At 1.2 times of:
  All C(H) groups
2.a Aromatic/amide H refined with riding coordinates:
 C1(H1), C2(H2), C3(H3), C4(H4)
;
_olex2_refine_details
;
Refinement using NoSpherA2, an implementation of
NOn-SPHERical Atom-form-factors in Olex2.
Please cite:
F. Kleemiss et al. Chem. Sci. DOI 10.1039/D0SC05526C - 2021
NoSpherA2 implementation of HAR makes use of
tailor-made aspherical atomic form factors calculated
on-the-fly from a Hirshfeld-partitioned electron density (ED) - not from
spherical-atom form factors.

The ED is calculated from a gaussian basis set single determinant SCF
wavefunction - either Hartree-Fock or DFT using selected funtionals
 - for a fragment of the crystal.
This fragment can be embedded in an electrostatic crystal field by employing cluster charges
or modelled using implicit solvation models, depending on the software used.
The following options were used:
   SOFTWARE:       ORCA 5.0
   PARTITIONING:   NoSpherA2
   INT ACCURACY:   Normal
   METHOD:         PBE0
   BASIS SET:      def2-SVP
   CHARGE:         0
   MULTIPLICITY:   1
   DATE:           2024-11-08_13-04-56
;
_atom_sites_solution_primary       dual
loop_
  _atom_site_label
  _atom_site_type_symbol
  _atom_site_fract_x
  _atom_site_fract_y
  _atom_site_fract_z
  _atom_site_U_iso_or_equiv
  _atom_site_adp_type
  _atom_site_occupancy
  _atom_site_refinement_flags_posn
 C1 C 0.4163(11) 0.7888(4) 0.3418(4) 0.022(3) Uani 1.000000 .
 C2 C 0.2279(12) 0.7143(4) 0.2083(4) 0.023(3) Uani 1.000000 .
 C3 C 0.1437(11) 0.4711(4) 0.2302(4) 0.025(3) Uani 1.000000 .
 C4 C 0.2596(11) 0.3113(4) 0.3818(4) 0.029(4) Uani 1.000000 .
 C5 C 0.4583(11) 0.3799(4) 0.5114(4) 0.020(3) Uani 1.000000 .
 H1 H 0.4639(11) 0.9569(4) 0.3357(4) 0.026(4) Uiso 1.000000 R
 H2 H 0.1530(12) 0.8241(4) 0.1011(4) 0.028(4) Uiso 1.000000 R
 H3 H 0.0101(11) 0.4203(4) 0.1419(4) 0.030(4) Uiso 1.000000 R
 H4 H 0.2030(11) 0.1507(4) 0.3986(4) 0.035(4) Uiso 1.000000 R

loop_
  _atom_site_aniso_label
  _atom_site_aniso_U_11
  _atom_site_aniso_U_22
  _atom_site_aniso_U_33
  _atom_site_aniso_U_12
  _atom_site_aniso_U_13
  _atom_site_aniso_U_23
 C1 0.022(8) 0.0174(7) 0.0236(10) -0.0007(14) 0.002(2) 0.0002(7)
 C2 0.022(9) 0.0199(8) 0.0241(10) -0.0022(15) 0.002(2) 0.0020(7)
 C3 0.025(8) 0.0212(8) 0.0246(10) 0.0016(15) 0.001(2) -0.0006(7)
 C4 0.040(9) 0.0185(8) 0.0246(10) 0.0019(16) 0.002(2) 0.0007(8)
 C5 0.018(8) 0.0187(8) 0.0231(8) -0.0007(15) 0.004(2) -0.0017(7)

loop_
  _geom_bond_atom_site_label_1
  _geom_bond_atom_site_label_2
  _geom_bond_distance
  _geom_bond_site_symmetry_2
  _geom_bond_publ_flag
 C1 C2 1.338(7) . ?
 C1 C5 1.384(4) 3_666 ?
 C1 H1 0.9300 . ?
 C2 C3 1.399(6) . ?
 C2 H2 0.9300 . ?
 C3 C4 1.351(4) . ?
 C3 H3 0.9300 . ?
 C4 C5 1.369(7) . ?
 C4 H4 0.9300 . ?
 C5 C5 1.383(7) 3_666 ?

loop_
  _geom_angle_atom_site_label_1
  _geom_angle_atom_site_label_2
  _geom_angle_atom_site_label_3
  _geom_angle
  _geom_angle_site_symmetry_1
  _geom_angle_site_symmetry_3
  _geom_angle_publ_flag
 C5 C1 C2 121.1(3) 3_666 . ?
 H1 C1 C2 119.43(13) . . ?
 H1 C1 C5 119.4(2) . 3_666 ?
 C3 C2 C1 119.9(2) . . ?
 H2 C2 C1 120.04(14) . . ?
 H2 C2 C3 120.0(2) . . ?
 C4 C3 C2 118.9(5) . . ?
 H3 C3 C2 120.5(2) . . ?
 H3 C3 C4 120.5(3) . . ?
 C5 C4 C3 121.6(4) . . ?
 H4 C4 C3 119.2(3) . . ?
 H4 C4 C5 119.20(13) . . ?
 C4 C5 C1 121.9(3) . 3_666 ?
 C5 C5 C1 118.7(6) 3_666 3_666 ?
 C5 C5 C4 119.4(4) 3_666 . ?

loop_
  _geom_torsion_atom_site_label_1
  _geom_torsion_atom_site_label_2
  _geom_torsion_atom_site_label_3
  _geom_torsion_atom_site_label_4
  _geom_torsion
  _geom_torsion_site_symmetry_1
  _geom_torsion_site_symmetry_2
  _geom_torsion_site_symmetry_3
  _geom_torsion_site_symmetry_4
  _geom_torsion_publ_flag
 C1 C2 C3 C4 -2.6(7) . . . . ?
 C1 C5 C4 C3 -175.9(6) 3_666 . . . ?
 C1 C5 C5 C1 -180.0(7) . 3_666 . 3_666 ?
 C1 C5 C5 C4 3.1(7) . 3_666 . . ?
 C2 C3 C4 C5 -1.2(7) . . . . ?
 C3 C4 C5 C5 0.8(8) . . . 3_666 ?
 C4 C5 C5 C4 180.0(7) . . 3_666 3_666 ?

loop_
  _diffrn_refln_index_h
  _diffrn_refln_index_k
  _diffrn_refln_index_l
  _diffrn_refln_intensity_net
  _diffrn_refln_intensity_u
 0 0 2 9999 25.38
 0 0 -2 9994.2 26.82
 0 0 -3 0.91 5.91
 0 0 3 -2.27 5.7
 0 0 4 131.17 8.84
 0 0 -4 139.27 7.86
 0 0 -5 2.77 7.73
 0 0 5 -3.5 8.53
 0 0 6 214.21 12.54
 0 0 -7 -1.18 10.8
 0 0 8 299.78 19.38
 0 0 -8 351.55 13.97
 0 0 9 -15.51 18.85
 0 0 -9 -4.79 10.93
 0 0 -10 35.66 11.52
 0 0 -11 -3.06 12.5
 0 -1 -1 1957.82 10.9
 0 -1 -2 1258.35 12.28
 0 1 2 1275.9 12.62
 0 1 -2 1290.85 6.16
 0 -1 -3 5181.98 26.23
 0 -1 3 5197.37 16.46
 0 1 -3 5179.16 16.4
 0 -1 4 9.55 5.25
 0 1 4 9.53 10.09
 0 1 -5 124.59 7.92
 0 -1 5 99.56 8.09
 0 -1 -5 108.79 10.05
 0 1 5 92.24 11.45
 0 -1 -6 12.63 10.19
 0 1 -6 0.28 8.22
 0 1 6 -5.53 12.71
 0 -1 6 4.52 8.87
 0 1 -7 444.28 12.37
 0 -1 7 395.07 15.07
 0 1 7 400.3 19.04
 0 -1 8 598.29 19.34
 0 1 -8 628.22 13.46
 0 1 8 602.29 24.12
 0 -1 -8 651.02 16.13
 0 -1 -9 -8.58 12.49
 0 1 9 9.2 21.99
 0 1 -10 26.34 12.05
 0 -1 -10 42.62 12.22
 0 1 -11 35.95 14.04
 0 1 -12 7.28 14.77
 0 -2 0 9269.24 20.42
 0 2 1 2824.42 15.08
 0 -2 -1 2816.68 15.93
 0 -2 -2 47.25 7.23
 0 2 3 276.75 11.51
 0 2 -3 281.2 3.81
 0 2 4 2052.53 23.82
 0 -2 -4 2094.07 19.8
 0 2 -4 2092.9 10.33
 0 -2 -5 493.06 13.32
 0 2 -5 476.68 7.76
 0 2 -6 296.76 8.35
 0 -2 -6 294.05 13.59
 0 2 -7 151.27 8.57
 0 2 7 169.32 19.35
 0 2 8 20.02 21.09
 0 -2 -8 2.78 12.76
 0 2 -8 14.55 9.66
 0 2 -9 14.09 11.69
 0 -2 -9 5.95 13.75
 0 2 9 -12.57 25.72
 0 -2 -10 10.08 12.65
 0 2 -10 10.11 13.57
 0 2 -11 11.14 14.67
 0 -3 0 0.51 4.13
 0 -3 -1 1233.57 11.44
 0 3 1 1230 11.49
 0 -3 -2 154.03 7.77
 0 3 2 149.59 9.27
 0 -3 -3 427.37 11.34
 0 3 3 410.28 12.08
 0 3 4 7.64 11.49
 0 -3 -4 -15.63 10.24
 0 3 5 52.31 14.07
 0 -3 -5 52.44 11.16
 0 -3 -6 292.99 14.71
 0 3 6 246.27 18.71
 0 3 -7 12.69 9.86
 0 -3 -7 12.12 14.12
 0 3 7 8.56 19.07
 0 -3 -8 207.35 15.68
 0 3 8 184.41 25.03
 0 3 -9 191.78 16.18
 0 -3 -9 229.59 17.3
 0 3 -10 56.17 18.27
 0 -4 0 365.88 7.43
 0 -4 -1 16.89 6.72
 0 4 1 12.38 7.42
 0 -4 1 14.44 4.6
 0 -4 -2 3145.84 19.99
 0 -4 -3 1687.49 17.94
 0 4 3 1705.83 19.12
 0 -4 -4 49.2 11.33
 0 4 4 30.66 12.21
 0 -4 -5 873.93 18.32
 0 4 5 866.35 20.55
 0 4 6 145.76 18.45
 0 -4 -7 14.06 15.4
 0 4 7 5.41 20.83
 0 -4 -8 43.39 17.12
 0 -5 0 3.43 6.53
 0 -5 -1 201.26 8.7
 0 -5 1 253.85 8.18
 0 -5 -2 161.87 10.24
 0 -5 -3 42.83 10.56
 0 5 3 31.07 12.34
 0 -5 -4 31.56 12.05
 0 5 5 1607.3 25.26
 0 -5 -5 1523.22 24.27
 0 5 6 40.29 18.99
 0 -5 -6 18.86 15.29
 0 -5 -7 10.74 17.82
 0 -6 -1 353.7 9.82
 0 -6 1 373.87 10.81
 0 -6 -2 0.24 9.62
 0 6 2 15.55 13.79
 0 6 3 82.3 16.11
 0 -6 -3 108.6 12.17
 0 6 4 34.03 16.71
 0 6 5 37.37 18.95
 0 -6 -5 43.95 15.74
 0 -6 -6 40.37 17.64
 0 -7 -1 134.05 10.11
 0 -7 -2 46.8 9.93
 0 -7 -3 56.85 11.42
 0 -7 -4 49.58 13.16
 0 7 4 71.28 19.74
 0 -7 -5 244.37 17.07
 0 -8 0 20.42 12.22
 0 -8 -1 73.17 12.29
 0 -8 -5 117.82 18.72
 0 -9 -1 0.71 13.99
 0 -9 -2 24.54 13.65
 0 -9 -4 -5.68 17.82
 1 0 -10 10.17 8.89
 1 0 -9 1.84 7.75
 1 0 -8 481.41 11.91
 1 0 -7 -20.05 9.21
 1 0 -6 70.59 8
 1 0 2 401.59 5.42
 -1 0 -2 416.58 6.76
 -1 0 -3 1.59 5.84
 1 0 3 -2.26 4.39
 -1 0 -4 791.64 12.92
 1 0 4 791.57 11.22
 1 0 5 1.16 9.74
 -1 0 -6 6715.17 37.77
 1 0 6 6760.26 33.66
 -1 0 -7 7.35 16.72
 -1 0 -8 103.06 16.42
 1 0 8 81.38 12.16
 -1 0 -9 15.3 16.77
 1 0 9 4.98 13.37
 1 0 10 24.27 16.74
 -1 0 -11 4.44 17.61
 1 1 -10 -6.88 8.86
 1 -1 -9 119.64 9.25
 1 1 -9 143.84 9.21
 1 1 -8 821.55 11.57
 1 1 -7 137.47 9.16
 1 1 -6 70.97 7.36
 1 1 -5 1037.33 10.42
 1 1 1 341.88 5.04
 1 1 2 100.58 4.42
 1 -1 2 109.25 4.71
 -1 -1 -3 2553.22 19.14
 1 -1 3 2529.14 12.65
 -1 1 -3 2533.22 16.81
 1 1 4 63.26 9.14
 -1 -1 -4 58.33 9.99
 -1 1 -4 41.53 7.55
 1 -1 5 57.29 9.04
 -1 -1 -5 54.75 12.32
 -1 1 -5 38.24 8.78
 1 1 5 34.12 10.66
 -1 -1 -6 135.21 14.66
 1 -1 6 152.17 10.89
 1 1 6 140.91 12.97
 1 1 7 109.3 14.88
 1 -1 7 110.08 10.77
 1 1 8 26.88 14.91
 -1 -1 -8 4.38 16.42
 -1 1 -8 5.9 13.7
 1 -1 8 3.58 9.82
 -1 -1 -9 97.34 18.85
 1 1 9 73.77 15.34
 1 -1 9 68.97 12.51
 -1 -1 -10 -17.18 17.99
 -1 1 -10 -13.09 17.16
 -1 1 -11 10.82 18.38
 1 2 -11 24.12 9.44
 1 2 -10 0.25 8.94
 1 2 -9 77.16 8.72
 1 -2 -8 42.3 10.62
 1 2 -7 37.9 6.63
 1 -2 -7 50.45 12.08
 1 -2 -6 226.57 12.05
 1 2 -6 229.59 7.76
 1 2 -5 442.04 7.35
 1 -2 -5 446.25 12.26
 1 -2 -4 3.56 7.45
 1 2 1 1228.83 9.08
 -1 -2 -1 1246.08 12.15
 1 2 2 2645.45 13.98
 1 2 3 326.31 9.31
 1 -2 3 332.75 5.33
 -1 -2 -3 343.4 11.99
 1 2 4 68.2 9.9
 -1 -2 -4 62.05 12.91
 -1 -2 -5 154.91 15.7
 1 2 5 134.83 12.57
 1 -2 5 156.85 7.76
 1 -2 6 377.49 9.77
 -1 -2 -6 401.23 18.99
 1 2 6 374.73 16.69
 -1 2 -7 4.77 14.1
 -1 -2 -7 30.19 16.15
 1 -2 7 24.86 7.4
 1 2 7 19.63 14.5
 -1 2 -8 -8.19 15.93
 1 -2 8 0.05 8.98
 -1 -2 -8 -15.71 17.18
 1 2 8 14.15 14.03
 -1 2 -9 4.54 18.16
 -1 -2 -9 4.58 19.71
 1 -2 9 -9.54 12.17
 -1 2 -10 38.41 21.51
 -1 2 -11 7.92 24.17
 1 3 -10 2.7 9.63
 1 3 -9 2.88 8
 1 3 -8 10 7.67
 1 -3 -7 -3.14 12.38
 1 3 -7 -1.19 6.07
 1 -3 -6 63.99 12.62
 1 3 -6 42.6 5.12
 1 -3 -5 43.82 11.54
 1 3 -5 45.69 4.96
 1 -3 -4 1756.93 18.94
 1 -3 -3 2047.67 18.56
 1 3 0 2074.85 10.79
 1 3 1 25.41 4.57
 -1 -3 -1 28.47 8.38
 1 3 2 96.89 7.15
 1 3 3 176.16 12.06
 1 -3 3 138.24 3.83
 1 3 4 11.2 10.4
 1 -3 4 18.9 4.54
 1 -3 5 118.09 5.73
 -1 -3 -5 126.82 16.92
 1 3 5 121.08 12.6
 1 -3 6 1.33 5.24
 -1 -3 -6 9.31 16.85
 -1 -3 -7 81.02 18.03
 1 3 7 64.66 15.55
 -1 -3 -8 10.63 18.13
 1 -3 8 8.6 10.53
 1 3 8 18.1 14.48
 -1 3 -9 37.82 50.54
 -1 -3 -9 75.65 19.94
 1 4 -9 37.55 13.41
 1 4 -8 9.97 9.87
 1 4 -7 29.71 7.87
 1 4 -6 132.74 5.88
 1 -4 -4 416.88 15.12
 1 -4 -3 853.43 16.12
 1 4 -2 371.08 4.84
 1 -4 -2 385.74 11.97
 1 4 -1 -1.22 4.78
 1 -4 -1 -4.15 7.52
 1 4 1 2297.76 16.31
 -1 -4 -1 2287.03 21.11
 1 -4 1 2290.94 11.4
 1 -4 2 81.27 3.26
 1 4 2 110.97 8.79
 -1 -4 -2 97.23 12.35
 -1 -4 -3 1265.6 19.72
 1 4 3 1220.62 16.01
 -1 -4 -4 1443.64 23.44
 1 4 5 6.22 12.42
 1 4 6 70.89 14.01
 1 4 7 -10.44 13.4
 -1 -4 -7 9.71 17.9
 1 -5 -5 3.17 16.06
 1 -5 -4 39.98 15.26
 1 -5 -3 67.58 13.14
 1 5 -2 5.67 4.49
 1 -5 -1 34.6 8.79
 1 -5 0 111.82 7.42
 1 5 0 131.28 8.28
 1 -5 1 1923.66 11.5
 1 5 1 1909.34 16.83
 -1 -5 -1 1889.34 20.99
 1 -5 2 29.48 3.06
 -1 -5 -2 62.15 13.78
 1 5 2 54.42 9.96
 -1 -5 -3 -1.15 13.07
 1 5 3 6.45 10.7
 -1 -5 -4 109.4 15.55
 -1 -5 -5 221.95 18.54
 1 5 5 195.83 13.93
 1 5 6 6.81 12.01
 -1 -5 -6 0.49 18.2
 -1 -5 -7 31.31 19.64
 1 -6 -1 7.52 8.21
 -1 -6 0 23.24 15.46
 1 6 0 23.94 7.35
 1 -6 1 200.63 5.96
 -1 -6 -1 203.66 13.85
 1 6 1 209.47 10.22
 -1 -6 -2 33.17 13.58
 1 6 2 26.92 10.03
 1 6 3 90.99 11.41
 -1 -6 -4 26.01 15.46
 1 6 4 27.49 10.76
 -1 -6 -5 96.06 18.13
 1 6 5 75.98 12.27
 -1 -6 -6 12.93 19.41
 1 -7 -2 115.21 10.64
 1 -7 -1 11.05 8.26
 1 7 0 173.4 10.89
 1 -7 1 227.5 7.16
 -1 -7 -1 220.55 15.99
 1 7 1 208.77 11.4
 -1 -7 -2 37.26 14.07
 1 7 2 33.45 10.64
 1 7 3 15.33 11.24
 -1 -7 -3 25.22 15.56
 -1 -7 -4 60.61 16.61
 1 7 4 -0.08 12.16
 -1 -7 -5 69.7 19.79
 1 -8 -2 16.47 11.4
 1 -8 -1 24.37 9.22
 -1 -8 0 6.3 21.09
 1 -8 0 16.63 7.59
 -1 -8 -1 207.18 19.37
 1 8 1 226.87 16.01
 1 8 2 245.54 16.93
 1 8 3 153.02 17.1
 -1 -8 -4 61.33 17.7
 -1 -9 -1 6.56 20.61
 -1 -9 -2 4.88 19.19
 -1 -9 -3 87.54 19.53
 2 0 3 -1.04 7.34
 -2 0 -3 -2.92 11.53
 2 0 4 1836.8 15.27
 -2 0 -4 1825.39 21.95
 2 0 5 -3.15 8.26
 2 0 6 461.81 14.16
 -2 0 -7 2 19.3
 2 0 7 -4.96 13.06
 -2 0 -8 10.72 21.62
 2 0 8 39.61 13.85
 -2 0 -9 16.02 23.08
 2 0 9 -2.74 14.34
 2 1 2 2060.51 17.53
 -2 -1 -3 -0.91 11.42
 2 1 3 -4.3 6.03
 2 -1 4 832.7 11.35
 -2 -1 -4 812.12 19.52
 2 1 5 818.29 12.8
 -2 1 -5 840.8 21.57
 2 1 6 50.5 12.7
 2 -1 6 37.7 9.9
 -2 1 -6 30.02 16.99
 -2 -1 -6 32.16 19.71
 2 1 7 31.33 13.56
 2 -1 7 19.61 11.85
 -2 -1 -7 6.37 22.22
 -2 1 -7 -6.43 18.93
 2 -1 8 18.64 13.2
 -2 1 -8 6.78 21.22
 -2 -1 -8 18.16 24.09
 -2 1 -9 48.82 23.95
 2 -1 9 90.52 13.49
 -2 -1 -9 72.86 25.13
 2 1 9 78.01 15.9
 -2 1 -10 24.47 24.81
 2 -1 10 -12.9 12.04
 -2 1 -11 -8.21 26.59
 2 2 1 1655.55 17.5
 2 2 2 126.1 7.52
 2 2 3 274.63 9.09
 2 -2 4 70.45 7.58
 -2 -2 -4 58.22 17.57
 2 -2 5 20.96 7.6
 -2 -2 -5 9.36 20.25
 2 2 6 185.66 14.82
 2 -2 6 191.39 10.39
 -2 -2 -6 148.88 24.93
 -2 -2 -7 126.07 26.83
 2 -2 7 164 11.07
 2 2 7 153.73 15.36
 2 -2 8 166.16 12.08
 2 2 8 163.49 17.49
 -2 -2 -9 9.47 26.96
 2 -2 9 7.45 9.64
 2 -2 10 2.61 11.1
 2 -2 11 0.65 15.18
 2 3 0 50.88 11.56
 2 3 2 1098.04 12.97
 2 3 3 771.87 11.71
 2 3 4 456.8 11.41
 2 -3 4 470.72 9.54
 2 3 5 70.85 12.45
 2 -3 5 64.55 6.65
 2 -3 6 322.07 10.05
 2 3 7 34.48 14.94
 -2 -3 -7 25.15 27.74
 -2 -3 -8 33.32 29.65
 2 -3 8 20.04 8.72
 2 4 -8 22.66 5.68
 2 4 -7 1.74 5.3
 2 4 0 682.43 11.1
 2 4 1 205.03 8.59
 -2 -4 -1 180.02 18.81
 2 4 2 308.27 9.41
 2 4 3 781.96 12.73
 2 4 4 106.84 12.02
 2 -4 4 76.79 6.2
 -2 -4 -4 74.51 23.96
 2 4 5 -8.35 12.21
 2 -4 5 0.55 4.97
 -2 -4 -5 -8.44 24.85
 2 4 6 128.51 14.72
 -2 -4 -7 451.03 33.31
 2 5 -6 3.96 3
 2 5 -2 27.98 7.34
 2 5 -1 1984.73 14.37
 2 5 0 481.93 9.79
 2 5 1 2.77 7.8
 2 5 2 68.13 10.29
 -2 -5 -2 30.17 20.77
 2 5 3 228.03 12.59
 2 5 4 -2.79 11.73
 2 -5 4 0.35 3.64
 -2 -5 -4 7.43 23.83
 2 5 5 32.13 13.21
 -2 -5 -5 46.22 26.1
 2 -5 5 11.52 3.5
 -2 -5 -6 6.67 27.4
 2 6 -4 27.28 3.65
 2 6 -3 76.93 6.15
 2 6 -2 9.26 7.74
 2 6 0 111.19 10.17
 2 6 1 84.82 10.85
 -2 -6 -1 33.74 21.97
 2 6 2 18.45 11.14
 -2 -6 -2 13.6 21.51
 2 6 3 666.72 16.33
 2 6 4 43.91 13.65
 -2 -6 -4 47.02 23.9
 -2 -6 -5 12.18 25.29
 2 6 5 5.05 13.82
 -2 -6 -6 -35.41 31.22
 2 7 -3 4.39 5
 2 7 -2 139.12 7.93
 2 7 -1 283.99 10.77
 2 7 0 167.29 11.58
 2 7 1 2.73 11.64
 -2 -7 -1 1.03 23.48
 -2 -7 -2 -5.13 22.14
 2 7 2 10.67 12.65
 -2 -7 -3 8.64 22.45
 2 7 3 2.23 12.93
 2 7 4 84.69 14
 -2 -7 -4 62.59 23.3
 -2 -7 -5 46.07 25.33
 2 8 -1 56.36 9.51
 2 8 0 170.94 10.94
 -2 -8 -1 165.65 27.41
 2 8 1 166.53 11.96
 2 8 2 85.42 12.48
 -2 -8 -3 41.91 23.83
 2 8 3 39.14 12.88
 -2 -8 -4 -4.58 24.08
 2 9 1 83.85 16.39
 -2 -9 -2 60.67 26.75
 2 9 2 152.72 17.4
 -2 -9 -3 0.72 25.3
 3 0 5 3.73 10.39
 3 0 6 148.52 12.44
 -3 0 -7 5.31 24.84
 3 0 7 11.16 12.16
 3 0 8 -3.65 15.71
 -3 0 -8 3.53 27.2
 3 0 9 -4.27 16.72
 -3 0 -9 5.24 29.82
 -3 0 -10 76.07 32.9
 3 1 4 1067.67 16.82
 -3 -1 -5 68.48 22.41
 3 1 6 -2.05 10.86
 3 -1 6 -3.92 11.38
 3 1 7 298.37 15.79
 3 -1 7 316.63 14.04
 3 -1 8 125.29 15.92
 -3 -1 -8 57.35 34.36
 3 -1 9 6.23 15.5
 -3 -1 -9 5.69 33.92
 -3 -2 -3 58.47 20.49
 3 2 3 54.3 12.88
 -3 -2 -5 80.98 28.91
 3 2 5 135.74 11.79
 3 -2 6 123.84 11.79
 -3 -2 -6 86.45 35.09
 3 -2 7 62.26 11.15
 3 2 7 53.34 15.98
 -3 -2 -7 62.19 39.24
 3 -2 9 44.52 13.06
 3 -2 10 16.11 13.09
 3 3 2 99.1 14.79
 -3 -3 -3 36.54 24.09
 3 3 3 66.71 11.12
 -3 -3 -4 12.27 28.73
 3 3 4 8.06 10.78
 3 3 5 15.07 10.3
 -3 -3 -5 -3.25 35.49
 3 3 6 -2.76 13.09
 -3 -3 -6 -16.05 41.12
 3 -3 6 14.82 10.03
 3 -3 7 0.08 10.09
 -3 -3 -7 14.26 46.11
 3 -3 8 124.31 11.72
 3 -3 9 33.43 11.37
 3 4 2 1603.76 22.12
 3 4 3 124.57 13.27
 -3 -4 -3 67.98 31.27
 3 4 4 63.81 12.02
 -3 -4 -4 60.59 38.38
 3 4 5 -2 13.04
 -3 -4 -5 0.89 40.27
 3 4 6 289.47 18.52
 3 -4 6 246.71 9.07
 -3 -4 -6 214.09 48.46
 3 -4 7 58.49 9.25
 -3 -4 -7 116.41 51.45
 3 5 0 16.69 21.55
 3 5 1 312.22 19.1
 3 5 2 180.67 15.02
 -3 -5 -2 88.19 31.02
 -3 -5 -3 2.1 34.48
 3 5 4 14.93 13.93
 -3 -5 -4 14.98 40.5
 3 5 5 866.66 22.9
 -3 -5 -6 95.22 48.08
 3 6 -3 47.75 71.74
 3 6 -2 627.7 31.61
 3 6 0 13.19 16.36
 3 6 1 42.02 14.27
 -3 -6 -2 26.5 32.27
 3 6 2 29.71 14.68
 3 6 3 105.55 18.01
 3 6 4 -3.75 17.13
 -3 -6 -4 19.12 38.37
 -3 -6 -5 35.03 42.79
 3 7 -4 -3.01 9.56
 3 7 -3 3.14 12.88
 3 7 -2 56.86 14.51
 3 7 -1 1103.1 22.46
 3 7 0 267.02 20.92
 3 7 2 179.53 20.09
 -3 -7 -3 25.65 32.53
 3 7 3 12.35 18.91
 -3 -7 -4 81.31 36.07
 3 8 -1 272.66 17.38
 3 8 0 64.57 18.37
 3 8 1 58.35 19.18
 3 8 2 -2.01 21.27
 -3 -8 -3 24.06 31.51
 3 9 1 130.85 21.72
 4 0 8 35.48 15.75
 4 1 7 35.83 14.52
 4 2 6 86.73 15.59
 4 3 5 249.43 16.79
 4 3 6 92.26 15.25
 -4 -3 -6 101.23 57.98
 -4 -3 -7 303.48 69.09
 4 4 4 141.5 19.61
 4 4 5 109.04 16.81
 -4 -4 -6 12.1 68.76
 4 5 4 -7.51 20.51
 4 6 2 168.7 49.45
 4 6 3 11.25 28.35
 4 7 2 -8.65 60.86
 4 8 0 366.58 264.07
 4 8 1 162.46 157.22

_iucr_refine_fcf_details
;
data_Naphthalene_20.3GPa_IAM
_computing_structure_refinement   'olex2.refine 1.5 (Bourhis et al., 2015)'
_shelx_refln_list_code            4
loop_
  _space_group_symop_id
  _space_group_symop_operation_xyz
  1  x,y,z
  2  -x,y+1/2,-z+1/2
  3  -x,-y,-z
  4  x,-y-1/2,z-1/2

_space_group_crystal_system       monoclinic
_space_group_IT_number            14
_space_group_name_H-M_alt         'P 1 21/c 1'
_space_group_name_Hall            '-P 2ybc'
_symmetry_space_group_name_H-M    'P 1 21/c 1'
_symmetry_space_group_name_Hall   '-P 2ybc'
_symmetry_Int_Tables_number       14
_cell_length_a                    6.447(11)
_cell_length_b                    5.1951(7)
_cell_length_c                    6.6135(18)
_cell_angle_alpha                 90
_cell_angle_beta                  106.64(8)
_cell_angle_gamma                 90
_cell_volume                      212.2(4)
loop_
  _refln_index_h
  _refln_index_k
  _refln_index_l
  _refln_F_squared_calc
  _refln_F_squared_meas
  _refln_F_squared_sigma
  _refln_F_squared_weight
  _refln_observed_status
-3 6 3 0.533 3.731 5.605 2.890 o
-3 7 2 3.183 4.443 1.134 57.968 o
-3 7 3 0.065 0.245 1.006 89.780 o
-3 7 4 0.013 -0.235 0.747 163.020 o
-2 4 7 0.003 0.136 0.414 530.251 o
-2 4 8 1.893 1.770 0.444 334.421 o
-2 5 1 131.512 155.069 1.123 0.214 o
-2 5 2 2.392 2.186 0.573 203.519 o
-2 5 6 0.417 0.309 0.234 1565.070 o
-2 6 2 0.464 0.723 0.605 244.275 o
-2 6 3 6.693 6.011 0.481 79.442 o
-2 6 4 2.749 2.131 0.285 408.336 o
-2 7 1 19.009 22.188 0.841 9.560 o
-2 7 2 12.277 10.870 0.620 26.499 o
-2 7 3 0.990 0.343 0.391 548.828 o
-2 8 1 4.609 4.403 0.743 90.690 o
-1 0 6 5.209 5.515 0.625 90.278 o
-1 0 8 35.071 37.613 0.931 3.128 o
-1 0 10 1.326 0.795 0.695 177.881 o
-1 1 5 83.810 81.048 0.814 0.603 o
-1 1 6 6.025 5.545 0.575 84.003 o
-1 1 7 9.569 10.741 0.716 33.927 o
-1 1 8 62.865 64.189 0.904 1.028 o
-1 1 9 10.724 10.384 0.945 27.107 o
-1 1 10 0.002 -0.538 0.692 189.797 o
-1 2 4 0.113 0.278 0.582 267.949 o
-1 2 5 34.438 34.625 0.493 3.463 o
-1 2 6 16.685 17.870 0.510 13.702 o
-1 2 7 3.585 3.242 0.490 180.563 o
-1 2 8 2.742 3.305 0.830 103.811 o
-1 2 9 6.195 6.029 0.681 70.597 o
-1 2 10 0.417 0.020 0.698 185.742 o
-1 2 11 1.839 1.885 0.738 146.895 o
-1 3 3 157.013 159.986 1.450 0.166 o
-1 3 4 112.185 137.271 1.480 0.284 o
-1 3 5 3.387 3.548 0.356 235.879 o
-1 3 6 3.783 3.660 0.836 90.556 o
-1 3 7 0.005 -0.143 0.426 501.582 o
-1 3 8 0.418 0.781 0.599 248.857 o
-1 3 9 0.002 0.225 0.625 232.722 o
-1 3 10 0.932 0.211 0.752 157.747 o
-1 4 1 0.163 -0.184 0.315 913.169 o
-1 4 2 23.754 29.159 0.573 6.227 o
-1 4 3 48.158 66.679 1.259 1.375 o
-1 4 4 22.958 32.571 1.181 5.559 o
-1 4 6 13.081 10.371 0.459 26.336 o
-1 4 7 2.170 2.321 0.615 187.182 o
-1 4 8 0.688 0.779 0.771 150.094 o
-1 4 9 2.171 2.934 1.048 74.162 o
-1 5 1 2.281 2.703 0.687 151.607 o
-1 5 2 0.580 0.443 0.351 703.347 o
-1 5 3 5.330 5.280 1.027 54.421 o
-1 5 4 1.413 3.124 1.192 60.330 o
-1 5 5 0.025 0.248 1.255 57.757 o
-1 6 1 0.927 0.588 0.641 213.527 o
-1 7 1 1.592 0.863 0.645 199.327 o
-1 7 2 7.236 9.001 0.831 44.814 o
-1 8 1 2.129 1.904 0.720 148.812 o
-1 8 2 0.000 1.287 0.891 114.065 o
0 0 6 19.178 16.736 0.980 10.915 o
0 0 8 24.665 26.225 2.022 5.065 o
0 0 10 1.980 2.786 0.900 98.789 o
0 1 4 0.700 0.746 0.364 633.377 o
0 1 5 8.420 8.584 0.493 50.155 o
0 1 6 0.206 0.256 0.375 640.642 o
0 1 7 29.984 32.888 1.286 4.024 o
0 1 8 46.010 48.923 0.887 1.855 o
0 1 9 0.177 -0.167 0.849 126.264 o
0 1 10 3.492 2.737 0.670 133.946 o
0 1 11 2.804 2.809 1.097 66.125 o
0 1 12 0.281 0.569 1.154 68.138 o
0 2 2 2.149 3.692 0.565 191.805 o
0 2 4 135.149 163.138 0.855 0.199 o
0 2 5 37.113 37.576 0.640 2.955 o
0 2 6 19.537 23.128 0.556 9.369 o
0 2 7 13.105 12.073 0.705 22.416 o
0 2 8 1.075 0.911 0.565 265.729 o
0 2 9 0.565 0.455 0.658 207.425 o
0 2 10 0.564 0.789 0.723 171.091 o
0 2 11 1.515 0.870 1.146 67.336 o
0 3 1 75.521 96.241 0.633 0.611 o
0 3 2 15.625 11.894 0.465 19.195 o
0 3 3 25.157 32.779 0.668 5.282 o
0 3 4 0.594 -0.364 0.909 109.604 o
0 3 5 4.492 4.093 0.683 103.105 o
0 3 6 17.501 21.643 1.825 8.175 o
0 3 7 1.454 0.902 0.582 243.555 o
0 3 8 13.099 15.737 1.038 17.002 o
0 3 9 17.265 16.495 1.477 10.692 o
0 3 10 8.565 4.389 1.427 28.758 o
0 4 0 29.213 28.587 0.581 4.856 o
0 4 1 1.624 1.142 0.264 780.616 o
0 4 2 193.742 245.788 1.562 0.093 o
0 4 3 105.668 132.520 1.022 0.316 o
0 4 4 3.190 3.278 0.724 121.082 o
0 4 5 57.890 68.020 1.068 1.093 o
0 4 6 9.229 11.388 1.442 21.441 o
0 4 7 0.222 0.811 0.968 96.765 o
0 4 8 2.467 3.390 1.338 46.463 o
0 5 1 17.033 18.140 2.054 8.389 o
0 5 2 10.849 12.647 0.800 25.945 o
0 5 3 2.645 2.990 0.627 162.544 o
0 5 4 2.432 2.466 0.941 89.440 o
0 5 5 95.391 122.252 3.285 0.366 o
0 5 6 3.267 2.220 0.930 86.456 o
0 5 7 0.312 0.839 1.392 46.793 o
0 6 1 26.518 28.369 0.788 5.440 o
0 6 2 0.566 0.510 0.616 235.284 o
0 6 3 7.836 7.865 1.027 37.874 o
0 6 4 2.900 2.659 1.306 48.421 o
0 6 5 2.688 3.201 0.946 84.715 o
0 6 6 2.676 3.154 1.378 43.825 o
0 7 1 8.996 10.473 0.790 35.084 o
0 7 2 3.950 3.657 0.776 98.179 o
0 7 3 4.471 4.442 0.892 73.865 o
0 7 4 4.095 4.535 0.856 80.829 o
0 7 5 14.382 19.093 1.334 12.387 o
0 8 0 1.511 1.595 0.955 94.410 o
0 8 1 3.975 5.717 0.960 66.112 o
0 8 5 9.530 9.205 1.463 22.292 o
0 9 1 0.008 0.055 1.093 76.123 o
0 9 2 2.028 1.917 1.066 74.303 o
0 9 4 0.001 -0.444 1.392 46.918 o
1 0 4 65.690 61.849 0.662 0.998 o
1 0 6 434.579 526.632 1.963 0.019 o
1 0 8 7.640 7.053 0.847 47.150 o
1 0 10 1.758 1.896 1.308 51.044 o
1 1 1 29.609 26.711 0.394 5.027 o
1 1 2 9.298 8.190 0.339 48.962 o
1 1 3 188.814 198.107 0.698 0.113 o
1 1 4 4.490 4.236 0.476 139.769 o
1 1 5 3.843 3.748 0.447 175.660 o
1 1 6 10.209 11.318 0.566 32.866 o
1 1 7 8.535 8.580 0.682 44.089 o
1 1 8 1.134 0.739 0.505 327.966 o
1 1 9 6.311 6.094 0.674 69.710 o
1 1 10 0.028 -1.179 0.970 96.632 o
1 1 11 0.251 0.845 1.436 44.009 o
1 2 1 129.359 96.497 0.674 0.296 o
1 2 2 278.553 206.692 1.092 0.064 o
1 2 3 20.076 26.003 0.337 8.464 o
1 2 4 4.693 5.161 0.614 102.100 o
1 2 5 11.572 11.872 0.476 28.379 o
1 2 6 29.231 29.770 0.602 4.719 o
1 2 7 1.826 1.620 0.438 351.133 o
1 2 8 0.090 -0.107 0.496 369.521 o
1 2 9 0.041 -0.125 0.703 184.118 o
1 2 10 5.713 3.001 1.681 27.313 o
1 2 11 0.716 0.619 1.888 25.431 o
1 3 0 167.488 162.110 0.843 0.151 o
1 3 1 2.257 2.045 0.313 448.520 o
1 3 2 7.353 7.570 0.559 59.934 o
1 3 3 15.071 11.138 1.481 14.359 o
1 3 4 1.458 1.333 0.325 608.290 o
1 3 5 7.937 9.326 0.389 53.680 o
1 3 6 0.244 0.252 0.391 589.964 o
1 3 7 5.870 5.669 0.920 57.465 o
1 3 8 1.034 0.946 0.602 236.381 o
1 3 9 5.227 5.208 1.478 32.716 o
1 4 1 164.876 179.090 0.668 0.144 o
1 4 2 7.695 6.774 0.741 52.208 o
1 4 3 95.787 96.795 1.757 0.443 o
1 4 4 98.069 112.793 1.831 0.387 o
1 4 5 0.051 0.486 0.970 96.500 o
1 4 6 8.188 5.539 1.095 38.460 o
1 4 7 0.192 -0.142 0.838 129.409 o
1 5 0 9.379 9.474 0.760 36.173 o
1 5 1 136.348 149.553 0.720 0.210 o
1 5 2 3.607 2.777 0.949 79.514 o
1 5 3 0.667 0.237 0.647 214.280 o
1 5 4 8.775 8.548 1.215 29.052 o
1 5 5 16.165 16.097 1.020 13.498 o
1 5 6 0.043 0.336 0.783 148.168 o
1 5 7 2.270 2.446 1.534 36.774 o
1 6 0 2.521 1.854 0.519 236.559 o
1 6 1 16.860 15.863 0.377 14.874 o
1 6 2 3.537 2.311 0.630 148.785 o
1 6 3 7.911 7.109 0.891 43.894 o
1 6 4 2.701 2.100 0.690 148.407 o
1 6 5 7.631 6.512 0.794 51.039 o
1 6 6 1.274 1.010 1.517 39.024 o
1 7 0 14.453 13.548 0.851 17.826 o
1 7 1 19.745 17.367 0.443 11.299 o
1 7 2 2.849 2.738 0.663 148.481 o
1 7 3 1.784 1.522 0.712 159.642 o
1 7 4 0.618 2.227 2.371 16.097 o
1 7 5 4.594 5.446 1.546 31.244 o
1 8 0 1.268 1.086 0.558 264.999 o
1 8 1 19.803 17.134 0.964 10.394 o
1 8 2 20.703 19.184 1.323 8.526 o
1 8 3 12.453 11.956 1.336 17.883 o
1 8 4 5.709 4.792 1.383 35.655 o
1 9 1 0.163 0.513 1.610 35.052 o
1 9 2 0.767 0.381 1.499 40.299 o
1 9 3 12.025 6.840 1.526 19.575 o
2 0 4 178.808 143.221 0.979 0.149 o
2 0 6 34.023 36.082 1.106 3.300 o
2 0 8 2.228 2.213 1.129 65.821 o
2 1 2 218.753 160.990 1.370 0.104 o
2 1 3 0.001 -0.244 0.417 523.996 o
2 1 4 82.015 64.661 0.804 0.712 o
2 1 5 74.555 64.401 0.879 0.816 o
2 1 6 3.861 3.083 0.522 163.693 o
2 1 7 1.037 1.194 0.593 241.070 o
2 1 8 1.512 1.181 0.794 135.066 o
2 1 9 6.257 6.240 0.691 68.274 o
2 1 10 0.004 -0.054 1.460 42.675 o
2 1 11 0.035 -0.641 2.078 21.073 o
2 2 1 142.743 129.350 1.367 0.217 o
2 2 2 10.976 9.852 0.588 32.454 o
2 2 4 6.199 5.377 0.544 85.543 o
2 2 5 1.639 1.390 0.556 251.251 o
2 2 6 13.515 14.543 0.792 18.850 o
2 2 7 12.092 12.332 0.774 23.694 o
2 2 8 11.927 12.916 0.777 23.396 o
2 2 9 1.399 0.624 0.709 171.148 o
2 2 10 0.432 0.204 0.867 120.480 o
2 2 11 1.011 0.051 1.186 64.181 o
2 3 0 2.946 3.975 0.903 86.429 o
2 3 2 107.279 85.791 1.013 0.413 o
2 3 3 69.618 60.307 0.915 0.932 o
2 3 4 39.191 36.338 0.572 2.816 o
2 3 5 5.147 5.161 0.458 115.084 o
2 3 6 19.763 25.164 0.785 8.435 o
2 3 7 2.733 2.439 1.028 75.292 o
2 3 8 2.731 1.802 0.654 163.761 o
2 4 0 57.802 53.319 0.867 1.298 o
2 4 1 17.991 15.717 0.977 12.212 o
2 4 2 27.336 24.085 0.735 5.827 o
2 4 3 71.900 61.095 0.995 0.883 o
2 4 4 7.633 6.597 0.736 53.401 o
2 4 5 0.169 -0.221 0.354 725.630 o
2 4 6 9.731 10.041 1.150 26.462 o
2 4 7 31.730 35.239 2.603 2.988 o
2 5 0 38.781 37.654 0.765 2.770 o
2 5 1 0.000 0.216 0.609 244.813 o
2 5 2 4.482 4.779 1.483 34.219 o
2 5 3 17.776 17.816 0.984 11.533 o
2 5 4 0.064 0.033 0.269 1257.900 o
2 5 5 2.255 1.428 0.894 102.762 o
2 5 6 0.464 0.521 2.141 19.823 o
2 6 0 8.679 8.687 0.795 39.905 o
2 6 1 8.208 5.991 1.995 17.485 o
2 6 2 1.357 1.312 0.773 142.840 o
2 6 3 49.413 52.092 1.276 1.597 o
2 6 4 2.852 3.515 0.926 85.473 o
2 6 5 0.209 0.591 0.948 101.025 o
2 6 6 0.152 -2.767 2.439 15.285 o
2 7 0 13.283 13.070 0.905 19.623 o
2 7 1 0.095 0.169 0.815 136.924 o
2 7 2 0.756 0.385 0.858 122.053 o
2 7 3 0.181 0.357 0.875 118.485 o
2 7 4 6.668 6.221 0.938 50.299 o
2 7 5 0.823 3.599 1.979 22.832 o
2 8 0 13.915 13.356 0.855 18.749 o
2 8 1 14.042 13.000 0.856 18.816 o
2 8 2 7.390 6.674 0.975 43.962 o
2 8 3 3.120 3.133 0.885 91.209 o
2 8 4 0.009 -0.358 1.881 25.695 o
2 9 1 7.835 6.551 1.281 32.031 o
2 9 2 10.346 10.624 3.596 5.939 o
2 9 3 0.612 0.056 1.977 23.253 o
3 0 6 10.337 11.604 0.972 26.168 o
3 0 8 0.286 -0.080 1.063 80.449 o
3 0 10 8.327 5.943 2.571 11.589 o
3 1 4 102.051 83.418 1.314 0.449 o
3 1 5 6.260 5.350 1.751 23.676 o
3 1 6 0.200 -0.232 0.614 241.124 o
3 1 7 21.000 24.130 0.820 8.052 o
3 1 8 6.027 8.992 2.654 11.200 o
3 1 9 0.219 0.474 1.101 74.839 o
3 2 3 7.059 4.343 0.852 58.533 o
3 2 5 9.954 10.194 2.139 13.420 o
3 2 6 8.160 9.420 1.461 24.299 o
3 2 7 3.588 4.679 0.696 110.171 o
3 2 9 2.649 3.478 1.020 74.046 o
3 2 10 0.732 1.259 1.023 85.481 o
3 3 2 5.673 7.743 1.156 40.959 o
3 3 3 4.130 4.770 1.179 50.484 o
3 3 4 0.500 0.719 0.789 144.592 o
3 3 5 0.736 0.855 0.773 148.983 o
3 3 6 0.103 0.342 0.700 185.418 o
3 3 7 0.117 0.205 0.770 153.231 o
3 3 8 8.730 9.712 0.916 34.556 o
3 3 9 3.923 2.612 0.888 86.219 o
3 4 2 105.648 125.303 1.728 0.327 o
3 4 3 6.145 9.205 2.211 15.134 o
3 4 4 3.906 4.948 0.896 75.876 o
3 4 5 0.141 -0.101 0.969 96.787 o
3 4 6 17.805 19.933 1.543 9.210 o
3 4 7 4.560 4.926 2.263 16.244 o
3 5 0 1.196 1.304 1.684 31.711 o
3 5 1 18.211 24.394 1.492 8.112 o
3 5 2 9.547 13.337 3.613 5.827 o
3 5 4 1.137 1.167 1.029 83.593 o
3 5 5 48.094 67.713 1.789 1.329 o
3 5 6 6.888 7.440 3.757 5.982 o
3 6 0 0.021 1.031 1.278 55.571 o
3 6 1 3.144 3.283 1.115 62.058 o
3 6 2 1.630 2.243 1.044 78.170 o
3 6 3 6.236 8.247 1.407 30.088 o
3 6 4 0.050 0.259 1.222 60.881 o
3 7 2 9.265 14.027 1.570 18.051 o
3 7 3 1.355 1.347 1.277 54.412 o
3 7 4 4.728 6.353 2.818 10.638 o
3 8 0 3.615 5.045 1.435 37.489 o
3 8 1 1.421 4.559 1.499 38.235 o
3 8 2 0.289 -0.157 1.662 32.923 o
3 8 3 1.633 1.880 2.462 14.848 o
3 9 1 7.670 10.223 1.697 20.359 o
4 0 8 3.370 2.772 1.231 52.450 o
4 1 7 2.764 2.799 1.134 62.488 o
4 2 6 7.485 6.776 1.218 34.550 o
4 3 5 19.094 19.488 1.312 9.279 o
4 3 6 6.736 7.289 1.152 38.296 o
4 3 7 19.079 23.711 5.398 2.366 o
4 4 4 9.774 11.056 1.532 19.675 o
4 4 5 8.733 8.519 1.313 27.027 o
4 4 6 0.051 0.945 5.372 3.151 o
4 6 3 0.049 0.879 2.215 18.529 o
4 7 2 0.007 -0.676 4.755 4.022 o
;
_iucr_refine_instructions_details
;
TITL Naphthalene_20.3GPa_IAM_a.res in P2(1)/c
REM Old TITL Naphthalene_20.3GPa_IAM_a.res in P2(1)/c
REM SHELXT solution in P2(1)/c
REM R1 0.411, Rweak 0.778, Alpha 0.779, Orientation as input
REM Formula found by SHELXT: C5
CELL 0.3738 6.447 5.1951 6.6135 90 106.643 90
ZERR 2 0.0111 0.0007 0.0018 0 0.084 0
LATT 1
SYMM -X,0.5+Y,0.5-Z
SFAC C H
DISP C -0.0004 0.0004 4.7227
DISP H 0 0 0.5914
UNIT 20 16

L.S. 10
PLAN  20
SIZE 0.032 0.032 0.028
TEMP 19.85
CONF
BOND $H
FMAP 2
list 4
MORE -1
ACTA
OMIT -3 6 2
OMIT -3 7 1
OMIT -3 8 1
OMIT 0 0 2
OMIT 0 0 4
OMIT 0 1 1
OMIT 0 1 2
OMIT 0 1 3
OMIT 0 2 0
OMIT 0 2 1
OMIT 0 2 3
OMIT 1 0 2
OMIT 2 2 3
OMIT 3 5 3
OMIT 3 6 5
OMIT 3 7 0
OMIT 4 5 4
OMIT 4 6 2
OMIT 4 8 0
OMIT 4 8 1
WGHT 0.147857 0
FVAR 3.577659
REM <olex2.extras>
REM <HklSrc "%.\\Naphthalene_20.3GPa_IAM.hkl">
REM </olex2.extras>

C1    1     0.41633  0.78884  0.34175  11.00000  0.02230  0.01736  0.02360 =
 0.00015  0.00224 -0.00065
AFIX 43
H1    2     0.46388  0.95690  0.33571  11.00000 -1.20000
AFIX 0
C2    1     0.22787  0.71433  0.20829  11.00000  0.02227  0.01993  0.02406 =
 0.00204  0.00234 -0.00222
AFIX 43
H2    2     0.15296  0.82408  0.10108  11.00000 -1.20000
AFIX 0
C3    1     0.14370  0.47112  0.23024  11.00000  0.02466  0.02116  0.02456 =
 -0.00064  0.00100  0.00158
AFIX 43
H3    2     0.01009  0.42033  0.14186  11.00000 -1.20000
AFIX 0
C4    1     0.25961  0.31129  0.38184  11.00000  0.03986  0.01848  0.02460 =
 0.00067  0.00168  0.00187
AFIX 43
H4    2     0.20304  0.15066  0.39864  11.00000 -1.20000
AFIX 0
C5    1     0.45830  0.37994  0.51136  11.00000  0.01814  0.01865  0.02308 =
 -0.00169  0.00371 -0.00073
HKLF 4

END
Q3 1 0.416667 0.277778 0.416667 11 0.05 0.21
Q1 1 0.291667 0.222222 0.625 11 0.05 0.24
Q2 1 0.166667 0.111111 0.375 11 0.05 0.23
Q4 1 0.541667 1.055556 0.333333 11 0.05 0.2
Q5 1 0.25 0.888889 0 11 0.05 0.18

  REM The information below was added by Olex2.
  REM
  REM R1 = 0.0755 for 221 Fo > 4sig(Fo) and 0.0984 for all 321 data
  REM 46 parameters refined using 0 restraints
  REM Highest difference peak 0.2367, deepest hole -0.2887
  REM Mean Shift 0.0002, Max Shift 0.0006.

  REM +++ Tabular Listing of Refinement Information +++
  REM R1_all = 0.0984
  REM R1_gt = 0.0755
  REM wR_ref = 0.1865
  REM GOOF = 0.9012
  REM Shift_max = 0.0006
  REM Shift_mean = 0.0002
  REM Reflections_all = 321
  REM Reflections_gt = 221
  REM Parameters = 46
  REM Hole = -0.2887
  REM Peak = 0.2367
  REM Flack = n/a

  
;
loop_
  _axis.id
  _axis.type
  _axis.equipment
  _axis.parity
  _axis.depends_on
  _axis.zero
  _axis.vector[1]
  _axis.vector[2]
  _axis.vector[3]
 source . source . . . 0.99988564 0.00000000 -0.01512323
 omega rotation goniometer -1 . 0.00000000 0.00000000 0.00000000 1.00000000
 kappa rotation goniometer -1 omega 0.00000000 -0.76604444 0.00000000 0.64278761
 phi rotation goniometer -1 kappa . 0.00000000 0.00000000 1.00000000
 theta rotation goniometer -1 . -0.88208000 0.00000000 0.00000000 1.00000000
 matrixX general general . phi . 1.00000000 0.00000000 0.00000000
 matrixY general general . phi . 0.00000000 1.00000000 0.00000000
 matrixZ general general . phi . 0.00000000 0.00000000 1.00000000
 dacX translation general . phi . 0.00000000 1.00000000 0.00000000
 dacY translation general . phi . -1.00000000 0.00000000 0.00000000
 dacZ translation general . phi . 0.00000000 0.00000000 1.00000000

_olex2_submission_special_instructions  'No special instructions were received'
_oxdiff_exptl_absorpt_empirical_details
;
Empirical correction (ABSPACK) includes:
- Absorption correction using spherical harmonics
- Frame scaling
- Detector area scaling
;
_oxdiff_exptl_absorpt_empirical_full_max  16.042
_oxdiff_exptl_absorpt_empirical_full_min  0.466

# start Validation Reply Form
_vrf_PLAT029_Naphthalene_20.3GPa_IAM
;
PROBLEM: _diffrn_measured_fraction_theta_full value Low .      0.337 Why?  
RESPONSE: This measurement was performed at high pressure which, due to the high pressure apparatus, limits the theta range. Indeed, the diamond anvil cell metallic body typically shadows more than 60% of the reflections.
;
_vrf_PLAT411_Naphthalene_20.3GPa_IAM
;
PROBLEM: Short Inter H...H Contact  H3       ..H4       .       1.78 Ang.  
RESPONSE: H atoms are close to each other at high pressure.
;
_vrf_PLAT088_Naphthalene_20.3GPa_IAM
;
PROBLEM: Poor Data / Parameter Ratio ....................       6.98 Note  
RESPONSE: This measurement was performed at high pressure which, due to the high pressure apparatus, limits the theta range. Indeed, the diamond anvil cell metallic body typically shadows more than 60% of the reflections.
;
_vrf_PLAT149_Naphthalene_20.3GPa_IAM
;
PROBLEM: s.u. on the   beta    Angle is Too Large .......       0.08 Degree
RESPONSE: Large errors due to low completeness.
;
_vrf_PLAT911_Naphthalene_20.3GPa_IAM
;
PROBLEM: Missing FCF Refl Between Thmin & STh/L=    0.600        163 Report
RESPONSE: This measurement was performed at high pressure which, due to the high pressure apparatus, limits the theta range. Indeed, the diamond anvil cell metallic body typically shadows more than 60% of the reflections.
;
# end Validation Reply Form
