# Supplementary material for: Compressional Behavior of Naphthalene (C10H8) and Anthracene (C14H10) up to 50 GPa
Source: ACS Omega. 2025 Oct 19;10(42):50230–42. doi: 10.1021/acsomega.5c06935 (PMC12573047; doi:10.1021/acsomega.5c06935)
Supplement: Supplementary file 8 [file ao5c06935_si_008.cif]

data_Naphthalene_24.5GPa_IAM
_audit_creation_date               2024-11-08
_audit_creation_method
;
Olex2 1.5
(compiled 2024.02.16 svn.r378c4104 for OlexSys, GUI svn.r6928)
;
_audit_contact_author_address      ?
_audit_contact_author_email        ?
_audit_contact_author_name         ''
_audit_contact_author_phone        ?
_publ_contact_author_id_orcid      ?
_publ_section_references
;
Bourhis, L.J., Dolomanov, O.V., Gildea, R.J., Howard, J.A.K., Puschmann, H.
 (2015). Acta Cryst. A71, 59-75.

Dolomanov, O.V., Bourhis, L.J., Gildea, R.J, Howard, J.A.K. & Puschmann, H.
 (2009), J. Appl. Cryst. 42, 339-341.

Kleemiss, F., Dolomanov, O.V., Bodensteiner, M., Peyerimhoff, N., Midgley, L.,
Bourhis, L.J., Genoni, A., Malaspina, L.A., Jayatilaka, D., Spencer, J.L.,
White, F., Grundkoetter-Stock, B., Steinhauer, S., Lentz, D., Puschmann, H.,
Grabowsky, S. (2021), Chem. Sci., 12, 1675-1692.

Sheldrick, G.M. (2015). Acta Cryst. A71, 3-8.
;
_chemical_formula_moiety           'C10 H8'
_chemical_formula_sum              'C10 H8'
_chemical_formula_weight           128.175
loop_
  _atom_type_symbol
  _atom_type_scat_dispersion_real
  _atom_type_scat_dispersion_imag
  _atom_type_scat_source
  _atom_type_scat_dispersion_source
 C -0.00040 0.00040 'NoSpherA2: Chem.Sci. 2021, DOI:10.1039/D0SC05526C'
 'Brennan, Cowan, Rev. Sci. Instrum., 1992, 63, 850'
 H 0.00000 0.00000 'NoSpherA2: Chem.Sci. 2021, DOI:10.1039/D0SC05526C'
 'Brennan, Cowan, Rev. Sci. Instrum., 1992, 63, 850'

_space_group_crystal_system        'monoclinic'
_space_group_IT_number             14
_space_group_name_H-M_alt          'P 1 21/c 1'
_space_group_name_Hall             '-P 2ybc'
loop_
  _space_group_symop_id
  _space_group_symop_operation_xyz
 1 x,y,z
 2 -x,y+1/2,-z+1/2
 3 -x,-y,-z
 4 x,-y-1/2,z-1/2

_symmetry_Int_Tables_number        14
_cell_length_a                     6.311(14)
_cell_length_b                     5.1374(7)
_cell_length_c                     6.5216(18)
_cell_angle_alpha                  90
_cell_angle_beta                   106.01(10)
_cell_angle_gamma                  90
_cell_volume                       203.2(5)
_cell_formula_units_Z              2
_cell_measurement_reflns_used      129
_cell_measurement_theta_max        19.8230
_cell_measurement_temperature           293(2)
_cell_measurement_theta_min        2.6820
_exptl_absorpt_coefficient_mu      0.051
_exptl_absorpt_correction_T_max    1.00000
_exptl_absorpt_correction_T_min    0.20729
_exptl_absorpt_correction_type     multi-scan
_exptl_absorpt_process_details
;
CrysAlisPro 1.171.42.49 (Rigaku Oxford Diffraction, 2022)
Empirical absorption correction using spherical harmonics,
implemented in SCALE3 ABSPACK scaling algorithm.
;
_exptl_crystal_density_diffrn      2.095
_exptl_crystal_colour                   'clear colourless'
_exptl_crystal_colour_lustre            clear
_exptl_crystal_colour_primary           colourless
_exptl_crystal_size_max                 0.013
_exptl_crystal_size_mid                 0.012
_exptl_crystal_size_min                 0.012
_exptl_crystal_description              block
_exptl_crystal_F_000               135.992
_diffrn_reflns_av_R_equivalents    0.0234
_diffrn_reflns_av_unetI/netI       0.0417
_diffrn_reflns_Laue_measured_fraction_full  0.3035
_diffrn_reflns_Laue_measured_fraction_max  0.1833
_diffrn_reflns_limit_h_max         2
_diffrn_reflns_limit_h_min         -4
_diffrn_reflns_limit_k_max         9
_diffrn_reflns_limit_k_min         -9
_diffrn_reflns_limit_l_max         12
_diffrn_reflns_limit_l_min         -10
_diffrn_reflns_number              423
_diffrn_ambient_temperature             293(2)
_diffrn_reflns_point_group_measured_fraction_full  0.3035
_diffrn_reflns_point_group_measured_fraction_max  0.1833
_diffrn_reflns_theta_full          12.9605
_diffrn_reflns_theta_max           21.08
_diffrn_reflns_theta_min           2.70
_diffrn_detector                   'Hybrid Pixel Array Detector'
_diffrn_detector_area_resol_mean   13.3333
_diffrn_measured_fraction_theta_full  0.3035
_diffrn_measured_fraction_theta_max  0.1833
_diffrn_measurement_details
;
List of Runs (angles in degrees, time in seconds):

  # Type    Start    End  Width  t~exp~   \w     \q     \k     \f   Frames
--------------------------------------------------------------------------
  1  \w    -24.00  28.50   0.50    1.00    --    0.00   0.00   0.00  105
;
_diffrn_measurement_device         'abstract diffractometer'
_diffrn_measurement_device_type   
 'esperanto-CrysAlisPro-abstract goniometer imported esperanto images'
_diffrn_measurement_method         '\w scans'
_diffrn_orient_matrix_axis[1]      matrixX
_diffrn_orient_matrix_axis[2]      matrixY
_diffrn_orient_matrix_axis[3]      matrixZ
_diffrn_orient_matrix_type        
 'CrysAlisPro convention (1999,Acta A55,543-557)'
_diffrn_orient_matrix_UB_11        -0.0564288000
_diffrn_orient_matrix_UB_12        -0.0088543000
_diffrn_orient_matrix_UB_13        0.0087790000
_diffrn_orient_matrix_UB_21        -0.0250843000
_diffrn_orient_matrix_UB_22        0.0388807000
_diffrn_orient_matrix_UB_23        -0.0486755000
_diffrn_orient_matrix_UB_31        -0.0080246000
_diffrn_orient_matrix_UB_32        -0.0602938000
_diffrn_orient_matrix_UB_33        -0.0326248000
_diffrn_radiation_monochromator    synchrotron
_diffrn_radiation_probe            x-ray
_diffrn_radiation_type             synchrotron
_diffrn_radiation_wavelength       0.37380
_diffrn_source                     synchrotron
_reflns_Friedel_coverage           0.0
_reflns_limit_h_max                4
_reflns_limit_h_min                -3
_reflns_limit_k_max                9
_reflns_limit_k_min                0
_reflns_limit_l_max                12
_reflns_limit_l_min                0
_reflns_number_gt                  169
_reflns_number_total               277
_reflns_threshold_expression       I>=2u(I)
_computing_cell_refinement         'CrysAlisPro 1.171.42.49 (Rigaku OD, 2022)'
_computing_data_collection         'CrysAlisPro 1.171.42.49 (Rigaku OD, 2022)'
_computing_data_reduction          'CrysAlisPro 1.171.42.49 (Rigaku OD, 2022)'
_computing_molecular_graphics      'Olex2 1.5 (Dolomanov et al., 2009)'
_computing_publication_material    'Olex2 1.5 (Dolomanov et al., 2009)'
_computing_structure_refinement    'olex2.refine 1.5 (Bourhis et al., 2015)'
_computing_structure_solution      'SHELXT 2014/5 (Sheldrick, 2014)'
_refine_diff_density_max           0.2805
_refine_diff_density_min           -0.2397
_refine_diff_density_rms           0.0800
_refine_ls_d_res_high              0.5197
_refine_ls_d_res_low               3.9735
_refine_ls_goodness_of_fit_ref     0.9783
_refine_ls_hydrogen_treatment      constr
_refine_ls_matrix_type             full
_refine_ls_number_constraints      8
_refine_ls_number_parameters       46
_refine_ls_number_reflns           277
_refine_ls_number_restraints       0
_refine_ls_R_factor_all            0.1299
_refine_ls_R_factor_gt             0.0958
_refine_ls_restrained_S_all        0.9783
_refine_ls_shift/su_max            0.0010
_refine_ls_shift/su_mean           0.0002
_refine_ls_structure_factor_coef   Fsqd
_refine_ls_weighting_details      
 'w=1/[\s^2^(Fo^2^)+(0.1889P)^2^] where P=(Fo^2^+2Fc^2^)/3'
_refine_ls_weighting_scheme        calc
_refine_ls_wR_factor_gt            0.2326
_refine_ls_wR_factor_ref           0.2571
_olex2_refinement_description
;
1. Fixed Uiso
 At 1.2 times of:
  All C(H) groups
2.a Aromatic/amide H refined with riding coordinates:
 C1(H1), C2(H2), C3(H3), C4(H4)
;
_olex2_refine_details
;
Refinement using NoSpherA2, an implementation of
NOn-SPHERical Atom-form-factors in Olex2.
Please cite:
F. Kleemiss et al. Chem. Sci. DOI 10.1039/D0SC05526C - 2021
NoSpherA2 implementation of HAR makes use of
tailor-made aspherical atomic form factors calculated
on-the-fly from a Hirshfeld-partitioned electron density (ED) - not from
spherical-atom form factors.

The ED is calculated from a gaussian basis set single determinant SCF
wavefunction - either Hartree-Fock or DFT using selected funtionals
 - for a fragment of the crystal.
This fragment can be embedded in an electrostatic crystal field by employing cluster charges
or modelled using implicit solvation models, depending on the software used.
The following options were used:
   SOFTWARE:       ORCA 5.0
   PARTITIONING:   NoSpherA2
   INT ACCURACY:   Normal
   METHOD:         PBE0
   BASIS SET:      def2-SVP
   CHARGE:         0
   MULTIPLICITY:   1
   DATE:           2024-11-08_14-11-12
;
_atom_sites_solution_primary       dual
loop_
  _atom_site_label
  _atom_site_type_symbol
  _atom_site_fract_x
  _atom_site_fract_y
  _atom_site_fract_z
  _atom_site_U_iso_or_equiv
  _atom_site_adp_type
  _atom_site_occupancy
  _atom_site_refinement_flags_posn
 C1 C 0.4154(18) 0.7919(5) 0.3428(5) 0.050(5) Uani 1.000000 .
 H1 H 0.4632(18) 0.9624(5) 0.3376(5) 0.060(6) Uiso 1.000000 R
 C2 C 0.2242(17) 0.7150(6) 0.2071(6) 0.041(5) Uani 1.000000 .
 H2 H 0.1470(17) 0.8261(6) 0.0998(6) 0.049(6) Uiso 1.000000 R
 C3 C 0.1433(18) 0.4708(6) 0.2283(5) 0.049(5) Uani 1.000000 .
 H3 H 0.0099(18) 0.4173(6) 0.1365(5) 0.059(5) Uiso 1.000000 R
 C4 C 0.2564(17) 0.3104(5) 0.3807(5) 0.062(5) Uani 1.000000 .
 H4 H 0.1966(17) 0.1494(5) 0.3985(5) 0.075(6) Uiso 1.000000 R
 C5 C 0.4589(17) 0.3783(5) 0.5112(5) 0.044(5) Uani 1.000000 .

loop_
  _atom_site_aniso_label
  _atom_site_aniso_U_11
  _atom_site_aniso_U_22
  _atom_site_aniso_U_33
  _atom_site_aniso_U_12
  _atom_site_aniso_U_13
  _atom_site_aniso_U_23
 C1 0.097(13) 0.0222(11) 0.0244(14) -0.0014(19) 0.006(3) 0.0010(10)
 C2 0.066(13) 0.0258(12) 0.0269(15) -0.0063(18) 0.005(3) 0.0018(10)
 C3 0.090(12) 0.0257(13) 0.0257(14) -0.001(2) 0.005(3) -0.0013(10)
 C4 0.130(14) 0.0224(12) 0.0249(14) -0.000(2) 0.005(4) 0.0004(11)
 C5 0.075(13) 0.0250(13) 0.0251(13) -0.0037(19) 0.002(3) -0.0028(11)

loop_
  _geom_bond_atom_site_label_1
  _geom_bond_atom_site_label_2
  _geom_bond_distance
  _geom_bond_site_symmetry_2
  _geom_bond_publ_flag
 C1 H1 0.9300 . ?
 C1 C2 1.344(10) . ?
 C1 C5 1.372(6) 3_666 ?
 C2 H2 0.9300 . ?
 C2 C3 1.376(7) . ?
 C3 H3 0.9300 . ?
 C3 C4 1.336(6) . ?
 C4 H4 0.9300 . ?
 C4 C5 1.371(10) . ?
 C5 C5 1.377(11) 3_666 ?

loop_
  _geom_angle_atom_site_label_1
  _geom_angle_atom_site_label_2
  _geom_angle_atom_site_label_3
  _geom_angle
  _geom_angle_site_symmetry_1
  _geom_angle_site_symmetry_3
  _geom_angle_publ_flag
 C2 C1 H1 119.62(18) . . ?
 C5 C1 H1 119.6(4) 3_666 . ?
 C5 C1 C2 120.8(4) 3_666 . ?
 H2 C2 C1 120.2(2) . . ?
 C3 C2 C1 119.5(4) . . ?
 C3 C2 H2 120.2(3) . . ?
 H3 C3 C2 120.0(3) . . ?
 C4 C3 C2 120.0(7) . . ?
 C4 C3 H3 120.0(5) . . ?
 H4 C4 C3 119.3(5) . . ?
 C5 C4 C3 121.3(6) . . ?
 C5 C4 H4 119.3(2) . . ?
 C4 C5 C1 122.0(5) . 3_666 ?
 C5 C5 C1 119.3(9) 3_666 3_666 ?
 C5 C5 C4 118.6(6) 3_666 . ?

loop_
  _geom_torsion_atom_site_label_1
  _geom_torsion_atom_site_label_2
  _geom_torsion_atom_site_label_3
  _geom_torsion_atom_site_label_4
  _geom_torsion
  _geom_torsion_site_symmetry_1
  _geom_torsion_site_symmetry_2
  _geom_torsion_site_symmetry_3
  _geom_torsion_site_symmetry_4
  _geom_torsion_publ_flag
 C1 C2 C3 C4 -1.1(10) . . . . ?
 C1 C5 C4 C3 -174.9(9) 3_666 . . . ?
 C1 C5 C5 C1 180.0(10) . 3_666 . 3_666 ?
 C1 C5 C5 C4 2.3(9) . 3_666 . . ?
 C2 C3 C4 C5 -3.4(11) . . . . ?
 C3 C4 C5 C5 2.8(11) . . . 3_666 ?
 C4 C5 C5 C4 -180.0(11) . . 3_666 3_666 ?

loop_
  _diffrn_refln_index_h
  _diffrn_refln_index_k
  _diffrn_refln_index_l
  _diffrn_refln_intensity_net
  _diffrn_refln_intensity_u
 0 0 2 9163.77 25.39
 0 0 -2 9162.54 27.73
 0 0 -3 4.43 7.74
 0 0 3 1.39 5.81
 0 0 4 93.94 8.84
 0 0 -4 77.9 11.29
 0 0 5 2.98 8.39
 0 0 -5 -2.4 13.49
 0 0 -6 320.13 21.89
 0 0 7 -10.78 13.31
 0 0 8 300.17 17.4
 0 0 9 3.28 17.21
 0 0 10 53.61 20.24
 0 0 11 0.33 21.45
 0 1 -1 2200.07 13.88
 0 -1 1 2178.1 12.77
 0 1 -2 1345.1 14.84
 0 -1 2 1331.03 13.63
 0 1 2 1367.49 6.02
 0 -1 -3 5912.67 23.75
 0 1 3 5900.75 16.95
 0 -1 3 5908.21 28.5
 0 -1 -4 -0.78 9.58
 0 1 -4 7.26 12.85
 0 1 5 160.54 8.43
 0 -1 5 172.06 11.86
 0 1 -5 134.47 17.12
 0 -1 -5 149.82 16.29
 0 1 6 5.17 9.71
 0 -1 6 0.17 11.61
 0 -1 -6 -9.47 20.51
 0 1 -6 21.59 22.52
 0 1 -7 438.82 32.74
 0 1 7 521.39 15.26
 0 1 8 637.07 19.4
 0 -1 8 672.43 21.61
 0 -1 9 -7.18 18.88
 0 -1 10 47.61 21.29
 0 1 10 27.78 19.3
 0 1 11 29.35 21.26
 0 1 12 0.34 23.3
 0 2 0 9999 28.17
 0 -2 0 9996.22 20.26
 0 2 -1 3478.72 21.66
 0 -2 1 3471.32 18.04
 0 -2 2 51.95 7.35
 0 -2 3 303.51 11.57
 0 2 4 2741.02 13.36
 0 -2 4 2745.72 25.36
 0 -2 5 610.85 16.36
 0 2 5 610.6 10.29
 0 -2 6 355.46 15.86
 0 2 6 376.19 11.37
 0 2 -6 344.93 29
 0 2 7 153.14 12.2
 0 2 -7 202.49 35.54
 0 -2 8 12.31 17.94
 0 2 8 7.6 13.27
 0 2 -8 -21.23 43.69
 0 -2 9 -12.06 20.05
 0 2 9 7.61 15.83
 0 2 11 -6.05 20.72
 0 -3 0 -1.18 3.58
 0 -3 1 1463.32 13.05
 0 3 -1 1455.78 20.2
 0 3 -2 234.29 15.27
 0 -3 2 273.31 10.25
 0 -3 3 596.88 14.7
 0 3 -4 23.77 20.53
 0 -3 4 21.82 12.22
 0 -3 5 42.37 13.2
 0 3 -5 26.9 23.72
 0 -3 6 331.58 17.55
 0 -3 7 12.55 16.91
 0 3 7 0.6 10.09
 0 3 -7 -1.79 39.5
 0 -3 8 224.83 21.81
 0 3 -8 184.9 51.83
 0 -3 9 296.74 25.01
 0 3 10 17.02 17.58
 0 -4 0 361.61 7.18
 0 -4 1 9.66 6.31
 0 -4 -1 5.71 5.58
 0 4 -1 -1.79 21.86
 0 -4 2 3080.38 19.7
 0 -4 3 1796.01 18.98
 0 4 -3 1888.01 33.33
 0 -4 4 62.84 12.48
 0 4 -4 72.92 28.58
 0 -4 5 1038.47 21.33
 0 4 -5 933.4 39.22
 0 4 -6 149.83 40.57
 0 -4 6 99.08 17.88
 0 4 -7 -6.48 48.24
 0 -4 7 0.84 20.33
 0 -4 8 43.71 23.62
 0 -5 0 -1.99 7.06
 0 -5 1 213.5 8.95
 0 -5 -1 222.09 9.06
 0 5 -2 195.35 37.93
 0 -5 3 50.26 11.23
 0 5 -3 67.95 36.01
 0 -5 4 31.27 13.79
 0 -5 5 1886.86 27.93
 0 5 -5 1793.16 57.31
 0 -5 6 30.39 20.79
 0 5 -6 5.92 49.52
 0 -5 7 2.28 23.98
 0 -6 1 366.68 11.64
 0 -6 2 -4.75 10.46
 0 -6 5 30.54 18.93
 0 -6 6 30.14 23.48
 0 -7 1 111.27 11.7
 0 -7 2 35.3 12.37
 0 -7 3 48.24 14.61
 0 -7 4 93.02 17.9
 0 -7 5 348.29 24.8
 0 -8 0 6.24 15.51
 0 -8 1 17.04 13.36
 0 -8 2 45.77 14.13
 0 -8 3 123.79 16.52
 0 -8 4 190.09 20.7
 0 -9 1 0.42 15.81
 0 -9 2 7.55 15.11
 0 -9 3 42.9 17.17
 0 -9 4 3.27 19.9
 -1 0 10 25.6 12.25
 -1 0 9 0.85 10.97
 -1 0 8 734.01 17.92
 -1 0 7 14 14.86
 -1 0 6 155.05 14.17
 -1 0 -2 467.54 6.36
 -1 0 -3 -3.4 4.4
 1 0 3 1.61 7.8
 -1 0 -4 858.66 12.04
 1 0 4 857.65 16.15
 -1 0 -5 -1.42 11.67
 -1 0 -6 7479.88 40.73
 1 0 7 5.84 22.18
 -1 0 -8 78.19 19.49
 1 0 8 61.4 24.12
 -1 0 -9 10.79 25.46
 1 0 9 6.04 26.66
 -1 0 -10 15.62 35.45
 1 0 11 -18.07 32.61
 -1 1 11 7.16 14.04
 -1 1 10 2.82 12.28
 -1 -1 9 157.64 13.92
 -1 1 9 158.24 12
 -1 1 7 181.44 13.48
 -1 -1 6 132.92 15.75
 -1 1 -2 56.14 4.31
 -1 -1 -2 63.93 4.47
 -1 -1 -3 2414.64 12.84
 -1 1 -4 57.87 9.95
 1 -1 4 42.95 12.47
 1 1 4 41.36 10.31
 -1 -1 -5 87.03 11.03
 1 -1 5 73.09 16
 -1 1 -5 90.3 13.9
 -1 1 -6 181.31 18.78
 -1 -1 -6 163.52 14.8
 -1 -1 -7 74.56 15.74
 -1 1 -7 82.77 19.71
 1 1 7 28.82 18.54
 -1 -1 -8 23.65 16.41
 1 -1 8 29.28 26.58
 -1 1 -8 12.12 20.97
 1 1 8 6.16 21.29
 -1 1 -9 94.46 29.52
 -1 -1 -9 61.78 24.97
 1 1 9 45.54 24.98
 1 -1 9 57.39 30.58
 1 1 10 -6.05 27.4
 1 -1 10 -18.32 32.33
 1 1 11 4.09 32.98
 -1 2 11 28.31 14.46
 -1 2 10 -1.14 12.57
 -1 2 9 76 11.14
 -1 -2 8 40.22 15.73
 -1 2 7 72.85 9.87
 -1 -2 7 61.16 17.89
 -1 -2 6 341.33 20.25
 -1 2 6 320.67 12.49
 -1 -2 5 717.36 20.78
 -1 2 5 667.32 12.86
 -1 -2 4 9.15 14.95
 -1 2 4 5.8 6.86
 -1 2 -1 1117.12 9.14
 -1 2 -2 2766.43 14.56
 -1 2 -3 353.63 10.18
 -1 -2 -3 343.61 6.16
 1 -2 3 333.78 13.49
 -1 2 -4 81.35 12.89
 1 -2 4 54.98 14.59
 -1 2 -5 183.99 16.13
 -1 -2 -5 181.4 9.81
 -1 -2 -6 436.93 14.71
 -1 2 -6 488.22 22.96
 -1 -2 -7 30.8 12.17
 -1 2 -7 34.74 21.53
 1 -2 7 39.32 24.72
 -1 2 -8 2.53 23.22
 1 -2 8 21.23 28
 -1 -2 -8 5.34 17.49
 1 -2 9 -22.32 32.2
 -1 3 10 6.61 12.46
 -1 3 9 5.24 10.52
 -1 3 8 14 8.5
 -1 -3 7 7.61 17.59
 -1 3 7 2.69 6.61
 -1 3 6 54.97 6.16
 -1 -3 6 98.22 21.74
 -1 -3 5 77.9 19.78
 -1 3 5 66.68 7.51
 -1 -3 4 3254.92 37.73
 -1 -3 3 4517.29 43.52
 1 -3 1 36.71 9.46
 -1 3 -1 30.94 5.16
 -1 3 -2 136.45 8.51
 -1 3 -3 283.64 15.66
 -1 -3 -4 23.76 5.86
 -1 3 -4 16.75 13.92
 -1 3 -5 152.27 19.29
 1 -3 5 99.42 20.33
 -1 -3 -6 5.82 8.81
 1 -3 6 23.32 22.98
 1 -3 7 87.46 27.49
 -1 3 -7 96.07 22.6
 1 -3 8 31.04 31.17
 -1 4 8 1.44 8.07
 -1 4 7 4.39 6.49
 -1 -4 6 439.93 25.54
 -1 -4 4 548.47 25.07
 -1 -4 3 1466.84 27.73
 -1 -4 2 724.6 24.01
 -1 -4 1 -3.71 17.81
 -1 4 1 -0.7 5.37
 -1 -4 -1 3249.35 21.19
 -1 4 -1 3264.52 23.18
 1 -4 2 71.28 12.73
 -1 4 -3 1738.03 22.34
 -1 4 -4 1844.89 28.12
 -1 4 -5 0.08 21.1
 -1 4 -6 84.9 21.21
 -1 4 -7 -25.55 23.51
 1 -4 7 7.97 29.13
 -1 -5 5 11.17 21.23
 -1 -5 4 54.35 21.8
 -1 -5 3 61.05 20.51
 -1 5 2 16.66 8.22
 -1 -5 1 52.46 13.54
 -1 5 1 45.51 10.72
 -1 5 0 117 12.38
 -1 -5 0 101.81 10.65
 -1 5 -1 2248.16 23.92
 -1 -5 -1 2327.08 14.77
 1 -5 2 36.97 14.04
 -1 5 -2 38.27 15.9
 -1 -5 -2 18.38 3.08
 -1 5 -3 8.98 18.25
 1 -5 3 10.52 15.52
 1 -5 4 83.06 19.34
 -1 5 -5 151.2 21.05
 -1 5 -6 7.62 22.39
 1 -5 6 -10.63 27.44
 1 -5 7 23.93 33.48
 -1 -6 2 128.6 13.27
 -1 6 1 13.95 14.95
 -1 -6 1 19.39 9.88
 -1 6 0 20.1 14.15
 -1 6 -1 221.63 16.55
 1 -6 1 239.24 16.8
 -1 6 -2 38.38 16.92
 1 -6 2 42.77 15.35
 -1 6 -3 83.12 17.84
 1 -6 3 97.13 17.8
 -1 6 -4 19.93 19.88
 1 -6 5 117.92 25.66
 -1 6 -5 98.91 22.51
 1 -6 6 28.99 31.05
 -1 -7 3 5.35 12.15
 -1 -7 1 14.59 7.93
 -1 7 0 164.55 25.23
 -1 7 -1 260.93 24.28
 -1 -7 -1 214.79 8.19
 1 -7 2 24.28 16.96
 -1 7 -3 17.04 23.25
 1 -7 3 10.83 18
 -1 7 -4 5.29 24.99
 1 -7 4 0.08 21.13
 1 -7 5 59.47 26.57
 -1 -8 2 4.57 10.86
 -1 -8 1 18.64 9.61
 -1 -8 0 6.23 8.79
 -1 8 -3 170.31 33.4
 1 -8 3 77.48 20.65
 1 -8 4 43.96 23.27
 1 -9 3 10.31 24.41
 -2 0 -3 -2.75 6.43
 -2 0 -4 1789.66 15.66
 -2 0 -5 1.84 7.86
 -2 0 -6 312.09 14.07
 -2 0 -7 -9.39 16.73
 -2 0 -8 60.08 19.57
 -2 0 -9 6.68 22.77
 -2 1 -3 0.42 6.36
 -2 1 -4 802.35 11.91
 -2 -1 -4 819.9 12.35
 -2 1 -5 822.68 13.73
 2 -1 6 42.63 31.13
 -2 1 -6 33.66 14.17
 -2 -1 -6 37.7 11.08
 -2 1 -7 17.14 17.66
 -2 -1 -7 21.32 15.56
 2 -1 7 8.41 37.15
 2 -1 8 21.22 43.47
 -2 -1 -8 16.31 19.7
 -2 -1 -9 63.81 20.3
 2 -1 9 32.2 49.86
 -2 -1 -10 7.63 23.33
 -2 2 -2 73.68 6.39
 -2 2 -3 202.18 8.02
 2 -2 4 77.14 24.62
 -2 -2 -4 66.91 8.98
 -2 -2 -5 29.02 7.71
 2 -2 5 54.51 29.35
 -2 2 -6 175.73 17.43
 -2 -2 -6 198.33 11.63
 -2 -2 -7 205.54 15.04
 -2 2 -7 184.3 19.46
 -2 2 -8 209.83 25.01
 -2 -2 -9 20.21 17.24
 2 -2 9 10.93 53.91
 -2 -2 -10 -6.46 23.44
 -2 3 0 10.21 5.36
 -2 3 -3 638.48 10.51
 -2 3 -4 420.45 11.26
 -2 -3 -4 398.39 11.41
 2 -3 5 20.69 31.72
 -2 3 -5 69.85 13.97
 -2 -3 -6 317.12 11.85
 2 -3 6 201.91 39.96
 2 -3 7 18.25 44.8
 -2 3 -7 27.22 18.58
 -2 -3 -8 22.63 12.92
 2 -3 8 52.04 53.4
 -2 4 8 27.25 7.31
 -2 4 -1 147.24 7.07
 -2 4 -2 265.17 8.1
 -2 4 -3 750.13 14.01
 2 -4 3 829.84 31.33
 -2 4 -4 86.91 13.37
 2 -4 4 76.77 27.7
 2 -4 5 21.15 32.32
 -2 4 -5 -1.12 15.4
 -2 -4 -5 2.71 5.51
 -2 4 -6 180.1 18.35
 -2 5 6 4.06 3.42
 -2 5 2 14.47 4.73
 -2 5 1 1366.83 10.08
 -2 5 0 327.89 7.47
 -2 5 -1 -0.97 7.99
 -2 5 -2 46.92 9.93
 -2 5 -3 209.63 15.12
 -2 5 -4 5.06 15.01
 -2 -5 -4 2.14 4.33
 2 -5 4 10.36 28.17
 -2 -5 -5 8.36 5.14
 2 -5 5 -5.84 33.49
 -2 5 -5 44.67 16.37
 2 -5 6 32.94 41.37
 -2 6 4 15.27 5.52
 -2 6 3 66.32 7.07
 -2 6 2 2.26 7.26
 -2 6 0 62.84 10.92
 -2 6 -1 81.69 12.07
 -2 6 -2 25.14 12.8
 -2 6 -3 703.17 18.4
 2 -6 3 498.31 33.13
 -2 6 -4 43.09 17.84
 2 -6 4 26.61 29.13
 2 -6 5 -47.28 34.09
 -2 6 -5 -5.36 19.98
 -2 7 3 4.84 9.78
 -2 7 2 131.05 10.9
 -2 7 1 280.71 13.97
 -2 7 0 179.6 14.48
 -2 7 -1 -5.84 14.73
 -2 7 -2 2.32 16.44
 -2 7 -3 16.82 15.89
 -2 7 -4 58.37 18.3
 2 -7 4 16.64 32.14
 2 -7 5 39.36 35.18
 -2 8 1 50.76 15.17
 -2 8 -1 110.89 15.33
 -2 8 -2 61.92 16.06
 -2 8 -3 22.86 16.8
 -2 9 -2 108.88 23.46
 -3 0 -5 -2.08 9.48
 -3 0 -7 4.24 12.95
 -3 0 -8 -4.41 19.69
 -3 0 -9 -8.32 21.36
 -3 1 -4 594.83 12.32
 -3 1 -5 42.11 9.22
 -3 1 -6 0.55 9.12
 -3 -1 -6 -3.53 9.62
 -3 1 -7 274.89 15.63
 -3 2 -6 84.83 10.82
 -3 2 -7 29.96 14.31
 -3 -2 -7 46.58 13.85
 -3 -2 -9 29.18 23.04
 -3 -2 -10 -0.25 24.99
 -3 3 -3 20.9 8.27
 -3 3 -4 5.2 8.13
 -3 3 -5 -0.88 8.32
 -3 -3 -6 1.85 10.19
 -3 -3 -7 -4.32 12.67
 -3 4 -4 18.25 8.54
 -3 4 -5 -4.25 11.25
 -3 4 -6 192.59 16.44
 -3 -4 -7 50.07 12.52
 -3 5 0 6.47 7.12
 -3 5 -3 20.25 8.01
 -3 5 -4 -0.79 10.91
 -3 5 -5 629.56 19.36
 -3 6 2 33.54 6.44
 -3 6 0 3.44 6.31
 -3 6 -1 25.41 7.16
 -3 6 -2 14.53 9.65
 -3 6 -3 42.44 11.51
 -3 6 -4 1.51 14.79
 -3 7 4 -0.05 5.29
 -3 7 3 2.76 6.43
 -3 7 2 13.66 6.94
 -3 7 1 372.79 10.39
 -3 7 -1 123.53 12.46
 -3 7 -2 86.55 14.19
 -3 7 -3 5.85 13.97
 -3 8 1 88.15 11.05
 -3 8 0 21.97 11.56
 -3 8 -1 27.93 12.61
 -3 8 -2 9.11 15.03
 -4 3 -6 19.37 9.26
 -4 4 -5 19.45 8.97
 -4 5 -4 17.1 8.61
 -4 6 -3 0.03 8.15
 -4 7 -2 -4.6 10.07

_iucr_refine_fcf_details
;
data_Naphthalene_24.5GPa_IAM
_computing_structure_refinement   'olex2.refine 1.5 (Bourhis et al., 2015)'
_shelx_refln_list_code            4
loop_
  _space_group_symop_id
  _space_group_symop_operation_xyz
  1  x,y,z
  2  -x,y+1/2,-z+1/2
  3  -x,-y,-z
  4  x,-y-1/2,z-1/2

_space_group_crystal_system       monoclinic
_space_group_IT_number            14
_space_group_name_H-M_alt         'P 1 21/c 1'
_space_group_name_Hall            '-P 2ybc'
_symmetry_space_group_name_H-M    'P 1 21/c 1'
_symmetry_space_group_name_Hall   '-P 2ybc'
_symmetry_Int_Tables_number       14
_cell_length_a                    6.311(14)
_cell_length_b                    5.1374(7)
_cell_length_c                    6.5216(18)
_cell_angle_alpha                 90
_cell_angle_beta                  106.01(10)
_cell_angle_gamma                 90
_cell_volume                      203.2(5)
loop_
  _refln_index_h
  _refln_index_k
  _refln_index_l
  _refln_F_squared_calc
  _refln_F_squared_meas
  _refln_F_squared_sigma
  _refln_F_squared_weight
  _refln_observed_status
-3 6 2 2.961 1.783 0.342 140.875 o
-3 7 1 16.636 19.816 0.552 4.327 o
-3 7 2 0.959 0.726 0.369 303.280 o
-3 7 3 0.072 0.147 0.342 424.060 o
-3 7 4 0.007 -0.003 0.281 628.308 o
-3 8 1 3.528 4.686 0.587 55.708 o
-2 4 8 1.494 1.448 0.389 216.883 o
-2 5 1 81.619 72.654 0.536 0.225 o
-2 5 2 0.781 0.769 0.251 586.076 o
-2 5 6 0.411 0.216 0.182 1331.390 o
-2 6 2 0.105 0.120 0.386 332.621 o
-2 6 3 3.635 3.525 0.376 82.332 o
-2 6 4 1.326 0.812 0.293 371.658 o
-2 7 1 9.939 14.921 0.743 9.278 o
-2 7 2 7.721 6.966 0.579 21.349 o
-2 7 3 0.607 0.257 0.520 178.162 o
-2 8 1 2.020 2.698 0.806 59.838 o
-1 0 6 7.652 8.242 0.753 17.960 o
-1 0 8 34.584 39.017 0.953 1.050 o
-1 0 10 1.135 1.361 0.651 104.312 o
-1 1 6 6.237 7.065 0.837 22.428 o
-1 1 7 9.088 9.644 0.717 13.865 o
-1 1 9 8.163 8.398 0.483 18.694 o
-1 1 10 0.006 0.150 0.653 116.570 o
-1 1 11 0.248 0.381 0.746 88.712 o
-1 2 4 0.038 0.364 0.331 449.145 o
-1 2 5 27.473 36.247 1.330 1.430 o
-1 2 6 13.345 17.362 0.565 6.198 o
-1 2 7 3.948 3.746 0.459 66.368 o
-1 2 8 1.848 2.138 0.836 59.561 o
-1 2 9 3.544 4.040 0.592 59.021 o
-1 2 10 0.084 -0.061 0.668 111.252 o
-1 2 11 1.275 1.505 0.769 75.733 o
-1 3 5 2.817 3.630 0.373 103.559 o
-1 3 6 2.544 3.210 1.149 31.160 o
-1 3 7 0.107 0.214 0.329 456.174 o
-1 3 8 0.604 0.744 0.452 226.589 o
-1 3 9 0.004 0.279 0.559 158.711 o
-1 3 10 0.509 0.351 0.662 111.364 o
-1 4 1 0.010 -0.074 0.273 665.151 o
-1 4 7 0.941 0.233 0.345 363.269 o
-1 4 8 0.621 0.077 0.429 260.227 o
-1 5 1 2.102 2.574 0.447 130.115 o
-1 5 2 0.917 0.886 0.437 225.562 o
-1 5 3 2.615 3.245 1.090 33.715 o
-1 5 4 0.940 2.889 1.159 34.669 o
-1 5 5 0.005 0.594 1.128 38.967 o
-1 6 1 0.926 0.916 0.438 223.418 o
-1 6 2 5.029 6.836 0.705 30.488 o
-1 7 1 0.874 0.776 0.422 244.785 o
-1 7 3 0.070 0.284 0.646 118.903 o
-1 8 1 1.167 0.991 0.511 163.006 o
-1 8 2 0.028 0.243 0.577 148.924 o
0 0 2 385.369 487.072 0.995 0.008 o
0 0 4 4.049 4.706 0.426 59.715 o
0 0 6 21.465 17.017 1.164 3.183 o
0 0 8 20.764 15.956 0.925 3.559 o
0 0 10 1.458 2.850 1.076 38.532 o
0 1 1 80.024 116.316 0.584 0.164 o
0 1 2 62.173 72.275 0.640 0.323 o
0 1 3 267.744 313.904 0.660 0.017 o
0 1 4 0.011 0.141 0.408 297.877 o
0 1 5 8.470 8.487 0.371 18.390 o
0 1 6 0.139 0.197 0.355 390.628 o
0 1 7 28.422 27.036 2.195 1.518 o
0 1 8 35.505 34.727 0.940 1.099 o
0 1 9 0.077 -0.382 1.004 49.322 o
0 1 10 2.468 1.978 0.760 64.748 o
0 1 11 2.168 1.560 1.130 35.110 o
0 1 12 0.302 0.018 1.239 32.355 o
0 2 0 462.196 531.402 0.874 0.006 o
0 2 1 157.780 184.680 0.737 0.050 o
0 2 2 1.746 2.761 0.391 161.456 o
0 2 3 13.297 16.133 0.615 6.521 o
0 2 4 126.636 145.754 0.628 0.079 o
0 2 5 32.965 32.460 0.463 1.287 o
0 2 6 19.975 19.523 0.540 3.469 o
0 2 7 11.777 8.494 1.312 8.575 o
0 2 8 0.433 0.267 0.551 160.988 o
0 2 9 0.712 -0.057 0.660 111.840 o
0 2 11 0.980 -0.322 1.101 40.447 o
0 3 1 71.053 77.665 0.583 0.259 o
0 3 2 15.431 13.950 1.037 5.496 o
0 3 3 22.749 31.727 0.781 2.048 o
0 3 4 0.889 1.199 0.558 143.294 o
0 3 5 2.575 1.971 0.613 86.107 o
0 3 6 14.343 17.625 0.933 5.298 o
0 3 7 0.524 0.219 0.450 237.975 o
0 3 8 10.918 11.681 1.069 8.876 o
0 3 9 15.227 15.773 1.329 4.850 o
0 4 0 26.583 19.221 0.382 2.374 o
0 4 1 0.236 0.343 0.218 988.536 o
0 4 2 159.199 163.738 1.047 0.054 o
0 4 3 90.502 96.711 2.445 0.159 o
0 4 4 3.065 3.451 0.608 67.714 o
0 4 5 55.274 54.027 2.793 0.431 o
0 4 6 7.048 5.879 1.349 14.604 o
0 4 7 0.386 -0.071 0.996 49.978 o
0 4 8 2.206 2.323 1.256 28.287 o
0 5 1 12.388 11.579 0.338 9.276 o
0 5 2 4.670 10.384 2.016 8.859 o
0 5 3 2.941 2.834 0.570 79.348 o
0 5 4 1.764 1.662 0.733 77.130 o
0 5 5 71.202 99.379 2.490 0.209 o
0 5 6 1.879 1.231 1.019 43.697 o
0 5 7 0.214 0.121 1.275 30.554 o
0 6 1 21.409 19.491 0.619 3.148 o
0 6 2 0.357 -0.252 0.556 159.658 o
0 6 5 2.105 1.623 1.006 43.298 o
0 6 6 0.917 1.602 1.248 30.962 o
0 7 1 5.549 5.915 0.622 32.370 o
0 7 2 1.412 1.876 0.658 95.547 o
0 7 3 2.025 2.564 0.777 63.971 o
0 7 4 2.999 4.944 0.951 35.993 o
0 8 0 1.624 0.332 0.824 68.008 o
0 8 1 2.255 0.906 0.710 80.051 o
0 8 2 3.024 2.433 0.751 58.490 o
0 8 3 6.513 6.580 0.878 21.641 o
0 8 4 9.860 10.104 1.100 10.485 o
0 9 1 0.012 0.022 0.840 70.343 o
0 9 2 0.937 0.401 0.803 74.636 o
0 9 3 5.325 2.280 0.913 33.209 o
0 9 4 0.013 0.174 1.058 44.394 o
1 0 4 57.480 45.623 0.513 0.485 o
1 0 6 363.771 397.595 2.165 0.010 o
1 0 8 4.863 3.820 0.806 36.078 o
1 0 10 0.614 0.830 1.884 13.925 o
1 1 2 4.781 3.197 0.207 72.149 o
1 1 3 162.419 128.351 0.683 0.061 o
1 1 4 2.827 2.628 0.330 130.414 o
1 1 5 5.505 4.537 0.404 44.282 o
1 1 6 8.114 9.078 0.618 17.006 o
1 1 7 5.232 3.519 0.781 35.870 o
1 1 8 0.993 0.938 0.542 151.478 o
1 1 9 5.395 3.422 0.722 37.579 o
1 1 10 0.003 -0.621 1.111 40.242 o
1 1 11 0.217 0.217 1.753 16.157 o
1 2 2 221.429 147.050 0.774 0.036 o
1 2 3 19.376 18.325 0.263 3.825 o
1 2 4 3.431 3.840 0.701 52.550 o
1 2 5 11.899 9.680 0.446 10.699 o
1 2 6 23.347 24.082 1.363 2.287 o
1 2 7 2.153 1.803 0.518 119.430 o
1 2 8 0.016 0.458 0.664 112.275 o
1 2 9 0.035 -1.186 1.712 16.958 o
1 3 1 1.525 1.725 0.241 334.833 o
1 3 2 6.195 7.253 0.452 28.637 o
1 3 3 15.753 15.077 0.832 5.342 o
1 3 4 1.425 1.174 0.287 338.725 o
1 3 5 6.943 7.054 1.405 13.384 o
1 3 6 0.574 0.567 0.465 217.898 o
1 3 7 4.978 4.932 0.928 28.550 o
1 3 8 1.043 1.650 1.657 17.740 o
1 4 1 138.065 173.088 0.831 0.062 o
1 4 2 4.402 3.789 0.677 45.709 o
1 4 3 82.773 92.385 1.187 0.187 o
1 4 4 79.767 98.066 1.495 0.187 o
1 4 5 0.335 0.004 1.122 39.437 o
1 4 6 5.090 4.513 1.127 23.355 o
1 4 7 0.045 -0.562 0.972 52.531 o
1 5 0 4.604 5.783 0.429 46.196 o
1 5 1 98.265 122.567 2.098 0.122 o
1 5 2 1.606 1.152 0.441 184.145 o
1 5 3 0.309 0.522 0.628 124.169 o
1 5 4 5.428 4.415 1.028 25.069 o
1 5 5 8.132 8.037 1.119 13.823 o
1 5 6 0.013 -0.031 0.922 58.425 o
1 5 7 2.032 1.272 1.780 15.146 o
1 6 0 0.612 1.068 0.752 84.695 o
1 6 1 12.181 12.260 0.627 8.698 o
1 6 2 2.576 2.162 0.604 86.038 o
1 6 3 5.178 4.820 0.670 36.477 o
1 6 4 1.186 1.059 1.057 42.704 o
1 6 5 5.760 5.741 0.899 24.956 o
1 6 6 1.377 1.541 1.650 17.761 o
1 7 0 8.592 8.747 1.341 11.126 o
1 7 1 13.161 11.715 1.226 6.860 o
1 7 2 2.481 1.291 0.902 51.336 o
1 7 3 0.671 0.720 0.757 84.310 o
1 7 4 0.365 0.131 0.858 67.267 o
1 7 5 2.583 3.161 1.412 21.889 o
1 8 0 0.270 0.331 0.467 224.471 o
1 8 3 6.323 6.371 2.467 6.605 o
1 8 4 2.734 2.337 1.237 28.044 o
1 9 3 3.996 0.548 1.298 25.182 o
2 0 4 132.316 95.130 0.832 0.097 o
2 0 6 15.194 16.589 0.748 5.335 o
2 0 8 2.719 3.194 1.040 36.064 o
2 1 3 0.028 0.022 0.338 434.594 o
2 1 4 61.413 43.104 0.466 0.454 o
2 1 5 49.618 43.730 0.730 0.609 o
2 1 6 2.338 1.971 0.447 132.549 o
2 1 7 0.366 0.923 0.592 137.473 o
2 1 8 0.296 0.948 0.954 54.052 o
2 1 9 3.371 2.922 0.999 36.285 o
2 1 10 0.000 0.406 1.240 32.291 o
2 2 2 4.434 3.916 0.340 65.053 o
2 2 4 3.715 3.629 0.448 72.411 o
2 2 5 1.378 1.777 0.677 91.925 o
2 2 6 7.437 10.202 0.601 17.402 o
2 2 7 6.796 10.532 0.633 18.345 o
2 2 8 6.492 11.154 1.329 12.182 o
2 2 9 0.888 0.955 0.873 62.772 o
2 2 10 0.152 -0.343 1.246 31.994 o
2 3 0 0.553 0.543 0.285 540.308 o
2 3 3 52.069 33.938 0.559 0.654 o
2 3 4 26.352 21.786 0.586 2.223 o
2 3 5 3.386 3.167 1.307 23.670 o
2 3 6 11.510 16.532 3.062 3.189 o
2 3 7 1.176 1.307 0.912 56.114 o
2 3 8 0.975 1.507 0.782 75.455 o
2 4 1 12.168 7.827 0.376 11.706 o
2 4 2 18.986 14.095 0.431 4.542 o
2 4 3 44.044 40.641 2.119 0.708 o
2 4 4 3.364 4.522 0.640 54.502 o
2 4 5 0.307 0.206 0.294 559.181 o
2 4 6 8.382 9.573 0.975 13.417 o
2 5 0 17.111 17.429 0.397 4.626 o
2 5 1 0.109 -0.052 0.425 275.134 o
2 5 2 2.018 2.494 0.528 110.955 o
2 5 3 8.798 11.143 0.804 12.668 o
2 5 4 0.007 0.191 0.219 1034.420 o
2 5 5 0.885 0.778 0.712 93.370 o
2 5 6 0.052 1.751 2.199 10.245 o
2 6 0 2.364 3.340 0.580 83.473 o
2 6 1 3.921 4.342 0.642 49.656 o
2 6 2 0.733 1.336 0.680 100.551 o
2 6 3 24.594 35.424 5.445 0.856 o
2 6 4 1.728 1.958 0.809 64.499 o
2 6 5 0.106 -1.108 1.114 40.017 o
2 7 0 9.371 9.547 0.770 13.191 o
2 7 1 0.107 -0.310 0.783 81.013 o
2 7 2 0.196 0.123 0.874 64.966 o
2 7 3 0.330 0.894 0.845 68.715 o
2 7 4 2.549 2.329 1.109 34.289 o
2 7 5 0.320 2.092 1.870 14.088 o
2 8 1 5.669 5.894 0.815 26.976 o
2 8 2 2.991 3.291 0.854 46.437 o
2 8 3 0.892 1.215 0.893 59.631 o
2 9 2 3.680 5.788 1.247 22.172 o
3 0 8 0.294 -0.234 1.047 45.295 o
3 1 4 38.681 31.618 0.655 1.045 o
3 1 5 2.823 2.238 0.490 102.079 o
3 1 6 0.002 -0.076 0.352 401.390 o
3 1 7 10.124 14.612 0.831 9.016 o
3 2 6 3.579 4.509 0.575 57.059 o
3 2 7 1.423 2.067 0.529 132.267 o
3 2 9 0.749 1.551 1.225 32.328 o
3 2 10 0.228 -0.013 1.328 28.142 o
3 3 3 1.450 1.111 0.440 193.255 o
3 3 4 0.032 0.276 0.432 265.360 o
3 3 5 0.421 -0.047 0.442 250.402 o
3 3 6 0.001 0.098 0.542 169.309 o
3 3 7 0.017 -0.230 0.673 109.529 o
3 4 4 0.951 0.970 0.454 208.063 o
3 4 5 0.479 -0.226 0.598 137.526 o
3 4 6 7.151 10.237 0.874 15.761 o
3 4 7 1.224 2.661 0.666 90.923 o
3 5 0 0.688 0.344 0.378 320.588 o
3 5 3 0.451 1.076 0.426 252.447 o
3 5 4 0.175 -0.042 0.580 147.506 o
3 6 0 0.001 0.183 0.335 441.069 o
3 6 1 1.546 1.351 0.381 222.628 o
3 6 2 0.883 0.772 0.513 172.107 o
3 6 3 1.734 2.256 0.612 98.519 o
3 6 4 0.005 0.080 0.786 80.376 o
3 7 1 4.601 6.566 0.662 34.871 o
3 7 2 3.031 4.601 0.754 48.714 o
3 7 3 0.673 0.311 0.743 88.350 o
3 8 0 1.240 1.168 0.614 115.445 o
3 8 1 0.787 1.485 0.670 102.142 o
3 8 2 0.236 0.484 0.799 77.395 o
4 3 6 1.463 1.030 0.492 163.243 o
4 4 5 1.794 1.034 0.477 159.196 o
4 5 4 1.285 0.909 0.458 192.946 o
4 6 3 0.055 0.002 0.433 264.641 o
4 7 2 0.041 -0.245 0.535 173.376 o
;
_iucr_refine_instructions_details
;
TITL Naphthalene_24.5GPa_IAM_a.res in P2(1)/c
REM Old TITL Naphthalene_24.5GPa_IAM_a.res in P2(1)
REM SHELXT solution in P2(1)/c
REM R1 0.264, Rweak 0.052, Alpha 0.232, Orientation as input
REM Formula found by SHELXT: C5
CELL 0.3738 6.3108 5.1374 6.5216 90 106.014 90
ZERR 2 0.0138 0.0007 0.0018 0 0.096 0
LATT 1
SYMM -X,0.5+Y,0.5-Z
SFAC C H
DISP C -0.0004 0.0004 4.7227
DISP H 0 0 0.5914
UNIT 20 16

L.S. 10
PLAN  20
CONF
BOND $H
FMAP 2
list 4
MORE -1
ACTA
OMIT -1 3 3
OMIT -1 3 4
OMIT -1 4 2
OMIT -1 4 3
OMIT -1 4 4
OMIT -1 4 6
OMIT 0 3 10
OMIT 0 7 5
OMIT 1 0 2
OMIT 1 2 1
OMIT 2 2 3
OMIT 3 5 5
WGHT 0.188937 0
FVAR 4.337243
REM <olex2.extras>
REM <HklSrc "%.\\Naphthalene_24.5GPa_IAM.hkl">
REM </olex2.extras>

C1    1     0.41545  0.79186  0.34277  11.00000  0.09748  0.02219  0.02436 =
 0.00100  0.00646 -0.00141
AFIX 43
H1    2     0.46323  0.96235  0.33759  11.00000 -1.20000
AFIX 0
C2    1     0.22417  0.71498  0.20714  11.00000  0.06637  0.02575  0.02693 =
 0.00179  0.00511 -0.00625
AFIX 43
H2    2     0.14704  0.82606  0.09977  11.00000 -1.20000
AFIX 0
C3    1     0.14334  0.47077  0.22832  11.00000  0.09013  0.02566  0.02570 =
 -0.00130  0.00457 -0.00148
AFIX 43
H3    2     0.00989  0.41731  0.13653  11.00000 -1.20000
AFIX 0
C4    1     0.25643  0.31038  0.38066  11.00000  0.12982  0.02239  0.02494 =
 0.00042  0.00520 -0.00013
AFIX 43
H4    2     0.19657  0.14936  0.39854  11.00000 -1.20000
AFIX 0
C5    1     0.45894  0.37828  0.51120  11.00000  0.07464  0.02504  0.02509 =
 -0.00285  0.00235 -0.00371
HKLF 4

END
Q1 1 0.416667 0.888889 0.208333 11 0.05 0.28
Q2 1 0.25 0.888889 0.291667 11 0.05 0.2
Q3 1 0.416667 0.277778 0.625 11 0.05 0.2
Q4 1 0.166667 0.166667 0.083333 11 0.05 0.18
Q5 1 0.208333 0.222222 0.25 11 0.05 0.18

  REM The information below was added by Olex2.
  REM
  REM R1 = 0.0958 for 169 Fo > 4sig(Fo) and 0.1299 for all 277 data
  REM 46 parameters refined using 0 restraints
  REM Highest difference peak 0.2805, deepest hole -0.2397
  REM Mean Shift 0.0002, Max Shift 0.0010.

  REM +++ Tabular Listing of Refinement Information +++
  REM R1_all = 0.1299
  REM R1_gt = 0.0958
  REM wR_ref = 0.2571
  REM GOOF = 0.9783
  REM Shift_max = 0.0010
  REM Shift_mean = 0.0002
  REM Reflections_all = 277
  REM Reflections_gt = 169
  REM Parameters = 46
  REM Hole = -0.2397
  REM Peak = 0.2805
  REM Flack = n/a

  
;
loop_
  _axis.id
  _axis.type
  _axis.equipment
  _axis.parity
  _axis.depends_on
  _axis.zero
  _axis.vector[1]
  _axis.vector[2]
  _axis.vector[3]
 source . source . . . 0.99988564 0.00000000 -0.01512323
 omega rotation goniometer -1 . 0.00000000 0.00000000 0.00000000 1.00000000
 kappa rotation goniometer -1 omega 0.00000000 -0.76604444 0.00000000 0.64278761
 phi rotation goniometer -1 kappa . 0.00000000 0.00000000 1.00000000
 theta rotation goniometer -1 . -0.88208000 0.00000000 0.00000000 1.00000000
 matrixX general general . phi . 1.00000000 0.00000000 0.00000000
 matrixY general general . phi . 0.00000000 1.00000000 0.00000000
 matrixZ general general . phi . 0.00000000 0.00000000 1.00000000
 dacX translation general . phi . 0.00000000 1.00000000 0.00000000
 dacY translation general . phi . -1.00000000 0.00000000 0.00000000
 dacZ translation general . phi . 0.00000000 0.00000000 1.00000000

_olex2_submission_special_instructions  'No special instructions were received'
_oxdiff_exptl_absorpt_empirical_details
;
Empirical correction (ABSPACK) includes:
- Absorption correction using spherical harmonics
- Frame scaling
;
_oxdiff_exptl_absorpt_empirical_full_max  2.532
_oxdiff_exptl_absorpt_empirical_full_min  0.384


# start Validation Reply Form
_vrf_PLAT029_Naphthalene_24.5GPa_IAM
;
PROBLEM: _diffrn_measured_fraction_theta_full value Low .      0.303 Why?  
RESPONSE: This measurement was performed at high pressure which, due to the high pressure apparatus, limits the theta range. Indeed, the diamond anvil cell metallic body typically shadows more than 60% of the reflections.
;
_vrf_PLAT411_Naphthalene_24.5GPa_IAM
;
PROBLEM: Short Inter H...H Contact  H3       ..H4       .       1.73 Ang.  
RESPONSE: H atoms are close to each other at high pressure.
;
_vrf_PLAT088_Naphthalene_24.5GPa_IAM
;
PROBLEM: Poor Data / Parameter Ratio ....................       6.02 Note  
RESPONSE: This measurement was performed at high pressure which, due to the high pressure apparatus, limits the theta range. Indeed, the diamond anvil cell metallic body typically shadows more than 60% of the reflections.
;
_vrf_PLAT149_Naphthalene_24.5GPa_IAM
;
PROBLEM: s.u. on the   beta    Angle is Too Large .......       0.10 Degree
RESPONSE: Large errors due to low completeness.
;
_vrf_PLAT911_Naphthalene_24.5GPa_IAM
;
PROBLEM: Missing FCF Refl Between Thmin & STh/L=    0.600        176 Report
RESPONSE: This measurement was performed at high pressure which, due to the high pressure apparatus, limits the theta range. Indeed, the diamond anvil cell metallic body typically shadows more than 60% of the reflections.
;
# end Validation Reply Form
