# Supplementary material for: Compressional Behavior of Naphthalene (C10H8) and Anthracene (C14H10) up to 50 GPa
Source: ACS Omega. 2025 Oct 19;10(42):50230–42. doi: 10.1021/acsomega.5c06935 (PMC12573047; doi:10.1021/acsomega.5c06935)
Supplement: Supplementary file 9 [file ao5c06935_si_009.cif]

data_Naphthalene_28.5GPa_IAM
_audit_creation_date               2024-11-08
_audit_creation_method
;
Olex2 1.5
(compiled 2024.02.16 svn.r378c4104 for OlexSys, GUI svn.r6928)
;
_audit_contact_author_address      ?
_audit_contact_author_email        ?
_audit_contact_author_name         ''
_audit_contact_author_phone        ?
_publ_contact_author_id_orcid      ?
_publ_section_references
;
Bourhis, L.J., Dolomanov, O.V., Gildea, R.J., Howard, J.A.K., Puschmann, H.
 (2015). Acta Cryst. A71, 59-75.

Dolomanov, O.V., Bourhis, L.J., Gildea, R.J, Howard, J.A.K. & Puschmann, H.
 (2009), J. Appl. Cryst. 42, 339-341.

Kleemiss, F., Dolomanov, O.V., Bodensteiner, M., Peyerimhoff, N., Midgley, L.,
Bourhis, L.J., Genoni, A., Malaspina, L.A., Jayatilaka, D., Spencer, J.L.,
White, F., Grundkoetter-Stock, B., Steinhauer, S., Lentz, D., Puschmann, H.,
Grabowsky, S. (2021), Chem. Sci., 12, 1675-1692.

Sheldrick, G.M. (2015). Acta Cryst. A71, 3-8.
;
_chemical_formula_moiety           'C10 H8'
_chemical_formula_sum              'C10 H8'
_chemical_formula_weight           128.175
_chemical_oxdiff_formula           C10H8
loop_
  _atom_type_symbol
  _atom_type_scat_dispersion_real
  _atom_type_scat_dispersion_imag
  _atom_type_scat_source
  _atom_type_scat_dispersion_source
 C -0.00040 0.00040 'NoSpherA2: Chem.Sci. 2021, DOI:10.1039/D0SC05526C'
 'Brennan, Cowan, Rev. Sci. Instrum., 1992, 63, 850'
 H 0.00000 0.00000 'NoSpherA2: Chem.Sci. 2021, DOI:10.1039/D0SC05526C'
 'Brennan, Cowan, Rev. Sci. Instrum., 1992, 63, 850'

_space_group_crystal_system        'monoclinic'
_space_group_IT_number             14
_space_group_name_H-M_alt          'P 1 21/c 1'
_space_group_name_Hall             '-P 2ybc'
loop_
  _space_group_symop_id
  _space_group_symop_operation_xyz
 1 x,y,z
 2 -x,y+1/2,-z+1/2
 3 -x,-y,-z
 4 x,-y-1/2,z-1/2

_symmetry_Int_Tables_number        14
_cell_length_a                     6.231(10)
_cell_length_b                     5.1163(7)
_cell_length_c                     6.427(2)
_cell_angle_alpha                  90
_cell_angle_beta                   105.08(10)
_cell_angle_gamma                  90
_cell_volume                       197.8(4)
_cell_formula_units_Z              2
_cell_measurement_reflns_used      168
_cell_measurement_theta_max        20.1700
_cell_measurement_temperature           293(2)
_cell_measurement_theta_min        3.4760
_exptl_absorpt_coefficient_mu      0.053
_exptl_absorpt_correction_T_max    1.00000
_exptl_absorpt_correction_T_min    0.06551
_exptl_absorpt_correction_type     multi-scan
_exptl_absorpt_process_details
;
CrysAlisPro 1.171.42.49 (Rigaku Oxford Diffraction, 2022)
Empirical absorption correction using spherical harmonics,
implemented in SCALE3 ABSPACK scaling algorithm.
;
_exptl_crystal_density_diffrn      2.152
_exptl_crystal_colour                   'clear colourless'
_exptl_crystal_colour_lustre            clear
_exptl_crystal_colour_primary           colourless
_exptl_crystal_size_max                 0.013
_exptl_crystal_size_mid                 0.012
_exptl_crystal_size_min                 0.012
_exptl_crystal_description              block
_exptl_crystal_F_000               135.992
_diffrn_reflns_av_R_equivalents    0.0437
_diffrn_reflns_av_unetI/netI       0.0692
_diffrn_reflns_Laue_measured_fraction_full  0.3324
_diffrn_reflns_Laue_measured_fraction_max  0.2920
_diffrn_reflns_limit_h_max         4
_diffrn_reflns_limit_h_min         -5
_diffrn_reflns_limit_k_max         9
_diffrn_reflns_limit_k_min         -9
_diffrn_reflns_limit_l_max         11
_diffrn_reflns_limit_l_min         -9
_diffrn_reflns_number              480
_diffrn_ambient_temperature             293(2)
_diffrn_reflns_point_group_measured_fraction_full  0.3324
_diffrn_reflns_point_group_measured_fraction_max  0.2920
_diffrn_reflns_theta_full          12.9605
_diffrn_reflns_theta_max           17.23
_diffrn_reflns_theta_min           3.45
_diffrn_detector                   'Hybrid Pixel Array Detector'
_diffrn_detector_area_resol_mean   13.3333
_diffrn_measured_fraction_theta_full  0.3324
_diffrn_measured_fraction_theta_max  0.2920
_diffrn_measurement_details
;
List of Runs (angles in degrees, time in seconds):

  # Type    Start    End  Width  t~exp~   \w     \q     \k     \f   Frames
--------------------------------------------------------------------------
  1  \w    -30.00  32.00   0.50    1.00    --    0.00   0.00   0.00  124
;
_diffrn_measurement_device         'abstract diffractometer'
_diffrn_measurement_device_type   
 'esperanto-CrysAlisPro-abstract goniometer imported esperanto images'
_diffrn_measurement_method         '\w scans'
_diffrn_orient_matrix_axis[1]      matrixX
_diffrn_orient_matrix_axis[2]      matrixY
_diffrn_orient_matrix_axis[3]      matrixZ
_diffrn_orient_matrix_type        
 'CrysAlisPro convention (1999,Acta A55,543-557)'
_diffrn_orient_matrix_UB_11        -0.0519178000
_diffrn_orient_matrix_UB_12        -0.0072516000
_diffrn_orient_matrix_UB_13        0.0177949000
_diffrn_orient_matrix_UB_21        -0.0308005000
_diffrn_orient_matrix_UB_22        0.0396809000
_diffrn_orient_matrix_UB_23        -0.0474174000
_diffrn_orient_matrix_UB_31        -0.0135382000
_diffrn_orient_matrix_UB_32        -0.0610969000
_diffrn_orient_matrix_UB_33        -0.0329349000
_diffrn_radiation_monochromator    synchrotron
_diffrn_radiation_probe            x-ray
_diffrn_radiation_type             synchrotron
_diffrn_radiation_wavelength       0.37380
_diffrn_source                     synchrotron
_reflns_Friedel_coverage           0.0
_reflns_limit_h_max                5
_reflns_limit_h_min                -3
_reflns_limit_k_max                8
_reflns_limit_k_min                0
_reflns_limit_l_max                9
_reflns_limit_l_min                0
_reflns_number_gt                  150
_reflns_number_total               240
_reflns_threshold_expression       I>=2u(I)
_computing_cell_refinement         'CrysAlisPro 1.171.42.49 (Rigaku OD, 2022)'
_computing_data_collection         'CrysAlisPro 1.171.42.49 (Rigaku OD, 2022)'
_computing_data_reduction          'CrysAlisPro 1.171.42.49 (Rigaku OD, 2022)'
_computing_molecular_graphics      'Olex2 1.5 (Dolomanov et al., 2009)'
_computing_publication_material    'Olex2 1.5 (Dolomanov et al., 2009)'
_computing_structure_refinement    'olex2.refine 1.5 (Bourhis et al., 2015)'
_computing_structure_solution      'SHELXT 2014/5 (Sheldrick, 2014)'
_refine_diff_density_max           0.2383
_refine_diff_density_min           -0.2751
_refine_diff_density_rms           0.0842
_refine_ls_d_res_high              0.6309
_refine_ls_d_res_low               3.1026
_refine_ls_goodness_of_fit_ref     0.9856
_refine_ls_hydrogen_treatment      constr
_refine_ls_matrix_type             full
_refine_ls_number_constraints      8
_refine_ls_number_parameters       46
_refine_ls_number_reflns           240
_refine_ls_number_restraints       0
_refine_ls_R_factor_all            0.1111
_refine_ls_R_factor_gt             0.0778
_refine_ls_restrained_S_all        0.9856
_refine_ls_shift/su_max            0.0010
_refine_ls_shift/su_mean           0.0002
_refine_ls_structure_factor_coef   Fsqd
_refine_ls_weighting_details      
 'w=1/[\s^2^(Fo^2^)+(0.1442P)^2^] where P=(Fo^2^+2Fc^2^)/3'
_refine_ls_weighting_scheme        calc
_refine_ls_wR_factor_gt            0.1828
_refine_ls_wR_factor_ref           0.2060
_olex2_refinement_description
;
1. Fixed Uiso
 At 1.2 times of:
  All C(H) groups
2.a Aromatic/amide H refined with riding coordinates:
 C1(H1), C2(H2), C3(H3), C4(H4)
;
_olex2_refine_details
;
Refinement using NoSpherA2, an implementation of
NOn-SPHERical Atom-form-factors in Olex2.
Please cite:
F. Kleemiss et al. Chem. Sci. DOI 10.1039/D0SC05526C - 2021
NoSpherA2 implementation of HAR makes use of
tailor-made aspherical atomic form factors calculated
on-the-fly from a Hirshfeld-partitioned electron density (ED) - not from
spherical-atom form factors.

The ED is calculated from a gaussian basis set single determinant SCF
wavefunction - either Hartree-Fock or DFT using selected funtionals
 - for a fragment of the crystal.
This fragment can be embedded in an electrostatic crystal field by employing cluster charges
or modelled using implicit solvation models, depending on the software used.
The following options were used:
   SOFTWARE:       ORCA 5.0
   PARTITIONING:   NoSpherA2
   INT ACCURACY:   Normal
   METHOD:         PBE0
   BASIS SET:      def2-SVP
   CHARGE:         0
   MULTIPLICITY:   1
   DATE:           2024-11-08_14-28-20
;
_atom_sites_solution_primary       dual
loop_
  _atom_site_label
  _atom_site_type_symbol
  _atom_site_fract_x
  _atom_site_fract_y
  _atom_site_fract_z
  _atom_site_U_iso_or_equiv
  _atom_site_adp_type
  _atom_site_occupancy
  _atom_site_refinement_flags_posn
 C1 C 0.4191(17) 0.7941(6) 0.3398(6) 0.027(6) Uani 1.000000 .
 C2 C 0.2258(15) 0.7189(6) 0.2036(7) 0.029(5) Uani 1.000000 .
 C3 C 0.1436(15) 0.4707(7) 0.2274(6) 0.042(6) Uani 1.000000 .
 C4 C 0.2527(16) 0.3085(6) 0.3823(7) 0.036(6) Uani 1.000000 .
 C5 C 0.4580(15) 0.3768(6) 0.5115(6) 0.031(6) Uani 1.000000 .
 H1 H 0.4699(17) 0.9640(6) 0.3330(6) 0.033(7) Uiso 1.000000 R
 H2 H 0.1488(15) 0.8307(6) 0.0957(7) 0.035(6) Uiso 1.000000 R
 H3 H 0.0105(15) 0.4168(7) 0.1340(6) 0.051(7) Uiso 1.000000 R
 H4 H 0.1897(16) 0.1489(6) 0.4027(7) 0.043(7) Uiso 1.000000 R

loop_
  _atom_site_aniso_label
  _atom_site_aniso_U_11
  _atom_site_aniso_U_22
  _atom_site_aniso_U_33
  _atom_site_aniso_U_12
  _atom_site_aniso_U_13
  _atom_site_aniso_U_23
 C1 0.042(12) 0.0170(13) 0.020(2) 0.001(2) 0.001(5) 0.0004(11)
 C2 0.044(12) 0.0197(14) 0.0201(19) 0.003(2) 0.001(5) 0.0006(12)
 C3 0.076(12) 0.0186(13) 0.020(2) 0.000(2) -0.009(5) -0.0003(11)
 C4 0.062(13) 0.0170(14) 0.022(2) -0.001(2) -0.002(5) 0.0015(12)
 C5 0.049(14) 0.0183(14) 0.020(2) -0.001(2) 0.002(5) 0.0019(14)

loop_
  _geom_bond_atom_site_label_1
  _geom_bond_atom_site_label_2
  _geom_bond_distance
  _geom_bond_site_symmetry_2
  _geom_bond_publ_flag
 C1 C2 1.348(9) . ?
 C1 C5 1.372(5) 3_666 ?
 C1 H1 0.9300 . ?
 C2 C3 1.393(8) . ?
 C2 H2 0.9300 . ?
 C3 C4 1.338(4) . ?
 C3 H3 0.9300 . ?
 C4 C5 1.377(10) . ?
 C4 H4 0.9300 . ?
 C5 C5 1.388(10) 3_666 ?

loop_
  _geom_angle_atom_site_label_1
  _geom_angle_atom_site_label_2
  _geom_angle_atom_site_label_3
  _geom_angle
  _geom_angle_site_symmetry_1
  _geom_angle_site_symmetry_3
  _geom_angle_publ_flag
 C5 C1 C2 120.9(5) 3_666 . ?
 H1 C1 C2 119.6(2) . . ?
 H1 C1 C5 119.6(4) . 3_666 ?
 C3 C2 C1 118.7(3) . . ?
 H2 C2 C1 120.6(2) . . ?
 H2 C2 C3 120.6(3) . . ?
 C4 C3 C2 121.2(6) . . ?
 H3 C3 C2 119.4(3) . . ?
 H3 C3 C4 119.4(4) . . ?
 C5 C4 C3 120.2(6) . . ?
 H4 C4 C3 119.9(4) . . ?
 H4 C4 C5 119.9(2) . . ?
 C4 C5 C1 121.4(5) . 3_666 ?
 C5 C5 C1 119.7(8) 3_666 3_666 ?
 C5 C5 C4 118.9(5) 3_666 . ?

loop_
  _geom_torsion_atom_site_label_1
  _geom_torsion_atom_site_label_2
  _geom_torsion_atom_site_label_3
  _geom_torsion_atom_site_label_4
  _geom_torsion
  _geom_torsion_site_symmetry_1
  _geom_torsion_site_symmetry_2
  _geom_torsion_site_symmetry_3
  _geom_torsion_site_symmetry_4
  _geom_torsion_publ_flag
 C1 C2 C3 C4 0.1(11) . . . . ?
 C1 C5 C4 C3 -174.9(9) 3_666 . . . ?
 C1 C5 C5 C1 180.0(12) . 3_666 . 3_666 ?
 C1 C5 C5 C4 0.6(11) . 3_666 . . ?
 C2 C3 C4 C5 -4.9(11) . . . . ?
 C3 C4 C5 C5 4.5(11) . . . 3_666 ?
 C4 C5 C5 C4 180.0(11) . . 3_666 3_666 ?

loop_
  _diffrn_refln_index_h
  _diffrn_refln_index_k
  _diffrn_refln_index_l
  _diffrn_refln_intensity_net
  _diffrn_refln_intensity_u
 0 0 1 -0.43 2.39
 0 0 2 8464.47 264.38
 0 0 3 1 10.15
 0 0 -3 -0.31 8.78
 0 0 -4 37.68 11.62
 0 0 4 91.72 14.36
 0 0 5 -3.7 19.21
 0 0 7 17.43 23.74
 0 1 -1 1845.82 58.36
 0 1 -2 1485.49 48.21
 0 1 2 1497.08 47.53
 0 -1 2 1494.21 48.5
 0 -1 3 6428.83 201.72
 0 1 3 6399.92 201
 0 1 -4 9.76 12.2
 0 -1 4 0.25 14.38
 0 1 4 -9.21 12.91
 0 1 5 190.27 18.58
 0 1 -6 -0.67 15.1
 0 1 6 8.96 19.26
 0 -1 6 -3.37 20.37
 0 2 0 9999 311.41
 0 2 -1 3695.86 116.17
 0 -2 1 3697.75 116.48
 0 -2 2 27.55 10.72
 0 2 -3 229.19 13.53
 0 2 3 198.82 10.18
 0 2 4 2298.88 73.38
 0 -2 4 2267.64 76.4
 0 -2 5 529.9 28.08
 0 2 5 562.87 23.09
 0 2 6 461.9 21.97
 0 -2 6 392.13 27.54
 0 2 7 242.5 19.51
 0 2 8 28.15 18.6
 0 2 9 1.99 18
 0 -3 0 2.27 7.67
 0 3 -1 1516.78 49.1
 0 -3 1 1495.09 50.42
 0 -3 2 369.92 20.91
 0 3 -2 381.91 17.03
 0 3 -3 557.2 23.25
 0 -3 3 572.18 27.22
 0 3 4 20.92 8.11
 0 3 -4 47.36 15.05
 0 -3 4 49.22 20.49
 0 -3 5 41 22.32
 0 3 5 36.87 10.38
 0 3 -6 415.04 22.35
 0 -3 7 8.33 21.11
 0 3 8 211.45 14.77
 0 -4 1 0.27 16.44
 0 4 -1 -3.39 10.14
 0 4 1 -1.57 6.29
 0 -4 2 3773.69 122.78
 0 4 -3 1957.62 65.15
 0 -4 3 2019.12 70.22
 0 -4 4 67.57 23.89
 0 4 -4 68.85 15.62
 0 -4 5 995.22 44.62
 0 4 -5 1082.18 39.19
 0 4 6 136.2 10.14
 0 -4 6 120.75 24.94
 0 4 7 7.56 9.08
 0 4 8 57.02 9.55
 0 5 0 -3.59 8.08
 0 -5 0 -0.47 12.62
 0 -5 1 225.78 23.42
 0 -5 -1 280.74 15.93
 0 5 -2 40.59 12.23
 0 5 -3 74.15 14.57
 0 -5 3 101.06 32.32
 0 -5 4 20.58 31.76
 0 5 -5 1889.62 63.43
 0 -5 5 1846.05 71.36
 0 -5 6 27.31 27.41
 0 -6 1 470.94 27.63
 0 6 -2 -4.83 11.55
 0 -6 2 22.74 33.45
 0 -6 3 123.8 37.58
 0 6 -3 7.94 13.37
 0 6 -4 49.17 14.78
 0 -6 5 55.88 36.05
 0 -6 6 9.5 29.91
 0 -7 1 145.14 21.63
 0 -7 2 23.28 33.6
 0 -7 3 48.48 52.34
 0 -7 4 323.92 58.22
 0 -8 0 27.47 15.41
 0 -8 1 100.11 21.09
 0 -8 2 124.66 35.65
 0 -9 2 50.42 32.52
 0 -9 3 451.24 66.16
 1 0 1 -1.28 2.93
 -1 0 -3 -2.68 8.92
 1 0 3 -3.74 12.27
 -1 0 -4 955.46 33.78
 1 0 4 920.38 35.71
 -1 0 -5 8.93 15.26
 1 0 6 7571.98 240.71
 1 0 7 4.5 26.44
 1 0 9 1.57 30.58
 1 -1 1 457.43 16.54
 -1 1 -1 476.55 16.99
 -1 1 -3 2873.59 91.62
 1 -1 3 2851.96 93.42
 1 -1 4 47.93 19.65
 1 1 4 28.96 13.91
 -1 1 -4 46.29 13.89
 -1 1 -5 86.35 17.1
 1 -1 5 75.02 26.3
 -1 1 -6 297.52 21.02
 1 -1 6 306.42 31.3
 1 1 6 243.01 23.17
 -1 1 -7 78.73 18.33
 -1 -1 -7 99.02 16.35
 1 -1 7 92.14 31.64
 1 1 7 87.17 22.49
 1 1 8 52.61 23.54
 1 -1 8 55.67 33.45
 1 -1 9 192.28 39.05
 1 1 9 163.67 24.11
 1 1 10 3.04 20.3
 1 -1 10 -2.57 37.25
 -1 2 0 5117.1 160.38
 1 -2 1 2261.78 72.19
 -1 2 -1 2248.78 72.34
 -1 2 -2 3922.67 124.41
 1 -2 3 380.39 23.67
 -1 -2 -3 399.72 15.61
 -1 2 -3 432.72 19.86
 1 -2 4 33.91 23.85
 1 2 4 38.19 11.95
 1 -2 5 241.92 31.87
 -1 2 -5 217.58 21.04
 1 -2 6 507.09 38.41
 -1 2 -6 528.35 27.05
 1 -2 7 104.57 34.25
 -1 2 -7 71.39 19.46
 1 2 8 1.11 15.27
 -1 2 -8 -6.1 18.79
 1 2 9 -1.63 15.08
 1 -2 9 3.55 38.78
 1 2 10 84.25 15.06
 -1 3 1 340.98 14.86
 -1 3 0 3276.51 103.7
 1 -3 0 3253.13 103.32
 1 -3 1 58.17 11.47
 -1 3 -1 58.94 11.82
 1 -3 2 165.06 18.29
 -1 3 -2 150.62 14.67
 -1 3 -3 224.37 19.24
 1 -3 3 251.03 29.32
 -1 3 -4 4.16 18.22
 -1 3 -5 173.6 21.51
 1 -3 5 147.27 32.97
 1 -3 6 42.12 34.02
 1 3 6 36.32 12.65
 -1 3 -7 139.72 21.88
 1 -3 7 147.01 36.63
 1 3 8 88.59 13.16
 1 -3 8 101.54 38.38
 1 3 9 108.56 13.05
 -1 4 2 543.53 22
 -1 4 1 8.06 12.78
 -1 -4 1 0.8 13.93
 -1 4 0 428.56 20.52
 1 -4 0 498.1 19.94
 -1 4 -1 2723.79 88.03
 1 -4 2 64.1 20.39
 -1 4 -2 64.03 15.72
 1 -4 3 1792.01 69.34
 -1 4 -3 1890.98 63.77
 1 -4 4 2198.49 83.62
 -1 4 -4 2253.09 75.95
 -1 4 -5 -10.58 21.09
 1 -4 5 16.09 38.91
 -1 4 -6 162.06 22.51
 -1 4 -7 10.33 20.87
 1 -4 7 -1.81 39.74
 -1 5 3 2.53 7.08
 -1 5 2 14.95 9.09
 -1 5 0 70.07 13.37
 -1 -5 0 147.01 18
 -1 5 -1 1766.95 59.58
 -1 -5 -1 1808.59 57.3
 1 -5 1 1712.35 60.17
 1 -5 2 16.84 21.28
 -1 5 -2 17.21 17.63
 1 -5 3 7.36 30.35
 -1 5 -3 -0.12 19.7
 -1 5 -5 242.94 23.89
 1 -5 5 232.94 46.53
 -1 5 -6 -14.09 22.42
 1 -5 6 -4.6 43.86
 1 -5 7 18.21 42.86
 -1 -6 2 226.05 33.1
 -1 6 2 46.97 8.94
 -1 -6 1 36.66 30.03
 -1 6 1 15.17 10.56
 1 -6 0 12.93 14.38
 -1 -6 0 8.71 17.96
 -1 6 0 -4.14 12.79
 -1 -6 -1 262.76 14.09
 1 -6 1 274.28 19.66
 1 -6 2 75.87 23.79
 -1 6 -3 22.9 19.02
 1 -6 3 163.65 33.87
 -1 6 -4 11.43 19.9
 -1 6 -5 196.97 23.63
 1 -6 5 216.69 48.15
 1 -6 6 64.66 46.76
 -1 -7 2 210.62 49.29
 -1 7 2 39.43 6.05
 -1 7 1 2.39 8.04
 -1 -7 1 -69.76 34.44
 -1 -7 0 258.36 21.06
 1 -7 1 375.57 22.48
 -1 -7 -1 370.56 17.65
 1 -7 2 117.94 25.49
 1 -7 3 -3.89 36.14
 -1 7 -3 -3.72 16.62
 1 -7 4 12.56 47.99
 -1 7 -4 4.39 18.5
 1 -7 5 78.71 55.6
 -1 -8 2 -10.34 63.72
 -1 -8 1 20.1 30.94
 -1 -8 0 17.72 17.34
 -1 8 0 3.91 7.77
 1 -8 1 360.18 22.34
 1 -8 2 644.04 35.33
 1 -8 3 491.48 45.04
 1 -8 4 190.43 55.23
 1 -9 1 1.14 17.65
 1 -9 2 -5.31 24.49
 1 -9 3 192.26 41.3
 -2 0 -2 40.74 12.72
 2 0 3 1.52 11.97
 -2 0 -3 1.08 16.39
 -2 0 -4 2836.59 92.6
 2 0 4 2859.47 92.63
 -2 0 -5 -1.1 16.76
 2 0 5 6.59 18.3
 2 0 6 253.02 26.65
 2 0 7 23.24 23.33
 -2 0 -7 6.76 19.05
 2 0 8 91.57 24.8
 -2 0 -8 72.29 18.71
 2 0 9 2.06 24.38
 -2 0 -9 3.67 17.31
 2 0 10 48.93 23.34
 2 -1 2 3163.23 100.73
 -2 -1 -3 -3.81 15.23
 2 -1 3 4.59 13.98
 -2 1 -3 1.69 15.53
 -2 1 -4 1221.13 42.21
 -2 -1 -4 1144.8 40.31
 2 -1 5 967.56 39.72
 2 1 5 946.62 34.83
 -2 1 -5 845.35 36.67
 -2 1 -6 53.53 20.81
 -2 -1 -6 42.03 16.69
 2 1 6 46.82 18.87
 2 -1 7 8.89 29.3
 -2 -1 -7 4.13 16.7
 2 1 7 5.88 19.43
 -2 1 -7 -2.78 21.15
 2 -1 8 14.35 31.03
 -2 -1 -8 15.96 17.03
 2 -1 9 91.92 32.62
 2 1 9 95.22 20.48
 2 1 10 5.5 18.24
 2 1 11 -4.69 16.83
 -2 2 -1 2070.07 66.27
 2 -2 1 2028.83 66.16
 -2 2 -2 113.99 17.38
 -2 2 -3 347.98 23.83
 2 -2 3 397.16 23.29
 2 -2 4 83.62 22.97
 -2 -2 -5 17.32 12.31
 2 -2 5 8.19 28.03
 -2 2 -5 15.91 20.43
 2 2 5 14.9 13.98
 -2 -2 -6 140.55 16.52
 -2 2 -6 128.29 24.21
 2 2 6 185.52 17.71
 -2 2 -7 160.85 25.21
 2 -2 7 241.81 38.17
 2 2 7 204.31 17.72
 -2 2 -8 161.55 24.48
 2 2 8 220.31 17.87
 2 2 9 33.62 15.21
 2 -2 9 22.51 37.22
 2 2 10 10.32 13.97
 -2 3 0 22.04 10.33
 -2 3 -1 55.52 16.3
 -2 3 -2 1570.5 56.28
 2 -3 2 1613.88 54.45
 -2 3 -3 1065.5 42.25
 2 -3 3 1121.75 42.3
 -2 -3 -4 434.26 17.1
 -2 3 -5 50.39 22.57
 2 -3 5 48.13 32.79
 -2 -3 -5 48.7 14.39
 2 -3 6 344.17 42.44
 2 -3 7 84.71 41.59
 2 3 7 82.15 15.21
 -2 3 -7 49.93 25.98
 2 -3 8 68.33 43.74
 2 3 8 38.15 13.47
 2 3 9 -1.47 12.46
 -2 4 1 6.74 11.8
 -2 4 0 1485.39 52.24
 2 -4 1 206.83 16.63
 -2 4 -2 359.91 25.69
 2 -4 2 355.65 22.05
 -2 4 -3 879.85 38.72
 2 -4 3 952.05 40.72
 -2 4 -4 39.75 23.14
 2 -4 4 59.72 30.02
 -2 -4 -4 28.78 14.95
 -2 4 -5 3.39 25.68
 2 -4 5 -5.64 37.07
 -2 4 -6 283.6 30.5
 2 -4 6 361.77 46.16
 2 -4 7 970.77 60.33
 -2 5 2 28.25 17.27
 -2 5 1 3495.68 113.71
 -2 5 0 660.23 32.7
 -2 5 -1 2.96 20.53
 -2 5 -2 37.59 21.55
 2 -5 2 32.99 19.69
 -2 -5 -2 25.34 13.47
 2 -5 3 216.28 27.86
 -2 5 -4 -2.03 25.11
 2 -5 4 11.27 32.14
 2 -5 5 15.99 41.05
 -2 5 -5 14.71 26.51
 2 -5 6 -3.89 46.03
 -2 6 4 7.87 14.65
 -2 6 2 -3.86 17.15
 -2 6 0 -0.25 19.14
 -2 6 -1 8.44 21.18
 2 -6 1 46.9 16.08
 -2 6 -2 11.87 22.1
 -2 -6 -2 16.87 7.74
 2 -6 2 48.87 20.06
 -2 6 -3 767.62 37.88
 -2 6 -4 65.02 27.69
 2 -6 4 61.88 38.16
 2 -6 5 7.67 44.95
 -2 -7 -1 6.27 16
 2 -7 1 1.13 17.3
 -2 7 -1 5.28 19.91
 2 -7 2 8.46 20.63
 -2 7 -2 -0.26 21.78
 2 -7 3 23.23 28.32
 -2 7 -3 -3.38 24.28
 2 -7 4 135.37 40.22
 -2 8 1 5.75 10.86
 -2 8 0 36.39 14.03
 -2 8 -1 29.99 16.78
 -2 8 -2 51.79 20.01
 2 -8 3 44.27 30.02
 -3 0 -3 -3.43 27.88
 3 0 5 -1.05 19.03
 -3 0 -5 7.85 27.36
 3 0 6 121.26 23.24
 -3 0 -7 -4.52 22.99
 3 0 7 -0.07 22.28
 3 0 8 -0.86 22.76
 -3 0 -8 -17.47 23.8
 -3 0 -9 15.96 21.66
 -3 1 -3 1290.46 49.98
 3 -1 3 1277.48 44.94
 -3 1 -4 1309.87 52.86
 3 -1 4 1311.07 47.68
 -3 -1 -5 142.05 26.16
 3 -1 5 177.37 23.64
 -3 -1 -6 -1.77 19.72
 -3 1 -6 5.56 26.36
 3 1 6 0.73 17.6
 -3 -1 -7 233.54 23.27
 -3 1 -7 398.23 30.32
 -3 1 -8 148.15 28.54
 3 -1 8 192.78 29.52
 3 1 8 166.79 19.89
 -3 -1 -8 98.85 20.63
 3 -1 9 -24.01 28.53
 -3 -1 -9 33.17 19.32
 3 1 9 4.44 18.4
 3 1 10 30.1 16.9
 -3 2 -2 26.75 14.89
 -3 2 -3 80.14 25.44
 3 -2 3 84.19 17.08
 -3 2 -4 332.76 31.78
 3 -2 4 386.65 25.77
 -3 -2 -5 75.55 20.4
 -3 2 -5 149.23 28.57
 -3 -2 -6 125.84 17.84
 -3 2 -6 159.25 30.14
 -3 2 -7 28.84 30.49
 3 -2 7 58.34 34.2
 -3 -2 -7 38.11 17.65
 3 2 8 66.23 16.85
 3 -2 8 100.41 36.34
 -3 -2 -8 42.29 17.11
 3 2 9 57.35 16
 -3 -2 -9 49.14 16.94
 -3 3 -1 2772.5 88.95
 -3 3 -2 87.23 19.42
 3 -3 2 66.79 16.67
 -3 3 -3 53.5 22.82
 -3 3 -4 -3.07 26.89
 3 -3 4 -4.28 24.14
 3 -3 5 -4.75 28.67
 -3 3 -6 40.1 28.4
 3 -3 6 7.71 35.85
 3 -3 7 -15.28 42.23
 -3 -3 -7 0.65 15.88
 -3 4 -2 1141.79 46.63
 3 -4 2 1263.32 43.99
 -3 4 -3 53.94 26.63
 3 -4 3 127.29 21.59
 -3 4 -4 60.91 27.05
 -3 -4 -4 37.37 14.16
 3 -4 4 57.54 27.29
 -3 -4 -5 5.46 11.56
 -3 4 -5 6.55 28.67
 -3 -4 -6 322.54 20.78
 3 -4 6 462.43 44.13
 -3 5 0 49 20.14
 3 -5 2 238.19 21.51
 3 -5 3 71.61 22.65
 -3 5 -4 -9.39 27.17
 3 -5 4 14.18 29.15
 -3 -5 -4 3.55 7.23
 3 -5 5 1464.98 64.56
 3 -5 6 118.22 43.02
 -3 6 0 0.8 25.72
 -3 6 -1 4.98 27.16
 -3 6 -2 -1.16 26.74
 3 -6 2 37.12 19.25
 -3 6 -3 34.14 27.75
 -3 6 -4 7.77 26.96
 3 -6 4 15.24 31.51
 3 -6 5 33.69 41.35
 -3 7 2 3.18 23.59
 -3 7 -2 12.51 27.79
 -3 7 -3 -0.09 27.68
 3 -7 3 21.36 23.34
 3 -7 4 139.66 32.92
 -3 8 1 8.74 19.36
 -3 8 0 3.65 20.57
 -3 8 -1 14.52 24.46
 -3 8 -2 9.39 27.31
 3 -8 3 37.71 25.18
 -3 9 -1 10.23 20.28
 -4 0 -5 17.62 64.14
 -4 0 -7 -11.26 39.23
 4 0 7 0.26 21.92
 -4 0 -8 19.25 36.08
 4 0 8 41.79 22.69
 4 0 9 0.43 22.28
 -4 1 -4 8.63 40.76
 4 -1 5 2.96 20.56
 -4 1 -5 10.65 46.51
 -4 -1 -5 -2.04 102.48
 -4 1 -6 97.84 47.4
 -4 -1 -6 50.96 47.86
 4 -1 6 51.74 22.91
 -4 -1 -7 24.15 32.61
 4 -1 7 45.85 25.42
 -4 -1 -9 117.86 27.06
 -4 2 -4 111.22 33.85
 4 -2 5 81.9 23.22
 -4 2 -5 44.08 39.1
 -4 2 -6 57.66 39.88
 -4 -2 -6 89.56 35.34
 4 -2 6 84.84 27.27
 -4 -2 -8 7.3 22.31
 -4 -2 -9 -7.06 20.02
 -4 3 -3 12.55 20.93
 4 -3 4 203.54 24.27
 -4 3 -4 90.17 27.94
 -4 -3 -5 397.02 53.57
 4 -3 5 355.45 30.21
 -4 -3 -6 79.64 22.81
 4 -3 6 208.65 32.57
 -4 -3 -7 292.96 21.59
 4 -3 7 612.68 40.35
 -4 -3 -8 6.06 17.36
 -4 4 -3 28.92 22.24
 -4 4 -4 156.63 30.08
 4 -4 4 282.7 27.57
 -4 4 -5 119.73 29.74
 -4 -4 -5 124.15 23.73
 -4 -4 -6 -12.01 14.73
 4 -4 6 15.08 33.4
 -4 5 -2 6.02 20.02
 -4 5 -3 24.15 25.53
 -4 5 -4 53.72 26.18
 4 -5 4 146.6 26.95
 4 -5 5 858.71 44.03
 -4 6 -2 26.34 25.14
 -4 6 -3 16.86 24.62
 4 -6 4 43.5 26.92
 -4 7 -2 8.97 26.75
 -4 8 -1 11.25 27.07
 -5 0 -7 -12.85 186.9
 -5 1 -6 334.74 112.33
 -5 -1 -7 -7.87 195.49
 -5 3 -5 25.43 32.97

_iucr_refine_fcf_details
;
data_Naphthalene_28.5GPa_IAM
_computing_structure_refinement   'olex2.refine 1.5 (Bourhis et al., 2015)'
_shelx_refln_list_code            4
loop_
  _space_group_symop_id
  _space_group_symop_operation_xyz
  1  x,y,z
  2  -x,y+1/2,-z+1/2
  3  -x,-y,-z
  4  x,-y-1/2,z-1/2

_space_group_crystal_system       monoclinic
_space_group_IT_number            14
_space_group_name_H-M_alt         'P 1 21/c 1'
_space_group_name_Hall            '-P 2ybc'
_symmetry_space_group_name_H-M    'P 1 21/c 1'
_symmetry_space_group_name_Hall   '-P 2ybc'
_symmetry_Int_Tables_number       14
_cell_length_a                    6.231(10)
_cell_length_b                    5.1163(7)
_cell_length_c                    6.427(2)
_cell_angle_alpha                 90
_cell_angle_beta                  105.08(10)
_cell_angle_gamma                 90
_cell_volume                      197.8(4)
loop_
  _refln_index_h
  _refln_index_k
  _refln_index_l
  _refln_F_squared_calc
  _refln_F_squared_meas
  _refln_F_squared_sigma
  _refln_F_squared_weight
  _refln_observed_status
-3 7 2 0.728 0.189 1.404 66.001 o
-2 4 1 0.037 0.401 0.702 264.338 o
-2 5 2 1.890 1.682 1.028 115.974 o
-2 6 2 0.427 -0.230 1.021 125.070 o
-2 6 4 1.547 0.469 0.872 165.302 o
-1 4 1 0.144 0.273 0.561 414.512 o
-1 4 2 24.467 32.358 1.310 7.688 o
-1 5 2 1.547 0.890 0.541 396.271 o
-1 5 3 1.056 0.151 0.421 689.156 o
-1 6 1 1.234 1.236 0.640 296.186 o
-1 6 2 9.487 5.567 5.331 4.381 o
-1 7 1 1.311 -0.671 2.148 28.215 o
-1 7 2 5.813 3.106 5.096 4.934 o
-1 8 1 1.391 1.197 1.842 38.079 o
0 0 2 374.377 503.911 15.739 0.034 o
0 0 4 3.414 4.220 1.609 45.506 o
0 1 2 79.163 88.841 1.652 0.907 o
0 1 3 292.286 381.863 8.476 0.059 o
0 1 4 0.408 0.027 0.449 641.589 o
0 1 5 12.053 11.327 1.106 31.659 o
0 1 6 0.400 0.091 0.611 348.011 o
0 2 0 490.314 595.266 18.539 0.021 o
0 2 1 181.709 220.080 4.897 0.161 o
0 2 2 0.897 1.640 0.638 300.514 o
0 2 3 8.912 12.550 0.904 44.280 o
0 2 4 133.604 135.972 3.151 0.339 o
0 2 5 33.507 32.746 1.062 5.413 o
0 2 6 28.927 26.041 2.077 6.346 o
0 2 7 13.163 14.437 1.161 25.167 o
0 2 8 2.088 1.676 1.107 100.044 o
0 2 9 0.343 0.118 1.072 113.572 o
0 3 1 79.898 89.674 2.094 0.881 o
0 3 2 29.076 22.457 0.786 8.353 o
0 3 3 29.134 33.553 1.052 6.342 o
0 3 4 2.049 2.039 0.581 307.536 o
0 3 5 2.638 2.264 0.560 293.201 o
0 3 6 20.481 24.708 1.331 11.127 o
0 3 7 0.421 0.496 1.257 82.465 o
0 3 8 13.300 12.588 0.879 30.215 o
0 4 1 0.014 -0.106 0.303 1425.920 o
0 4 2 195.363 224.657 7.309 0.141 o
0 4 3 101.802 118.264 2.843 0.528 o
0 4 4 3.950 4.075 0.778 139.344 o
0 4 5 54.342 62.276 2.588 1.759 o
0 4 6 7.609 7.991 0.559 83.846 o
0 4 7 0.143 0.450 0.541 444.987 o
0 4 8 4.940 3.395 0.569 178.788 o
0 5 1 13.755 15.826 1.636 18.612 o
0 5 2 3.511 2.416 0.728 177.425 o
0 5 3 4.815 4.762 0.801 116.566 o
0 5 4 0.388 1.225 1.891 36.433 o
0 5 5 100.656 111.364 2.822 0.558 o
0 5 6 1.592 1.626 1.632 48.076 o
0 6 1 33.683 28.036 1.645 5.501 o
0 6 2 0.064 0.134 0.821 193.850 o
0 6 3 5.980 2.410 3.449 10.556 o
0 6 4 2.266 2.927 0.880 144.647 o
0 6 5 1.976 3.327 2.146 27.617 o
0 6 6 1.279 0.566 1.781 40.895 o
0 7 1 8.399 8.641 1.288 41.409 o
0 7 2 0.728 1.386 2.000 32.485 o
0 7 3 2.143 2.886 3.116 13.287 o
0 7 4 10.990 19.284 3.466 8.188 o
0 8 0 1.626 1.635 0.917 145.610 o
0 8 1 4.926 5.960 1.256 60.622 o
1 0 4 72.868 55.914 1.461 1.359 o
1 0 6 473.421 450.779 14.330 0.028 o
1 1 1 24.845 27.797 0.706 9.086 o
1 1 3 177.340 170.443 3.894 0.200 o
1 1 4 1.875 2.414 0.523 361.040 o
1 1 5 5.532 4.953 0.853 98.832 o
1 1 6 16.946 16.806 1.103 18.247 o
1 1 7 5.676 5.386 0.605 128.903 o
1 1 8 3.394 3.207 1.146 84.560 o
1 1 9 9.940 10.271 1.221 36.352 o
1 2 1 124.056 134.264 3.042 0.376 o
1 2 2 243.562 233.526 7.406 0.104 o
1 2 3 21.195 24.198 0.829 11.943 o
1 2 4 3.169 2.192 0.636 228.031 o
1 2 5 16.221 13.426 1.045 21.931 o
1 2 6 29.659 31.046 1.317 6.338 o
1 2 7 4.359 4.884 1.007 90.546 o
1 2 8 0.065 -0.126 0.705 262.355 o
1 2 9 0.019 -0.011 0.837 186.523 o
1 3 0 146.683 194.363 4.357 0.230 o
1 3 1 4.196 3.485 0.490 230.667 o
1 3 2 10.725 9.322 0.681 49.236 o
1 3 3 16.720 13.873 0.958 21.442 o
1 3 4 1.388 0.248 1.085 109.032 o
1 3 5 9.046 9.919 1.072 44.065 o
1 3 6 1.780 2.256 0.706 226.555 o
1 3 7 8.263 8.436 1.118 48.535 o
1 3 8 5.271 5.376 0.741 115.069 o
1 4 0 34.564 27.797 2.070 5.024 o
1 4 1 175.608 162.154 5.241 0.205 o
1 4 2 4.365 3.813 0.741 143.047 o
1 4 3 100.794 109.953 2.946 0.561 o
1 4 4 111.548 132.682 3.347 0.430 o
1 4 5 0.009 -0.072 1.104 107.174 o
1 4 6 10.161 9.648 1.340 33.730 o
1 4 7 0.073 0.366 1.100 107.870 o
1 5 0 7.263 6.629 2.290 20.796 o
1 5 1 123.432 105.078 2.027 0.450 o
1 5 2 1.323 1.015 0.808 190.860 o
1 5 3 0.229 0.168 0.984 134.814 o
1 5 5 10.815 14.343 1.265 28.443 o
1 5 6 0.053 -0.648 1.188 92.453 o
1 5 7 2.473 1.084 2.552 19.802 o
1 6 0 0.483 0.310 0.502 510.025 o
1 6 1 17.658 15.882 0.682 20.022 o
1 6 2 4.272 4.517 1.416 54.408 o
1 6 3 8.382 5.343 4.190 6.990 o
1 6 4 0.953 0.680 1.185 92.028 o
1 6 5 11.189 11.972 1.263 30.217 o
1 6 6 2.438 3.849 2.784 16.477 o
1 7 0 16.688 15.381 1.254 18.483 o
1 7 1 22.601 22.175 0.826 11.687 o
1 7 2 6.165 7.021 1.517 41.217 o
1 7 3 0.192 -0.225 0.899 161.531 o
1 7 4 0.003 0.397 1.028 123.611 o
1 8 0 0.570 0.487 0.422 708.493 o
1 8 1 19.735 21.442 1.330 12.625 o
2 0 2 2.369 2.425 0.757 188.705 o
2 0 4 203.863 169.553 3.899 0.166 o
2 0 6 16.003 15.063 1.587 17.100 o
2 0 8 4.955 4.784 0.889 101.258 o
2 1 2 217.550 188.315 5.997 0.140 o
2 1 3 0.021 0.055 0.511 500.100 o
2 1 4 86.145 70.394 2.272 0.924 o
2 1 5 65.447 54.858 2.067 1.554 o
2 1 6 2.678 2.800 0.638 232.858 o
2 1 7 0.816 0.223 0.607 347.481 o
2 1 8 0.792 0.916 0.889 162.341 o
2 1 9 5.655 5.612 1.033 75.572 o
2 2 1 116.731 122.019 2.787 0.436 o
2 2 2 5.316 6.786 1.035 73.706 o
2 2 3 29.518 22.310 1.464 7.490 o
2 2 4 8.711 4.978 1.367 43.106 o
2 2 5 1.676 0.889 0.480 480.211 o
2 2 6 11.188 9.442 1.056 37.796 o
2 2 7 12.681 11.897 1.199 28.113 o
2 2 8 13.305 12.133 1.749 20.005 o
2 3 0 1.457 1.312 0.615 311.300 o
2 3 1 4.346 3.305 0.970 102.477 o
2 3 2 109.011 94.847 2.330 0.564 o
2 3 3 77.205 65.147 1.780 1.140 o
2 3 5 2.621 2.922 0.677 213.045 o
2 3 6 16.304 20.489 2.527 10.124 o
2 3 7 4.113 4.503 0.745 140.453 o
2 3 8 2.823 2.694 0.898 134.937 o
2 4 0 63.854 88.429 3.110 1.110 o
2 4 1 14.442 12.313 0.990 26.638 o
2 4 2 20.280 21.281 0.996 13.285 o
2 4 3 53.356 54.505 2.149 2.019 o
2 4 4 3.586 2.338 0.690 190.736 o
2 4 5 0.351 -0.018 1.257 82.624 o
2 4 6 16.571 18.548 2.327 11.269 o
2 4 7 45.276 57.792 3.592 2.048 o
2 5 0 26.347 39.305 1.947 5.593 o
2 5 1 0.082 0.176 1.222 87.403 o
2 5 2 1.913 1.841 0.588 310.768 o
2 5 3 10.756 12.876 1.659 23.814 o
2 5 4 0.173 0.226 1.178 94.055 o
2 5 5 1.826 0.906 1.326 72.318 o
2 5 6 0.526 -0.232 2.740 17.384 o
2 6 0 1.203 -0.015 1.139 99.552 o
2 6 1 4.620 1.804 1.145 82.001 o
2 6 2 2.934 1.368 0.605 268.235 o
2 6 3 44.890 45.698 2.255 2.749 o
2 6 4 3.789 3.792 1.334 62.815 o
2 6 5 0.339 0.457 2.676 18.228 o
2 7 1 0.477 0.252 0.602 356.674 o
2 7 2 0.147 0.251 0.892 164.103 o
2 7 3 0.315 0.530 1.097 108.162 o
2 7 4 4.880 8.059 2.394 20.193 o
3 0 6 7.563 7.219 1.384 42.563 o
3 0 8 0.081 -0.535 0.979 136.166 o
3 1 3 68.729 76.399 1.989 1.191 o
3 1 4 79.974 78.019 2.108 0.965 o
3 1 5 9.787 9.728 1.051 42.267 o
3 1 6 0.005 0.067 0.700 266.714 o
3 1 7 22.026 18.816 4.902 3.937 o
3 1 8 7.461 9.174 0.967 57.340 o
3 2 2 0.332 1.592 0.886 163.732 o
3 2 3 5.665 4.940 0.844 98.603 o
3 2 4 20.119 21.859 1.604 11.371 o
3 2 5 9.050 6.699 2.193 20.956 o
3 2 6 9.202 8.103 0.994 49.981 o
3 2 7 2.456 2.413 0.830 160.541 o
3 2 8 2.843 3.776 0.855 139.265 o
3 3 1 161.540 165.054 5.295 0.226 o
3 3 2 3.412 4.573 0.753 150.581 o
3 3 3 5.308 3.185 1.359 57.129 o
3 3 4 0.141 -0.221 1.069 114.166 o
3 3 5 0.000 -0.283 1.707 44.825 o
3 3 6 0.362 1.535 1.325 73.855 o
3 3 7 0.080 -0.220 0.885 166.758 o
3 4 2 73.198 71.983 3.617 1.059 o
3 4 3 6.381 6.303 2.183 23.290 o
3 4 4 3.743 2.889 0.679 184.129 o
3 4 5 0.194 0.344 0.638 319.572 o
3 4 6 16.913 21.210 4.164 5.365 o
3 5 0 2.295 2.917 1.199 83.290 o
3 5 2 13.149 14.180 1.281 24.067 o
3 5 3 3.302 4.263 1.348 62.447 o
3 5 4 0.290 0.180 0.404 791.668 o
3 5 6 4.872 7.038 2.561 18.111 o
3 6 0 0.513 0.048 1.531 55.635 o
3 6 1 3.009 0.296 1.617 48.248 o
3 6 2 1.131 1.256 1.139 98.408 o
3 6 3 3.822 2.032 1.652 44.333 o
3 6 4 0.003 0.668 1.220 87.740 o
3 6 5 0.034 2.006 2.462 21.514 o
3 7 2 3.386 0.745 1.654 45.537 o
3 7 3 0.467 0.687 1.062 115.106 o
4 1 4 0.085 0.514 2.427 22.173 o
4 1 5 0.016 0.263 1.101 107.687 o
4 1 6 2.758 3.745 1.128 88.836 o
4 1 7 1.351 2.164 1.194 88.278 o
4 2 4 6.859 6.621 2.015 26.029 o
4 2 5 3.415 4.120 1.189 77.280 o
4 2 6 2.726 4.694 1.130 86.173 o
4 3 3 1.318 0.747 1.246 82.700 o
4 3 4 10.078 10.426 3.375 9.638 o
4 3 5 14.639 21.809 1.567 15.389 o
4 3 6 5.384 9.060 3.840 8.341 o
4 3 7 16.661 24.569 9.517 1.328 o
4 4 3 4.209 1.722 1.324 65.601 o
4 4 4 8.578 14.446 3.753 7.967 o
4 4 5 7.820 7.291 1.104 53.641 o
4 4 6 0.206 -0.221 0.806 200.707 o
4 5 2 0.256 0.358 1.192 91.816 o
4 5 3 1.255 1.438 1.520 55.662 o
4 5 4 6.274 6.725 2.765 15.360 o
4 6 2 1.367 1.568 1.497 57.205 o
4 6 3 0.311 1.004 1.466 60.614 o
4 6 4 2.756 2.590 1.603 48.008 o
5 1 6 6.299 19.928 6.687 2.769 o
5 1 7 0.674 -0.469 11.638 0.964 o
5 3 5 0.568 1.514 1.963 33.753 o
;
_iucr_refine_instructions_details
;
TITL Naphthalene_28.5GPa_IAM_a.res in P2(1)/c
REM Old TITL Naphthalene_28.5GPa_IAM_a.res in P2(1)
REM SHELXT solution in P2(1)/c
REM R1 0.492, Rweak 0.232, Alpha 0.862, Orientation as input
REM Formula found by SHELXT: C4
CELL 0.3738 6.2314 5.1163 6.4266 90 105.085 90
ZERR 2 0.0104 0.0007 0.0024 0 0.099 0
LATT 1
SYMM -X,0.5+Y,0.5-Z
SFAC C H
DISP C -0.0004 0.0004 4.7227
DISP H 0 0 0.5914
UNIT 20 16

L.S. 10
PLAN  20
CONF
BOND $H
FMAP 2
list 4
MORE -1
ACTA
SHEL 999 0.63
OMIT -2 5 1
OMIT -1 3 1
OMIT 0 1 1
OMIT 0 9 3
OMIT 1 2 0
OMIT 2 3 4
OMIT 3 5 5
OMIT 4 5 5
WGHT 0.144214 0
FVAR 4.098464
REM <olex2.extras>
REM <HklSrc "%.\\Naphthalene_28.5GPa_IAM.hkl">
REM </olex2.extras>

C1    1     0.41914  0.79411  0.33984  11.00000  0.04183  0.01697  0.01988 =
 0.00039  0.00122  0.00134
AFIX 43
H1    2     0.46989  0.96403  0.33302  11.00000 -1.20000
AFIX 0
C2    1     0.22580  0.71892  0.20357  11.00000  0.04381  0.01968  0.02008 =
 0.00056  0.00102  0.00270
AFIX 43
H2    2     0.14877  0.83069  0.09569  11.00000 -1.20000
AFIX 0
C3    1     0.14360  0.47071  0.22741  11.00000  0.07595  0.01859  0.02008 =
 -0.00026 -0.00889  0.00041
AFIX 43
H3    2     0.01052  0.41680  0.13402  11.00000 -1.20000
AFIX 0
C4    1     0.25272  0.30846  0.38228  11.00000  0.06223  0.01702  0.02157 =
 0.00153 -0.00231 -0.00057
AFIX 43
H4    2     0.18967  0.14890  0.40271  11.00000 -1.20000
AFIX 0
C5    1     0.45797  0.37682  0.51151  11.00000  0.04942  0.01833  0.02041 =
 0.00188  0.00169 -0.00069
HKLF 4

END
Q2 1 0.041667 0.833333 0.125 11 0.05 0.23
Q3 1 0.375 0.722222 0.25 11 0.05 0.21
Q1 1 0.25 0.055556 0.375 11 0.05 0.24
Q4 1 0.208333 0.277778 0.25 11 0.05 0.21
Q5 1 0.541667 1 0.333333 11 0.05 0.2

  REM The information below was added by Olex2.
  REM
  REM R1 = 0.0778 for 150 Fo > 4sig(Fo) and 0.1111 for all 240 data
  REM 46 parameters refined using 0 restraints
  REM Highest difference peak 0.2383, deepest hole -0.2751
  REM Mean Shift 0.0002, Max Shift 0.0010.

  REM +++ Tabular Listing of Refinement Information +++
  REM R1_all = 0.1111
  REM R1_gt = 0.0778
  REM wR_ref = 0.2060
  REM GOOF = 0.9856
  REM Shift_max = 0.0010
  REM Shift_mean = 0.0002
  REM Reflections_all = 240
  REM Reflections_gt = 150
  REM Parameters = 46
  REM Hole = -0.2751
  REM Peak = 0.2383
  REM Flack = n/a

  
;
loop_
  _axis.id
  _axis.type
  _axis.equipment
  _axis.parity
  _axis.depends_on
  _axis.zero
  _axis.vector[1]
  _axis.vector[2]
  _axis.vector[3]
 source . source . . . 0.99988564 0.00000000 -0.01512323
 omega rotation goniometer -1 . 0.00000000 0.00000000 0.00000000 1.00000000
 kappa rotation goniometer -1 omega 0.00000000 -0.76604444 0.00000000 0.64278761
 phi rotation goniometer -1 kappa . 0.00000000 0.00000000 1.00000000
 theta rotation goniometer -1 . -0.88208000 0.00000000 0.00000000 1.00000000
 matrixX general general . phi . 1.00000000 0.00000000 0.00000000
 matrixY general general . phi . 0.00000000 1.00000000 0.00000000
 matrixZ general general . phi . 0.00000000 0.00000000 1.00000000
 dacX translation general . phi . 0.00000000 1.00000000 0.00000000
 dacY translation general . phi . -1.00000000 0.00000000 0.00000000
 dacZ translation general . phi . 0.00000000 0.00000000 1.00000000

_olex2_submission_special_instructions  'No special instructions were received'
_oxdiff_exptl_absorpt_empirical_details
;
Empirical correction (ABSPACK) includes:
- Absorption correction using spherical harmonics
- Frame scaling
;
_oxdiff_exptl_absorpt_empirical_full_max  7.109
_oxdiff_exptl_absorpt_empirical_full_min  0.338

# start Validation Reply Form
_vrf_PLAT029_Naphthalene_28.5GPa_IAM
;
PROBLEM: _diffrn_measured_fraction_theta_full value Low .      0.332 Why?  
RESPONSE: This measurement was performed at high pressure which, due to the high pressure apparatus, limits the theta range. Indeed, the diamond anvil cell metallic body typically shadows more than 60% of the reflections.
;
_vrf_PLAT088_Naphthalene_28.5GPa_IAM
;
PROBLEM: Poor Data / Parameter Ratio ....................       5.22 Note  
RESPONSE: This measurement was performed at high pressure which, due to the high pressure apparatus, limits the theta range. Indeed, the diamond anvil cell metallic body typically shadows more than 60% of the reflections.
;
_vrf_PLAT411_Naphthalene_28.5GPa_IAM
;
PROBLEM: Short Inter H...H Contact  H3       ..H4       .       1.69 Ang.  
RESPONSE: H atoms are close to each other at high pressure.
;
_vrf_PLAT149_Naphthalene_28.5GPa_IAM
;
PROBLEM: s.u. on the   beta    Angle is Too Large .......       0.10 Degree
RESPONSE: Large errors due to low completeness.
;
_vrf_PLAT911_Naphthalene_28.5GPa_IAM
;
PROBLEM: Missing FCF Refl Between Thmin & STh/L=    0.600        199 Report
RESPONSE: This measurement was performed at high pressure which, due to the high pressure apparatus, limits the theta range. Indeed, the diamond anvil cell metallic body typically shadows more than 60% of the reflections.
;
# end Validation Reply Form
