# Supplementary material for: Compressional Behavior of Naphthalene (C10H8) and Anthracene (C14H10) up to 50 GPa
Source: ACS Omega. 2025 Oct 19;10(42):50230–42. doi: 10.1021/acsomega.5c06935 (PMC12573047; doi:10.1021/acsomega.5c06935)
Supplement: Supplementary file 10 [file ao5c06935_si_010.cif]

data_Naphthalene_35.1GPa_IAM
_audit_creation_date               2024-11-08
_audit_creation_method
;
Olex2 1.5
(compiled 2024.02.16 svn.r378c4104 for OlexSys, GUI svn.r6928)
;
_audit_contact_author_address      ?
_audit_contact_author_email        ?
_audit_contact_author_name         ''
_audit_contact_author_phone        ?
_publ_contact_author_id_orcid      ?
_publ_section_references
;
Bourhis, L.J., Dolomanov, O.V., Gildea, R.J., Howard, J.A.K., Puschmann, H.
 (2015). Acta Cryst. A71, 59-75.

Dolomanov, O.V., Bourhis, L.J., Gildea, R.J, Howard, J.A.K. & Puschmann, H.
 (2009), J. Appl. Cryst. 42, 339-341.

Kleemiss, F., Dolomanov, O.V., Bodensteiner, M., Peyerimhoff, N., Midgley, L.,
Bourhis, L.J., Genoni, A., Malaspina, L.A., Jayatilaka, D., Spencer, J.L.,
White, F., Grundkoetter-Stock, B., Steinhauer, S., Lentz, D., Puschmann, H.,
Grabowsky, S. (2021), Chem. Sci., 12, 1675-1692.

Sheldrick, G.M. (2015). Acta Cryst. A71, 3-8.
;
_chemical_formula_moiety           'C10 H8'
_chemical_formula_sum              'C10 H8'
_chemical_formula_weight           128.175
_chemical_oxdiff_formula           C10H8
loop_
  _atom_type_symbol
  _atom_type_scat_dispersion_real
  _atom_type_scat_dispersion_imag
  _atom_type_scat_source
  _atom_type_scat_dispersion_source
 C -0.00040 0.00040 'NoSpherA2: Chem.Sci. 2021, DOI:10.1039/D0SC05526C'
 'Brennan, Cowan, Rev. Sci. Instrum., 1992, 63, 850'
 H 0.00000 0.00000 'NoSpherA2: Chem.Sci. 2021, DOI:10.1039/D0SC05526C'
 'Brennan, Cowan, Rev. Sci. Instrum., 1992, 63, 850'

_space_group_crystal_system        'monoclinic'
_space_group_IT_number             14
_space_group_name_H-M_alt          'P 1 21/c 1'
_space_group_name_Hall             '-P 2ybc'
loop_
  _space_group_symop_id
  _space_group_symop_operation_xyz
 1 x,y,z
 2 -x,y+1/2,-z+1/2
 3 -x,-y,-z
 4 x,-y-1/2,z-1/2

_symmetry_Int_Tables_number        14
_cell_length_a                     6.125(11)
_cell_length_b                     5.0575(7)
_cell_length_c                     6.322(3)
_cell_angle_alpha                  90
_cell_angle_beta                   104.40(11)
_cell_angle_gamma                  90
_cell_volume                       189.7(4)
_cell_formula_units_Z              2
_cell_measurement_reflns_used      174
_cell_measurement_theta_max        20.3930
_cell_measurement_temperature           293(2)
_cell_measurement_theta_min        3.4990
_exptl_absorpt_coefficient_mu      0.055
_exptl_absorpt_correction_T_max    1.00000
_exptl_absorpt_correction_T_min    0.31161
_exptl_absorpt_correction_type     multi-scan
_exptl_absorpt_process_details
;
CrysAlisPro 1.171.42.49 (Rigaku Oxford Diffraction, 2022)
Empirical absorption correction using spherical harmonics,
implemented in SCALE3 ABSPACK scaling algorithm.
;
_exptl_crystal_density_diffrn      2.244
_exptl_crystal_colour                   'clear colourless'
_exptl_crystal_colour_lustre            clear
_exptl_crystal_colour_primary           colourless
_exptl_crystal_size_max                 0.013
_exptl_crystal_size_mid                 0.012
_exptl_crystal_size_min                 0.012
_exptl_crystal_description              block
_exptl_crystal_F_000               135.992
_diffrn_reflns_av_R_equivalents    0.0230
_diffrn_reflns_av_unetI/netI       0.0358
_diffrn_reflns_Laue_measured_fraction_full  0.3081
_diffrn_reflns_Laue_measured_fraction_max  0.2738
_diffrn_reflns_limit_h_max         5
_diffrn_reflns_limit_h_min         -5
_diffrn_reflns_limit_k_max         8
_diffrn_reflns_limit_k_min         -9
_diffrn_reflns_limit_l_max         9
_diffrn_reflns_limit_l_min         -11
_diffrn_reflns_number              464
_diffrn_ambient_temperature             293(2)
_diffrn_reflns_point_group_measured_fraction_full  0.3081
_diffrn_reflns_point_group_measured_fraction_max  0.2738
_diffrn_reflns_theta_full          12.9605
_diffrn_reflns_theta_max           17.54
_diffrn_reflns_theta_min           3.52
_diffrn_detector                   'Hybrid Pixel Array Detector'
_diffrn_detector_area_resol_mean   13.3333
_diffrn_measured_fraction_theta_full  0.3081
_diffrn_measured_fraction_theta_max  0.2738
_diffrn_measurement_details
;
List of Runs (angles in degrees, time in seconds):

  # Type    Start    End  Width  t~exp~   \w     \q     \k     \f   Frames
--------------------------------------------------------------------------
  1  \w    -32.00  32.00   0.50    2.00    --    0.00   0.00   0.00  128
;
_diffrn_measurement_device         'abstract diffractometer'
_diffrn_measurement_device_type   
 'esperanto-CrysAlisPro-abstract goniometer imported esperanto images'
_diffrn_measurement_method         '\w scans'
_diffrn_orient_matrix_axis[1]      matrixX
_diffrn_orient_matrix_axis[2]      matrixY
_diffrn_orient_matrix_axis[3]      matrixZ
_diffrn_orient_matrix_type        
 'CrysAlisPro convention (1999,Acta A55,543-557)'
_diffrn_orient_matrix_UB_11        0.0527908000
_diffrn_orient_matrix_UB_12        -0.0072352000
_diffrn_orient_matrix_UB_13        -0.0187548000
_diffrn_orient_matrix_UB_21        0.0312243000
_diffrn_orient_matrix_UB_22        0.0398546000
_diffrn_orient_matrix_UB_23        0.0479414000
_diffrn_orient_matrix_UB_31        0.0136902000
_diffrn_orient_matrix_UB_32        -0.0619080000
_diffrn_orient_matrix_UB_33        0.0330170000
_diffrn_radiation_monochromator    synchrotron
_diffrn_radiation_probe            x-ray
_diffrn_radiation_type             synchrotron
_diffrn_radiation_wavelength       0.37380
_diffrn_source                     synchrotron
_reflns_Friedel_coverage           0.0
_reflns_limit_h_max                5
_reflns_limit_h_min                -3
_reflns_limit_k_max                8
_reflns_limit_k_min                0
_reflns_limit_l_max                9
_reflns_limit_l_min                0
_reflns_number_gt                  154
_reflns_number_total               227
_reflns_threshold_expression       I>=2u(I)
_computing_cell_refinement         'CrysAlisPro 1.171.42.49 (Rigaku OD, 2022)'
_computing_data_collection         'CrysAlisPro 1.171.42.49 (Rigaku OD, 2022)'
_computing_data_reduction          'CrysAlisPro 1.171.42.49 (Rigaku OD, 2022)'
_computing_molecular_graphics      'Olex2 1.5 (Dolomanov et al., 2009)'
_computing_publication_material    'Olex2 1.5 (Dolomanov et al., 2009)'
_computing_structure_refinement    'olex2.refine 1.5 (Bourhis et al., 2015)'
_computing_structure_solution      'SHELXT 2014/5 (Sheldrick, 2014)'
_refine_diff_density_max           0.2800
_refine_diff_density_min           -0.2648
_refine_diff_density_rms           0.0883
_refine_ls_d_res_high              0.6202
_refine_ls_d_res_low               3.0447
_refine_ls_goodness_of_fit_ref     1.0450
_refine_ls_hydrogen_treatment      constr
_refine_ls_matrix_type             full
_refine_ls_number_constraints      8
_refine_ls_number_parameters       46
_refine_ls_number_reflns           227
_refine_ls_number_restraints       12
_refine_ls_R_factor_all            0.1183
_refine_ls_R_factor_gt             0.0926
_refine_ls_restrained_S_all        1.0122
_refine_ls_shift/su_max            0.0010
_refine_ls_shift/su_mean           0.0001
_refine_ls_structure_factor_coef   Fsqd
_refine_ls_weighting_details      
 'w=1/[\s^2^(Fo^2^)+(0.1944P)^2^] where P=(Fo^2^+2Fc^2^)/3'
_refine_ls_weighting_scheme        calc
_refine_ls_wR_factor_gt            0.2234
_refine_ls_wR_factor_ref           0.2495
_olex2_refinement_description
;
1. Fixed Uiso
 At 1.2 times of:
  All C(H) groups
2. Uiso/Uaniso restraints and constraints
Uanis(C1) \\sim Ueq: with sigma of 0.007 and sigma for terminal atoms of 0.014
Uanis(C3) \\sim Ueq: with sigma of 0.015 and sigma for terminal atoms of 0.03
3.a Aromatic/amide H refined with riding coordinates:
 C1(H1), C2(H2), C3(H3), C4(H4)
;
_olex2_refine_details
;
Refinement using NoSpherA2, an implementation of
NOn-SPHERical Atom-form-factors in Olex2.
Please cite:
F. Kleemiss et al. Chem. Sci. DOI 10.1039/D0SC05526C - 2021
NoSpherA2 implementation of HAR makes use of
tailor-made aspherical atomic form factors calculated
on-the-fly from a Hirshfeld-partitioned electron density (ED) - not from
spherical-atom form factors.

The ED is calculated from a gaussian basis set single determinant SCF
wavefunction - either Hartree-Fock or DFT using selected funtionals
 - for a fragment of the crystal.
This fragment can be embedded in an electrostatic crystal field by employing cluster charges
or modelled using implicit solvation models, depending on the software used.
The following options were used:
   SOFTWARE:       ORCA 5.0
   PARTITIONING:   NoSpherA2
   INT ACCURACY:   Normal
   METHOD:         PBE0
   BASIS SET:      def2-SVP
   CHARGE:         0
   MULTIPLICITY:   1
   DATE:           2024-11-08_14-51-26
;
_atom_sites_solution_primary       dual
loop_
  _atom_site_label
  _atom_site_type_symbol
  _atom_site_fract_x
  _atom_site_fract_y
  _atom_site_fract_z
  _atom_site_U_iso_or_equiv
  _atom_site_adp_type
  _atom_site_occupancy
  _atom_site_refinement_flags_posn
  _atom_site_refinement_flags_adp
 C1 C 0.4176(17) 0.7967(6) 0.3394(7) 0.019(2) Uani 1.000000 . U
 C2 C 0.2162(14) 0.7202(6) 0.2040(7) 0.023(5) Uani 1.000000 . .
 C3 C 0.1387(14) 0.4689(7) 0.2247(7) 0.024(3) Uani 1.000000 . U
 C4 C 0.2554(15) 0.3058(6) 0.3806(7) 0.027(5) Uani 1.000000 . .
 C5 C 0.4570(15) 0.3751(6) 0.5113(7) 0.025(5) Uani 1.000000 . .
 H1 H 0.4698(17) 0.9678(6) 0.3298(7) 0.023(3) Uiso 1.000000 R .
 H2 H 0.1337(14) 0.8360(6) 0.1002(7) 0.027(6) Uiso 1.000000 R .
 H3 H 0.0052(14) 0.4113(7) 0.1306(7) 0.028(4) Uiso 1.000000 R .
 H4 H 0.1955(15) 0.1408(6) 0.3987(7) 0.032(6) Uiso 1.000000 R .

loop_
  _atom_site_aniso_label
  _atom_site_aniso_U_11
  _atom_site_aniso_U_22
  _atom_site_aniso_U_33
  _atom_site_aniso_U_12
  _atom_site_aniso_U_13
  _atom_site_aniso_U_23
 C1 0.030(5) 0.0188(13) 0.0146(19) -0.0018(17) 0.016(2) 0.0028(11)
 C2 0.044(11) 0.0171(13) 0.013(3) -0.000(2) 0.017(5) 0.0035(12)
 C3 0.044(7) 0.0189(13) 0.013(2) -0.001(2) 0.017(3) -0.0000(12)
 C4 0.049(11) 0.0159(14) 0.018(2) -0.0090(19) 0.014(5) 0.0052(11)
 C5 0.049(12) 0.0165(14) 0.014(2) -0.0021(19) 0.014(5) 0.0045(13)

loop_
  _geom_bond_atom_site_label_1
  _geom_bond_atom_site_label_2
  _geom_bond_distance
  _geom_bond_site_symmetry_2
  _geom_bond_publ_flag
 C1 C2 1.371(9) . ?
 C1 C5 1.369(5) 3_666 ?
 C1 H1 0.9300 . ?
 C2 C3 1.374(7) . ?
 C2 H2 0.9300 . ?
 C3 C4 1.346(4) . ?
 C3 H3 0.9300 . ?
 C4 C5 1.350(8) . ?
 C4 H4 0.9300 . ?
 C5 C5 1.390(10) 3_666 ?

loop_
  _geom_angle_atom_site_label_1
  _geom_angle_atom_site_label_2
  _geom_angle_atom_site_label_3
  _geom_angle
  _geom_angle_site_symmetry_1
  _geom_angle_site_symmetry_3
  _geom_angle_publ_flag
 C5 C1 C2 121.0(4) 3_666 . ?
 H1 C1 C2 119.51(17) . . ?
 H1 C1 C5 119.5(4) . 3_666 ?
 C3 C2 C1 118.7(3) . . ?
 H2 C2 C1 120.65(18) . . ?
 H2 C2 C3 120.6(3) . . ?
 C4 C3 C2 120.2(5) . . ?
 H3 C3 C2 119.9(2) . . ?
 H3 C3 C4 119.9(3) . . ?
 C5 C4 C3 121.8(4) . . ?
 H4 C4 C3 119.1(3) . . ?
 H4 C4 C5 119.1(2) . . ?
 C4 C5 C1 121.9(5) . 3_666 ?
 C5 C5 C1 119.1(8) 3_666 3_666 ?
 C5 C5 C4 119.0(5) 3_666 . ?

loop_
  _geom_torsion_atom_site_label_1
  _geom_torsion_atom_site_label_2
  _geom_torsion_atom_site_label_3
  _geom_torsion_atom_site_label_4
  _geom_torsion
  _geom_torsion_site_symmetry_1
  _geom_torsion_site_symmetry_2
  _geom_torsion_site_symmetry_3
  _geom_torsion_site_symmetry_4
  _geom_torsion_publ_flag
 C1 C2 C3 C4 2.4(9) . . . . ?
 C1 C5 C4 C3 -175.8(9) 3_666 . . . ?
 C1 C5 C5 C1 180.0(12) . 3_666 . 3_666 ?
 C1 C5 C5 C4 2.1(10) . 3_666 . . ?
 C2 C3 C4 C5 -4.3(11) . . . . ?
 C3 C4 C5 C5 2.0(11) . . . 3_666 ?
 C4 C5 C5 C4 180.0(11) . . 3_666 3_666 ?

loop_
  _diffrn_refln_index_h
  _diffrn_refln_index_k
  _diffrn_refln_index_l
  _diffrn_refln_intensity_net
  _diffrn_refln_intensity_u
 0 0 -1 0.04 0.71
 0 0 -2 6965.68 94.82
 0 0 3 0.94 2.04
 0 0 -3 -0.53 3.55
 0 0 -4 33.49 5.78
 0 0 -5 -11.59 8.3
 0 0 -7 28.85 17.88
 0 -1 -2 1255.76 17.69
 0 1 -2 1258.57 17.32
 0 1 2 1256.01 17.48
 0 -1 -3 5421.82 74.39
 0 1 -3 5424.73 74.04
 0 -1 -4 2.53 6.01
 0 1 -4 1.73 5.47
 0 1 4 -2.44 3.22
 0 1 -5 180.95 8.87
 0 -1 -6 9.18 11.51
 0 1 -6 1.58 11.37
 0 2 0 9999 135.84
 0 -2 -1 2860.23 39.27
 0 2 1 2856.68 39.17
 0 -2 -2 22.51 3.92
 0 2 -3 150.68 3.6
 0 2 3 136.27 3.88
 0 -2 -4 1749.53 25.84
 0 2 -4 1749.72 24.74
 0 2 4 1760.8 24.62
 0 -2 -5 490.99 12.56
 0 2 -5 528.85 10.38
 0 2 -6 482.93 12.98
 0 2 -7 154.35 13.45
 0 2 -8 16.91 19.68
 0 -3 0 -2.84 3.19
 0 -3 -1 1035.4 15.21
 0 3 1 1026.65 14.84
 0 3 2 359.2 6.51
 0 -3 -2 341.84 8.05
 0 -3 -3 502.38 10.84
 0 3 3 524.18 8.53
 0 3 4 52.13 4.41
 0 -3 -4 44.06 8.84
 0 -3 -5 -15.93 10.75
 0 3 5 0.19 4.8
 0 3 6 306.29 7.4
 0 3 -8 210.48 12.02
 0 4 0 327.15 5.97
 0 4 1 11.91 3.91
 0 -4 -1 13.03 6.59
 0 -4 -2 2700.16 38.77
 0 4 3 1131.43 16.74
 0 -4 -3 1167.69 18.7
 0 4 4 60.7 5.2
 0 -4 -4 44.83 9.33
 0 -4 -5 700.58 15.62
 0 4 5 736.34 12
 0 -4 -6 96.26 11.84
 0 4 -6 76.52 4.15
 0 4 -7 7.16 5.26
 0 5 0 0.02 4.41
 0 -5 0 4.65 5.09
 0 5 1 138.46 5.12
 0 -5 1 129.83 4.17
 0 -5 -1 123.06 7.59
 0 -5 -3 58.41 10.82
 0 5 3 66.09 5.49
 0 -5 -4 11.06 11.86
 0 5 5 1327.73 20.01
 0 -5 -5 1350.17 24
 0 -6 -1 300.26 9.16
 0 -6 -2 17.42 9.81
 0 -6 -3 69.03 10.35
 0 -6 -5 29.22 13.41
 0 -7 0 -8.58 5.78
 0 -7 -1 91.45 7.48
 0 -7 -2 1.77 9.7
 0 -7 -3 17.92 11.36
 0 -7 -4 143.48 12.55
 0 -8 0 10.84 6.3
 0 -8 -1 53.35 7.34
 0 -8 -2 62.76 8.96
 0 -9 -2 9.65 8.26
 -1 0 -1 -1.19 0.89
 -1 0 -3 1.03 3.65
 -1 0 -4 375.12 8
 1 0 5 -8.28 4.9
 -1 0 -6 4471.58 63
 -1 0 -7 5.59 12.44
 1 0 7 -1.62 5.52
 -1 0 -8 67.4 16.44
 -1 0 -9 5.6 20.62
 1 1 1 202.62 3.5
 -1 -1 -1 198.11 3.28
 -1 -1 -3 1320.31 18.85
 1 1 3 1380.2 18.52
 -1 -1 -4 12.55 7.18
 -1 1 -4 12.3 4.7
 1 1 4 14.56 4.64
 1 1 5 55.34 5.58
 -1 -1 -5 47.42 9.94
 1 -1 6 150.11 5.25
 1 1 6 163.72 6.65
 -1 1 -7 41.85 10.78
 1 1 7 28.82 5.82
 -1 -1 -7 31.27 13.91
 -1 -1 -8 35.53 17.05
 -1 1 -8 46.16 13.77
 -1 1 -9 150.92 17.42
 -1 -1 -9 104.6 23.13
 -1 1 -10 -6.74 21.08
 -1 -1 -10 31.73 29.36
 -1 -2 0 2203.78 30.13
 1 2 0 2202.49 30.21
 -1 -2 -1 1311.09 18.24
 1 2 1 1299.11 18.61
 1 2 2 1634 23.18
 1 2 3 213.14 5.47
 1 -2 3 203.48 4
 1 2 4 12.87 5.12
 -1 2 -4 15.22 2.88
 -1 -2 -4 14 7.3
 1 2 5 131.87 6.38
 -1 -2 -5 146.29 10.89
 -1 -2 -6 299.75 14.34
 1 2 6 276.18 7.86
 1 2 7 48.66 6.44
 -1 -2 -7 33.83 14.25
 -1 2 -8 10.33 9.92
 1 2 8 0.85 6.72
 -1 2 -9 -3.66 11.69
 -1 -2 -9 12.4 21.62
 -1 2 -10 55.19 13.44
 1 3 -1 116.83 3.06
 -1 -3 0 1751.79 24.24
 1 3 1 37.97 4.48
 -1 -3 -1 33.63 3.54
 -1 -3 -2 103.71 5.74
 1 3 3 131.1 6.25
 -1 -3 -3 109.3 7.88
 1 3 4 7.29 5.65
 -1 -3 -5 66.21 10.11
 1 3 5 71.08 6.48
 -1 3 -6 17.56 3.99
 -1 -3 -6 28.98 11.77
 1 3 7 73.4 6.69
 -1 -3 -7 79.38 14.04
 -1 -3 -8 44.7 16.86
 -1 3 -9 45.34 6.65
 1 4 -1 4.76 4.69
 1 -4 -1 0.99 4.75
 1 4 0 264.4 6.45
 1 4 1 1445.2 20.86
 -1 -4 -2 33.66 6.66
 1 4 3 914.31 14.46
 -1 -4 -3 897.87 15.78
 1 4 4 1083.05 16.86
 -1 -4 -4 1058.3 18.54
 -1 -4 -5 7.33 10.56
 1 4 5 -5.08 7.23
 1 4 6 76.49 6.89
 -1 -4 -7 4.76 14.14
 1 5 -6 45.2 3.91
 1 5 -3 7.71 3.54
 1 -5 -2 37.73 6.92
 1 5 -2 36.64 4.62
 1 -5 -1 14.32 6.47
 1 5 0 39.9 5.5
 1 -5 0 58.86 6.18
 -1 -5 -1 966.93 14.97
 1 -5 1 985.38 14.47
 1 5 1 990.83 15.21
 -1 -5 -2 0.93 6.91
 1 5 2 -1.8 6.23
 -1 -5 -3 -6.4 8.61
 1 5 3 -0.63 6.76
 -1 -5 -4 27.21 10.53
 -1 -5 -5 72.48 11.81
 1 5 5 55.12 7.42
 1 5 6 -12.93 7.17
 -1 -5 -6 0.48 12.73
 -1 -5 -7 16.45 14.43
 1 -6 -2 110.11 9.33
 1 -6 -1 22.58 9.44
 1 6 -1 19.45 5.45
 -1 -6 0 -3.43 4.98
 1 -6 0 -15.03 7.05
 1 6 0 0.47 5.96
 1 -6 1 170.81 4.99
 1 6 1 162.5 7.11
 -1 -6 -2 43.93 7.28
 1 6 3 69.79 7.48
 1 6 4 -7.44 6.98
 1 6 5 97.75 7.62
 -1 -6 -5 113.68 11.97
 -1 -6 -6 14.72 13.18
 1 -7 -2 77.61 11.93
 1 7 -1 2.94 5.4
 1 7 0 161.48 6.44
 1 -7 0 143.36 7.6
 1 -7 1 237.86 5.92
 -1 -7 -1 235.72 8.19
 1 7 1 242.91 7.33
 -1 -7 -2 65.82 7.71
 -1 -7 -3 -0.03 8.83
 1 7 3 3.24 6.96
 -1 -7 -4 1.53 10.58
 1 7 4 -4.07 7
 -1 -7 -5 19.37 12.11
 1 -8 -1 5.63 8.85
 1 -8 0 6.86 6.24
 1 8 0 0.01 5.87
 1 8 1 163.95 6.83
 -1 -8 -1 176.57 7.79
 1 8 2 262.51 7.86
 -1 -8 -2 270.86 9.57
 1 8 3 145.87 7.49
 -1 -8 -4 5.61 9.59
 -1 -9 -1 -7.3 6.19
 -1 -9 -2 -0.45 8.83
 -1 -9 -3 19.56 9.78
 2 0 2 14.32 2.43
 -2 0 -2 10.74 2.06
 -2 0 -3 1.88 3.28
 2 0 3 -2.64 4.49
 2 0 4 1309.27 19.58
 -2 0 -4 1326.78 18.9
 2 0 5 12.6 6.38
 -2 0 -5 3.02 5.4
 -2 0 -6 89.9 8.74
 -2 0 -7 -6.94 8.42
 2 0 7 -3.22 7.25
 -2 0 -8 61.03 10.12
 2 0 8 42.62 7.21
 -2 0 -9 0.96 12.44
 2 0 9 -0.08 7.08
 -2 0 -10 11.91 15.26
 -2 -1 -2 1466.79 20.54
 2 1 3 1.59 5.46
 -2 -1 -3 1.34 3.48
 2 1 4 527.54 9.83
 2 -1 4 514.22 9.27
 2 1 5 382.93 9.3
 -2 -1 -5 394.97 9.28
 2 1 6 12.33 7.37
 -2 1 -6 20.77 5.85
 2 -1 6 16.66 6.41
 -2 -1 -7 8.78 10.24
 -2 1 -7 6.55 6.42
 2 -1 7 0.46 6.88
 2 1 7 -0.31 7.83
 -2 -1 -8 14.55 12.65
 2 -1 8 3 6.34
 -2 -1 -9 33.74 15.21
 -2 1 -9 33.97 9.97
 -2 1 -10 6.91 11.96
 -2 1 -11 1.95 13.83
 2 2 1 994.18 14.14
 -2 -2 -1 985.72 14.01
 2 2 2 37.47 4.87
 2 2 3 164.53 7.28
 -2 -2 -3 173.63 5.38
 -2 -2 -4 55.82 6.02
 2 -2 5 8.25 5.59
 2 2 5 8.38 7.08
 -2 2 -5 9.14 4.18
 -2 -2 -5 5.68 7.72
 2 2 6 66.71 7.76
 2 -2 6 66.21 6.02
 -2 -2 -6 71.14 9.3
 2 -2 7 87.38 5.91
 -2 -2 -7 109.08 11.87
 2 2 7 91.24 8.57
 2 2 8 77.89 8.17
 -2 2 -10 -14.23 8.87
 2 3 0 5.56 3.28
 2 3 1 19.3 5.04
 2 3 2 917.46 15.01
 -2 -3 -2 910.71 13.75
 2 3 3 504.13 10.44
 -2 -3 -3 518.66 9.2
 2 -3 4 231.83 5.41
 2 3 5 26.1 7.96
 -2 -3 -5 22.79 8.67
 2 -3 5 26.79 4.8
 -2 -3 -6 112.47 10.29
 -2 -3 -7 42.01 11.93
 2 3 7 21.17 8.25
 -2 -3 -8 26.21 14.11
 -2 3 -8 11.71 5.09
 2 4 -1 0.95 3.75
 2 4 0 752.73 12.47
 -2 -4 -1 99.32 4.77
 2 4 2 156.92 8.04
 -2 -4 -2 162.32 6.04
 2 4 3 292.03 9.1
 -2 -4 -3 297.26 8.1
 2 4 4 12.97 7.82
 -2 -4 -4 15.91 7.45
 2 4 5 9.19 8.27
 -2 -4 -5 0.56 8.88
 2 4 6 172.42 9.23
 -2 -4 -6 170.33 11.4
 2 5 -2 25.79 5.16
 2 5 1 -2.65 7.67
 2 5 2 13.66 7.85
 -2 -5 -2 -0.84 6.05
 2 5 3 -10.75 8.55
 -2 -5 -3 69.84 6.88
 -2 -5 -4 -3.3 7.28
 2 5 5 15.49 8.89
 -2 -5 -6 8.39 11.07
 2 6 -4 2.59 4.73
 2 6 -2 -0.65 7.38
 2 6 1 21.74 8.16
 -2 -6 -1 16.05 5.38
 2 6 2 29.65 8.44
 -2 -6 -2 20.8 7.08
 2 -6 2 9.84 2.88
 2 6 3 370.72 10.94
 -2 -6 -3 394.47 10.09
 -2 -6 -4 36.39 8.88
 2 6 4 26.97 9.04
 -2 -6 -5 -4.56 9.02
 2 7 -3 2.33 6.83
 2 -7 1 21.5 6.26
 -2 -7 -1 3.65 5.73
 2 7 1 5.03 8.14
 -2 -7 -2 6.95 7.99
 2 7 2 0.94 8.29
 -2 -7 -3 11.59 8.47
 2 7 3 11.58 8.96
 -2 -7 -4 22.55 9.34
 2 8 -1 29.37 6.88
 2 8 0 53.9 7.38
 2 8 1 49.68 8.11
 2 8 2 62.42 9.21
 -2 -8 -3 11.35 9.45
 -2 -9 -2 24.2 7.39
 3 0 3 -1.38 4.39
 3 0 5 3.79 9.73
 -3 0 -5 -6.56 5.56
 -3 0 -6 13.5 6.45
 3 0 7 -5.12 8.63
 -3 0 -7 4.26 7.36
 -3 0 -8 5.87 8.58
 3 0 8 9.99 9.14
 3 1 3 495.54 9.4
 3 -1 3 498.35 8.27
 -3 -1 -3 504.33 8.14
 3 1 4 504.69 10.68
 -3 -1 -4 466.79 8.97
 3 1 5 61.9 8.71
 3 -1 5 76.58 9.76
 -3 -1 -5 80.14 6.21
 3 -1 6 -14.03 7.88
 3 1 6 1.1 8.4
 3 1 7 185.09 9.68
 -3 -1 -7 215.41 8.88
 -3 1 -7 199.07 7.54
 3 -1 8 74.4 8.62
 -3 -1 -8 79.28 9.62
 -3 1 -8 74.39 7.87
 3 1 8 58.73 9.54
 -3 -1 -9 3.26 11.22
 -3 1 -9 -2.18 8.6
 3 -1 9 -1.29 7.92
 -3 1 -10 15.48 9.88
 -3 -2 -2 2.33 3.46
 3 2 2 7.83 4.33
 3 2 3 18.18 6.68
 -3 -2 -3 30.15 4.75
 -3 -2 -4 168.49 6.48
 3 2 5 67.94 9.1
 3 -2 5 62.31 7.54
 -3 -2 -5 82.76 6.66
 3 -2 6 81.26 7.54
 3 2 6 81.48 9.52
 -3 -2 -6 91.44 7.72
 -3 -2 -7 21.61 8.64
 3 2 7 18.88 9.41
 -3 2 -7 14.02 5.08
 3 -2 7 28.68 7.63
 -3 2 -8 8.28 5.67
 3 -2 8 1.21 7.79
 -3 -2 -8 7.82 10.21
 -3 2 -9 14.29 6.2
 3 -2 9 18.9 6.9
 -3 -3 -2 22.99 4.15
 3 3 2 24.17 6.58
 3 3 3 23.74 8.02
 -3 -3 -4 4.48 6.19
 3 3 4 19.45 10.51
 3 -3 4 10.56 6.04
 -3 -3 -5 0.29 7.04
 3 3 5 -12.01 9.8
 -3 -3 -6 7.12 8.06
 3 3 6 12.14 9.46
 3 -3 7 -1.38 6.78
 -3 -3 -7 3.44 9.36
 3 -3 8 71.36 6.09
 3 4 2 508.45 11.99
 -3 -4 -2 551.72 9.39
 3 4 3 34.47 10.55
 -3 -4 -3 43.9 6.46
 -3 -4 -4 14.25 7.08
 3 4 4 25.21 9.83
 3 -4 4 12.58 6.23
 3 -4 5 8.41 5.43
 3 4 5 5.1 9.16
 3 -4 6 118.67 5.75
 -3 -4 -6 134.29 9.09
 3 5 0 30.08 7.87
 3 5 2 147.18 11.69
 -3 -5 -3 38.94 7.16
 3 5 4 13.93 9.84
 -3 -5 -4 14.35 7.67
 3 -5 4 0.85 3.2
 -3 -5 -5 513.25 12.06
 3 6 0 -4.67 10.73
 3 6 1 62.42 12.42
 -3 -6 -2 6.44 5.89
 3 6 2 3.72 11.09
 3 6 3 18.86 10.07
 3 6 4 -2.65 10.67
 -3 -6 -4 -4.3 8.73
 3 7 -2 20.72 9.62
 3 7 -1 422.49 12.17
 3 7 1 50.47 10.38
 3 7 2 18.91 10.33
 -3 -7 -2 18.04 6.57
 3 7 3 8.34 11.02
 -3 -7 -4 51.48 9.98
 3 8 -1 25.03 8.69
 3 8 0 4.44 9.14
 3 8 1 20.89 10.24
 3 8 2 -10.09 10.37
 -3 -8 -3 5.82 7.78
 4 0 4 21.28 7.08
 4 0 5 6.7 9.36
 4 0 6 211.91 11.47
 4 0 7 1.42 10.02
 -4 0 -7 -0.85 6.1
 4 0 8 13.63 10.31
 -4 0 -8 11.78 6.89
 -4 0 -9 6.66 7.9
 4 1 4 -3.8 7.82
 4 1 5 6.26 10.86
 -4 -1 -5 8 5.23
 4 -1 5 6.37 8.92
 4 1 6 32.79 10.67
 4 -1 6 22.8 10.59
 -4 -1 -6 23.31 6.11
 4 -1 7 8.05 9.99
 -4 -1 -7 5.71 7.27
 -4 -1 -8 3.24 8.76
 -4 1 -8 2.01 6.05
 -4 1 -9 32.57 6.66
 -4 -2 -4 6.98 4.99
 4 2 4 23.15 8.72
 -4 -2 -5 24.65 5.77
 4 2 5 41.44 11.47
 4 -2 5 28.42 8.97
 -4 -2 -6 18.27 7.45
 4 2 6 8.94 11.57
 4 -2 6 30.97 9.87
 4 -2 8 -9.84 9.14
 4 -2 9 5.39 8.89
 4 3 3 5.21 8.01
 4 3 4 53.99 11.05
 4 -3 5 99.9 8.97
 -4 -3 -5 104.68 7
 4 -3 6 85.72 9.66
 -4 -3 -6 79.77 8.63
 4 -3 7 227.19 9.43
 4 -3 8 -1.3 7.84
 -4 -4 -3 34.83 5.5
 4 4 3 38.86 9.71
 4 4 4 105.86 12.74
 4 4 5 53.88 11.81
 4 -4 5 67.15 8.76
 4 -4 6 0.01 7.37
 -4 -4 -6 0.34 9.12
 4 5 2 -0.68 10.07
 -4 -5 -3 25.12 6.01
 4 5 4 40.29 12
 -4 -5 -4 51.45 6.88
 -4 -5 -5 233.74 9.18
 4 6 1 297.17 12.86
 4 6 2 3.03 13.64
 4 6 3 6.26 12.43
 -4 -6 -4 14.32 7.34
 4 7 2 7.19 13.46
 4 8 1 10.9 11.66
 5 0 7 -6.74 13.09
 5 1 6 56.85 13.61
 5 -1 7 18.51 12.94
 -5 -3 -6 103.88 7.25
 -5 -4 -5 -1.2 6.7

_iucr_refine_fcf_details
;
data_Naphthalene_35.1GPa_IAM
_computing_structure_refinement   'olex2.refine 1.5 (Bourhis et al., 2015)'
_shelx_refln_list_code            4
loop_
  _space_group_symop_id
  _space_group_symop_operation_xyz
  1  x,y,z
  2  -x,y+1/2,-z+1/2
  3  -x,-y,-z
  4  x,-y-1/2,z-1/2

_space_group_crystal_system       monoclinic
_space_group_IT_number            14
_space_group_name_H-M_alt         'P 1 21/c 1'
_space_group_name_Hall            '-P 2ybc'
_symmetry_space_group_name_H-M    'P 1 21/c 1'
_symmetry_space_group_name_Hall   '-P 2ybc'
_symmetry_Int_Tables_number       14
_cell_length_a                    6.125(11)
_cell_length_b                    5.0575(7)
_cell_length_c                    6.322(3)
_cell_angle_alpha                 90
_cell_angle_beta                  104.40(11)
_cell_angle_gamma                 90
_cell_volume                      189.7(4)
loop_
  _refln_index_h
  _refln_index_k
  _refln_index_l
  _refln_F_squared_calc
  _refln_F_squared_meas
  _refln_F_squared_sigma
  _refln_F_squared_weight
  _refln_observed_status
-3 7 1 49.458 46.166 1.330 0.838 o
-3 7 2 2.229 2.264 1.051 58.364 o
-2 4 1 0.508 0.104 0.410 436.370 o
-2 5 2 2.181 2.818 0.564 141.413 o
-2 6 2 0.740 -0.071 0.806 114.588 o
-2 7 3 0.216 0.255 0.746 135.194 o
-1 3 1 9.275 12.766 0.334 17.864 o
-1 4 1 0.320 0.315 0.365 552.335 o
-1 5 1 2.931 1.565 0.707 103.317 o
-1 5 2 3.806 4.041 0.420 101.226 o
-1 5 3 0.897 0.842 0.387 422.565 o
-1 5 6 6.329 4.939 0.427 50.956 o
-1 6 1 1.352 2.237 0.516 205.078 o
-1 6 2 10.514 12.032 1.020 13.424 o
-1 7 1 0.045 0.321 0.590 216.607 o
-1 7 2 6.571 8.480 1.304 20.631 o
-1 8 1 1.254 0.615 0.967 77.419 o
0 0 4 3.300 3.659 0.632 89.863 o
0 1 4 0.096 -0.003 0.275 995.135 o
0 1 5 15.832 19.773 0.969 6.271 o
0 1 6 0.414 0.585 0.884 95.703 o
0 2 2 1.986 2.460 0.428 211.549 o
0 2 4 125.478 191.606 1.580 0.092 o
0 2 6 35.683 52.770 1.418 1.133 o
0 2 7 16.304 16.866 1.470 6.075 o
0 2 8 1.733 1.848 2.150 15.933 o
0 3 1 79.868 112.651 1.161 0.241 o
0 3 2 40.535 38.522 0.948 1.240 o
0 3 4 5.422 5.543 0.441 57.157 o
0 3 5 0.896 -0.523 0.881 95.760 o
0 3 6 26.817 33.468 0.809 2.324 o
0 3 8 17.163 22.999 1.313 4.867 o
0 4 0 27.782 35.748 0.652 2.132 o
0 4 2 206.146 295.048 4.236 0.036 o
0 4 3 106.392 125.426 1.981 0.156 o
0 4 4 3.819 6.309 0.867 48.175 o
0 4 5 55.194 79.055 1.954 0.489 o
0 4 6 8.679 8.650 1.079 18.874 o
0 4 7 0.195 0.782 0.575 224.823 o
0 5 1 11.908 14.415 0.450 11.918 o
0 5 3 4.211 7.066 0.535 58.415 o
0 5 4 0.084 1.209 1.296 44.784 o
0 5 5 113.002 146.097 1.679 0.129 o
0 6 1 33.577 32.810 1.001 1.759 o
0 6 2 0.385 1.903 1.072 64.093 o
0 6 3 6.396 7.543 1.131 25.058 o
0 6 5 2.555 3.193 1.465 31.013 o
0 7 1 8.241 9.993 0.817 20.925 o
0 7 2 0.291 0.193 1.060 67.116 o
0 7 3 0.596 1.958 1.241 47.753 o
0 7 4 15.769 15.678 1.371 6.721 o
0 8 0 1.524 1.184 0.688 137.619 o
0 8 1 5.714 5.830 0.802 39.900 o
1 0 4 61.165 40.990 0.874 0.670 o
1 0 6 465.757 488.613 6.884 0.009 o
1 0 8 9.503 7.365 1.796 12.292 o
1 1 1 15.042 21.881 0.262 6.624 o
1 1 3 154.175 147.674 3.272 0.085 o
1 1 4 0.990 1.447 0.328 482.036 o
1 1 5 7.869 5.863 0.532 33.702 o
1 1 6 15.985 17.005 0.744 7.112 o
1 1 7 3.004 3.549 0.525 114.601 o
1 1 8 4.025 4.557 1.171 37.084 o
1 1 9 15.578 15.063 2.531 4.915 o
1 2 1 111.964 142.625 1.423 0.133 o
1 2 2 215.739 178.548 2.533 0.048 o
1 2 3 17.967 22.613 0.528 5.150 o
1 2 4 2.133 1.591 0.259 357.582 o
1 2 5 14.324 14.844 0.788 8.823 o
1 2 6 31.012 30.812 1.288 1.996 o
1 2 7 5.253 5.071 0.810 45.101 o
1 2 8 0.021 0.511 0.608 203.764 o
1 2 9 0.196 0.216 1.124 59.781 o
1 3 0 136.151 191.419 2.649 0.083 o
1 3 1 5.230 3.871 0.304 79.170 o
1 3 2 10.082 11.332 0.627 16.574 o
1 3 3 21.059 13.506 1.191 5.244 o
1 3 4 1.320 0.797 0.617 175.444 o
1 3 5 8.379 7.620 0.596 26.504 o
1 3 6 1.913 2.153 0.624 140.099 o
1 3 7 9.172 8.149 0.660 22.337 o
1 3 8 9.971 4.884 1.842 12.632 o
1 4 0 35.844 28.891 0.705 1.758 o
1 4 1 183.013 157.918 2.279 0.065 o
1 4 2 4.215 3.678 0.728 65.984 o
1 4 3 96.873 99.096 1.165 0.209 o
1 4 4 105.943 117.137 1.363 0.166 o
1 4 5 0.140 -0.004 0.678 164.266 o
1 4 6 8.994 8.358 0.753 21.703 o
1 4 7 0.386 0.520 1.545 31.562 o
1 5 0 5.495 5.476 1.036 34.167 o
1 5 1 113.059 107.211 0.938 0.162 o
1 5 2 0.448 -0.055 0.506 291.763 o
1 5 3 0.002 -0.346 0.581 223.876 o
1 5 4 0.632 2.973 1.151 54.005 o
1 5 5 6.649 6.671 0.948 29.356 o
1 5 6 0.003 -0.885 0.733 140.782 o
1 5 7 4.242 1.798 1.577 25.790 o
1 6 0 0.003 -0.587 0.449 374.495 o
1 6 1 18.266 18.375 0.454 5.873 o
1 6 2 4.578 4.800 0.795 52.090 o
1 6 3 9.762 7.626 0.817 20.080 o
1 6 4 0.421 -0.813 0.763 129.246 o
1 6 5 9.487 11.239 0.870 16.461 o
1 6 6 1.793 1.608 1.440 34.547 o
1 7 0 15.033 16.874 0.990 7.384 o
1 7 1 27.700 26.104 0.439 2.690 o
1 7 2 6.575 7.192 0.842 30.877 o
1 7 3 0.061 0.197 0.597 211.578 o
1 7 4 0.120 -0.201 0.638 185.597 o
1 8 0 0.826 0.364 0.467 321.122 o
1 8 1 19.987 18.540 0.689 5.087 o
2 0 2 1.017 1.365 0.196 870.906 o
2 0 4 206.355 144.062 1.486 0.058 o
2 0 6 8.851 9.823 0.955 18.458 o
2 0 8 6.505 5.504 1.006 30.830 o
2 1 2 201.325 160.277 2.244 0.057 o
2 1 3 0.118 0.157 0.321 730.293 o
2 1 4 74.976 56.884 0.737 0.419 o
2 1 5 45.088 42.512 0.718 1.015 o
2 1 6 1.938 1.874 0.407 247.920 o
2 1 7 0.013 0.395 0.409 448.865 o
2 1 8 0.515 0.749 0.631 183.644 o
2 1 9 3.564 3.703 0.911 57.126 o
2 2 1 124.913 108.170 1.087 0.140 o
2 2 2 4.373 4.094 0.532 77.457 o
2 2 3 22.338 18.634 0.497 4.424 o
2 2 4 8.402 6.099 0.658 28.671 o
2 2 5 1.007 0.885 0.308 580.874 o
2 2 6 8.170 7.369 0.463 29.348 o
2 2 7 10.095 10.070 0.583 18.057 o
2 2 8 10.551 8.511 0.893 16.868 o
2 3 0 0.629 0.608 0.358 528.239 o
2 3 1 1.990 2.109 0.551 164.645 o
2 3 2 105.364 99.852 1.108 0.186 o
2 3 3 61.411 55.991 0.794 0.560 o
2 3 4 34.736 25.332 0.591 1.984 o
2 3 5 2.673 2.832 0.406 169.567 o
2 3 6 11.582 12.290 1.124 11.549 o
2 3 7 3.501 3.334 1.139 43.307 o
2 3 8 2.081 1.700 0.792 97.908 o
2 4 0 64.277 82.251 1.363 0.401 o
2 4 1 10.741 10.853 0.521 16.208 o
2 4 2 23.403 17.529 0.528 4.279 o
2 4 3 36.986 32.232 0.661 1.581 o
2 4 4 1.403 1.582 0.589 176.451 o
2 4 5 0.712 0.549 0.661 166.575 o
2 4 6 19.225 18.751 0.784 5.264 o
2 5 1 0.126 -0.290 0.838 107.544 o
2 5 2 0.483 0.598 0.792 118.472 o
2 5 3 9.197 5.940 4.403 3.455 o
2 5 4 0.391 -0.361 0.795 118.939 o
2 5 5 0.705 1.693 0.971 76.793 o
2 5 6 0.881 0.917 1.210 50.605 o
2 6 1 3.493 2.001 0.491 130.268 o
2 6 2 2.839 1.770 0.629 120.301 o
2 6 3 41.862 41.951 1.298 1.111 o
2 6 4 3.349 3.546 0.692 82.149 o
2 6 5 0.394 -0.498 0.986 77.583 o
2 7 1 0.882 1.180 0.608 185.903 o
2 7 2 0.002 0.437 0.629 190.839 o
2 7 3 1.363 1.266 0.673 145.533 o
2 7 4 3.109 2.464 1.021 55.643 o
3 0 6 2.087 1.475 0.705 119.808 o
3 0 8 0.608 0.859 0.684 155.708 o
3 1 3 63.083 54.614 0.539 0.549 o
3 1 4 56.009 52.798 2.071 0.638 o
3 1 5 9.264 8.233 0.502 23.186 o
3 1 6 0.012 -0.733 0.827 110.592 o
3 1 7 16.064 21.979 0.834 5.817 o
3 2 2 0.320 0.522 0.300 787.501 o
3 2 3 3.679 2.966 0.654 86.339 o
3 2 4 19.290 18.411 0.708 5.344 o
3 2 5 7.702 8.044 0.673 27.362 o
3 2 6 8.440 9.327 0.513 24.010 o
3 2 7 2.049 2.245 0.385 238.322 o
3 2 8 1.201 0.646 0.457 304.881 o
3 3 2 1.916 2.550 0.384 237.531 o
3 3 3 3.912 2.594 0.876 61.749 o
3 3 4 0.123 1.119 0.437 380.387 o
3 3 5 0.025 -0.530 0.672 167.334 o
3 3 6 0.881 1.030 0.670 156.729 o
3 3 7 0.060 0.070 0.600 209.837 o
3 4 2 60.956 58.579 2.364 0.531 o
3 4 3 4.918 4.563 0.602 61.283 o
3 4 4 1.947 1.786 0.461 216.838 o
3 4 5 1.021 0.784 0.510 256.989 o
3 4 6 11.017 13.499 0.853 12.531 o
3 5 0 3.498 3.287 0.860 63.845 o
3 5 2 17.433 16.082 1.277 6.030 o
3 5 3 4.981 4.255 0.782 51.728 o
3 5 4 0.063 0.713 0.538 258.022 o
3 5 5 40.565 56.083 1.318 0.935 o
3 6 0 0.408 -0.510 1.172 54.861 o
3 6 1 6.262 6.821 1.357 22.140 o
3 6 2 1.642 0.601 0.568 195.538 o
3 6 3 2.560 2.061 1.100 52.943 o
3 6 4 0.116 -0.389 0.738 138.580 o
3 7 1 6.696 5.515 1.134 27.107 o
3 7 2 2.783 2.008 0.606 124.327 o
3 7 3 0.031 0.911 1.204 51.975 o
4 0 4 2.176 2.325 0.774 96.177 o
4 0 6 15.024 23.156 1.253 5.615 o
4 0 8 0.810 1.368 0.626 176.025 o
4 1 4 0.007 -0.415 0.854 103.497 o
4 1 5 0.490 0.779 0.455 343.095 o
4 1 6 2.391 2.783 0.518 148.528 o
4 1 7 0.326 0.732 0.642 179.666 o
4 2 4 3.182 1.406 0.883 73.088 o
4 2 5 3.181 3.207 0.488 121.303 o
4 3 3 1.086 0.569 0.875 94.743 o
4 3 4 4.607 5.900 1.207 31.263 o
4 3 5 9.335 11.246 0.603 18.332 o
4 4 3 5.242 3.922 0.523 66.003 o
4 4 4 8.388 11.567 1.392 14.226 o
4 4 5 7.241 6.893 0.769 30.109 o
4 4 6 0.013 0.017 0.626 192.613 o
4 5 2 0.124 -0.074 1.100 62.401 o
4 5 3 2.053 2.745 0.657 120.250 o
4 5 4 4.816 5.372 0.652 55.128 o
4 6 2 0.324 0.331 1.490 33.957 o
4 6 3 0.202 0.684 1.358 40.854 o
4 6 4 0.777 1.565 0.802 110.462 o
4 7 2 0.345 0.786 1.471 34.787 o
5 1 6 3.682 6.212 1.487 25.311 o
5 1 7 0.856 2.023 1.414 36.723 o
5 4 5 0.005 -0.131 0.732 140.992 o
;
_iucr_refine_instructions_details
;
TITL Naphthalene_35.1GPa_IAM_b.res in P2(1)/c
REM Old TITL Naphthalene_35.1GPa_IAM_b.res in P2(1)/c
REM SHELXT solution in P2(1)/c
REM R1 0.482, Rweak 0.514, Alpha 0.846, Orientation as input
REM Formula found by SHELXT: C7
CELL 0.3738 6.1247 5.0575 6.3225 90 104.404 90
ZERR 2 0.011 0.0007 0.0025 0 0.107 0
LATT 1
SYMM -X,0.5+Y,0.5-Z
SFAC C H
DISP C -0.0004 0.0004 4.7227
DISP H 0 0 0.5914
UNIT 20 16
ISOR 0.007 0.014 C1
ISOR 0.015 0.03 C3

L.S. 10
PLAN  20
CONF
BOND $H
LIST 6
FMAP 2
MORE -1
ACTA
SHEL 999 0.62
OMIT -2 6 4
OMIT 0 0 2
OMIT 0 1 2
OMIT 0 1 3
OMIT 0 2 0
OMIT 0 2 1
OMIT 0 2 3
OMIT 0 2 5
OMIT 0 3 3
OMIT 0 4 1
OMIT 1 2 0
OMIT 1 8 4
OMIT 2 9 2
OMIT 3 1 8
OMIT 4 2 6
OMIT 4 3 6
OMIT 4 3 7
OMIT 4 5 5
OMIT 4 6 1
OMIT 5 3 6
WGHT 0.194416 0
FVAR 3.02515
REM <olex2.extras>
REM <HklSrc "%.\\Naphthalene_35.1GPa_IAM.hkl">
REM </olex2.extras>

C1    1     0.41756  0.79667  0.33944  11.00000  0.02954  0.01877  0.01464 =
 0.00281  0.01636 -0.00177
AFIX 43
H1    2     0.46976  0.96783  0.32983  11.00000 -1.20000
AFIX 0
C2    1     0.21621  0.72015  0.20403  11.00000  0.04397  0.01711  0.01312 =
 0.00345  0.01744 -0.00046
AFIX 43
H2    2     0.13365  0.83603  0.10020  11.00000 -1.20000
AFIX 0
C3    1     0.13869  0.46886  0.22466  11.00000  0.04436  0.01892  0.01255 =
 -0.00005  0.01653 -0.00056
AFIX 43
H3    2     0.00519  0.41129  0.13064  11.00000 -1.20000
AFIX 0
C4    1     0.25539  0.30576  0.38055  11.00000  0.04897  0.01586  0.01813 =
 0.00522  0.01403 -0.00899
AFIX 43
H4    2     0.19550  0.14077  0.39869  11.00000 -1.20000
AFIX 0
C5    1     0.45699  0.37511  0.51132  11.00000  0.04861  0.01650  0.01422 =
 0.00450  0.01372 -0.00210
HKLF 4

END
Q2 1 0.291667 0.444444 0.25 11 0.05 0.28
Q4 1 0.5 0.944444 0.291667 11 0.05 0.24
Q1 1 0.25 0.777778 0.333333 11 0.05 0.28
Q3 1 0.25 0.388889 0.5 11 0.05 0.25
Q5 1 0.5 0.277778 0.375 11 0.05 0.24

  REM The information below was added by Olex2.
  REM
  REM R1 = 0.0926 for 154 Fo > 4sig(Fo) and 0.1183 for all 227 data
  REM 46 parameters refined using 12 restraints
  REM Highest difference peak 0.2800, deepest hole -0.2648
  REM Mean Shift 0.0001, Max Shift 0.0010.

  REM +++ Tabular Listing of Refinement Information +++
  REM R1_all = 0.1183
  REM R1_gt = 0.0926
  REM wR_ref = 0.2495
  REM GOOF = 1.0450
  REM Shift_max = 0.0010
  REM Shift_mean = 0.0001
  REM Reflections_all = 227
  REM Reflections_gt = 154
  REM Parameters = 46
  REM Hole = -0.2648
  REM Peak = 0.2800
  REM Flack = n/a

  
;
loop_
  _axis.id
  _axis.type
  _axis.equipment
  _axis.parity
  _axis.depends_on
  _axis.zero
  _axis.vector[1]
  _axis.vector[2]
  _axis.vector[3]
 source . source . . . 0.99988564 0.00000000 -0.01512323
 omega rotation goniometer -1 . 0.00000000 0.00000000 0.00000000 1.00000000
 kappa rotation goniometer -1 omega 0.00000000 -0.76604444 0.00000000 0.64278761
 phi rotation goniometer -1 kappa . 0.00000000 0.00000000 1.00000000
 theta rotation goniometer -1 . -0.88208000 0.00000000 0.00000000 1.00000000
 matrixX general general . phi . 1.00000000 0.00000000 0.00000000
 matrixY general general . phi . 0.00000000 1.00000000 0.00000000
 matrixZ general general . phi . 0.00000000 0.00000000 1.00000000
 dacX translation general . phi . 0.00000000 1.00000000 0.00000000
 dacY translation general . phi . -1.00000000 0.00000000 0.00000000
 dacZ translation general . phi . 0.00000000 0.00000000 1.00000000

_olex2_submission_special_instructions  'No special instructions were received'
_oxdiff_exptl_absorpt_empirical_details
;
Empirical correction (ABSPACK) includes:
- Absorption correction using spherical harmonics
- Frame scaling
- Detector area scaling
;
_oxdiff_exptl_absorpt_empirical_full_max  2.691
_oxdiff_exptl_absorpt_empirical_full_min  0.538
loop_
  _restr_U_iso_atom_site_label
  _restr_U_iso_weight_param
 C1 0.0070
 C3 0.0150

# start Validation Reply Form
_vrf_PLAT029_Naphthalene_35.1GPa_IAM
;
PROBLEM: _diffrn_measured_fraction_theta_full value Low .      0.308 Why?  
RESPONSE: This measurement was performed at high pressure which, due to the high pressure apparatus, limits the theta range. Indeed, the diamond anvil cell metallic body typically shadows more than 60% of the reflections.
;
_vrf_PLAT088_Naphthalene_35.1GPa_IAM
;
PROBLEM: Poor Data / Parameter Ratio ....................       4.93 Note  
RESPONSE: This measurement was performed at high pressure which, due to the high pressure apparatus, limits the theta range. Indeed, the diamond anvil cell metallic body typically shadows more than 60% of the reflections.
;
_vrf_PLAT411_Naphthalene_35.1GPa_IAM
;
PROBLEM: Short Inter H...H Contact  H3       ..H4       .       1.67 Ang.  
RESPONSE: H atoms are close to each other at high pressure.
;
_vrf_PLAT149_Naphthalene_35.1GPa_IAM
;
PROBLEM: s.u. on the   beta    Angle is Too Large .......       0.11 Degree
RESPONSE: Large errors due to low completeness.
;
_vrf_PLAT911_Naphthalene_35.1GPa_IAM
;
PROBLEM: Missing FCF Refl Between Thmin & STh/L=    0.600        203 Report
RESPONSE: This measurement was performed at high pressure which, due to the high pressure apparatus, limits the theta range. Indeed, the diamond anvil cell metallic body typically shadows more than 60% of the reflections.
;
# end Validation Reply Form
