# Supplementary material for: Compressional Behavior of Naphthalene (C10H8) and Anthracene (C14H10) up to 50 GPa
Source: ACS Omega. 2025 Oct 19;10(42):50230–42. doi: 10.1021/acsomega.5c06935 (PMC12573047; doi:10.1021/acsomega.5c06935)
Supplement: Supplementary file 11 [file ao5c06935_si_011.cif]

data_Naphthalene_43.3GPa_IAM
_audit_creation_date               2024-11-08
_audit_creation_method
;
Olex2 1.5
(compiled 2024.02.16 svn.r378c4104 for OlexSys, GUI svn.r6928)
;
_audit_contact_author_address      ?
_audit_contact_author_email        ?
_audit_contact_author_name         ''
_audit_contact_author_phone        ?
_publ_contact_author_id_orcid      ?
_publ_section_references
;
Bourhis, L.J., Dolomanov, O.V., Gildea, R.J., Howard, J.A.K., Puschmann, H.
 (2015). Acta Cryst. A71, 59-75.

Dolomanov, O.V., Bourhis, L.J., Gildea, R.J, Howard, J.A.K. & Puschmann, H.
 (2009), J. Appl. Cryst. 42, 339-341.

Kleemiss, F., Dolomanov, O.V., Bodensteiner, M., Peyerimhoff, N., Midgley, L.,
Bourhis, L.J., Genoni, A., Malaspina, L.A., Jayatilaka, D., Spencer, J.L.,
White, F., Grundkoetter-Stock, B., Steinhauer, S., Lentz, D., Puschmann, H.,
Grabowsky, S. (2021), Chem. Sci., 12, 1675-1692.

Sheldrick, G.M. (2015). Acta Cryst. A71, 3-8.
;
_chemical_formula_moiety           'C10 H8'
_chemical_formula_sum              'C10 H8'
_chemical_formula_weight           128.175
loop_
  _atom_type_symbol
  _atom_type_scat_dispersion_real
  _atom_type_scat_dispersion_imag
  _atom_type_scat_source
  _atom_type_scat_dispersion_source
 C -0.00040 0.00040 'NoSpherA2: Chem.Sci. 2021, DOI:10.1039/D0SC05526C'
 'Brennan, Cowan, Rev. Sci. Instrum., 1992, 63, 850'
 H 0.00000 0.00000 'NoSpherA2: Chem.Sci. 2021, DOI:10.1039/D0SC05526C'
 'Brennan, Cowan, Rev. Sci. Instrum., 1992, 63, 850'

_space_group_crystal_system        'monoclinic'
_space_group_IT_number             14
_space_group_name_H-M_alt          'P 1 21/c 1'
_space_group_name_Hall             '-P 2ybc'
loop_
  _space_group_symop_id
  _space_group_symop_operation_xyz
 1 x,y,z
 2 -x,y+1/2,-z+1/2
 3 -x,-y,-z
 4 x,-y-1/2,z-1/2

_symmetry_Int_Tables_number        14
_cell_length_a                     6.00(3)
_cell_length_b                     5.009(2)
_cell_length_c                     6.080(8)
_cell_angle_alpha                  90
_cell_angle_beta                   102.6(3)
_cell_angle_gamma                  90
_cell_volume                       178.3(10)
_cell_formula_units_Z              2
_cell_measurement_reflns_used      85
_cell_measurement_theta_max        15.7360
_cell_measurement_temperature           293(2)
_cell_measurement_theta_min        3.5000
_exptl_absorpt_coefficient_mu      0.058
_exptl_absorpt_correction_T_max    1.00000
_exptl_absorpt_correction_T_min    0.20310
_exptl_absorpt_correction_type     multi-scan
_exptl_absorpt_process_details
;
CrysAlisPro 1.171.42.49 (Rigaku Oxford Diffraction, 2022)
Empirical absorption correction using spherical harmonics,
implemented in SCALE3 ABSPACK scaling algorithm.
;
_exptl_crystal_density_diffrn      2.388
_exptl_crystal_colour                   'clear colourless'
_exptl_crystal_colour_lustre            clear
_exptl_crystal_colour_primary           colourless
_exptl_crystal_size_max                 0.013
_exptl_crystal_size_mid                 0.012
_exptl_crystal_size_min                 0.012
_exptl_crystal_description              block
_exptl_crystal_F_000               135.992
_diffrn_reflns_av_R_equivalents    0.0454
_diffrn_reflns_av_unetI/netI       0.0228
_diffrn_reflns_Laue_measured_fraction_full  0.3003
_diffrn_reflns_Laue_measured_fraction_max  0.2748
_diffrn_reflns_limit_h_max         5
_diffrn_reflns_limit_h_min         -5
_diffrn_reflns_limit_k_max         7
_diffrn_reflns_limit_k_min         -7
_diffrn_reflns_limit_l_max         8
_diffrn_reflns_limit_l_min         -9
_diffrn_reflns_number              318
_diffrn_ambient_temperature             293(2)
_diffrn_reflns_point_group_measured_fraction_full  0.3003
_diffrn_reflns_point_group_measured_fraction_max  0.2748
_diffrn_reflns_theta_full          12.9605
_diffrn_reflns_theta_max           16.13
_diffrn_reflns_theta_min           3.55
_diffrn_detector                   'Hybrid Pixel Array Detector'
_diffrn_detector_area_resol_mean   13.3333
_diffrn_measured_fraction_theta_full  0.3003
_diffrn_measured_fraction_theta_max  0.2748
_diffrn_measurement_details
;
List of Runs (angles in degrees, time in seconds):

  # Type    Start    End  Width  t~exp~   \w     \q     \k     \f   Frames
--------------------------------------------------------------------------
  1  \w    -32.00  32.00   0.50    2.00    --    0.00   0.00   0.00  128
;
_diffrn_measurement_device         'abstract diffractometer'
_diffrn_measurement_device_type   
 'esperanto-CrysAlisPro-abstract goniometer imported esperanto images'
_diffrn_measurement_method         '\w scans'
_diffrn_orient_matrix_axis[1]      matrixX
_diffrn_orient_matrix_axis[2]      matrixY
_diffrn_orient_matrix_axis[3]      matrixZ
_diffrn_orient_matrix_type        
 'CrysAlisPro convention (1999,Acta A55,543-557)'
_diffrn_orient_matrix_UB_11        0.0549261000
_diffrn_orient_matrix_UB_12        -0.0063325000
_diffrn_orient_matrix_UB_13        -0.0210964000
_diffrn_orient_matrix_UB_21        0.0301114000
_diffrn_orient_matrix_UB_22        0.0410083000
_diffrn_orient_matrix_UB_23        0.0480835000
_diffrn_orient_matrix_UB_31        0.0149826000
_diffrn_orient_matrix_UB_32        -0.0613771000
_diffrn_orient_matrix_UB_33        0.0341852000
_diffrn_radiation_monochromator    synchrotron
_diffrn_radiation_probe            x-ray
_diffrn_radiation_type             synchrotron
_diffrn_radiation_wavelength       0.37380
_diffrn_source                     synchrotron
_reflns_Friedel_coverage           0.0
_reflns_limit_h_max                5
_reflns_limit_h_min                -2
_reflns_limit_k_max                7
_reflns_limit_k_min                0
_reflns_limit_l_max                8
_reflns_limit_l_min                0
_reflns_number_gt                  99
_reflns_number_total               169
_reflns_threshold_expression       I>=2u(I)
_computing_cell_refinement         'CrysAlisPro 1.171.42.49 (Rigaku OD, 2022)'
_computing_data_collection         'CrysAlisPro 1.171.42.49 (Rigaku OD, 2022)'
_computing_data_reduction          'CrysAlisPro 1.171.42.49 (Rigaku OD, 2022)'
_computing_molecular_graphics      'Olex2 1.5 (Dolomanov et al., 2009)'
_computing_publication_material    'Olex2 1.5 (Dolomanov et al., 2009)'
_computing_structure_refinement    'olex2.refine 1.5 (Bourhis et al., 2015)'
_computing_structure_solution      'SHELXT 2014/5 (Sheldrick, 2014)'
_refine_diff_density_max           0.2011
_refine_diff_density_min           -0.1785
_refine_diff_density_rms           0.0636
_refine_ls_d_res_high              0.6729
_refine_ls_d_res_low               3.0144
_refine_ls_goodness_of_fit_ref     1.1660
_refine_ls_hydrogen_treatment      constr
_refine_ls_matrix_type             full
_refine_ls_number_constraints      8
_refine_ls_number_parameters       46
_refine_ls_number_reflns           169
_refine_ls_number_restraints       0
_refine_ls_R_factor_all            0.1343
_refine_ls_R_factor_gt             0.0975
_refine_ls_restrained_S_all        1.1660
_refine_ls_shift/su_max            -0.0014
_refine_ls_shift/su_mean           0.0005
_refine_ls_structure_factor_coef   Fsqd
_refine_ls_weighting_details      
 'w=1/[\s^2^(Fo^2^)+(0.1908P)^2^] where P=(Fo^2^+2Fc^2^)/3'
_refine_ls_weighting_scheme        calc
_refine_ls_wR_factor_gt            0.2384
_refine_ls_wR_factor_ref           0.2843
_olex2_refinement_description
;
1. Fixed Uiso
 At 1.2 times of:
  All C(H) groups
2.a Aromatic/amide H refined with riding coordinates:
 C1(H1), C2(H2), C3(H3), C4(H4)
;
_olex2_refine_details
;
Refinement using NoSpherA2, an implementation of
NOn-SPHERical Atom-form-factors in Olex2.
Please cite:
F. Kleemiss et al. Chem. Sci. DOI 10.1039/D0SC05526C - 2021
NoSpherA2 implementation of HAR makes use of
tailor-made aspherical atomic form factors calculated
on-the-fly from a Hirshfeld-partitioned electron density (ED) - not from
spherical-atom form factors.

The ED is calculated from a gaussian basis set single determinant SCF
wavefunction - either Hartree-Fock or DFT using selected funtionals
 - for a fragment of the crystal.
This fragment can be embedded in an electrostatic crystal field by employing cluster charges
or modelled using implicit solvation models, depending on the software used.
The following options were used:
   SOFTWARE:       ORCA 5.0
   PARTITIONING:   NoSpherA2
   INT ACCURACY:   Normal
   METHOD:         PBE0
   BASIS SET:      def2-SVP
   CHARGE:         0
   MULTIPLICITY:   1
   DATE:           2024-11-08_15-24-13
;
_atom_sites_solution_primary       dual
loop_
  _atom_site_label
  _atom_site_type_symbol
  _atom_site_fract_x
  _atom_site_fract_y
  _atom_site_fract_z
  _atom_site_U_iso_or_equiv
  _atom_site_adp_type
  _atom_site_occupancy
  _atom_site_refinement_flags_posn
 C1 C 0.422(3) 0.7970(10) 0.3383(13) 0.080(10) Uani 1.000000 .
 C2 C 0.226(3) 0.7241(9) 0.2008(12) 0.073(9) Uani 1.000000 .
 C3 C 0.142(2) 0.4710(10) 0.2267(12) 0.061(7) Uani 1.000000 .
 C4 C 0.241(2) 0.3051(11) 0.3845(11) 0.049(9) Uani 1.000000 .
 C5 C 0.447(3) 0.3764(9) 0.5118(14) 0.059(10) Uani 1.000000 .
 H1 H 0.472(3) 0.9722(10) 0.3325(13) 0.095(11) Uiso 1.000000 R
 H2 H 0.148(3) 0.8399(9) 0.0908(12) 0.087(11) Uiso 1.000000 R
 H3 H 0.010(2) 0.4164(10) 0.1270(12) 0.074(9) Uiso 1.000000 R
 H4 H 0.172(2) 0.1444(11) 0.4083(11) 0.059(10) Uiso 1.000000 R

loop_
  _atom_site_aniso_label
  _atom_site_aniso_U_11
  _atom_site_aniso_U_22
  _atom_site_aniso_U_33
  _atom_site_aniso_U_12
  _atom_site_aniso_U_13
  _atom_site_aniso_U_23
 C1 0.12(2) 0.026(2) 0.067(5) -0.012(4) -0.028(10) 0.006(2)
 C2 0.13(2) 0.025(2) 0.058(5) -0.008(4) 0.001(10) 0.004(2)
 C3 0.085(17) 0.030(2) 0.059(4) 0.006(4) -0.008(8) -0.005(2)
 C4 0.07(2) 0.031(2) 0.046(4) -0.001(3) 0.013(9) 0.0041(15)
 C5 0.09(2) 0.029(3) 0.054(4) 0.002(3) 0.004(10) 0.002(2)

loop_
  _geom_bond_atom_site_label_1
  _geom_bond_atom_site_label_2
  _geom_bond_distance
  _geom_bond_site_symmetry_2
  _geom_bond_publ_flag
 C1 C2 1.334(14) . ?
 C1 C5 1.375(9) 3_666 ?
 C1 H1 0.9300 . ?
 C2 C3 1.385(12) . ?
 C2 H2 0.9300 . ?
 C3 C4 1.309(7) . ?
 C3 H3 0.9300 . ?
 C4 C5 1.354(15) . ?
 C4 H4 0.9300 . ?
 C5 C5 1.42(2) 3_666 ?

loop_
  _geom_angle_atom_site_label_1
  _geom_angle_atom_site_label_2
  _geom_angle_atom_site_label_3
  _geom_angle
  _geom_angle_site_symmetry_1
  _geom_angle_site_symmetry_3
  _geom_angle_publ_flag
 C5 C1 C2 122.7(7) 3_666 . ?
 H1 C1 C2 118.6(3) . . ?
 H1 C1 C5 118.6(6) . 3_666 ?
 C3 C2 C1 118.1(5) . . ?
 H2 C2 C1 121.0(3) . . ?
 H2 C2 C3 121.0(4) . . ?
 C4 C3 C2 123.2(8) . . ?
 H3 C3 C2 118.4(4) . . ?
 H3 C3 C4 118.4(5) . . ?
 C5 C4 C3 117.4(9) . . ?
 H4 C4 C3 121.3(6) . . ?
 H4 C4 C5 121.3(4) . . ?
 C4 C5 C1 122.1(8) . 3_666 ?
 C5 C5 C1 114.4(14) 3_666 3_666 ?
 C5 C5 C4 123.2(8) 3_666 . ?

loop_
  _geom_torsion_atom_site_label_1
  _geom_torsion_atom_site_label_2
  _geom_torsion_atom_site_label_3
  _geom_torsion_atom_site_label_4
  _geom_torsion
  _geom_torsion_site_symmetry_1
  _geom_torsion_site_symmetry_2
  _geom_torsion_site_symmetry_3
  _geom_torsion_site_symmetry_4
  _geom_torsion_publ_flag
 C1 C2 C3 C4 2.8(15) . . . . ?
 C1 C5 C4 C3 -171.4(16) 3_666 . . . ?
 C1 C5 C5 C1 180.0(19) . 3_666 . 3_666 ?
 C1 C5 C5 C4 5.4(16) . 3_666 . . ?
 C2 C3 C4 C5 -7.1(17) . . . . ?
 C3 C4 C5 C5 2.8(15) . . . 3_666 ?
 C4 C5 C5 C4 -180(2) . . 3_666 3_666 ?

loop_
  _diffrn_refln_index_h
  _diffrn_refln_index_k
  _diffrn_refln_index_l
  _diffrn_refln_intensity_net
  _diffrn_refln_intensity_u
 0 0 -1 2.29 1.26
 0 0 -3 7.21 4.05
 0 0 -4 5.05 6.16
 0 0 -6 35.41 7.77
 0 -1 -2 1018.23 4.57
 0 -1 -3 3759.68 12.88
 0 -1 -4 -2.37 5.58
 0 1 -4 -6.73 5.01
 0 1 -5 26.34 4.54
 0 -1 -6 5.53 9.55
 0 1 -6 11.48 5.71
 0 2 0 9999 28.33
 0 2 1 2659.25 8.16
 0 -2 -2 11.73 3.34
 0 2 -4 620.96 4.15
 0 -2 -6 22.51 12.11
 0 -3 0 1 1.73
 0 -3 -1 896.1 3.96
 0 -3 -2 313.51 4.93
 0 3 2 281.56 4.02
 0 -3 -3 266.99 6.64
 0 3 4 7.38 4.34
 0 3 -4 8.77 1.82
 0 3 -5 5.84 2.59
 0 -3 -5 3.28 10.72
 0 3 -8 5.05 2.56
 0 4 0 392.22 3.43
 0 -4 1 -1.06 1.87
 0 -4 -1 2.88 2.76
 0 4 1 6 3.13
 0 -4 -2 1768.12 7.17
 0 4 3 674.06 4.68
 0 -4 -3 660.39 6.35
 0 -4 -4 13.58 7.04
 0 4 -6 10.47 1.54
 0 4 -7 1.22 1.74
 0 -5 0 -0.66 2.8
 0 5 1 129.39 3.09
 0 -5 1 130.34 2.51
 0 5 2 17.07 3.44
 0 -5 -3 -4.98 4.87
 0 5 3 38.66 4.08
 0 -5 -4 -9.41 6.4
 0 -6 0 51.93 2.52
 0 -6 -1 259.21 3.66
 0 -6 -5 -11.28 7.31
 0 -7 -1 75.79 4.85
 0 -7 -2 -3.25 4.02
 0 -7 -3 6.08 5.05
 -1 0 -1 -0.67 1.03
 1 0 2 364.48 1.82
 -1 0 -4 255.56 2.91
 1 0 4 262.93 3.22
 1 0 5 3.35 4.42
 -1 0 -6 1051.55 6.02
 -1 0 -7 -1.73 4.56
 -1 0 -8 9.05 5.39
 -1 0 -9 -3.73 5.61
 1 1 1 180.87 1.43
 1 1 2 30.77 1.68
 -1 -1 -3 906.41 4.08
 1 -1 3 908.57 3.42
 1 1 3 906.56 4.14
 -1 -1 -4 9.04 3.25
 -1 1 -4 5.19 2.29
 1 1 4 4.02 3.74
 1 1 5 20.67 4.74
 -1 1 -6 46.61 3.45
 1 1 7 0.99 5.05
 -1 1 -7 15.01 3.84
 -1 -1 -8 6.75 6.35
 -1 -1 -9 5.97 7.29
 -1 1 -9 16.49 5.12
 1 2 3 100.51 2.77
 -1 -2 -3 109.75 3.34
 -1 -2 -4 7.58 3.94
 -1 2 -5 47.73 2.4
 -1 -2 -5 49.81 5.02
 1 2 6 83.96 5.33
 -1 -2 -7 2.32 6.9
 1 2 7 3.6 5.11
 -1 2 -8 -1.07 3.3
 -1 -3 0 1632.36 5.5
 1 -3 1 58.69 2.57
 -1 -3 -1 78.8 3.66
 -1 -3 -2 66.96 3.32
 1 3 2 58.73 3.3
 1 3 3 64.85 3.33
 -1 -3 -3 91.38 4.4
 1 3 5 30.05 5.46
 -1 -3 -5 24.25 5.64
 -1 -3 -6 2.8 6.77
 -1 3 -6 8.39 2.89
 1 3 7 19.14 5.34
 -1 -3 -7 1.12 8.03
 -1 -3 -8 0.43 10.13
 -1 3 -8 10.93 2.48
 1 -4 -1 -6.54 5.4
 1 4 -1 1.07 1.85
 -1 -4 0 275.34 2.84
 1 4 0 276.75 2.44
 1 4 1 1573.01 6.08
 -1 -4 -2 21.07 3.79
 1 4 2 6.44 2.95
 1 4 3 550.72 4.99
 -1 -4 -3 561.43 6.08
 1 4 4 507.15 5.13
 -1 -4 -4 503.7 6.2
 1 4 5 1.81 5.6
 -1 -4 -5 -4.37 6.66
 1 4 6 21.69 5.13
 -1 4 -7 1.78 1.25
 -1 -4 -7 0.14 9.64
 1 5 -4 1.24 0.95
 1 5 -3 1.12 1.36
 1 5 -2 9.85 1.61
 1 -5 -1 0 4.74
 1 5 -1 11.93 2.62
 1 5 0 47.3 2.71
 1 -5 0 33.91 2.68
 1 5 1 680.9 3.68
 1 -5 1 676.24 3.2
 1 5 2 3.08 3.88
 -1 -5 -2 0 4.16
 1 5 3 4.56 3.97
 -1 -5 -3 -0.1 4.82
 -1 -5 -4 10.4 6.77
 1 5 5 17.57 5.11
 -1 -5 -5 30.55 8.31
 -1 -5 -6 0.4 8.51
 1 6 -4 2.71 0.94
 1 6 -3 144.23 1.45
 1 6 -1 11.66 2.52
 1 -6 -1 16.27 3.25
 -1 -6 0 -0.09 3.58
 1 6 0 3.02 3.04
 -1 -6 -1 131.06 3.72
 1 -6 1 99.17 3.07
 -1 -6 -2 38.84 6.01
 1 6 4 0 4.41
 1 6 5 19.22 4.64
 1 7 -1 -0.24 2.52
 1 -7 0 51.52 2.56
 -1 -7 -1 121.99 2.89
 1 -7 1 91.65 2.4
 1 7 3 -0.25 3.38
 -1 -7 -3 -1.79 6.95
 -1 -7 -4 0 5.93
 1 7 4 0 3.51
 2 0 2 21.24 2.23
 -2 0 -3 1.4 2.63
 2 0 3 -2.17 2.59
 2 0 4 1019.55 4.72
 -2 0 -5 -3.94 4.96
 -2 0 -7 10.73 4.2
 -2 0 -8 8.32 4.52
 2 0 8 0 4.06
 2 1 3 -4.12 2.68
 2 -1 3 -3.37 2.74
 -2 -1 -3 0.44 2.49
 -2 -1 -4 443.61 5.6
 2 1 4 444.74 4.87
 -2 -1 -5 180 4.26
 2 -1 5 186.47 3.07
 2 1 5 181.44 3.92
 -2 1 -5 193.11 2.69
 -2 1 -6 8.23 3.28
 2 -1 6 3.96 3.77
 -2 1 -7 3.27 5.04
 2 1 7 -2.46 5.7
 -2 -1 -7 -0.71 5.33
 2 -1 8 0.97 3.98
 2 1 8 -3.71 4.84
 -2 -1 -8 0.42 5.6
 2 2 1 981.11 4.24
 2 2 2 18.43 3.46
 -2 -2 -3 101.62 3.67
 -2 -2 -4 32.17 4.32
 -2 -2 -5 9.21 4.73
 2 -2 5 7.75 3.28
 2 2 5 5.93 4.15
 -2 2 -5 9.87 2.12
 -2 -2 -6 18.7 5.66
 -2 2 -6 19.89 2.64
 2 2 6 22.46 5.74
 -2 2 -7 25.65 2.59
 2 2 7 26.15 6.21
 -2 2 -8 16.99 2.69
 -2 -2 -8 0.63 7.13
 2 3 0 6.43 2.79
 -2 -3 -2 546.58 4.24
 2 3 2 554.14 3.75
 -2 -3 -3 339.28 4.59
 2 3 3 332.85 4.16
 -2 -3 -4 153.06 5.13
 2 -3 4 125.66 2.36
 2 -3 5 13.25 2.77
 2 3 5 0.59 4.38
 -2 -3 -7 1.09 7.41
 -2 3 -7 6.13 2.13
 2 3 7 4.68 6.67
 -2 -3 -8 0.12 8.46
 -2 3 -8 -2.11 1.97
 2 4 -1 3.48 2.59
 2 4 0 538.68 3.67
 -2 -4 -1 68.27 3.73
 -2 -4 -2 89.28 4.12
 2 4 2 91.37 3.5
 -2 -4 -3 168.17 4.91
 -2 -4 -4 3.96 7.54
 2 4 4 -5.89 4.13
 2 4 5 10.61 5.66
 2 4 6 56.76 5.73
 2 5 -2 5.65 3.42
 2 5 0 108.13 2.7
 2 5 1 0.15 3.1
 -2 -5 -2 0 4.57
 2 -5 2 2 1.26
 -2 -5 -3 21.57 4.26
 -2 -5 -4 0 8.09
 2 5 4 2.48 5.04
 -2 -5 -5 11.93 6.87
 2 5 5 0.36 4.97
 2 6 -3 7.95 1.93
 2 6 0 2.81 3.48
 -2 -6 -1 13.24 4.41
 2 6 1 4.74 3.76
 -2 -6 -2 12.22 3.38
 2 6 2 5.52 3.28
 2 6 3 135.78 4.69
 2 6 4 5.44 4.42
 -2 -6 -4 8.34 5.01
 -2 -6 -5 8.76 7.05
 2 -7 1 2.67 1.98
 -2 -7 -1 1.67 4.94
 2 7 2 -0.98 3.86
 -2 -7 -3 0 5.28
 2 7 3 0 3.78
 3 0 3 2.01 5.84
 3 0 4 1203.27 5.76
 3 0 5 0 3.99
 -3 0 -6 9.06 4.21
 3 0 6 11.67 4.52
 3 0 7 0 4.97
 -3 0 -7 0 4.15
 3 0 8 0 5.07
 -3 0 -8 -0.78 4.29
 3 1 3 527.35 4.8
 3 -1 3 520.45 3.96
 -3 -1 -3 517.29 4.98
 -3 -1 -4 312.67 3.73
 -3 -1 -5 53.88 4.54
 3 1 5 43.64 4.54
 -3 1 -6 -2.6 3.16
 3 -1 6 -2.71 3.29
 3 1 6 -3.14 5.11
 -3 -1 -7 62.6 4.65
 -3 1 -7 57.23 3.04
 3 -1 7 51.36 3.77
 -3 -1 -8 27.77 4.85
 3 1 8 37.13 5.31
 3 2 2 0 6.42
 -3 -2 -3 17.81 3.87
 -3 -2 -4 93.15 4.84
 3 -2 4 106.89 2.99
 3 -2 5 51.37 3.66
 3 2 5 44.81 6.2
 -3 -2 -6 3.32 4.98
 3 2 6 12.32 5.7
 -3 2 -7 10.04 3.45
 3 2 7 8.56 6.29
 -3 -3 -2 17.35 5.36
 3 3 2 21.54 4.66
 3 3 3 2.23 4.66
 3 3 4 -6.41 4.78
 -3 -3 -4 1.75 5.31
 3 -3 5 -2.01 2.83
 -3 -3 -5 0.47 5.14
 -3 -3 -6 -0.88 5.36
 3 3 6 10.04 5.2
 3 -3 7 0 2.46
 -3 -3 -7 0.41 5.91
 -3 -4 -2 380.76 6.12
 3 4 2 380.75 4.87
 -3 -4 -3 11.58 4.29
 3 4 3 18.45 4.36
 3 4 4 8.56 6.3
 -3 -4 -4 -0.62 5.8
 3 -4 5 0.74 1.85
 3 4 5 -1.74 5.9
 3 5 1 85.19 4
 -3 -5 -2 59.9 5.98
 3 5 2 66.7 3.97
 -3 -5 -3 11.88 4.57
 -3 -5 -4 4.81 6.19
 3 5 4 -6.06 5.9
 3 6 1 6.32 3.42
 3 6 2 2.37 4.96
 -3 -6 -2 4.21 6.07
 3 6 3 10.44 5.24
 3 7 2 1.57 3.99
 4 0 4 31.88 5.1
 -4 0 -7 3.06 4.95
 4 0 7 0 4.99
 4 1 4 -9.49 5.91
 4 1 5 -2.84 4.88
 4 -1 5 8.55 4.13
 4 -1 6 8.04 4.03
 4 1 6 8.61 5.36
 -4 -1 -6 16.84 5.08
 4 -1 7 0 3.69
 4 1 7 0.02 5.81
 -4 -1 -7 3.9 4.76
 -4 -2 -4 12.52 6.09
 4 2 4 24.03 5.88
 4 2 5 6.96 5.46
 4 -2 5 10.22 3.49
 -4 -2 -5 0.78 5.49
 4 2 6 3.46 7.47
 -4 -2 -6 0.42 5.22
 4 -2 6 8.17 4.17
 -4 -2 -7 -0.06 5.09
 4 3 3 14.13 6.27
 -4 -3 -4 11.17 6.51
 4 3 4 2.7 5.49
 -4 -3 -6 1.58 5.41
 4 -3 6 22.09 3.18
 4 4 3 24.86 6.03
 -4 -4 -4 7.12 6.51
 -4 -4 -5 1 6.15
 4 -4 6 0 1.85
 -4 -4 -6 0.13 6.04
 -4 -5 -4 26.67 7.46
 4 6 2 0.97 4.37
 5 0 6 0 4.9
 -5 -3 -6 0 8.13

_iucr_refine_fcf_details
;
data_Naphthalene_43.3GPa_IAM
_computing_structure_refinement   'olex2.refine 1.5 (Bourhis et al., 2015)'
_shelx_refln_list_code            4
loop_
  _space_group_symop_id
  _space_group_symop_operation_xyz
  1  x,y,z
  2  -x,y+1/2,-z+1/2
  3  -x,-y,-z
  4  x,-y-1/2,z-1/2

_space_group_crystal_system       monoclinic
_space_group_IT_number            14
_space_group_name_H-M_alt         'P 1 21/c 1'
_space_group_name_Hall            '-P 2ybc'
_symmetry_space_group_name_H-M    'P 1 21/c 1'
_symmetry_space_group_name_Hall   '-P 2ybc'
_symmetry_Int_Tables_number       14
_cell_length_a                    6.00(3)
_cell_length_b                    5.009(2)
_cell_length_c                    6.080(8)
_cell_angle_alpha                 90
_cell_angle_beta                  102.6(3)
_cell_angle_gamma                 90
_cell_volume                      178.3(10)
loop_
  _refln_index_h
  _refln_index_k
  _refln_index_l
  _refln_F_squared_calc
  _refln_F_squared_meas
  _refln_F_squared_sigma
  _refln_F_squared_weight
  _refln_observed_status
-2 4 1 0.242 0.321 0.239 195.485 o
-2 5 2 0.766 0.521 0.315 100.115 o
-2 6 3 0.674 0.733 0.178 237.202 o
-1 4 1 0.053 -0.080 0.351 94.702 o
-1 5 1 1.028 0.807 0.550 34.744 o
-1 5 2 0.923 0.909 0.149 221.333 o
-1 5 3 0.043 0.103 0.125 734.764 o
-1 5 4 0.125 0.114 0.088 1420.300 o
-1 6 1 0.956 1.270 0.213 135.501 o
-1 6 3 21.606 13.305 0.134 0.902 o
-1 6 4 0.243 0.250 0.087 1202.520 o
-1 7 1 0.217 -0.022 0.232 212.978 o
0 0 4 0.905 0.466 0.568 33.943 o
0 0 6 4.014 3.267 0.717 11.334 o
0 1 2 83.202 93.933 0.422 0.043 o
0 1 4 0.061 -0.431 0.344 98.647 o
0 1 5 2.923 2.430 0.419 25.796 o
0 1 6 0.887 0.854 0.452 50.240 o
0 2 2 1.248 1.082 0.308 79.564 o
0 2 4 56.613 57.284 0.383 0.099 o
0 2 6 3.901 2.077 1.117 7.106 o
0 3 1 56.276 82.666 0.365 0.076 o
0 3 2 24.878 27.228 1.474 0.446 o
0 3 3 17.768 24.630 0.613 0.777 o
0 3 4 0.792 0.782 0.155 250.310 o
0 3 5 0.466 0.493 0.232 187.833 o
0 3 8 0.426 0.466 0.236 185.859 o
0 4 0 32.519 36.183 0.316 0.281 o
0 4 1 0.188 0.182 0.173 372.810 o
0 4 2 135.103 163.111 0.661 0.015 o
0 4 3 46.354 61.745 0.631 0.120 o
0 4 4 1.298 1.253 0.649 24.231 o
0 4 6 1.087 0.966 0.142 194.346 o
0 4 7 0.284 0.113 0.161 422.383 o
0 5 1 10.485 11.989 0.180 2.637 o
0 5 3 2.978 2.722 2.013 2.679 o
0 5 4 0.052 -0.868 0.590 33.482 o
0 6 1 15.850 23.912 0.338 0.925 o
0 6 5 0.072 -1.041 0.674 25.663 o
0 7 2 0.041 -0.300 0.371 84.857 o
0 7 3 0.404 0.561 0.466 51.967 o
1 0 2 40.242 33.624 0.168 0.222 o
1 0 4 30.226 23.886 0.340 0.404 o
1 0 6 93.797 97.006 0.555 0.036 o
1 0 8 0.111 0.835 0.497 46.364 o
1 1 1 17.508 16.685 0.132 1.078 o
1 1 2 2.982 2.839 0.155 34.595 o
1 1 3 101.568 83.705 0.204 0.035 o
1 1 4 0.503 0.558 0.154 345.933 o
1 1 5 2.255 1.907 0.437 32.626 o
1 1 6 4.539 4.300 0.318 14.145 o
1 1 7 0.741 0.908 0.647 26.450 o
1 1 8 0.665 0.623 0.586 32.554 o
1 2 3 8.539 9.638 0.426 3.804 o
1 2 4 1.234 0.699 0.363 67.585 o
1 2 5 5.390 4.440 0.200 11.949 o
1 2 6 6.245 7.745 0.492 6.150 o
1 2 7 0.605 0.282 0.379 76.541 o
1 2 8 0.026 -0.099 0.304 125.936 o
1 3 0 107.334 150.587 0.507 0.022 o
1 3 1 4.689 6.153 0.928 6.358 o
1 3 2 5.684 5.820 0.380 8.717 o
1 3 3 10.143 7.076 1.224 2.579 o
1 3 5 2.400 2.542 0.362 33.450 o
1 3 6 0.507 0.620 0.258 151.069 o
1 3 7 1.280 1.171 0.831 15.622 o
1 4 0 27.289 25.475 0.171 0.450 o
1 4 1 120.121 145.112 0.561 0.019 o
1 4 2 1.344 1.391 0.675 22.333 o
1 4 3 45.502 51.207 0.494 0.142 o
1 4 4 40.224 46.656 0.365 0.178 o
1 4 5 0.161 -0.093 0.395 74.461 o
1 4 6 1.610 2.001 0.473 34.922 o
1 4 7 0.052 0.147 0.114 875.451 o
1 5 0 4.514 3.841 0.618 11.102 o
1 5 1 69.737 62.570 0.223 0.071 o
1 5 2 0.323 0.147 0.262 164.263 o
1 5 3 0.031 0.227 0.283 145.452 o
1 5 4 0.310 0.959 0.625 29.172 o
1 5 5 1.488 2.096 0.599 25.238 o
1 5 6 0.078 0.037 0.785 18.935 o
1 6 0 0.014 0.147 0.214 254.740 o
1 6 1 6.745 10.542 1.471 2.594 o
1 6 2 2.511 3.583 0.554 19.233 o
1 6 4 0.168 0.000 0.407 70.332 o
1 7 0 5.395 4.753 0.236 11.300 o
1 7 1 10.239 9.794 1.399 2.061 o
2 0 2 1.874 1.959 0.206 67.039 o
2 0 4 91.053 94.054 0.435 0.038 o
2 0 8 0.115 0.363 0.384 78.500 o
2 1 3 0.044 -0.210 0.140 593.955 o
2 1 4 40.652 40.983 0.339 0.193 o
2 1 5 15.921 17.275 0.262 1.188 o
2 1 6 0.037 0.576 0.228 216.897 o
2 1 7 0.042 0.014 0.284 144.425 o
2 1 8 0.039 -0.065 0.249 188.805 o
2 2 1 83.670 90.508 0.391 0.043 o
2 2 2 1.850 1.700 0.319 53.100 o
2 2 3 9.540 9.375 0.339 3.444 o
2 2 4 4.451 2.968 0.399 16.018 o
2 2 5 0.896 0.803 0.143 245.256 o
2 2 6 1.724 1.859 0.204 75.098 o
2 2 7 1.615 2.373 0.221 66.456 o
2 3 0 0.603 0.593 0.257 147.143 o
2 3 2 81.967 50.816 0.349 0.063 o
2 3 3 45.662 30.976 0.297 0.193 o
2 3 4 16.424 12.110 1.264 1.194 o
2 3 5 0.060 0.891 0.584 33.822 o
2 3 7 0.387 0.456 0.181 301.590 o
2 4 0 39.202 49.694 0.339 0.176 o
2 4 1 5.724 6.298 0.344 8.384 o
2 4 2 7.755 8.349 0.246 4.940 o
2 4 3 20.086 15.514 0.453 0.916 o
2 4 4 0.321 -0.222 0.454 56.096 o
2 4 5 0.025 0.979 0.522 42.153 o
2 4 6 3.141 5.236 0.529 14.305 o
2 5 0 9.056 9.975 0.249 3.589 o
2 5 1 0.159 0.014 0.286 141.954 o
2 5 2 0.025 0.145 0.112 918.383 o
2 5 3 2.009 1.990 0.393 38.849 o
2 5 4 0.130 0.141 0.395 74.643 o
2 5 5 0.053 0.481 0.534 40.785 o
2 6 0 0.290 0.259 0.321 110.209 o
2 6 1 0.882 0.798 0.392 64.747 o
2 6 2 1.543 0.842 0.309 73.908 o
2 6 3 14.010 12.526 0.433 1.707 o
2 6 4 0.667 0.627 0.306 107.047 o
2 7 1 0.287 0.220 0.170 372.929 o
3 0 6 0.887 0.952 0.284 105.336 o
3 1 4 30.362 28.844 0.344 0.358 o
3 1 5 3.359 4.548 0.472 15.852 o
3 1 6 0.072 -0.256 0.192 315.889 o
3 2 2 0.367 0.000 0.592 33.073 o
3 2 3 2.142 1.643 0.357 43.299 o
3 2 5 3.527 4.598 0.303 18.216 o
3 2 6 0.947 0.693 0.415 58.532 o
3 2 7 0.245 0.878 0.279 136.635 o
3 3 2 1.240 1.841 0.324 64.566 o
3 3 3 0.414 0.206 0.430 61.720 o
3 3 4 0.003 -0.235 0.376 82.396 o
3 3 5 0.022 -0.104 0.229 223.143 o
3 3 6 0.000 0.430 0.504 45.874 o
3 4 2 25.402 35.125 0.352 0.389 o
3 4 3 1.369 1.437 0.317 68.300 o
3 4 4 0.769 0.349 0.423 60.260 o
3 4 5 0.148 0.014 0.163 433.858 o
3 5 1 7.982 7.859 0.369 4.800 o
3 5 2 7.900 5.975 0.314 5.789 o
3 5 3 1.096 1.096 0.422 52.709 o
3 5 4 0.029 -0.070 0.501 46.431 o
3 6 1 0.521 0.583 0.315 105.906 o
3 6 2 0.250 0.295 0.354 91.120 o
3 6 3 1.457 0.963 0.483 39.636 o
4 0 4 2.092 2.941 0.470 27.356 o
4 1 4 0.048 -0.875 0.545 39.265 o
4 1 5 0.013 0.307 0.525 42.221 o
4 1 6 0.792 1.027 0.251 128.868 o
4 2 4 1.851 1.776 0.531 28.948 o
4 2 5 0.446 0.615 0.239 175.844 o
4 2 6 0.381 0.408 0.275 143.339 o
4 3 3 0.290 1.304 0.578 33.455 o
4 3 4 1.292 0.607 0.391 60.229 o
4 3 6 1.108 1.655 0.946 12.215 o
4 4 3 1.495 2.293 0.556 27.636 o
4 4 4 2.101 0.657 0.601 25.590 o
4 4 5 0.807 0.092 0.567 34.984 o
4 5 4 0.810 2.460 0.688 21.578 o
4 6 2 0.199 0.089 0.403 71.401 o
5 0 6 0.031 0.000 0.452 57.122 o
;
_iucr_refine_instructions_details
;
TITL Naphthalene_43.3GPa_IAM_a.res in P2(1)/c
REM Old TITL Naphthalene_43.3GPa_IAM_a.res in P2(1)
REM SHELXT solution in P2(1)/c
REM R1 0.479, Rweak 0.130, Alpha 0.239, Orientation as input
REM Formula found by SHELXT: C
CELL 0.3738 5.9986 5.0088 6.0799 90 102.63 90
ZERR 2 0.0303 0.0021 0.0083 0 0.316 0
LATT 1
SYMM -X,0.5+Y,0.5-Z
SFAC C H
DISP C -0.0004 0.0004 4.7227
DISP H 0 0 0.5914
UNIT 20 16

L.S. 10
PLAN  20
CONF
BOND $H
FMAP 2
list 4
MORE -1
ACTA
SHEL 999 0.67
OMIT 0 1 3
OMIT 0 2 0
OMIT 0 2 1
OMIT 0 5 2
OMIT 0 6 0
OMIT 0 7 1
OMIT 3 0 4
OMIT 3 1 3
OMIT 3 1 7
OMIT 3 1 8
OMIT 3 2 4
WGHT 0.190793 0
FVAR 3.292416
REM <olex2.extras>
REM <HklSrc "%.\\Naphthalene_43.3GPa_IAM.hkl">
REM </olex2.extras>

C1    1     0.42192  0.79695  0.33827  11.00000  0.12272  0.02629  0.06750 =
 0.00639 -0.02760 -0.01214
AFIX 43
H1    2     0.47154  0.97220  0.33248  11.00000 -1.20000
AFIX 0
C2    1     0.22623  0.72414  0.20080  11.00000  0.12615  0.02528  0.05752 =
 0.00402  0.00114 -0.00820
AFIX 43
H2    2     0.14836  0.83992  0.09084  11.00000 -1.20000
AFIX 0
C3    1     0.14246  0.47104  0.22668  11.00000  0.08519  0.02987  0.05851 =
 -0.00470 -0.00796  0.00566
AFIX 43
H3    2     0.00976  0.41637  0.12701  11.00000 -1.20000
AFIX 0
C4    1     0.24092  0.30511  0.38450  11.00000  0.07115  0.03121  0.04602 =
 0.00412  0.01308 -0.00083
AFIX 43
H4    2     0.17216  0.14442  0.40828  11.00000 -1.20000
AFIX 0
C5    1     0.44673  0.37639  0.51184  11.00000  0.08943  0.02851  0.05444 =
 0.00188  0.00440  0.00224
HKLF 4

END
Q3 1 0.1 0.833333 0.083333 11 0.05 0.17
Q1 1 0.45 0.777778 0.208333 11 0.05 0.2
Q2 1 0.4 1.111111 0.208333 11 0.05 0.18
Q4 1 0.4 0.277778 0.416667 11 0.05 0.16
Q5 1 0.3 0.444444 0.291667 11 0.05 0.16

  REM The information below was added by Olex2.
  REM
  REM R1 = 0.0975 for 99 Fo > 4sig(Fo) and 0.1343 for all 169 data
  REM 46 parameters refined using 0 restraints
  REM Highest difference peak 0.2011, deepest hole -0.1785
  REM Mean Shift 0.0005, Max Shift -0.0014.

  REM +++ Tabular Listing of Refinement Information +++
  REM R1_all = 0.1343
  REM R1_gt = 0.0975
  REM wR_ref = 0.2843
  REM GOOF = 1.1660
  REM Shift_max = -0.0014
  REM Shift_mean = 0.0005
  REM Reflections_all = 169
  REM Reflections_gt = 99
  REM Parameters = 46
  REM Hole = -0.1785
  REM Peak = 0.2011
  REM Flack = n/a

  
;
loop_
  _axis.id
  _axis.type
  _axis.equipment
  _axis.parity
  _axis.depends_on
  _axis.zero
  _axis.vector[1]
  _axis.vector[2]
  _axis.vector[3]
 source . source . . . 0.99988564 0.00000000 -0.01512323
 omega rotation goniometer -1 . 0.00000000 0.00000000 0.00000000 1.00000000
 kappa rotation goniometer -1 omega 0.00000000 -0.76604444 0.00000000 0.64278761
 phi rotation goniometer -1 kappa . 0.00000000 0.00000000 1.00000000
 theta rotation goniometer -1 . -0.88208000 0.00000000 0.00000000 1.00000000
 matrixX general general . phi . 1.00000000 0.00000000 0.00000000
 matrixY general general . phi . 0.00000000 1.00000000 0.00000000
 matrixZ general general . phi . 0.00000000 0.00000000 1.00000000
 dacX translation general . phi . 0.00000000 1.00000000 0.00000000
 dacY translation general . phi . -1.00000000 0.00000000 0.00000000
 dacZ translation general . phi . 0.00000000 0.00000000 1.00000000

_olex2_submission_special_instructions  'No special instructions were received'
_oxdiff_exptl_absorpt_empirical_details
;
Empirical correction (ABSPACK) includes:
- Absorption correction using spherical harmonics
- Frame scaling
;
_oxdiff_exptl_absorpt_empirical_full_max  2.561
_oxdiff_exptl_absorpt_empirical_full_min  0.446

# start Validation Reply Form
_vrf_PLAT029_Naphthalene_43.3GPa_IAM
;
PROBLEM: _diffrn_measured_fraction_theta_full value Low .      0.300 Why?  
RESPONSE: This measurement was performed at high pressure which, due to the high pressure apparatus, limits the theta range. Indeed, the diamond anvil cell metallic body typically shadows more than 60% of the reflections.
;
_vrf_PLAT088_Naphthalene_43.3GPa_IAM
;
PROBLEM: Poor Data / Parameter Ratio ....................       3.67 Note  
RESPONSE: This measurement was performed at high pressure which, due to the high pressure apparatus, limits the theta range. Indeed, the diamond anvil cell metallic body typically shadows more than 60% of the reflections.
;
_vrf_PLAT411_Naphthalene_43.3GPa_IAM
;
PROBLEM: Short Inter H...H Contact  H3       ..H4       .       1.56 Ang.  
RESPONSE: H atoms are close to each other at high pressure.
;
_vrf_PLAT149_Naphthalene_43.3GPa_IAM
;
PROBLEM: s.u. on the   beta    Angle is Too Large .......       0.30 Degree
RESPONSE: Large errors due to low completeness.
;
_vrf_PLAT340_Naphthalene_43.3GPa_IAM
;
PROBLEM: Low Bond Precision on  C-C Bonds ...............    0.01567 Ang.  
RESPONSE: Large errors due to low completeness.
;
_vrf_PLAT911_Naphthalene_43.3GPa_IAM
;
PROBLEM: Missing FCF Refl Between Thmin & STh/L=    0.600        196 Report
RESPONSE: This measurement was performed at high pressure which, due to the high pressure apparatus, limits the theta range. Indeed, the diamond anvil cell metallic body typically shadows more than 60% of the reflections.
;
# end Validation Reply Form
