# Supplementary material for: Compressional Behavior of Naphthalene (C10H8) and Anthracene (C14H10) up to 50 GPa
Source: ACS Omega. 2025 Oct 19;10(42):50230–42. doi: 10.1021/acsomega.5c06935 (PMC12573047; doi:10.1021/acsomega.5c06935)
Supplement: Supplementary file 12 [file ao5c06935_si_012.cif]

data_Naphthalene_46.6GPa_IAM
_audit_creation_date               2024-11-08
_audit_creation_method
;
Olex2 1.5
(compiled 2024.02.16 svn.r378c4104 for OlexSys, GUI svn.r6928)
;
_audit_contact_author_address      ?
_audit_contact_author_email        ?
_audit_contact_author_name         ''
_audit_contact_author_phone        ?
_publ_contact_author_id_orcid      ?
_publ_section_references
;
Bourhis, L.J., Dolomanov, O.V., Gildea, R.J., Howard, J.A.K., Puschmann, H.
 (2015). Acta Cryst. A71, 59-75.

Dolomanov, O.V., Bourhis, L.J., Gildea, R.J, Howard, J.A.K. & Puschmann, H.
 (2009), J. Appl. Cryst. 42, 339-341.

Kleemiss, F., Dolomanov, O.V., Bodensteiner, M., Peyerimhoff, N., Midgley, L.,
Bourhis, L.J., Genoni, A., Malaspina, L.A., Jayatilaka, D., Spencer, J.L.,
White, F., Grundkoetter-Stock, B., Steinhauer, S., Lentz, D., Puschmann, H.,
Grabowsky, S. (2021), Chem. Sci., 12, 1675-1692.

Sheldrick, G.M. (2015). Acta Cryst. A71, 3-8.
;
_chemical_formula_moiety           'C10 H8'
_chemical_formula_sum              'C10 H8'
_chemical_formula_weight           128.175
_chemical_oxdiff_formula           C10H8
loop_
  _atom_type_symbol
  _atom_type_scat_dispersion_real
  _atom_type_scat_dispersion_imag
  _atom_type_scat_source
  _atom_type_scat_dispersion_source
 C -0.00040 0.00040 'NoSpherA2: Chem.Sci. 2021, DOI:10.1039/D0SC05526C'
 'Brennan, Cowan, Rev. Sci. Instrum., 1992, 63, 850'
 H 0.00000 0.00000 'NoSpherA2: Chem.Sci. 2021, DOI:10.1039/D0SC05526C'
 'Brennan, Cowan, Rev. Sci. Instrum., 1992, 63, 850'

_space_group_crystal_system        'monoclinic'
_space_group_IT_number             14
_space_group_name_H-M_alt          'P 1 21/c 1'
_space_group_name_Hall             '-P 2ybc'
loop_
  _space_group_symop_id
  _space_group_symop_operation_xyz
 1 x,y,z
 2 -x,y+1/2,-z+1/2
 3 -x,-y,-z
 4 x,-y-1/2,z-1/2

_symmetry_Int_Tables_number        14
_cell_length_a                     6.03(2)
_cell_length_b                     4.9580(17)
_cell_length_c                     6.103(8)
_cell_angle_alpha                  90
_cell_angle_beta                   103.7(3)
_cell_angle_gamma                  90
_cell_volume                       177.2(7)
_cell_formula_units_Z              2
_cell_measurement_reflns_used      100
_cell_measurement_theta_max        16.3750
_cell_measurement_temperature           293(2)
_cell_measurement_theta_min        2.7950
_exptl_absorpt_coefficient_mu      0.059
_exptl_absorpt_correction_T_max    1.00000
_exptl_absorpt_correction_T_min    0.12841
_exptl_absorpt_correction_type     multi-scan
_exptl_absorpt_process_details
;
CrysAlisPro 1.171.42.49 (Rigaku Oxford Diffraction, 2022)
Empirical absorption correction using spherical harmonics,
implemented in SCALE3 ABSPACK scaling algorithm.
;
_exptl_crystal_density_diffrn      2.403
_exptl_crystal_colour                   'clear colourless'
_exptl_crystal_colour_lustre            clear
_exptl_crystal_colour_primary           colourless
_exptl_crystal_size_max                 0.013
_exptl_crystal_size_mid                 0.012
_exptl_crystal_size_min                 0.012
_exptl_crystal_description              block
_exptl_crystal_F_000               135.992
_diffrn_reflns_av_R_equivalents    0.0351
_diffrn_reflns_av_unetI/netI       0.0306
_diffrn_reflns_Laue_measured_fraction_full  0.3241
_diffrn_reflns_Laue_measured_fraction_max  0.2819
_diffrn_reflns_limit_h_max         5
_diffrn_reflns_limit_h_min         -5
_diffrn_reflns_limit_k_max         7
_diffrn_reflns_limit_k_min         -7
_diffrn_reflns_limit_l_max         8
_diffrn_reflns_limit_l_min         -7
_diffrn_reflns_number              288
_diffrn_ambient_temperature             293(2)
_diffrn_reflns_point_group_measured_fraction_full  0.3241
_diffrn_reflns_point_group_measured_fraction_max  0.2819
_diffrn_reflns_theta_full          12.9605
_diffrn_reflns_theta_max           16.65
_diffrn_reflns_theta_min           3.59
_diffrn_detector                   'Hybrid Pixel Array Detector'
_diffrn_detector_area_resol_mean   13.3333
_diffrn_measured_fraction_theta_full  0.3241
_diffrn_measured_fraction_theta_max  0.2819
_diffrn_measurement_details
;
List of Runs (angles in degrees, time in seconds):

  # Type    Start    End  Width  t~exp~   \w     \q     \k     \f   Frames
--------------------------------------------------------------------------
  1  \w    -32.00  32.00   0.50    2.00    --    0.00   0.00   0.00  128
;
_diffrn_measurement_device         'abstract diffractometer'
_diffrn_measurement_device_type   
 'esperanto-CrysAlisPro-abstract goniometer imported esperanto images'
_diffrn_measurement_method         '\w scans'
_diffrn_orient_matrix_axis[1]      matrixX
_diffrn_orient_matrix_axis[2]      matrixY
_diffrn_orient_matrix_axis[3]      matrixZ
_diffrn_orient_matrix_type        
 'CrysAlisPro convention (1999,Acta A55,543-557)'
_diffrn_orient_matrix_UB_11        -0.0525730000
_diffrn_orient_matrix_UB_12        -0.0107885000
_diffrn_orient_matrix_UB_13        0.0239914000
_diffrn_orient_matrix_UB_21        -0.0353502000
_diffrn_orient_matrix_UB_22        0.0379039000
_diffrn_orient_matrix_UB_23        -0.0480430000
_diffrn_orient_matrix_UB_31        -0.0123140000
_diffrn_orient_matrix_UB_32        -0.0631740000
_diffrn_orient_matrix_UB_33        -0.0323612000
_diffrn_radiation_monochromator    synchrotron
_diffrn_radiation_probe            x-ray
_diffrn_radiation_type             synchrotron
_diffrn_radiation_wavelength       0.37380
_diffrn_source                     synchrotron
_reflns_Friedel_coverage           0.0
_reflns_limit_h_max                5
_reflns_limit_h_min                -3
_reflns_limit_k_max                7
_reflns_limit_k_min                0
_reflns_limit_l_max                8
_reflns_limit_l_min                0
_reflns_number_gt                  107
_reflns_number_total               188
_reflns_threshold_expression       I>=2u(I)
_computing_cell_refinement         'CrysAlisPro 1.171.42.49 (Rigaku OD, 2022)'
_computing_data_collection         'CrysAlisPro 1.171.42.49 (Rigaku OD, 2022)'
_computing_data_reduction          'CrysAlisPro 1.171.42.49 (Rigaku OD, 2022)'
_computing_molecular_graphics      'Olex2 1.5 (Dolomanov et al., 2009)'
_computing_publication_material    'Olex2 1.5 (Dolomanov et al., 2009)'
_computing_structure_refinement    'olex2.refine 1.5 (Bourhis et al., 2015)'
_computing_structure_solution      'SHELXT 2014/5 (Sheldrick, 2014)'
_refine_diff_density_max           0.2420
_refine_diff_density_min           -0.2420
_refine_diff_density_rms           0.0826
_refine_ls_d_res_high              0.6522
_refine_ls_d_res_low               2.9888
_refine_ls_goodness_of_fit_ref     1.0818
_refine_ls_hydrogen_treatment      constr
_refine_ls_matrix_type             full
_refine_ls_number_constraints      8
_refine_ls_number_parameters       46
_refine_ls_number_reflns           188
_refine_ls_number_restraints       0
_refine_ls_R_factor_all            0.1339
_refine_ls_R_factor_gt             0.0967
_refine_ls_restrained_S_all        1.0818
_refine_ls_shift/su_max            -0.0004
_refine_ls_shift/su_mean           0.0001
_refine_ls_structure_factor_coef   Fsqd
_refine_ls_weighting_details      
 'w=1/[\s^2^(Fo^2^)+(0.1956P)^2^] where P=(Fo^2^+2Fc^2^)/3'
_refine_ls_weighting_scheme        calc
_refine_ls_wR_factor_gt            0.2334
_refine_ls_wR_factor_ref           0.2738
_olex2_refinement_description
;
1. Fixed Uiso
 At 1.2 times of:
  All C(H) groups
2.a Aromatic/amide H refined with riding coordinates:
 C1(H1), C2(H2), C3(H3), C4(H4)
;
_olex2_refine_details
;
Refinement using NoSpherA2, an implementation of
NOn-SPHERical Atom-form-factors in Olex2.
Please cite:
F. Kleemiss et al. Chem. Sci. DOI 10.1039/D0SC05526C - 2021
NoSpherA2 implementation of HAR makes use of
tailor-made aspherical atomic form factors calculated
on-the-fly from a Hirshfeld-partitioned electron density (ED) - not from
spherical-atom form factors.

The ED is calculated from a gaussian basis set single determinant SCF
wavefunction - either Hartree-Fock or DFT using selected funtionals
 - for a fragment of the crystal.
This fragment can be embedded in an electrostatic crystal field by employing cluster charges
or modelled using implicit solvation models, depending on the software used.
The following options were used:
   SOFTWARE:       ORCA 5.0
   PARTITIONING:   NoSpherA2
   INT ACCURACY:   Normal
   METHOD:         PBE0
   BASIS SET:      def2-SVP
   CHARGE:         0
   MULTIPLICITY:   1
   DATE:           2024-11-08_15-37-27
;
_atom_sites_solution_primary       dual
loop_
  _atom_site_label
  _atom_site_type_symbol
  _atom_site_fract_x
  _atom_site_fract_y
  _atom_site_fract_z
  _atom_site_U_iso_or_equiv
  _atom_site_adp_type
  _atom_site_occupancy
  _atom_site_refinement_flags_posn
 C1 C 0.409(2) 0.7993(10) 0.3448(11) 0.060(8) Uani 1.000000 .
 C2 C 0.221(2) 0.7214(9) 0.2002(12) 0.081(9) Uani 1.000000 .
 C3 C 0.146(2) 0.4704(10) 0.2190(14) 0.077(10) Uani 1.000000 .
 C4 C 0.2526(19) 0.3058(10) 0.3799(11) 0.059(6) Uani 1.000000 .
 C5 C 0.458(2) 0.3743(7) 0.5118(11) 0.037(7) Uani 1.000000 .
 H1 H 0.451(2) 0.9799(10) 0.3479(11) 0.072(10) Uiso 1.000000 R
 H2 H 0.143(2) 0.8375(9) 0.0886(12) 0.097(11) Uiso 1.000000 R
 H3 H 0.016(2) 0.4104(10) 0.1163(14) 0.093(12) Uiso 1.000000 R
 H4 H 0.1859(19) 0.1422(10) 0.4025(11) 0.070(8) Uiso 1.000000 R

loop_
  _atom_site_aniso_label
  _atom_site_aniso_U_11
  _atom_site_aniso_U_22
  _atom_site_aniso_U_33
  _atom_site_aniso_U_12
  _atom_site_aniso_U_13
  _atom_site_aniso_U_23
 C1 0.094(16) 0.017(2) 0.056(6) 0.003(3) -0.008(10) -0.002(2)
 C2 0.134(17) 0.013(2) 0.067(6) -0.000(3) -0.033(11) 0.003(2)
 C3 0.118(19) 0.021(2) 0.066(7) -0.005(3) -0.034(12) 0.005(2)
 C4 0.088(13) 0.019(2) 0.054(5) -0.002(3) -0.011(8) -0.000(2)
 C5 0.052(15) 0.014(2) 0.047(5) -0.0011(19) 0.016(9) 0.0016(17)

loop_
  _geom_bond_atom_site_label_1
  _geom_bond_atom_site_label_2
  _geom_bond_distance
  _geom_bond_site_symmetry_2
  _geom_bond_publ_flag
 C1 C2 1.319(12) . ?
 C1 C5 1.347(8) 3_666 ?
 C1 H1 0.9300 . ?
 C2 C3 1.338(10) . ?
 C2 H2 0.9300 . ?
 C3 C4 1.321(7) . ?
 C3 H3 0.9300 . ?
 C4 C5 1.351(11) . ?
 C4 H4 0.9300 . ?
 C5 C5 1.366(13) 3_666 ?

loop_
  _geom_angle_atom_site_label_1
  _geom_angle_atom_site_label_2
  _geom_angle_atom_site_label_3
  _geom_angle
  _geom_angle_site_symmetry_1
  _geom_angle_site_symmetry_3
  _geom_angle_publ_flag
 C5 C1 C2 122.2(6) 3_666 . ?
 H1 C1 C2 118.9(3) . . ?
 H1 C1 C5 118.9(4) . 3_666 ?
 C3 C2 C1 118.0(5) . . ?
 H2 C2 C1 121.0(3) . . ?
 H2 C2 C3 121.0(3) . . ?
 C4 C3 C2 121.6(6) . . ?
 H3 C3 C2 119.2(3) . . ?
 H3 C3 C4 119.2(4) . . ?
 C5 C4 C3 120.2(7) . . ?
 H4 C4 C3 119.9(5) . . ?
 H4 C4 C5 119.9(3) . . ?
 C4 C5 C1 123.1(6) . 3_666 ?
 C5 C5 C1 118.3(12) 3_666 3_666 ?
 C5 C5 C4 118.4(7) 3_666 . ?

loop_
  _geom_torsion_atom_site_label_1
  _geom_torsion_atom_site_label_2
  _geom_torsion_atom_site_label_3
  _geom_torsion_atom_site_label_4
  _geom_torsion
  _geom_torsion_site_symmetry_1
  _geom_torsion_site_symmetry_2
  _geom_torsion_site_symmetry_3
  _geom_torsion_site_symmetry_4
  _geom_torsion_publ_flag
 C1 C2 C3 C4 1.6(15) . . . . ?
 C1 C5 C4 C3 -169.7(13) 3_666 . . . ?
 C1 C5 C5 C1 180.0(17) . 3_666 . 3_666 ?
 C1 C5 C5 C4 4.2(15) . 3_666 . . ?
 C2 C3 C4 C5 -9.0(18) . . . . ?
 C3 C4 C5 C5 5.9(16) . . . 3_666 ?
 C4 C5 C5 C4 -180.0(14) . . 3_666 3_666 ?

loop_
  _diffrn_refln_index_h
  _diffrn_refln_index_k
  _diffrn_refln_index_l
  _diffrn_refln_intensity_net
  _diffrn_refln_intensity_u
 0 0 1 -0.19 0.71
 0 0 2 6625.39 7.13
 0 0 3 0.02 3.15
 0 0 4 12.86 6.21
 0 1 2 1590.59 2.99
 0 -1 2 1699.26 5.53
 0 1 3 6126.88 7.96
 0 -1 3 6105.97 12.15
 0 1 4 1.76 6.44
 0 -2 1 7074.24 12
 0 2 -1 6689.29 8.74
 0 -2 2 19.75 6.47
 0 2 3 218.83 4.15
 0 2 4 2881.41 11.03
 0 2 5 631.91 11.85
 0 -3 0 0.21 12.19
 0 3 -1 2187.92 7.08
 0 -3 1 2176.22 9.08
 0 3 -2 811.94 6.42
 0 -3 2 802.05 9.96
 0 -3 3 652.83 10.71
 0 3 4 82.09 7.4
 0 3 5 2.72 10.67
 0 3 7 35.55 25.01
 0 -4 1 23.02 13.13
 0 -4 2 4291.9 14.51
 0 -4 3 1397.88 11.35
 0 4 5 1046.85 14.09
 0 4 6 116.29 18.15
 0 4 7 34.45 25.93
 0 -5 0 -4.46 16.37
 0 -5 -1 518.88 14.79
 0 -6 1 1098.04 22.21
 0 -6 -1 867.1 16
 0 -6 2 12.25 22.76
 0 -7 0 29.77 37.76
 0 -7 2 5.73 23.93
 0 -7 3 -3.13 21.5
 1 0 1 -0.97 2.37
 -1 0 -2 2438.82 11.01
 -1 0 -4 1396.12 11.79
 -1 0 -5 9.37 8.75
 1 0 8 -0.22 31.43
 1 -1 1 481.98 4.94
 -1 1 -1 452.17 4.55
 1 -1 2 117.17 7.01
 -1 1 -2 100.96 6.01
 1 -1 3 6255.78 23.44
 -1 -1 -3 6199.16 16.33
 1 1 4 36.32 12.32
 1 -1 4 49.88 14.82
 -1 1 -4 44.95 10.09
 -1 -1 -4 37.13 6.91
 1 1 5 196.52 18.22
 1 -1 8 0.58 28.18
 1 1 8 0.19 25.97
 1 -2 0 6109.98 10.45
 1 -2 1 4165.61 14.12
 -1 2 -1 4173.82 14.49
 -1 2 -2 6732.26 17.87
 -1 2 -3 635.12 13.24
 -1 -2 -3 624.86 6.36
 1 -2 4 53.33 15.86
 -1 2 -4 38.92 9.37
 1 2 4 60.18 11.48
 1 2 6 422.67 19.08
 1 -2 7 0.25 20.32
 1 2 8 14.31 26.53
 1 -3 0 7050.43 16.71
 1 -3 1 223.9 12.72
 -1 3 -2 384.79 13.94
 1 -3 2 337.31 12.47
 -1 3 -3 463.46 13.4
 1 -3 3 473.68 16.85
 -1 3 -4 13.53 10.07
 -1 3 -5 110.11 10.97
 1 -3 5 79.56 18.34
 1 3 6 76.19 17.76
 -1 3 -6 51.86 11.2
 1 -3 6 39.58 19.21
 1 3 7 37.17 25.51
 1 -3 7 3.7 24.4
 1 3 8 71.56 33.3
 -1 4 1 5.29 11.09
 -1 4 0 2056.61 14.5
 -1 4 -1 9999 25.08
 1 -4 2 92.69 14.93
 1 -4 3 2398.52 20.23
 -1 4 -3 2437.19 13.99
 1 -4 4 2115.66 22.54
 -1 4 -4 2130.11 14.57
 1 -4 5 43.14 24.31
 -1 4 -5 4.84 11.94
 1 -4 6 46.98 24.16
 1 4 7 19.85 18.12
 -1 5 3 20.71 8.98
 -1 5 0 227.86 13.77
 1 -5 1 4455.29 23.84
 -1 5 -1 4296.21 17.9
 -1 5 -2 7.5 10.71
 -1 5 -3 1.26 11.11
 1 -5 3 4.65 17.18
 1 -5 4 34.63 18.2
 -1 5 -5 64.51 11.88
 1 -5 5 42.76 17.97
 1 -5 6 17.05 17.46
 -1 -6 1 36.41 12.21
 1 -6 0 6.39 22.37
 -1 -6 0 4.39 24.6
 -1 -6 -1 366.61 30.09
 -1 6 -1 442.91 12.05
 1 -6 2 182.27 25.21
 1 -6 5 61.9 18.15
 -1 -7 0 379.44 31.84
 1 -7 0 379.77 23.84
 -1 -7 -1 964.4 41.01
 1 -7 1 1177.21 48.36
 1 -7 2 188 25.98
 1 -7 3 6.31 26.85
 2 0 2 27.89 6.3
 2 0 3 -3.95 12.9
 -2 0 -3 17.53 12.21
 2 0 4 4437.21 18.12
 -2 0 -4 4584.26 17.66
 2 0 5 21.42 18.33
 -2 0 -5 -6.92 20.41
 2 0 6 -4.1 26.94
 2 0 7 -4.32 26.72
 -2 0 -7 -3.14 14.13
 2 0 8 1.63 29.98
 2 -1 1 7236.52 16.88
 -2 -1 -2 5115.68 14.23
 2 -1 2 5165.05 16.23
 2 -1 4 1806.87 18.91
 -2 1 -4 1771.25 18.3
 -2 -1 -4 1813.62 15.33
 2 -1 5 842.53 22.67
 2 1 5 876.26 17.7
 2 1 6 -13.49 19.95
 -2 -1 -6 -18.91 13.43
 2 -1 7 0.74 19.18
 2 1 7 -13.28 24.07
 -2 -1 -7 10.58 13.8
 -2 1 -7 0.48 14.05
 2 -1 8 1.25 20.93
 -2 2 -1 2406.74 9.92
 2 -2 1 2465.94 10.58
 -2 2 -2 69.57 9.81
 2 -2 3 460.06 15.06
 -2 2 -3 463.31 13.18
 2 -2 4 123.7 19.19
 2 -2 5 -10.3 15.74
 -2 2 -5 43.27 18.57
 2 2 7 122.9 27.24
 2 -2 7 0.21 18.81
 2 2 8 64.17 28.64
 -2 3 -1 13.96 8.72
 -2 3 -2 3644.65 20.16
 2 -3 2 3663.41 22.93
 -2 3 -3 1395.61 13.95
 -2 -3 -3 1542.23 14.69
 -2 3 -4 790.66 18.37
 -2 -3 -4 1305.53 17.73
 -2 3 -5 35.02 17.05
 2 -3 6 35.66 17.33
 2 -3 7 0.93 18.06
 -2 3 -7 0.61 13.74
 -2 4 1 12.29 7.44
 -2 4 0 1893.56 12.44
 2 -4 1 350.84 16.87
 -2 4 -1 416.55 16.24
 -2 4 -2 434.37 12.41
 2 -4 3 544.95 21.32
 -2 4 -3 677.25 19.07
 2 -4 4 36.05 20.52
 -2 4 -4 19.49 18.67
 2 -4 5 28.76 22.9
 -2 4 -5 8.73 13.02
 -2 4 -6 216.36 13.83
 -2 5 2 26.48 12.06
 2 -5 1 2.03 19.94
 -2 5 -1 13.38 12.71
 2 -5 2 7.16 27.97
 -2 5 -2 13.27 17.63
 -2 5 -3 211.95 19.53
 2 -5 4 -17.8 21.17
 2 -5 6 9.05 24.57
 -2 6 4 6.65 11.16
 -2 6 2 1.79 18.92
 -2 6 1 45.48 14.48
 -2 6 0 -5.8 19.57
 2 -6 1 69.01 22.23
 -2 6 -1 117.53 21.86
 2 -6 2 206.28 37.83
 -2 -6 -2 31.6 20.58
 2 -6 3 909.4 26.54
 -2 6 -4 71.78 13.73
 -2 7 0 912.95 20.12
 -2 7 -1 -2.28 14.93
 2 -7 2 15.15 31.93
 -3 0 -3 10.34 10.73
 3 0 3 -4.7 15.19
 -3 0 -4 5620.32 24.97
 -3 0 -5 8.28 15.85
 3 0 5 -1.71 19.62
 3 0 6 62.09 28.07
 -3 0 -7 -0.02 21.03
 3 0 7 3.62 32.01
 -3 1 -3 1405.8 12.03
 3 -1 3 1489.5 13.48
 3 -1 4 1436.98 20.58
 3 1 4 1443.85 18.94
 3 1 5 152.02 13.64
 -3 1 -6 0.46 21.79
 3 -2 2 9.07 14.44
 -3 2 -2 13.46 9.5
 3 -2 3 92.51 15.86
 -3 2 -3 40.76 12.51
 -3 -2 -4 435.56 17.15
 3 -2 4 692.25 28.52
 3 -2 6 2.99 22.35
 3 2 7 41.21 18.17
 -3 2 -7 -3.13 18.51
 3 -2 7 0.03 21.03
 -3 3 -1 2898.47 12.15
 3 -3 2 54.06 13.4
 -3 3 -2 0.69 10.27
 -3 3 -3 120.38 20.9
 3 -3 3 85.25 19.75
 3 -3 4 -26.09 25.73
 -3 3 -4 3.26 13.13
 -3 -3 -5 9.4 31.36
 3 -3 6 14.13 22.44
 -3 3 -6 30.08 21.14
 3 -3 7 -0.8 20.72
 3 -4 1 981.32 23.62
 -3 4 -2 2096.1 23.96
 3 -4 2 1626.39 19.17
 3 -4 3 130.74 22.63
 -3 -4 -4 92.77 51.79
 3 -4 4 50.67 28.15
 -3 4 -4 30.92 17.99
 3 -4 5 12.03 26.22
 -3 4 -5 37.02 21.59
 -3 5 1 1528.58 12.79
 3 -5 2 416.45 19.68
 3 -5 3 109.26 25.38
 -3 5 -3 99.32 18.27
 3 -5 4 -28.99 30.56
 -3 -5 -4 23.95 25.07
 -3 5 -4 17.37 19
 3 -5 5 670.89 30.39
 -3 6 2 17.45 11.59
 -3 6 0 19.68 20.12
 3 -6 2 24.22 21.59
 -3 6 -2 34.89 19
 3 -6 3 56.83 26.67
 -3 6 -3 -2.87 22.23
 -3 6 -4 1.69 18.72
 -3 7 2 7.33 22.26
 -3 7 1 2326.74 21.09
 -3 7 0 756.93 23.54
 -4 0 -5 16.57 27.84
 4 0 5 -24.25 20.72
 4 0 7 -0.46 21.45
 -4 0 -7 0.58 27.72
 -4 1 -3 19.64 10.93
 -4 1 -4 -5.31 13.14
 4 -1 4 -14.63 19.5
 -4 1 -5 1.58 21.59
 -4 -1 -5 26.33 24.08
 4 -1 5 0.33 17.12
 -4 1 -6 1.01 16.99
 -4 -1 -6 41.32 21.84
 4 -1 6 0.78 21.8
 4 -1 7 -0.22 26.31
 -4 -1 -7 -0.09 32.42
 4 1 7 0.7 26.57
 -4 2 -3 208.78 14.26
 4 -2 3 294.92 23.23
 -4 -2 -4 39.89 16.6
 -4 2 -4 55.95 17.07
 4 -2 4 80.57 18.96
 4 -2 5 -0.73 20.36
 -4 2 -5 30.46 19.06
 4 -2 6 0.52 24.51
 -4 2 -6 0.39 20.88
 -4 3 -3 20.94 12.12
 -4 3 -4 65.47 18.87
 4 -3 4 94.85 18.52
 4 -3 6 -1.07 26.98
 -4 4 -2 -5.05 11.4
 -4 4 -3 29.19 24.96
 4 -4 4 273.47 20.96
 -4 -4 -5 311.96 61.25
 -4 5 -1 27.32 11.61
 -4 5 -2 7.29 17.07
 4 -5 3 102.69 28.25
 -4 5 -4 52.32 14.08
 -4 6 0 13.35 13.03
 -4 6 -2 10.94 16.23
 -4 6 -3 7.44 14.12
 -5 0 -6 0.1 24.07
 -5 1 -5 -0.79 17.4
 -5 2 -4 27.09 12.74
 5 -2 6 -0.93 29.51
 -5 -2 -6 116.05 40.35
 -5 3 -4 38.4 15.02
 5 -3 5 -1.79 34.95
 -5 4 -3 80.72 12.7
 5 -4 4 5.91 33.88

_iucr_refine_fcf_details
;
data_Naphthalene_46.6GPa_IAM
_computing_structure_refinement   'olex2.refine 1.5 (Bourhis et al., 2015)'
_shelx_refln_list_code            4
loop_
  _space_group_symop_id
  _space_group_symop_operation_xyz
  1  x,y,z
  2  -x,y+1/2,-z+1/2
  3  -x,-y,-z
  4  x,-y-1/2,z-1/2

_space_group_crystal_system       monoclinic
_space_group_IT_number            14
_space_group_name_H-M_alt         'P 1 21/c 1'
_space_group_name_Hall            '-P 2ybc'
_symmetry_space_group_name_H-M    'P 1 21/c 1'
_symmetry_space_group_name_Hall   '-P 2ybc'
_symmetry_Int_Tables_number       14
_cell_length_a                    6.03(2)
_cell_length_b                    4.9580(17)
_cell_length_c                    6.103(8)
_cell_angle_alpha                 90
_cell_angle_beta                  103.7(3)
_cell_angle_gamma                 90
_cell_volume                      177.2(7)
loop_
  _refln_index_h
  _refln_index_k
  _refln_index_l
  _refln_F_squared_calc
  _refln_F_squared_meas
  _refln_F_squared_sigma
  _refln_F_squared_weight
  _refln_observed_status
-3 5 1 40.275 43.956 0.368 0.431 o
-3 6 2 0.641 0.502 0.333 228.567 o
-3 7 2 0.459 0.211 0.640 68.596 o
-2 4 1 0.373 0.353 0.214 559.420 o
-2 5 2 0.473 0.761 0.347 214.696 o
-2 6 1 1.444 1.308 0.416 114.758 o
-2 6 2 0.128 0.051 0.544 96.077 o
-2 6 4 0.396 0.191 0.321 265.927 o
-1 4 1 0.345 0.152 0.319 271.965 o
-1 5 3 0.699 0.596 0.258 340.717 o
-1 6 1 0.811 1.047 0.351 185.482 o
0 0 2 199.971 190.521 0.205 0.019 o
0 0 4 0.411 0.370 0.179 750.751 o
0 1 2 57.190 46.483 1.562 0.253 o
0 1 3 211.981 176.005 0.301 0.019 o
0 1 4 0.071 0.051 0.185 826.561 o
0 2 1 160.155 196.336 5.535 0.024 o
0 2 2 0.732 0.568 0.186 545.887 o
0 2 3 5.677 6.293 0.119 21.295 o
0 2 4 58.440 82.858 0.317 0.168 o
0 2 5 15.470 18.171 0.341 2.748 o
0 3 1 68.012 62.789 0.168 0.170 o
0 3 2 30.816 23.265 0.155 0.929 o
0 3 3 23.020 18.773 0.308 1.587 o
0 3 4 2.393 2.361 0.213 108.585 o
0 3 5 0.009 0.078 0.307 302.370 o
0 3 7 0.147 1.022 0.719 54.287 o
0 4 1 0.277 0.662 0.378 191.326 o
0 4 2 149.949 123.418 0.417 0.037 o
0 4 3 52.375 40.198 0.326 0.319 o
0 4 6 2.715 3.344 0.522 47.499 o
0 4 7 0.358 0.991 0.746 50.105 o
0 5 1 16.662 14.921 0.425 2.828 o
0 6 1 22.213 27.568 3.320 0.862 o
0 6 2 0.011 0.352 0.654 66.390 o
0 7 2 0.137 0.165 0.688 60.036 o
0 7 3 0.727 -0.090 0.618 72.793 o
1 0 2 59.175 70.131 0.317 0.189 o
1 0 4 40.996 40.147 0.339 0.448 o
1 0 8 0.016 -0.006 0.904 34.863 o
1 1 1 16.010 13.410 0.429 3.181 o
1 1 2 2.998 3.118 0.233 69.920 o
1 1 4 1.382 1.172 0.140 332.773 o
1 1 5 5.790 5.651 0.524 18.540 o
1 1 8 0.174 0.011 0.549 94.261 o
1 2 0 160.080 175.699 0.301 0.027 o
1 2 1 117.073 119.902 0.291 0.053 o
1 2 2 178.899 193.594 0.514 0.022 o
1 2 3 15.127 18.025 0.165 2.868 o
1 2 4 1.793 1.449 0.190 198.128 o
1 2 6 8.085 12.154 0.549 7.676 o
1 2 7 0.720 0.007 0.584 81.288 o
1 2 8 0.013 0.411 0.763 48.862 o
1 3 0 129.831 202.743 0.481 0.031 o
1 3 1 5.682 6.439 0.366 19.235 o
1 3 2 8.961 10.351 0.683 7.373 o
1 3 3 14.901 13.443 0.302 3.543 o
1 3 4 0.294 0.389 0.290 323.950 o
1 3 5 3.782 2.986 0.439 42.768 o
1 3 6 0.959 1.632 0.281 214.697 o
1 3 7 1.513 0.577 0.507 91.207 o
1 3 8 0.679 2.058 0.958 29.464 o
1 4 0 47.074 59.140 0.417 0.285 o
1 4 2 1.794 2.665 0.429 81.261 o
1 4 3 74.162 69.728 0.556 0.141 o
1 4 4 65.284 61.132 0.352 0.182 o
1 4 5 0.164 0.502 0.551 93.012 o
1 4 6 1.320 1.351 0.695 51.744 o
1 4 7 0.312 0.571 0.521 102.602 o
1 5 0 6.291 6.552 0.396 16.629 o
1 5 1 102.793 125.230 2.287 0.061 o
1 5 2 0.001 0.216 0.308 299.610 o
1 5 3 0.003 0.075 0.268 395.543 o
1 5 4 0.039 0.996 0.523 102.143 o
1 5 5 1.810 1.688 0.313 130.918 o
1 5 6 0.071 0.490 0.502 112.212 o
1 6 0 0.207 0.156 0.476 124.969 o
1 6 1 16.190 12.479 1.097 2.920 o
1 6 2 4.650 5.241 0.725 20.000 o
1 6 5 3.148 1.780 0.522 51.819 o
1 7 0 11.535 10.917 0.549 5.467 o
1 7 1 28.235 30.593 3.060 0.685 o
1 7 2 6.480 5.406 0.747 14.300 o
1 7 3 0.142 0.181 0.772 47.697 o
2 0 2 0.722 0.802 0.181 524.968 o
2 0 4 124.389 129.800 2.114 0.046 o
2 0 6 0.827 -0.118 0.775 46.551 o
2 0 8 0.401 0.047 0.862 38.160 o
2 1 1 278.937 208.094 0.485 0.011 o
2 1 2 150.929 147.728 0.710 0.033 o
2 1 4 42.927 51.742 0.338 0.354 o
2 1 5 17.865 24.839 0.485 1.800 o
2 1 6 0.133 -0.481 0.320 276.667 o
2 1 7 0.002 0.035 0.237 508.302 o
2 1 8 0.002 0.036 0.602 78.615 o
2 2 1 75.768 70.015 0.851 0.136 o
2 2 2 1.645 2.001 0.282 143.443 o
2 2 3 16.496 13.283 0.285 3.102 o
2 2 4 4.473 3.557 0.552 29.399 o
2 2 5 1.064 0.411 0.770 45.884 o
2 2 7 1.543 1.803 1.764 8.862 o
2 2 8 1.024 1.845 0.824 38.346 o
2 3 1 0.452 0.401 0.251 406.157 o
2 3 2 90.096 105.042 0.435 0.082 o
2 3 3 53.781 42.237 2.108 0.285 o
2 3 4 20.819 32.202 7.403 0.365 o
2 3 5 0.901 1.007 0.490 103.976 o
2 3 6 1.741 1.025 0.498 85.093 o
2 3 7 0.245 0.022 0.314 284.802 o
2 4 0 69.160 54.452 0.358 0.180 o
2 4 1 9.955 11.150 0.945 5.705 o
2 4 2 15.848 12.491 0.357 3.381 o
2 4 3 24.993 17.985 1.902 1.225 o
2 4 4 0.731 0.787 0.397 158.912 o
2 4 5 0.646 0.460 0.325 239.371 o
2 4 6 4.885 6.222 0.398 22.880 o
2 5 1 0.354 0.258 0.308 287.807 o
2 5 2 0.187 0.314 0.429 153.149 o
2 5 3 6.632 6.095 0.562 14.926 o
2 5 4 0.167 -0.512 0.609 76.746 o
2 5 6 0.217 0.260 0.707 56.815 o
2 6 0 0.200 -0.167 0.563 89.731 o
2 6 1 1.557 2.874 0.698 44.560 o
2 6 2 2.952 3.406 2.512 4.266 o
2 6 3 27.003 26.151 0.763 1.021 o
2 6 4 2.281 2.064 0.395 83.164 o
2 7 0 17.096 26.253 0.579 1.796 o
2 7 1 0.603 -0.066 0.429 149.492 o
2 7 2 0.024 0.436 0.918 33.740 o
3 0 6 0.942 1.785 0.807 40.181 o
3 1 3 42.082 41.527 1.203 0.415 o
3 1 4 26.881 41.429 0.401 0.737 o
3 1 5 5.414 4.372 0.392 25.081 o
3 1 6 0.047 0.013 0.627 72.524 o
3 2 2 0.294 0.337 0.228 511.064 o
3 2 3 2.755 2.043 0.744 35.775 o
3 2 4 9.584 15.219 3.691 1.527 o
3 2 7 0.208 0.386 0.391 182.798 o
3 3 1 109.692 83.349 0.349 0.073 o
3 3 2 1.037 0.799 0.767 45.646 o
3 3 3 2.368 3.015 0.505 55.796 o
3 3 4 0.097 -0.191 0.422 159.773 o
3 3 5 0.008 0.270 0.902 35.004 o
3 3 6 0.649 0.642 0.442 134.470 o
3 3 7 0.015 -0.023 0.596 80.217 o
3 4 1 19.571 28.219 0.679 1.443 o
3 4 2 38.541 52.875 6.754 0.243 o
3 4 3 3.473 3.760 0.651 31.281 o
3 4 4 1.184 1.383 0.437 113.681 o
3 4 5 0.465 0.740 0.479 117.897 o
3 5 2 9.925 11.976 0.566 6.159 o
3 5 3 2.225 2.960 0.426 68.606 o
3 5 4 0.049 0.211 0.427 156.052 o
3 5 5 17.214 19.292 0.874 2.186 o
3 6 0 0.125 0.566 0.579 84.359 o
3 6 2 0.776 0.860 0.410 147.611 o
3 6 3 1.046 0.698 0.858 36.992 o
3 6 4 0.014 0.049 0.538 98.266 o
4 1 3 1.148 0.565 0.314 213.195 o
4 1 4 0.076 -0.261 0.313 289.745 o
4 1 5 0.258 0.233 0.337 245.624 o
4 1 6 0.832 0.380 0.357 195.749 o
4 1 7 0.002 0.004 0.466 131.301 o
4 2 3 5.246 6.864 1.239 10.120 o
4 2 4 0.973 1.735 0.305 188.793 o
4 2 5 0.538 0.442 0.448 135.023 o
4 2 6 0.280 0.013 0.457 135.416 o
4 3 3 0.119 0.602 0.349 228.793 o
4 3 4 2.438 2.390 0.422 70.710 o
4 3 6 1.287 -0.031 0.776 45.199 o
4 4 2 0.174 -0.145 0.328 263.742 o
4 4 3 1.559 0.839 0.718 48.955 o
4 4 4 5.551 7.864 0.603 15.054 o
4 5 1 1.272 0.786 0.334 179.568 o
4 5 2 0.598 0.210 0.491 114.209 o
4 5 3 1.821 2.953 0.812 33.712 o
4 5 4 2.496 1.505 0.405 82.975 o
4 6 0 0.034 0.384 0.375 201.597 o
4 6 2 0.244 0.315 0.467 129.119 o
4 6 3 0.061 0.214 0.406 172.238 o
5 0 6 0.008 0.003 0.692 59.443 o
5 1 5 1.261 -0.023 0.500 102.675 o
5 2 4 1.186 0.779 0.366 161.439 o
5 2 6 1.097 1.394 1.682 9.876 o
5 3 4 0.556 1.104 0.432 137.301 o
5 3 5 0.378 -0.051 1.005 28.126 o
5 4 3 1.658 2.321 0.365 106.105 o
5 4 4 0.113 0.170 0.974 29.982 o
;
_iucr_refine_instructions_details
;
TITL Naphthalene_46.6GPa_IAM_a.res in P2(1)/c
REM Old TITL Naphthalene_46.6GPa_IAM_a.res in P2(1)
REM SHELXT solution in P2(1)/c
REM R1 0.602, Rweak 0.241, Alpha 0.241, Orientation as input
REM Formula found by SHELXT: C
CELL 0.3738 6.0276 4.958 6.1027 90 103.712 90
ZERR 2 0.023 0.0017 0.0078 0 0.261 0
LATT 1
SYMM -X,0.5+Y,0.5-Z
SFAC C H
DISP C -0.0004 0.0004 4.7227
DISP H 0 0 0.5914
UNIT 20 16

L.S. 10
PLAN  20
CONF
BOND $H
FMAP 2
list 4
MORE -1
ACTA
OMIT -3 7 1
OMIT 0 4 5
OMIT 1 1 3
OMIT 1 4 1
OMIT 3 0 4
OMIT 3 2 6
OMIT 3 7 0
OMIT 4 4 5
WGHT 0.195551 0
FVAR 5.897146
REM <olex2.extras>
REM <HklSrc "%.\\Naphthalene_46.6GPa_IAM.hkl">
REM </olex2.extras>

C1    1     0.40897  0.79928  0.34481  11.00000  0.09444  0.01674  0.05629 =
 -0.00192 -0.00806  0.00345
AFIX 43
H1    2     0.45131  0.97988  0.34788  11.00000 -1.20000
AFIX 0
C2    1     0.22078  0.72142  0.20022  11.00000  0.13431  0.01338  0.06686 =
 0.00293 -0.03283 -0.00032
AFIX 43
H2    2     0.14252  0.83745  0.08864  11.00000 -1.20000
AFIX 0
C3    1     0.14592  0.47041  0.21899  11.00000  0.11777  0.02050  0.06619 =
 0.00466 -0.03360 -0.00540
AFIX 43
H3    2     0.01564  0.41039  0.11625  11.00000 -1.20000
AFIX 0
C4    1     0.25256  0.30580  0.37988  11.00000  0.08834  0.01930  0.05399 =
 -0.00030 -0.01121 -0.00195
AFIX 43
H4    2     0.18592  0.14215  0.40246  11.00000 -1.20000
AFIX 0
C5    1     0.45812  0.37426  0.51179  11.00000  0.05249  0.01382  0.04698 =
 0.00164  0.01580 -0.00107
HKLF 4

END
Q2 1 0.166667 1.055556 0.208333 11 0.05 0.24
Q4 1 0.5 0.222222 0.458333 11 0.05 0.2
Q1 1 0 0.5 0 11 0.05 0.24
Q3 1 0.375 0.388889 0.333333 11 0.05 0.21
Q5 1 0.375 0.777778 0.125 11 0.05 0.2

  REM The information below was added by Olex2.
  REM
  REM R1 = 0.0967 for 107 Fo > 4sig(Fo) and 0.1339 for all 188 data
  REM 46 parameters refined using 0 restraints
  REM Highest difference peak 0.2420, deepest hole -0.2420
  REM Mean Shift 0.0001, Max Shift -0.0004.

  REM +++ Tabular Listing of Refinement Information +++
  REM R1_all = 0.1339
  REM R1_gt = 0.0967
  REM wR_ref = 0.2738
  REM GOOF = 1.0818
  REM Shift_max = -0.0004
  REM Shift_mean = 0.0001
  REM Reflections_all = 188
  REM Reflections_gt = 107
  REM Parameters = 46
  REM Hole = -0.2420
  REM Peak = 0.2420
  REM Flack = n/a

  
;
loop_
  _axis.id
  _axis.type
  _axis.equipment
  _axis.parity
  _axis.depends_on
  _axis.zero
  _axis.vector[1]
  _axis.vector[2]
  _axis.vector[3]
 source . source . . . 0.99988564 0.00000000 -0.01512323
 omega rotation goniometer -1 . 0.00000000 0.00000000 0.00000000 1.00000000
 kappa rotation goniometer -1 omega 0.00000000 -0.76604444 0.00000000 0.64278761
 phi rotation goniometer -1 kappa . 0.00000000 0.00000000 1.00000000
 theta rotation goniometer -1 . -0.88208000 0.00000000 0.00000000 1.00000000
 matrixX general general . phi . 1.00000000 0.00000000 0.00000000
 matrixY general general . phi . 0.00000000 1.00000000 0.00000000
 matrixZ general general . phi . 0.00000000 0.00000000 1.00000000
 dacX translation general . phi . 0.00000000 1.00000000 0.00000000
 dacY translation general . phi . -1.00000000 0.00000000 0.00000000
 dacZ translation general . phi . 0.00000000 0.00000000 1.00000000

_olex2_submission_special_instructions  'No special instructions were received'
_oxdiff_exptl_absorpt_empirical_details
;
Empirical correction (ABSPACK) includes:
- Absorption correction using spherical harmonics
- Frame scaling
;
_oxdiff_exptl_absorpt_empirical_full_max  4.422
_oxdiff_exptl_absorpt_empirical_full_min  0.390

# start Validation Reply Form
_vrf_PLAT029_Naphthalene_46.6GPa_IAM
;
PROBLEM: _diffrn_measured_fraction_theta_full value Low .      0.324 Why?  
RESPONSE: This measurement was performed at high pressure which, due to the high pressure apparatus, limits the theta range. Indeed, the diamond anvil cell metallic body typically shadows more than 60% of the reflections.
;
_vrf_PLAT088_Naphthalene_46.6GPa_IAM
;
PROBLEM: Poor Data / Parameter Ratio ....................       4.09 Note  
RESPONSE: This measurement was performed at high pressure which, due to the high pressure apparatus, limits the theta range. Indeed, the diamond anvil cell metallic body typically shadows more than 60% of the reflections.
;
_vrf_PLAT411_Naphthalene_46.6GPa_IAM
;
PROBLEM: Short Inter H...H Contact  H3       ..H4       .       1.66 Ang.  
RESPONSE: H atoms are close to each other at high pressure.
;
_vrf_PLAT149_Naphthalene_46.6GPa_IAM
;
PROBLEM: s.u. on the   beta    Angle is Too Large .......       0.30 Degree
RESPONSE: Large errors due to low completeness.
;
_vrf_PLAT340_Naphthalene_46.6GPa_IAM
;
PROBLEM: Low Bond Precision on  C-C Bonds ...............    0.01167 Ang.  
RESPONSE: Large errors due to low completeness.
;
_vrf_PLAT911_Naphthalene_46.6GPa_IAM
;
PROBLEM: Missing FCF Refl Between Thmin & STh/L=    0.600        193 Report
RESPONSE: This measurement was performed at high pressure which, due to the high pressure apparatus, limits the theta range. Indeed, the diamond anvil cell metallic body typically shadows more than 60% of the reflections.
;
# end Validation Reply Form
