# Supplementary material for: Compressional Behavior of Naphthalene (C10H8) and Anthracene (C14H10) up to 50 GPa
Source: ACS Omega. 2025 Oct 19;10(42):50230–42. doi: 10.1021/acsomega.5c06935 (PMC12573047; doi:10.1021/acsomega.5c06935)
Supplement: Supplementary file 13 [file ao5c06935_si_013.cif]

data_Naphthalene_50.7GPa_IAM
_audit_creation_date               2025-08-25
_audit_creation_method
;
Olex2 1.5
(compiled 2025.07.13 svn.rb7424aed for OlexSys, GUI svn.r7311)
;
_shelx_SHELXL_version_number       '2017/1'
_audit_contact_author_address      ?
_audit_contact_author_email        ?
_audit_contact_author_name         ''
_audit_contact_author_phone        ?
_publ_contact_author_id_orcid      ?
_publ_section_references
;
Dolomanov, O.V., Bourhis, L.J., Gildea, R.J, Howard, J.A.K. & Puschmann, H.
 (2009), J. Appl. Cryst. 42, 339-341.

Sheldrick, G.M. (2008). Acta Cryst. A64, 112-122.
;
_chemical_name_common              ?
_chemical_name_systematic          ?
_chemical_formula_moiety           'C10 H8'
_chemical_formula_sum              'C10 H8'
_chemical_formula_weight           128.16
_chemical_melting_point            ?
_chemical_oxdiff_formula           C10H8
loop_
  _atom_type_symbol
  _atom_type_description
  _atom_type_scat_dispersion_real
  _atom_type_scat_dispersion_imag
  _atom_type_scat_source
 'C' 'C' -0.0004 0.0004 'International Tables Vol C Tables 4.2.6.8 and 6.1.1.4'
 'H' 'H' 0.0000 0.0000 'International Tables Vol C Tables 4.2.6.8 and 6.1.1.4'

_shelx_space_group_comment
;
The symmetry employed for this shelxl refinement is uniquely defined
by the following loop, which should always be used as a source of
symmetry information in preference to the above space-group names.
They are only intended as comments.
;
_space_group_crystal_system        'monoclinic'
_space_group_IT_number             14
_space_group_name_H-M_alt          'P 1 21/c 1'
_space_group_name_Hall             '-P 2ybc'
loop_
  _space_group_symop_operation_xyz
 'x, y, z'
 '-x, y+1/2, -z+1/2'
 '-x, -y, -z'
 'x, -y-1/2, z-1/2'

_cell_length_a                     5.93(2)
_cell_length_b                     4.913(2)
_cell_length_c                     6.035(11)
_cell_angle_alpha                  90
_cell_angle_beta                   103.3(3)
_cell_angle_gamma                  90
_cell_volume                       171.2(8)
_cell_formula_units_Z              2
_cell_measurement_reflns_used      50
_cell_measurement_temperature      293(2)
_cell_measurement_theta_max        14.4140
_cell_measurement_theta_min        3.6080
_shelx_estimated_absorpt_T_max     ?
_shelx_estimated_absorpt_T_min     ?
_exptl_absorpt_coefficient_mu      0.061
_exptl_absorpt_correction_T_max    1.00000
_exptl_absorpt_correction_T_min    0.33563
_exptl_absorpt_correction_type     multi-scan
_exptl_absorpt_process_details
;
CrysAlisPro 1.171.43.115a (Rigaku Oxford Diffraction, 2024)
Empirical absorption correction using spherical harmonics,
implemented in SCALE3 ABSPACK scaling algorithm.
;
_exptl_absorpt_special_details     ?
_exptl_crystal_colour              'clear colourless'
_exptl_crystal_colour_lustre       clear
_exptl_crystal_colour_primary      colourless
_exptl_crystal_density_diffrn      2.486
_exptl_crystal_density_meas        ?
_exptl_crystal_density_method      ?
_exptl_crystal_description         block
_exptl_crystal_F_000               136
_exptl_crystal_size_max            0.013
_exptl_crystal_size_mid            0.012
_exptl_crystal_size_min            0.012
_exptl_transmission_factor_max     ?
_exptl_transmission_factor_min     ?
_diffrn_reflns_av_R_equivalents    0.0122
_diffrn_reflns_av_unetI/netI       0.0306
_diffrn_reflns_Laue_measured_fraction_full  0.277
_diffrn_reflns_Laue_measured_fraction_max  0.264
_diffrn_reflns_limit_h_max         5
_diffrn_reflns_limit_h_min         -4
_diffrn_reflns_limit_k_max         6
_diffrn_reflns_limit_k_min         -6
_diffrn_reflns_limit_l_max         7
_diffrn_reflns_limit_l_min         -7
_diffrn_reflns_number              164
_diffrn_reflns_point_group_measured_fraction_full  0.277
_diffrn_reflns_point_group_measured_fraction_max  0.264
_diffrn_reflns_theta_full          12.961
_diffrn_reflns_theta_max           14.834
_diffrn_reflns_theta_min           3.617
_diffrn_ambient_temperature        293(2)
_diffrn_detector                   'Hybrid Pixel Array Detector'
_diffrn_detector_area_resol_mean   13.3333
_diffrn_measured_fraction_theta_full  0.277
_diffrn_measured_fraction_theta_max  0.264
_diffrn_measurement_details
;
List of Runs (angles in degrees, time in seconds):

  # Type    Start    End  Width  t~exp~   \w     \q     \k     \f   Frames
--------------------------------------------------------------------------
  1  \w    -25.00  32.00   0.50    1.00    --    0.00   0.00   0.00  114
;
_diffrn_measurement_device         'abstract diffractometer'
_diffrn_measurement_device_type   
 'esperanto-CrysAlisPro-abstract goniometer imported esperanto images'
_diffrn_measurement_method         '\w scans'
_diffrn_orient_matrix_axis[1]      matrixX
_diffrn_orient_matrix_axis[2]      matrixY
_diffrn_orient_matrix_axis[3]      matrixZ
_diffrn_orient_matrix_type        
 'CrysAlisPro convention (1999,Acta A55,543-557)'
_diffrn_orient_matrix_UB_11        0.0536451000
_diffrn_orient_matrix_UB_12        -0.0112780000
_diffrn_orient_matrix_UB_13        -0.0249503000
_diffrn_orient_matrix_UB_21        0.0358201000
_diffrn_orient_matrix_UB_22        0.0380148000
_diffrn_orient_matrix_UB_23        0.0479422000
_diffrn_orient_matrix_UB_31        0.0126941000
_diffrn_orient_matrix_UB_32        -0.0636568000
_diffrn_orient_matrix_UB_33        0.0324292000
_diffrn_radiation_monochromator    synchrotron
_diffrn_radiation_probe            x-ray
_diffrn_radiation_type             synchrotron
_diffrn_radiation_wavelength       0.3738
_diffrn_source                     synchrotron
_reflns_Friedel_coverage           0.000
_reflns_Friedel_fraction_full      .
_reflns_Friedel_fraction_max       .
_reflns_number_gt                  67
_reflns_number_total               122
_reflns_special_details
;
 Reflections were merged by SHELXL according to the crystal
 class for the calculation of statistics and refinement.
 
 _reflns_Friedel_fraction is defined as the number of unique
 Friedel pairs measured divided by the number that would be
 possible theoretically, ignoring centric projections and
 systematic absences.
;
_reflns_threshold_expression       'I > 2\s(I)'
_computing_cell_refinement         'CrysAlisPro 1.171.43.115a (Rigaku OD, 2024)'
_computing_data_collection        
 'CrysAlisPro 1.171.43.115a (Rigaku OD, 2024) (IMPORT)'
_computing_data_reduction          'CrysAlisPro 1.171.43.115a (Rigaku OD, 2024)'
_computing_molecular_graphics      'Olex2 1.5 (Dolomanov et al., 2009)'
_computing_publication_material    'Olex2 1.5 (Dolomanov et al., 2009)'
_computing_structure_refinement    'XL  (Sheldrick, 2008)'
_computing_structure_solution      'SHELXT 2018/2 (Sheldrick, 2018)'
_refine_diff_density_max           0.220
_refine_diff_density_min           -0.180
_refine_diff_density_rms           0.064
_refine_ls_extinction_coef         .
_refine_ls_extinction_method       none
_refine_ls_goodness_of_fit_ref     1.180
_refine_ls_hydrogen_treatment      constr
_refine_ls_matrix_type             full
_refine_ls_number_parameters       46
_refine_ls_number_reflns           122
_refine_ls_number_restraints       12
_refine_ls_R_factor_all            0.1375
_refine_ls_R_factor_gt             0.0888
_refine_ls_restrained_S_all        1.113
_refine_ls_shift/su_max            0.000
_refine_ls_shift/su_mean           0.000
_refine_ls_structure_factor_coef   Fsqd
_refine_ls_weighting_details      
 'w=1/[\s^2^(Fo^2^)+(0.2000P)^2^] where P=(Fo^2^+2Fc^2^)/3'
_refine_ls_weighting_scheme        calc
_refine_ls_wR_factor_gt            0.2145
_refine_ls_wR_factor_ref           0.2704
_refine_special_details            ?
_olex2_refinement_description
;
1. Fixed Uiso
 At 1.2 times of:
  All C(H) groups
2. Uiso/Uaniso restraints and constraints
Uanis(C2) \\sim Ueq: with sigma of 0.025 and sigma for terminal atoms of 0.05
Uanis(C1) \\sim Ueq: with sigma of 0.02 and sigma for terminal atoms of 0.04
3.a Aromatic/amide H refined with riding coordinates:
 C1(H1), C2(H2), C3(H3), C4(H4)
;
_atom_sites_solution_hydrogens     geom
_atom_sites_solution_primary       ?
_atom_sites_solution_secondary     ?
loop_
  _atom_site_label
  _atom_site_type_symbol
  _atom_site_fract_x
  _atom_site_fract_y
  _atom_site_fract_z
  _atom_site_U_iso_or_equiv
  _atom_site_adp_type
  _atom_site_occupancy
  _atom_site_site_symmetry_order
  _atom_site_calc_flag
  _atom_site_refinement_flags_posn
  _atom_site_refinement_flags_adp
  _atom_site_refinement_flags_occupancy
  _atom_site_disorder_assembly
  _atom_site_disorder_group
 C1 C 0.417(4) 0.8022(19) 0.3400(19) 0.030(9) Uani 1 1 d . U . . .
 H1 H 0.464153 0.982086 0.334609 0.036 Uiso 1 1 calc R U . . .
 C2 C 0.217(4) 0.7169(14) 0.2016(19) 0.054(11) Uani 1 1 d . U . . .
 H2 H 0.136211 0.832843 0.089143 0.065 Uiso 1 1 calc R U . . .
 C3 C 0.134(4) 0.470(2) 0.224(2) 0.044(18) Uani 1 1 d . . . . .
 H3 H -0.005826 0.415356 0.130860 0.053 Uiso 1 1 calc R U . . .
 C4 C 0.253(4) 0.3031(19) 0.3800(17) 0.033(14) Uani 1 1 d . . . . .
 H4 H 0.193608 0.130598 0.395521 0.040 Uiso 1 1 calc R U . . .
 C5 C 0.452(4) 0.3746(14) 0.5141(19) 0.042(17) Uani 1 1 d . . . . .

loop_
  _atom_site_aniso_label
  _atom_site_aniso_U_11
  _atom_site_aniso_U_22
  _atom_site_aniso_U_33
  _atom_site_aniso_U_23
  _atom_site_aniso_U_13
  _atom_site_aniso_U_12
 C1 0.014(19) 0.034(4) 0.041(6) -0.003(4) 0.007(11) 0.007(6)
 C2 0.08(2) 0.027(4) 0.050(8) -0.001(4) -0.006(13) 0.006(6)
 C3 0.04(4) 0.043(6) 0.040(10) -0.001(4) -0.007(19) -0.007(7)
 C4 0.03(3) 0.031(5) 0.040(9) 0.001(4) 0.010(16) -0.011(5)
 C5 0.06(4) 0.035(5) 0.034(8) -0.001(4) 0.006(17) 0.012(6)

_geom_special_details
;
 All esds (except the esd in the dihedral angle between two l.s. planes)
 are estimated using the full covariance matrix.  The cell esds are taken
 into account individually in the estimation of esds in distances, angles
 and torsion angles; correlations between esds in cell parameters are only
 used when they are defined by crystal symmetry.  An approximate (isotropic)
 treatment of cell esds is used for estimating esds involving l.s. planes.
;
loop_
  _geom_bond_atom_site_label_1
  _geom_bond_atom_site_label_2
  _geom_bond_distance
  _geom_bond_site_symmetry_2
  _geom_bond_publ_flag
 C1 H1 0.9300 . ?
 C1 C2 1.35(2) . ?
 C1 C5 1.348(12) 3_666 ?
 C2 H2 0.9300 . ?
 C2 C3 1.325(18) . ?
 C3 H3 0.9300 . ?
 C3 C4 1.323(12) . ?
 C4 H4 0.9300 . ?
 C4 C5 1.32(2) . ?
 C5 C5 1.38(3) 3_666 ?

loop_
  _geom_angle_atom_site_label_1
  _geom_angle_atom_site_label_2
  _geom_angle_atom_site_label_3
  _geom_angle
  _geom_angle_site_symmetry_1
  _geom_angle_site_symmetry_3
  _geom_angle_publ_flag
 C2 C1 H1 120.1 . . ?
 C5 C1 H1 120.1 3_666 . ?
 C5 C1 C2 119.7(12) 3_666 . ?
 C1 C2 H2 119.6 . . ?
 C3 C2 C1 120.9(7) . . ?
 C3 C2 H2 119.6 . . ?
 C2 C3 H3 120.3 . . ?
 C4 C3 C2 119.4(13) . . ?
 C4 C3 H3 120.3 . . ?
 C3 C4 H4 119.1 . . ?
 C5 C4 C3 121.8(14) . . ?
 C5 C4 H4 119.1 . . ?
 C1 C5 C5 118(2) 3_666 3_666 ?
 C4 C5 C1 122.0(13) . 3_666 ?
 C4 C5 C5 119.8(9) . 3_666 ?

loop_
  _geom_torsion_atom_site_label_1
  _geom_torsion_atom_site_label_2
  _geom_torsion_atom_site_label_3
  _geom_torsion_atom_site_label_4
  _geom_torsion
  _geom_torsion_site_symmetry_1
  _geom_torsion_site_symmetry_2
  _geom_torsion_site_symmetry_3
  _geom_torsion_site_symmetry_4
  _geom_torsion_publ_flag
 C1 C2 C3 C4 -2(4) . . . . ?
 C2 C3 C4 C5 0(4) . . . . ?
 C3 C4 C5 C1 -174(3) . . . 3_666 ?
 C3 C4 C5 C5 -3(5) . . . 3_666 ?
 C5 C1 C2 C3 7(4) 3_666 . . . ?

_shelx_res_file
;
TITL Naphthalene_50.7GPa_IAM_a.res in P2(1)/c
    Naphthalene_50.7GPa_IAM.res
    created by SHELXL-2017/1 at 19:56:03 on 25-Aug-2025
REM Old TITL Naphthalene_50.7GPa_IAM_a.res in P2(1)
REM SHELXT solution in P2(1)/c: R1 0.425, Rweak 0.647, Alpha 0.250
REM <I/s> 0.517 for 8 systematic absences, Orientation as input
REM Formula found by SHELXT: C7
CELL 0.3738 5.9344 4.9126 6.0348 90 103.277 90
ZERR 2 0.0224 0.0024 0.0111 0 0.288 0
LATT 1
SYMM -X,0.5+Y,0.5-Z
SFAC C H
DISP C -0.0004 0.0004 4.7227
DISP H 0 0 0.5914
UNIT 20 16
ISOR 0.025 0.05 C2
ISOR 0.02 0.04 C1

L.S. 20
PLAN  5
CONF
BOND $H
list 4
MORE -1
fmap 2
acta
OMIT 0 6 2
OMIT 0 6 3
OMIT 1 3 0
OMIT 2 1 2
OMIT 3 0 4
REM <olex2.extras>
REM <HklSrc "%.\\Naphthalene_50.7GPa_IAM.hkl">
REM </olex2.extras>

WGHT    0.200000
FVAR       4.63769
C1    1    0.416896    0.802190    0.339983    11.00000    0.01395    0.03432 =
         0.04105   -0.00289    0.00686    0.00708
AFIX  43
H1    2    0.464153    0.982086    0.334609    11.00000   -1.20000
AFIX   0
C2    1    0.216913    0.716935    0.201604    11.00000    0.07561    0.02721 =
         0.04960   -0.00134   -0.00625    0.00641
AFIX  43
H2    2    0.136211    0.832843    0.089143    11.00000   -1.20000
AFIX   0
C3    1    0.134209    0.470359    0.223977    11.00000    0.04213    0.04341 =
         0.04017   -0.00115   -0.00657   -0.00689
AFIX  43
H3    2   -0.005826    0.415356    0.130860    11.00000   -1.20000
AFIX   0
C4    1    0.252656    0.303111    0.379988    11.00000    0.02964    0.03109 =
         0.03954    0.00131    0.00955   -0.01129
AFIX  43
H4    2    0.193608    0.130598    0.395521    11.00000   -1.20000
AFIX   0
C5    1    0.452375    0.374595    0.514148    11.00000    0.05548    0.03468 =
         0.03443   -0.00052    0.00586    0.01173
HKLF 4


REM  Naphthalene_50.7GPa_IAM_a.res in P2(1)/c
REM R1 =  0.0888 for      67 Fo > 4sig(Fo)  and  0.1375 for all     122 data
REM     46 parameters refined using     12 restraints

END

WGHT      0.2000      0.0000

REM Highest difference peak  0.220,  deepest hole -0.180,  1-sigma level  0.064
Q1    1   0.0127  0.8560  0.1179  11.00000  0.05    0.22
Q2    1   0.0179  0.3306  0.0805  11.00000  0.05    0.21
Q3    1   0.4860  0.7470  0.3842  11.00000  0.05    0.16
Q4    1   0.4953  0.8625  0.2378  11.00000  0.05    0.13
Q5    1   0.2864  0.4626  0.4442  11.00000  0.05    0.12
;
_shelx_res_checksum                87251
_shelx_hkl_file
;
   0   0  -1    0.56    0.65
   0   0  -2 4693.12    5.33
   0   0  -3    0.11    3.07
   0  -1  -2 1214.98    5.08
   0  -1  -3 4411.55    9.76
   0   1  -3 4413.79    6.09
   0   1  -4    1.07    5.95
   0  -2   0 9998.47    7.66
   0   2   0 9999.00    6.66
   0  -2  -1 3351.83    6.97
   0   2   1 3352.26    5.42
   0  -2  -2    5.88    5.70
   0   2  -4 1734.59    8.05
   0   2  -5  362.10    8.52
   0  -3   0   12.71    7.66
   0  -3  -1  929.40    5.96
   0  -3  -2  381.02    7.17
   0   3  -4   50.60    4.74
   0   3  -5    4.98    6.24
   0   3  -7   -3.46    9.23
   0  -4  -1    6.55    7.10
   0  -4  -2 1897.06    9.72
   0  -4  -3  841.31    9.77
   0   4  -5  341.42    7.92
   0   4  -6   40.40   11.47
   0  -5   0    0.00   10.97
   0  -5  -3   59.62   10.19
   0  -6  -2   59.32   17.47
   0  -6  -3   -3.12   19.23
   1   0   2 1064.73    6.40
   1   0   4  814.13    6.53
   1   1   1  259.66    5.90
   1  -1   2   54.02    6.67
   1   1   2   43.11    5.05
  -1  -1  -3 2381.96   14.46
   1  -1   3 2391.89    7.51
  -1  -1  -4   15.43   10.71
   1   1   4   26.17    6.61
   1  -1   4   19.35    4.95
  -1   1  -4   27.63   11.96
  -1  -1  -5   93.39   13.37
  -1  -1  -6  129.32   15.66
   1   2   1 1805.04    9.07
  -1  -2  -1 1804.60    9.31
   1   2   2 2771.16    9.86
   1  -2   3  400.40    4.72
  -1  -2  -3  385.98   14.01
   1   2   4    0.00    8.03
  -1  -2  -4   -9.83   12.15
  -1   2  -4   14.84    9.63
  -1   2  -5  192.92   14.77
  -1   2  -6  278.24   17.09
  -1  -2  -7   12.76   18.14
  -1  -3   0 4430.92   18.16
   1   3   1   -0.83    6.88
  -1  -3  -2  205.73   13.68
   1   3   3  346.09   11.41
  -1  -3  -3  348.27   16.91
   1   3   4   -8.85    9.25
  -1   3  -5   77.01   12.31
   1   3   5   83.44    9.81
  -1  -3  -6    4.59   17.39
  -1   3  -6   42.89   12.14
   1   4  -1    0.12    8.39
  -1  -4  -2   28.64   16.44
  -1  -4  -3 1714.55   19.32
  -1  -4  -4 1692.83   22.96
   1   5  -3    0.03    4.85
   1  -5   0   47.96    6.41
  -1  -5  -1 1644.99   15.58
   1  -5   1 1631.28   10.21
   1   5   2   -0.86    8.87
   1   5   3    0.49    9.41
  -1  -5  -4   27.28   20.84
  -1  -5  -5   29.82   22.71
   1  -6   0   -2.35    9.05
  -1  -6  -1  257.85   17.00
  -1  -6  -2   60.30   15.47
   2   0   3   24.36   14.73
  -2   0  -3    0.52   14.80
   2   0   4 2680.64   12.14
   2   0   5   -6.04   13.22
  -2   0  -6   73.52   19.12
  -2   0  -7    8.58   20.28
   2   0   7    0.01    9.41
   2  -1   2 7084.14   24.59
  -2  -1  -4  912.25   15.59
   2  -1   4  908.17    9.38
  -2  -1  -5  610.56   18.10
  -2   1  -5  606.26   17.26
   2  -1   6   -1.60    8.24
  -2   1  -6  -19.72   16.67
  -2  -1  -7   10.27   21.30
   2   1   7    1.45   10.62
  -2   1  -7  -10.38   18.31
   2   2   1 2582.82   16.45
   2   2   2   50.24   16.69
  -2  -2  -3  216.78   14.00
   2   2   3  259.77   11.62
  -2  -2  -4  115.41   15.46
  -2  -2  -5   18.14   18.11
   2   2   5   17.12   16.57
  -2  -2  -6   81.65   20.24
  -2   2  -6   61.19   19.76
   2   3   0  -15.02   16.47
   2   3   1    1.27   17.94
  -2  -3  -2 1796.40   18.77
   2  -3   3 1032.69   12.05
   2   3   3 1052.11   13.37
   2  -3   4  589.19    7.27
   2   3   4  585.68   16.63
   2   3   5   -2.08   16.61
  -2  -3  -6   72.41   21.33
   2   4  -1    0.50   14.54
  -2  -4  -1  213.73   22.37
   2  -4   3  255.56    5.41
   2   4   4   -9.51   18.03
  -2  -4  -4    0.01   18.02
  -2  -4  -5   15.66   20.59
   2   4   5    0.14   12.94
   2   5   1    1.28   11.33
  -2  -5  -1    9.37   23.47
   2   5   2    0.41   14.84
  -2  -5  -3   81.90   17.82
   2   5   3  115.60   17.48
  -2  -5  -4   14.30   19.04
   2   6  -2   13.36   11.01
   2   6  -1   20.99    9.36
   2   6   1    0.55   14.57
   2  -6   2   22.68    6.05
   2   6   2   -1.83   14.79
   3   0   4 4804.31   28.49
   3   0   5    0.79   14.43
  -3   0  -6    0.01   25.79
   3   1   3 1746.58   23.72
  -3  -1  -4 1236.48   25.70
  -3  -1  -5  205.70   24.90
   3   1   6   -2.24   18.25
   3   2   2   -1.52   20.95
   3  -2   3    0.01   25.40
   3   2   3   -6.38   26.16
  -3  -2  -4  349.78   24.92
   3  -2   4  412.06   20.02
  -3  -2  -6  124.82   24.54
   3  -2   6  114.81   12.94
   3   3   2   38.04   27.82
  -3  -3  -3   51.33   25.44
   3   3   4   -3.05   16.44
  -3  -4  -3   73.05   26.07
   3   4   3   68.96   16.90
  -3  -4  -4  -30.85   26.00
   3   4   4    1.11   18.47
  -3  -4  -5  -11.10   24.76
   3   4   5   -0.52   22.52
   3   5   0    3.48   24.86
   3   5   2  318.86   16.40
  -3  -5  -3   83.23   27.05
   3   5   3   84.61   17.67
   3   6  -2   47.96   16.36
   3   6   0    0.44   17.03
   4   0   4  109.96   28.88
   4   0   5   10.67   32.56
   4   1   3    2.46   30.49
   4   1   4   -6.64   35.64
   4   1   5   33.81   25.39
   4  -1   5   20.63   29.40
   4  -2   4   -1.83   23.87
   4   2   4   92.23   34.97
   4   2   5    1.12   21.23
   4  -2   5   53.80   26.44
  -4  -2  -5   89.50   32.45
   4   3   3   30.97   36.05
   4   3   4   65.49   37.20
   4   4   2  -16.82   36.54
   4   5   1  104.89   33.13
   4   5   2    5.99   34.58
   5   1   5   28.82   41.89
   5   2   4   61.11   46.51
   5   3   4   20.68   43.52
   5   4   3  152.97   44.00
   0   0   0    0.00    0.00
;
_shelx_hkl_checksum                76348
_olex2_submission_special_instructions  'No special instructions were received'
_oxdiff_exptl_absorpt_empirical_details
;
Empirical correction (ABSPACK) includes:
- Absorption correction using spherical harmonics
- Frame scaling
;
_oxdiff_exptl_absorpt_empirical_full_max  2.332
_oxdiff_exptl_absorpt_empirical_full_min  0.425

# start Validation Reply Form
_vrf_PLAT029_Naphthalene_50.7GPa_IAM
;
PROBLEM: _diffrn_measured_fraction_theta_full value Low .      0.277 Why?  
RESPONSE: This measurement was performed at high pressure which, due to the high pressure apparatus, limits the theta range. Indeed, the diamond anvil cell metallic body typically shadows more than 60% of the reflections.
;
_vrf_PLAT088_Naphthalene_50.7GPa_IAM
;
PROBLEM: Poor Data / Parameter Ratio ....................       2.65 Note  
RESPONSE: This measurement was performed at high pressure which, due to the high pressure apparatus, limits the theta range. Indeed, the diamond anvil cell metallic body typically shadows more than 60% of the reflections.
;
_vrf_PLAT411_Naphthalene_50.7GPa_IAM
;
PROBLEM: Short Inter H...H Contact  H3       ..H4       .       1.52 Ang.  
RESPONSE: H atoms are close to each other at high pressure.
;
_vrf_PLAT149_Naphthalene_50.7GPa_IAM
;
PROBLEM: s.u. on the   beta    Angle is Too Large .......       0.30 Degree
RESPONSE: Large errors due to low completeness.
;
_vrf_PLAT340_Naphthalene_50.7GPa_IAM
;
PROBLEM: Low Bond Precision on  C-C Bonds ...............     0.0225 Ang.  
RESPONSE: Large errors due to low completeness.
;
_vrf_PLAT911_Naphthalene_50.7GPa_IAM
;
PROBLEM: Missing FCF Refl Between Thmin & STh/L=    0.600        196 Report
RESPONSE: This measurement was performed at high pressure which, due to the high pressure apparatus, limits the theta range. Indeed, the diamond anvil cell metallic body typically shadows more than 60% of the reflections.
;
# end Validation Reply Form
