# Supplementary material for: Compressional Behavior of Naphthalene (C10H8) and Anthracene (C14H10) up to 50 GPa
Source: ACS Omega. 2025 Oct 19;10(42):50230–42. doi: 10.1021/acsomega.5c06935 (PMC12573047; doi:10.1021/acsomega.5c06935)
Supplement: Supplementary file 14 [file ao5c06935_si_014.cif]

data_Naphthalene_00.0GPa_IAM
_audit_creation_date               2025-08-25
_audit_creation_method
;
Olex2 1.5
(compiled 2025.07.13 svn.rb7424aed for OlexSys, GUI svn.r7311)
;
_shelx_SHELXL_version_number       '2017/1'
_audit_contact_author_address      ?
_audit_contact_author_email        ?
_audit_contact_author_name         ''
_audit_contact_author_phone        ?
_publ_contact_author_id_orcid      ?
_publ_section_references
;
Dolomanov, O.V., Bourhis, L.J., Gildea, R.J, Howard, J.A.K. & Puschmann, H.
 (2009), J. Appl. Cryst. 42, 339-341.

Sheldrick, G.M. (2008). Acta Cryst. A64, 112-122.
;
_chemical_name_common              ?
_chemical_name_systematic          ?
_chemical_formula_moiety           'C10 H8'
_chemical_formula_sum              'C10 H8'
_chemical_formula_weight           128.16
_chemical_melting_point            ?
loop_
  _atom_type_symbol
  _atom_type_description
  _atom_type_scat_dispersion_real
  _atom_type_scat_dispersion_imag
  _atom_type_scat_source
 'C' 'C' -0.0004 0.0004 'International Tables Vol C Tables 4.2.6.8 and 6.1.1.4'
 'H' 'H' 0.0000 0.0000 'International Tables Vol C Tables 4.2.6.8 and 6.1.1.4'

_shelx_space_group_comment
;
The symmetry employed for this shelxl refinement is uniquely defined
by the following loop, which should always be used as a source of
symmetry information in preference to the above space-group names.
They are only intended as comments.
;
_space_group_crystal_system        'monoclinic'
_space_group_IT_number             14
_space_group_name_H-M_alt          'P 1 21/c 1'
_space_group_name_Hall             '-P 2ybc'
loop_
  _space_group_symop_operation_xyz
 'x, y, z'
 '-x, y+1/2, -z+1/2'
 '-x, -y, -z'
 'x, -y-1/2, z-1/2'

_cell_length_a                     8.147(6)
_cell_length_b                     6.0035(8)
_cell_length_c                     8.293(3)
_cell_angle_alpha                  90
_cell_angle_beta                   116.08(7)
_cell_angle_gamma                  90
_cell_volume                       364.3(4)
_cell_formula_units_Z              2
_cell_measurement_reflns_used      71
_cell_measurement_temperature      293(2)
_cell_measurement_theta_max        13.2750
_cell_measurement_theta_min        3.0500
_shelx_estimated_absorpt_T_max     ?
_shelx_estimated_absorpt_T_min     ?
_exptl_absorpt_coefficient_mu      0.029
_exptl_absorpt_correction_T_max    1.00000
_exptl_absorpt_correction_T_min    0.37005
_exptl_absorpt_correction_type     multi-scan
_exptl_absorpt_process_details
;
CrysAlisPro 1.171.43.115a (Rigaku Oxford Diffraction, 2024)
Empirical absorption correction using spherical harmonics,
implemented in SCALE3 ABSPACK scaling algorithm.
;
_exptl_absorpt_special_details     ?
_exptl_crystal_colour              'clear colourless'
_exptl_crystal_colour_lustre       clear
_exptl_crystal_colour_primary      colourless
_exptl_crystal_density_diffrn      1.168
_exptl_crystal_density_meas        ?
_exptl_crystal_density_method      ?
_exptl_crystal_description         block
_exptl_crystal_F_000               136
_exptl_crystal_size_max            0.013
_exptl_crystal_size_mid            0.012
_exptl_crystal_size_min            0.012
_exptl_transmission_factor_max     ?
_exptl_transmission_factor_min     ?
_diffrn_reflns_av_R_equivalents    0.0931
_diffrn_reflns_av_unetI/netI       0.1816
_diffrn_reflns_Laue_measured_fraction_full  0.376
_diffrn_reflns_Laue_measured_fraction_max  0.224
_diffrn_reflns_limit_h_max         7
_diffrn_reflns_limit_h_min         -8
_diffrn_reflns_limit_k_max         10
_diffrn_reflns_limit_k_min         -11
_diffrn_reflns_limit_l_max         11
_diffrn_reflns_limit_l_min         -9
_diffrn_reflns_number              888
_diffrn_reflns_point_group_measured_fraction_full  0.376
_diffrn_reflns_point_group_measured_fraction_max  0.224
_diffrn_reflns_theta_full          12.961
_diffrn_reflns_theta_max           20.844
_diffrn_reflns_theta_min           2.292
_diffrn_ambient_temperature        293(2)
_diffrn_detector_area_resol_mean   13.3333
_diffrn_measured_fraction_theta_full  0.376
_diffrn_measured_fraction_theta_max  0.224
_diffrn_measurement_details
;
List of Runs (angles in degrees, time in seconds):

  # Type    Start    End  Width  t~exp~   \w     \q     \k     \f   Frames
--------------------------------------------------------------------------
  1  \w    -32.00  32.00   0.50    1.00    --    0.00   0.00   0.00  128
;
_diffrn_measurement_device         'abstract diffractometer'
_diffrn_measurement_device_type   
 'esperanto-CrysAlisPro-abstract goniometer imported esperanto images'
_diffrn_measurement_method         '\w scans'
_diffrn_radiation_type             synchrotron
_diffrn_radiation_wavelength       0.3738
_diffrn_source                     synchrotron
_reflns_Friedel_coverage           0.000
_reflns_Friedel_fraction_full      .
_reflns_Friedel_fraction_max       .
_reflns_number_gt                  190
_reflns_number_total               589
_reflns_special_details
;
 Reflections were merged by SHELXL according to the crystal
 class for the calculation of statistics and refinement.
 
 _reflns_Friedel_fraction is defined as the number of unique
 Friedel pairs measured divided by the number that would be
 possible theoretically, ignoring centric projections and
 systematic absences.
;
_reflns_threshold_expression       'I > 2\s(I)'
_computing_cell_refinement         'CrysAlisPro 1.171.43.115a (Rigaku OD, 2024)'
_computing_data_collection        
 'CrysAlisPro 1.171.43.115a (Rigaku OD, 2024) (IMPORT)'
_computing_data_reduction          'CrysAlisPro 1.171.43.115a (Rigaku OD, 2024)'
_computing_molecular_graphics      'Olex2 1.5 (Dolomanov et al., 2009)'
_computing_publication_material    'Olex2 1.5 (Dolomanov et al., 2009)'
_computing_structure_refinement    'XL  (Sheldrick, 2008)'
_computing_structure_solution      'SHELXT 2018/2 (Sheldrick, 2018)'
_refine_diff_density_max           0.088
_refine_diff_density_min           -0.091
_refine_diff_density_rms           0.024
_refine_ls_extinction_coef         .
_refine_ls_extinction_method       none
_refine_ls_goodness_of_fit_ref     0.858
_refine_ls_hydrogen_treatment      constr
_refine_ls_matrix_type             full
_refine_ls_number_parameters       46
_refine_ls_number_reflns           589
_refine_ls_number_restraints       0
_refine_ls_R_factor_all            0.1937
_refine_ls_R_factor_gt             0.0813
_refine_ls_restrained_S_all        0.858
_refine_ls_shift/su_max            0.000
_refine_ls_shift/su_mean           0.000
_refine_ls_structure_factor_coef   Fsqd
_refine_ls_weighting_details      
 'w=1/[\s^2^(Fo^2^)+(0.0403P)^2^] where P=(Fo^2^+2Fc^2^)/3'
_refine_ls_weighting_scheme        calc
_refine_ls_wR_factor_gt            0.1845
_refine_ls_wR_factor_ref           0.2489
_refine_special_details            ?
_olex2_refinement_description
;
1. Fixed Uiso
 At 1.2 times of:
  All C(H) groups
2.a Aromatic/amide H refined with riding coordinates:
 C1(H1), C2(H2), C3(H3), C4(H4)
;
_atom_sites_solution_hydrogens     geom
_atom_sites_solution_primary       ?
_atom_sites_solution_secondary     ?
loop_
  _atom_site_label
  _atom_site_type_symbol
  _atom_site_fract_x
  _atom_site_fract_y
  _atom_site_fract_z
  _atom_site_U_iso_or_equiv
  _atom_site_adp_type
  _atom_site_occupancy
  _atom_site_site_symmetry_order
  _atom_site_calc_flag
  _atom_site_refinement_flags_posn
  _atom_site_refinement_flags_adp
  _atom_site_refinement_flags_occupancy
  _atom_site_disorder_assembly
  _atom_site_disorder_group
 C1 C 0.4210(7) 0.7454(4) 0.3481(5) 0.082(3) Uani 1 1 d . . . . .
 H1 H 0.465343 0.882725 0.333182 0.099 Uiso 1 1 calc R U . . .
 C2 C 0.2491(7) 0.6854(4) 0.2358(4) 0.097(4) Uani 1 1 d . . . . .
 H2 H 0.178132 0.778340 0.140884 0.116 Uiso 1 1 calc R U . . .
 C3 C 0.1753(8) 0.4822(4) 0.2609(6) 0.092(4) Uani 1 1 d . . . . .
 H3 H 0.055324 0.443764 0.184532 0.110 Uiso 1 1 calc R U . . .
 C4 C 0.2791(7) 0.3444(4) 0.3958(5) 0.080(3) Uani 1 1 d . . . . .
 H4 H 0.228666 0.213039 0.413428 0.096 Uiso 1 1 calc R U . . .
 C5 C 0.4648(6) 0.3967(3) 0.5120(4) 0.076(3) Uani 1 1 d . . . . .

loop_
  _atom_site_aniso_label
  _atom_site_aniso_U_11
  _atom_site_aniso_U_22
  _atom_site_aniso_U_33
  _atom_site_aniso_U_23
  _atom_site_aniso_U_13
  _atom_site_aniso_U_12
 C1 0.113(5) 0.0578(13) 0.083(3) 0.0044(11) 0.049(3) 0.0018(13)
 C2 0.106(6) 0.0822(16) 0.087(3) 0.0097(15) 0.029(4) 0.0181(17)
 C3 0.076(5) 0.0924(18) 0.099(3) -0.0103(15) 0.030(4) 0.001(2)
 C4 0.088(4) 0.0670(15) 0.092(3) -0.0087(13) 0.047(3) -0.0129(14)
 C5 0.091(4) 0.0523(11) 0.078(3) -0.0042(10) 0.031(3) -0.0050(12)

_geom_special_details
;
 All esds (except the esd in the dihedral angle between two l.s. planes)
 are estimated using the full covariance matrix.  The cell esds are taken
 into account individually in the estimation of esds in distances, angles
 and torsion angles; correlations between esds in cell parameters are only
 used when they are defined by crystal symmetry.  An approximate (isotropic)
 treatment of cell esds is used for estimating esds involving l.s. planes.
;
loop_
  _geom_bond_atom_site_label_1
  _geom_bond_atom_site_label_2
  _geom_bond_distance
  _geom_bond_site_symmetry_2
  _geom_bond_publ_flag
 C1 H1 0.9300 . ?
 C1 C2 1.346(6) . ?
 C1 C5 1.410(4) 3_666 ?
 C2 H2 0.9300 . ?
 C2 C3 1.415(6) . ?
 C3 H3 0.9300 . ?
 C3 C4 1.349(4) . ?
 C4 H4 0.9300 . ?
 C4 C5 1.426(6) . ?
 C5 C5 1.416(7) 3_666 ?

loop_
  _geom_angle_atom_site_label_1
  _geom_angle_atom_site_label_2
  _geom_angle_atom_site_label_3
  _geom_angle
  _geom_angle_site_symmetry_1
  _geom_angle_site_symmetry_3
  _geom_angle_publ_flag
 C2 C1 H1 119.5 . . ?
 C2 C1 C5 121.1(3) . 3_666 ?
 C5 C1 H1 119.5 3_666 . ?
 C1 C2 H2 119.7 . . ?
 C1 C2 C3 120.6(3) . . ?
 C3 C2 H2 119.7 . . ?
 C2 C3 H3 120.0 . . ?
 C4 C3 C2 119.9(4) . . ?
 C4 C3 H3 120.0 . . ?
 C3 C4 H4 119.4 . . ?
 C3 C4 C5 121.2(4) . . ?
 C5 C4 H4 119.4 . . ?
 C1 C5 C4 122.8(3) 3_666 . ?
 C1 C5 C5 118.9(4) 3_666 3_666 ?
 C5 C5 C4 118.2(3) 3_666 . ?

loop_
  _geom_torsion_atom_site_label_1
  _geom_torsion_atom_site_label_2
  _geom_torsion_atom_site_label_3
  _geom_torsion_atom_site_label_4
  _geom_torsion
  _geom_torsion_site_symmetry_1
  _geom_torsion_site_symmetry_2
  _geom_torsion_site_symmetry_3
  _geom_torsion_site_symmetry_4
  _geom_torsion_publ_flag
 C1 C2 C3 C4 -1.6(11) . . . . ?
 C2 C3 C4 C5 -1.7(10) . . . . ?
 C3 C4 C5 C1 -178.5(5) . . . 3_666 ?
 C3 C4 C5 C5 3.3(11) . . . 3_666 ?
 C5 C1 C2 C3 3.1(10) 3_666 . . . ?

_shelx_res_file
;
TITL Naphthalene_00.0GPa_IAM_a.res in P2(1)/c
    Naphthalene_00.0GPa_IAM.res
    created by SHELXL-2017/1 at 19:45:28 on 25-Aug-2025
REM Old TITL Naphthalene_00.0GPa_IAM_a.res in P2(1)/c
REM SHELXT solution in P2(1)/c: R1 0.246, Rweak 0.677, Alpha 0.120
REM <I/s> 0.364 for 17 systematic absences, Orientation as input
REM Formula found by SHELXT: C5
CELL 0.3738 8.1466 6.0035 8.2926 90 116.083 90
ZERR 2 0.006 0.0008 0.0032 0 0.065 0
LATT 1
SYMM -X,0.5+Y,0.5-Z
SFAC C H
DISP C -0.0004 0.0004 4.7227
DISP H 0 0 0.5914
UNIT 20 16

L.S. 20
PLAN  5
CONF
BOND $H
list 4
MORE -1
fmap 2
acta
OMIT -3 6 2
OMIT -1 3 4
REM <olex2.extras>
REM <HklSrc "%.\\Naphthalene_00.0GPa_IAM.hkl">
REM </olex2.extras>

WGHT    0.040300
FVAR       4.21452
C1    1    0.421049    0.745362    0.348114    11.00000    0.11251    0.05777 =
         0.08330    0.00439    0.04870    0.00175
AFIX  43
H1    2    0.465343    0.882725    0.333182    11.00000   -1.20000
AFIX   0
C2    1    0.249068    0.685410    0.235815    11.00000    0.10645    0.08218 =
         0.08732    0.00974    0.02861    0.01814
AFIX  43
H2    2    0.178132    0.778340    0.140884    11.00000   -1.20000
AFIX   0
C3    1    0.175250    0.482213    0.260935    11.00000    0.07577    0.09236 =
         0.09851   -0.01027    0.03011    0.00082
AFIX  43
H3    2    0.055324    0.443764    0.184532    11.00000   -1.20000
AFIX   0
C4    1    0.279076    0.344432    0.395826    11.00000    0.08843    0.06696 =
         0.09232   -0.00873    0.04734   -0.01293
AFIX  43
H4    2    0.228666    0.213039    0.413428    11.00000   -1.20000
AFIX   0
C5    1    0.464833    0.396685    0.511962    11.00000    0.09080    0.05227 =
         0.07758   -0.00419    0.03052   -0.00499
HKLF 4


REM  Naphthalene_00.0GPa_IAM_a.res in P2(1)/c
REM R1 =  0.0813 for     190 Fo > 4sig(Fo)  and  0.1937 for all     589 data
REM     46 parameters refined using      0 restraints

END

WGHT      0.0259      0.0000

REM Highest difference peak  0.088,  deepest hole -0.091,  1-sigma level  0.024
Q1    1   0.5775  0.5103  0.6423  11.00000  0.05    0.09
Q2    1   0.1316  0.1624  0.1106  11.00000  0.05    0.08
Q3    1   0.3243  0.2528  0.5611  11.00000  0.05    0.07
Q4    1   0.4582  0.2588  0.3661  11.00000  0.05    0.06
Q5    1   0.2839  0.5950  0.4078  11.00000  0.05    0.06
;
_shelx_res_checksum                88427
_shelx_hkl_file
;
   0   1  -1 9999.00 1480.03
   0   1  -2   23.18    4.51
   0  -1   2   28.56    4.35
   0  -1   5   17.80    5.60
   0   2   0 4830.04  714.98
   0  -2   1   86.19   12.52
   0   2  -1   79.93   12.56
   0  -2   6    8.01    6.72
   0  -3   0    0.68    2.03
   0   3   0    0.08    2.07
   0   3  -2  500.42   68.30
   0  -3   2  429.85   68.24
   0  -3   3   36.50    7.00
   0   3  -3   42.42    7.25
   0  -3   6   59.19   11.34
   0   3  -7    8.59   10.80
   0  -3   7   29.17    8.46
   0  -3   8    3.92    8.09
   0  -4   0    1.73    2.36
   0   4   0    4.59    3.34
   0  -4   1  385.67   57.28
   0   4  -2 1475.19  218.60
   0   4  -3  790.49  117.40
   0   4  -4   34.93    8.27
   0  -4   4   34.57    7.18
   0   4  -5   39.61    9.48
   0  -4   5   38.10    8.42
   0  -4   6   -5.18    7.14
   0   4  -6   -7.70    8.61
   0  -4   7   -2.50    8.30
   0   4  -8   18.53   11.70
   0  -4   8    5.92    9.51
   0  -5   0    6.47    3.30
   0   5   0   -6.16    4.25
   0   5  -1  114.00   18.89
   0  -5   1  126.29   18.55
   0  -5   2  438.00   65.14
   0  -5   3  180.54   25.74
   0   5  -3  150.42   26.06
   0  -5   4   21.28    6.66
   0  -5   5   72.15   11.39
   0   5  -5   46.53   12.30
   0   5  -6   10.97    9.26
   0  -5   6   15.96    7.32
   0   5  -7   -4.70   10.85
   0  -5   7   10.67    7.66
   0  -5   8    7.56    9.58
   0  -5   9    7.61   10.24
   0  -6   0    2.35    4.03
   0   6   0    4.53    5.47
   0  -6   1   13.04    4.42
   0   6  -1    6.73    6.48
   0   6   1    7.00    6.57
   0   6  -2   67.80   13.00
   0  -6   2   70.43   11.33
   0  -6   3   -1.50    5.08
   0  -6   4   -2.30    6.65
   0   6  -4  -13.04    8.44
   0   6  -5    1.40    9.18
   0   6  -6   45.75   14.65
   0  -6   6   80.03   13.29
   0   6  -7    3.45   11.11
   0  -6   7    9.96    8.83
   0  -6   8    1.67    9.67
   0   7   0    0.97    7.91
   0   7  -1  -11.30    7.50
   0  -7   1    2.00    4.37
   0   7   1   -0.47    7.56
   0   7  -2   44.96   14.65
   0  -7   2   97.37   13.46
   0  -7   3    2.74    5.60
   0   7  -3   -2.51    8.73
   0   7  -4    5.22    9.37
   0  -7   4    2.94    6.49
   0  -7   5    6.53    8.16
   0  -7   7   -7.12    9.38
   0   8   1    6.74   10.73
   0   8  -1   -3.75    9.32
   0  -8   2   -4.33    6.00
   0   8  -2    4.44   10.51
   0   8  -3    6.23   10.07
   0  -8   3    3.40    6.28
   0  -8   4    4.50    7.09
   0   8  -4    2.33   11.63
   0  -8   5    1.40    8.12
   0  -8   6   -2.39    8.60
   0   9   0  -10.63   13.09
   0   9   1   10.07   13.70
   0   9  -2   10.77   13.09
   0  -9   2    3.35    6.45
   0  -9   4    1.90    7.85
   0  10   0    5.53   14.59
   1   0   1   -0.02    0.54
  -1   0  -1    0.34    0.59
  -1   0  -2    6.86    1.93
   1   0   2    6.64    1.59
  -1   0  -3    1.67    3.37
   1   0   5    0.06    4.09
   1  -1   1 2092.91  309.12
  -1   1  -1 2082.25  309.14
  -1   1  -2  617.07   90.82
   1  -1   2  609.42   90.80
  -1   1  -5   13.10    6.67
   1  -1   6    1.80    4.78
   1  -1   8   12.11    6.31
  -1  -2   4   39.10    8.30
  -1  -2   2  464.48   68.99
   1   2  -1 3134.20  464.01
   1   2   0 4152.70  614.71
  -1   2  -1 1668.25  248.04
   1  -2   1 1680.32  248.02
   1  -2   2 3403.73  503.93
   1  -2   3   77.04   11.90
  -1   2  -5   38.50    8.50
   1  -2   6   46.56    7.58
  -1   2  -6   12.97    9.45
  -1   2  -7   16.78    9.77
   1  -2   7   31.08    7.49
   1  -2   8    3.24    7.15
   1   3  -5    7.37    7.45
  -1  -3   5   18.07    6.80
  -1  -3   4  547.61   81.53
  -1  -3   3  503.68   76.78
   1   3  -3  529.83   76.81
   1   3  -2 1549.34  229.54
   1   3  -1 1222.70  181.12
   1   3   0 2761.91  408.90
   1   3   1    5.34    2.05
  -1   3  -1    9.50    3.24
   1  -3   1    8.43    2.61
   1  -3   2   14.58    3.59
  -1   3  -2    9.28    3.77
   1  -3   3   36.47    7.03
  -1   3  -3   41.68    7.26
   1  -3   4   65.05   10.60
  -1   3  -4   62.65   11.13
   1  -3   5    5.47    5.58
  -1   3  -6    6.48    8.86
   1  -3   6   38.65    7.52
   1  -3   7    6.54    6.38
  -1   3  -7  -10.78    9.38
   1  -3   8   10.75    7.12
  -1   3  -8   11.54   10.55
   1  -3   9   -1.18    7.92
  -1  -4   7    0.82    8.89
  -1  -4   6   33.10    8.62
   1   4  -6    9.70    9.78
  -1  -4   5   91.22   14.63
   1   4  -5   74.22   15.30
  -1  -4   4 1163.54  172.64
   1   4  -3   47.69    9.08
  -1  -4   1    2.61    2.50
   1   4  -1    2.91    3.24
  -1  -4   0  110.07   16.52
  -1   4  -2  203.10   31.23
   1  -4   2  208.93   31.00
   1  -4   3   11.10    4.82
  -1   4  -3   14.45    5.46
  -1   4  -5   -0.34    6.80
   1  -4   5    4.64    5.77
   1  -4   6    3.86    6.39
  -1   4  -7   -3.23   10.20
   1  -4   7   18.80    7.11
   1  -4   8   15.36    7.67
  -1   4  -8   -2.24   11.35
   1  -4   9    8.56    8.26
  -1   4  -9    3.72   12.15
   1  -4  10    0.16    8.46
  -1  -5   8    4.40   10.49
   1   5  -7  -17.00   13.39
  -1  -5   7   40.93   11.78
   1   5  -6    9.04    9.94
   1   5  -5   -4.41    8.70
  -1  -5   4   74.18   12.65
   1   5  -4   74.68   13.70
  -1  -5   3  535.30   79.64
  -1  -5   2   16.28    4.23
   1   5  -2    7.26    5.13
  -1  -5   1   16.09    4.17
   1   5  -1   19.88    5.14
  -1   5  -3    6.06    6.27
   1  -5   3    3.23    4.60
   1  -5   4  239.61   36.46
  -1   5  -4  242.70   36.68
   1  -5   5  166.30   22.60
  -1   5  -5  110.63   23.04
   1  -5   6   -0.90    7.00
  -1   5  -6    7.59    8.65
   1  -5   7   -2.13    8.10
  -1   5  -8  -30.27   11.84
   1  -5   8    8.96    8.50
   1  -5   9    3.44    9.21
  -1  -6   8    3.28   10.72
  -1  -6   7   -4.51    9.31
   1   6  -7   -6.45   11.73
   1   6  -6    6.12   10.85
  -1  -6   5    7.10    7.34
   1   6  -5  -17.76    9.37
  -1  -6   4   10.76    6.71
   1   6  -4   15.46    8.36
   1   6  -3   13.82    7.09
  -1  -6   3    4.46    5.22
   1   6  -2    0.10    6.24
  -1  -6   2    1.99    4.32
   1   6  -1    1.23    5.72
  -1  -6   1    1.28    3.55
   1   6   0  248.55   37.55
   1   6   1   45.20    7.99
   1  -6   1   27.22    6.57
  -1   6  -1   35.04    8.23
   1  -6   2    6.68    4.91
   1   6   3   13.03    7.16
   1  -6   3    3.56    5.72
  -1   6  -3    5.74    7.72
  -1   6  -4   45.28   11.05
  -1   6  -5    6.77    8.84
   1  -6   5    8.72    7.18
  -1   6  -6   -5.10    9.67
   1  -6   6    9.17    7.72
   1  -6   7   -1.66    8.01
   1  -6   8   17.38    9.34
  -1  -7   6   -4.48    9.67
   1   7  -5    5.38   10.35
  -1  -7   5    1.59    7.75
  -1  -7   4   21.80    7.77
   1   7  -4   16.82   10.07
   1   7  -3    0.14    7.92
  -1  -7   3    0.44    6.18
  -1  -7   2   35.10    6.54
   1   7  -2   14.31    8.39
   1   7  -1    3.90    7.37
  -1   7   0    3.33    8.57
  -1  -7   0    3.71    4.43
   1   7   0   -2.98    6.59
  -1   7  -1    8.82    8.32
   1  -7   1   10.15    5.48
   1   7   1   20.56    7.28
   1   7   2   41.96    8.21
   1  -7   2   34.66    7.68
  -1   7  -2   19.43   10.74
   1  -7   3   12.95    6.38
  -1   7  -3   10.70    9.53
   1   7   3   10.13    7.70
   1  -7   4   17.84    7.26
  -1   7  -4   16.83   10.11
  -1   7  -5   -9.91   10.76
   1  -7   6   -2.58    7.75
  -1  -8   6   14.84   10.16
  -1  -8   5    3.69    9.07
  -1  -8   4    8.19    7.27
   1   8  -4    1.83   11.78
   1   8  -3    8.93   10.09
  -1  -8   3   11.97    6.16
   1   8  -2   -2.04   10.28
  -1  -8   1    1.62    4.81
  -1   8   0   18.23   12.05
   1   8   0   16.27    9.15
   1   8   1    8.14    8.39
  -1   8  -1    2.53   11.40
  -1   8  -2    7.89   11.65
   1   8   2   -5.09    8.25
   1  -8   2   -2.04    6.05
   1   8   3   12.90    8.19
   1  -8   3    2.64    7.03
  -1   8  -3   -4.47   11.01
   1  -8   4    0.13    7.63
   1  -8   5   -0.29    8.25
  -1  -9   5    2.81    8.38
  -1  -9   3    0.65    6.47
   1   9  -3  -15.85   12.79
  -1  -9   2    2.10    6.01
   1   9  -2    0.72   11.02
   1   9  -1    6.22   10.80
  -1  -9   1   -3.46    5.47
   1   9   0   -9.13   10.52
  -1   9  -1    7.66   14.08
   1   9   1    9.50   10.16
   1   9   2   -5.37   10.71
   1  -9   2   -2.65    6.84
   1  -9   3    1.92    7.65
  -1 -10   3    1.63    8.15
  -1 -10   2   -3.60    6.78
   1  10  -1   16.46   13.70
   1  10   0    1.86   12.48
   1  10   1   16.74   12.56
  -2   0  -1    0.62    1.10
   2   0   1   -0.41    1.41
  -2   0  -2  776.65  115.04
   2   0   3    1.65    1.98
  -2   0  -3    0.82    2.81
   2   0   4    9.32    3.12
   2   0   5   -6.37    3.85
  -2   0  -5   -0.19    7.26
   2   0   7    3.46    4.72
   2   0   9    1.05    6.06
   2  -1   1 2412.04  357.13
  -2   1  -2 1228.89  179.45
   2   1   2 1204.27  179.38
   2  -1   2 1210.86  179.44
   2   1   3   20.71    3.64
  -2   1  -3   22.06    4.22
  -2   1  -4   90.95   13.91
   2  -1   4   87.65   13.62
   2  -1   5  384.02   57.15
  -2   1  -6   12.32    8.06
   2  -1   6    2.46    4.35
   2   1   6    8.80    3.81
   2  -1   7    0.51    5.75
   2  -1   8    0.09    6.01
   2   1   8   -0.41    5.24
  -2  -2   0  566.21   83.90
   2  -2   1 1011.40  149.85
  -2   2  -2 1612.14  238.79
   2   2   4    0.03    2.57
  -2   2  -4    7.91    4.08
   2   2   5    7.75    3.65
  -2   2  -5    1.36    5.19
   2  -2   5    4.21    4.00
   2  -2   6   17.20    5.31
  -2   2  -6   11.59    7.66
   2  -2   7    6.55    5.00
  -2   2  -7    2.07    8.45
  -2   2  -8   -8.89    9.91
   2  -2   8    7.48    5.95
   2  -2   9    7.14    6.48
   2   3  -3   -2.37    5.31
  -2  -3   2   34.07    6.29
   2   3  -1  493.16   74.14
  -2  -3   1  502.57   74.06
  -2  -3   0  710.65  105.28
   2   3   1  801.32  118.68
  -2   3  -2   67.31   10.73
   2  -3   4   64.03   10.69
  -2   3  -5   74.68   12.88
  -2   3  -6   12.74    7.32
   2  -3   6    9.67    5.75
  -2   3  -7   -2.72    8.03
   2  -3   7    1.05    5.79
  -2   3  -8    1.16   10.15
   2  -3   8   -3.31    6.18
  -2   3  -9   -7.22   11.63
   2  -3   9    0.24    6.91
   2  -3  10   -0.26    7.72
  -2  -4   4 1465.10  217.32
  -2  -4   3  335.11   50.12
  -2  -4   2    0.26    3.45
   2   4  -2    1.36    4.61
   2   4  -1  136.23   20.80
  -2  -4   0   10.67    2.59
   2   4   0    6.98    3.28
   2   4   1   75.28   13.06
   2  -4   1  108.35   13.47
  -2   4  -2  222.03   32.76
   2  -4   2  214.60   32.63
   2  -4   3  405.22   57.58
  -2   4  -3  354.60   57.74
   2  -4   4  243.63   36.71
   2  -4   5    8.07    5.85
  -2   4  -6    2.00    8.18
   2  -4   6   -7.62    6.11
  -2   4  -7    0.61    9.10
   2  -4   7    1.81    6.36
  -2   4  -8    6.12   10.21
   2  -4   8    6.37    7.58
   2  -4   9   -0.14    8.09
   2  -4  10   -0.15    8.25
   2   5  -6   10.27   10.75
  -2  -5   5   47.73    9.93
   2   5  -5   20.53   10.88
  -2  -5   4    4.60    6.75
  -2  -5   3   30.98    7.07
   2   5  -3   22.87    7.98
  -2  -5   2    4.77    3.79
   2   5  -2    6.15    5.96
   2   5   0  306.34   45.76
  -2  -5   0  306.93   45.58
   2   5   1   77.03   12.09
  -2   5  -2   78.45   14.77
   2  -5   2   96.95   14.37
   2  -5   3  238.70   33.82
  -2   5  -3  196.77   34.18
   2   5   4   43.73    7.69
   2  -5   4   48.80    8.67
  -2   5  -4   43.82    9.72
   2  -5   5   -2.52    5.63
  -2   5  -5    5.10    7.51
   2  -5   6    3.15    7.45
  -2   5  -7   20.83   10.63
   2  -5   7   26.22    8.61
   2  -5   8   13.83    8.17
   2   6  -7    4.74   11.98
  -2  -6   6  -10.05    9.55
  -2  -6   5   39.45    9.26
   2   6  -5   13.93   10.68
  -2  -6   4   15.99    6.33
   2   6  -4   10.43    9.06
   2   6  -3   -2.55    7.16
  -2  -6   3    3.94    5.39
   2   6  -2   -1.64    6.04
  -2  -6   2   13.76    4.37
  -2  -6   1   52.18    8.56
   2   6  -1   40.66    9.30
  -2  -6   0  354.71   52.73
   2  -6   1    2.81    5.24
   2   6   2    2.24    4.22
  -2   6  -2   -3.76    8.55
   2  -6   2    2.56    5.49
  -2   6  -3    9.73    8.23
   2   6   3   -0.46    4.23
   2  -6   3    6.96    5.79
   2   6   4   23.05    5.45
   2  -6   4   18.96    6.80
  -2   6  -4   11.54    8.97
  -2   6  -5    0.16    8.69
   2  -6   5    1.40    6.44
   2  -6   6    4.86    6.74
  -2   6  -6   -1.57    9.53
   2  -6   7   -2.39    8.22
  -2  -7   8   14.61   12.93
  -2  -7   7    4.59   10.53
   2   7  -6    0.61   12.46
  -2  -7   6    6.85    9.17
   2   7  -5   -6.93   10.76
  -2  -7   5    2.56    8.07
   2   7  -4    6.28    9.90
  -2  -7   4   26.76    7.57
   2   7  -3   10.25    8.33
  -2  -7   3    4.69    6.15
   2   7  -2    5.83    7.19
  -2  -7   1   26.50    5.51
   2   7  -1   18.08    8.51
  -2  -7   0    2.01    3.60
   2   7   0    3.77    6.40
  -2   7  -1    0.65    9.65
   2   7   1    4.68    5.62
   2  -7   2    3.41    6.28
   2   7   2    9.05    5.85
   2   7   3    2.32    5.28
  -2   7  -3    7.62    9.74
   2  -7   3    1.88    6.40
   2   7   4   17.21    5.69
  -2   7  -4    5.03   10.12
   2  -7   5   -2.14    7.27
   2  -7   6    3.82    7.93
  -2  -8   6    5.07    9.39
   2   8  -5   -1.60   11.84
  -2  -8   5   -2.13    8.24
   2   8  -4   -4.88   10.66
  -2  -8   3    3.10    5.53
   2   8  -3   -0.16    9.66
  -2  -8   2    6.27    5.14
   2   8  -1    9.72    9.89
  -2  -8   1    0.06    4.61
   2   8   0   15.08    8.30
  -2   8  -1    5.93   11.90
   2   8   1    1.01    7.21
  -2   8  -2   -2.22   12.74
   2  -8   2    1.61    7.23
   2   8   2    5.42    6.83
   2  -8   3   15.23    7.42
   2   8   3    8.14    6.72
   2  -8   4    3.87    8.16
  -2  -9   4   -2.60    7.52
   2   9  -3    0.37   11.71
  -2  -9   3   -2.37    6.21
  -2  -9   2    0.08    5.82
   2   9  -2    2.07   10.33
  -2  -9   1   -1.21    5.26
   2   9  -1    6.65   11.91
   2   9   0   -2.14    9.89
  -2 -10   3   13.46    7.17
   2  10  -2   -5.50   13.68
  -2 -10   2   -0.09    6.13
   2  10  -1  -12.29   11.89
  -3   0  -2   91.58   13.76
   3   0   3    2.05    2.41
  -3   0  -3    1.49    2.70
   3   0   4 1713.05  253.71
  -3   0  -5    0.16    5.71
   3   0   5    1.50    3.58
  -3   0  -6   -3.27    8.33
   3   0   6    5.84    4.58
   3   0   8    0.40    5.01
   3   0   9    0.07    5.30
  -3   1  -1 1363.04  201.86
  -3  -1  -3   72.48    9.98
  -3   1  -3   61.53    9.81
   3   1   3   58.18    9.58
  -3   1  -4  421.51   69.03
   3   1   4  483.01   68.89
   3   1   5  170.79   23.70
   3  -1   5  139.19   23.81
  -3   1  -6   15.04    7.25
   3  -1   6    2.60    4.81
   3   1   7    0.05    3.74
  -3   1  -7   -3.49    8.81
   3  -1   7    4.07    4.78
   3   1   8    0.30    4.50
   3  -1  10    0.86    6.73
  -3   2  -1   20.91    4.37
  -3   2  -2    4.39    2.95
  -3   2  -3   42.92    7.30
   3  -2   4   -0.60    3.57
   3   2   4    4.15    2.30
  -3   2  -4    4.02    4.26
   3  -2   5   13.12    4.98
  -3   2  -5   13.16    5.29
   3   2   6    9.38    3.46
   3  -2   6   14.34    5.63
   3   2   7    0.55    3.69
  -3   2  -7    5.30    8.07
   3  -2   7    1.99    5.17
   3   2   8    0.10    4.21
   3  -2   8   -0.10    5.71
  -3   2  -8   -3.26    9.42
   3   2   9   -1.48    4.68
   3  -2  10    0.11    6.79
   3  -2  11   -0.12    6.93
   3  -3   2   75.37   12.00
   3  -3   3   61.89   10.22
  -3   3  -4   26.59    6.48
   3  -3   5   43.51    6.56
   3   3   5   27.64    4.92
   3  -3   6   30.53    5.89
  -3   3  -6   36.19    7.23
   3   3   7    0.03    3.91
  -3   3  -7  -14.63    9.51
   3   3   8   -0.12    4.14
  -3   3  -8    3.07    9.96
   3  -3   8    1.16    6.62
  -3   3  -9  -15.40   11.03
   3  -3   9   -0.79    6.31
   3  -3  10   -0.12    6.91
  -3  -4   3   -2.08    5.77
  -3  -4   2   35.58    7.32
  -3  -4   1   22.37    4.78
  -3  -4   0    4.73    2.37
  -3   4  -2  987.89  146.60
   3  -4   3   -1.98    4.72
  -3   4  -3   -1.80    5.42
   3  -4   4    3.96    5.25
  -3   4  -5    4.26    6.58
   3  -4   6    6.66    5.62
  -3   4  -6   12.78    8.06
   3   4   6    1.74    2.04
   3  -4   7   -0.24    6.47
  -3   4  -7    0.14    8.65
   3   4   7   -0.02    2.76
   3  -4   8   -0.13    7.42
  -3   4  -8   -2.90   10.10
   3  -4   9    0.14    7.63
  -3  -5   5   68.10   13.90
  -3  -5   4    5.95    8.27
  -3  -5   3    2.09    5.68
   3   5  -3    2.38    7.82
  -3  -5   2   -0.07    4.69
   3   5  -2   -2.34    7.57
   3   5  -1  172.83   26.37
  -3   5  -1   15.41    7.33
  -3   5  -2  111.52   18.05
  -3   5  -3  105.39   17.19
   3  -5   3  104.41   16.65
   3  -5   4    7.29    5.68
  -3   5  -4    1.01    7.13
   3  -5   5    3.70    6.06
   3  -5   6   12.30    6.74
  -3   5  -6    9.40    8.77
   3  -5   7   13.13    7.29
   3  -5   8  -10.93    7.52
  -3  -6   6   23.41   11.31
  -3  -6   5   63.77   13.34
  -3  -6   4   17.27    8.23
  -3  -6   3    0.37    5.56
   3   6  -3    3.93    7.70
   3   6  -2  144.44   22.81
  -3  -6   1   32.90    6.19
   3   6  -1   29.25    8.29
   3   6   0   17.14    5.97
  -3  -6   0   16.24    3.67
   3   6   1   -2.56    4.80
   3  -6   2    1.00    6.17
  -3   6  -2   11.18    7.89
   3   6   2   -2.05    4.07
   3  -6   3    7.18    6.73
  -3   6  -3   19.36    8.80
   3   6   3    1.89    3.20
  -3   6  -4    0.46    8.20
   3  -6   4    7.16    6.45
   3   6   4   -2.12    2.32
   3  -6   5   -1.59    6.70
  -3   6  -5   12.25    8.77
   3  -6   6   19.00    7.99
   3  -6   7    7.68    7.75
  -3  -7   6    0.91    9.95
   3   7  -5    1.22   11.16
  -3  -7   5    3.48    8.55
   3   7  -4    4.91    9.59
  -3  -7   4    0.68    6.92
   3   7  -3    1.07    8.42
  -3  -7   2   32.92    7.14
   3   7  -1   -0.67    8.08
  -3  -7   1    8.17    4.08
   3   7   0   -1.02    6.47
  -3  -7   0    2.15    3.21
   3   7   1   -1.25    6.28
   3   7   2   11.61    5.56
   3  -7   2   19.08    7.79
  -3   7  -3    9.85   10.01
   3   7   3   -0.36    4.15
   3  -7   4    6.90    7.16
   3  -7   5    3.24    7.57
  -3  -8   7   26.65   12.55
  -3  -8   6  -26.69   11.39
   3   8  -5    0.19   11.35
   3   8  -4   -3.80   11.07
  -3  -8   4    5.25    7.35
   3   8  -3  -20.03   10.81
   3   8  -2   11.00    9.28
  -3  -8   2    8.26    5.07
  -3  -8   1    8.54    4.54
   3   8  -1   10.63   10.19
  -3  -8   0    4.94    3.59
   3   8   0    7.54    7.53
   3   8   1   -0.16    6.88
   3   8   2   -3.78    5.90
   3  -8   3   -4.85    7.85
  -3  -9   5    4.32   10.30
  -3  -9   4   -5.55    7.19
   3   9  -4   -3.14   12.61
   3   9  -3   26.79   13.31
  -3  -9   3   -1.53    6.13
  -3  -9   2    0.95    5.38
   3   9  -2   -0.30   11.27
  -3  -9   1    6.96    4.77
   3   9  -1    0.53    9.98
   3   9   0   -4.00    8.56
  -3 -10   4    2.20    8.17
  -3 -10   3   -2.84    6.58
   3  10  -2   16.41   13.20
  -3 -11   2    3.56    5.79
  -4   0  -2    3.04    2.25
  -4   0  -3    0.04    3.38
   4   0   3  -10.92    3.98
  -4   0  -4  265.24   39.58
   4   0   5   -1.92    3.69
  -4   0  -5   -1.63    4.85
  -4   0  -6    2.27    7.34
   4   0   7    0.07    4.70
   4   0   8   -0.21    4.93
   4   0   9   -0.71    5.20
   4   0  10   -1.74    5.67
  -4   1  -2  516.71   76.67
  -4   1  -4   78.96   12.46
   4  -1   5   19.28    5.21
  -4   1  -5   30.89    6.63
   4  -1   6   -1.21    4.61
  -4   1  -6   -7.08    8.24
  -4   1  -7    8.92    8.10
   4   1   7   -0.43    4.45
   4  -1   8   -0.08    6.31
  -4   1  -8   -0.53   10.90
   4   1   8    0.06    4.61
   4  -1   9    2.02    6.21
   4   1   9   -0.30    4.62
   4  -1  10    0.19    6.18
  -4   2  -2  253.86   37.94
  -4   2  -3  290.50   43.34
  -4   2  -4   44.32    7.92
   4  -2   4   41.35    7.62
   4  -2   5    0.07    4.28
   4   2   5    8.53    3.58
  -4   2  -5    5.39    4.87
   4   2   6   -0.57    3.94
   4  -2   6    6.19    4.74
  -4   2  -6    3.26    5.93
   4   2   7    0.58    4.48
   4  -2   7   -0.08    4.81
  -4   2  -7   -6.30    7.61
  -4   2  -8   -1.81    9.48
   4   2   8   -5.90    4.58
   4  -2   9   -0.82    6.50
  -4   2  -9   -0.15   10.64
   4  -2  10   -0.11    6.96
   4  -2  11   -0.45    7.21
   4  -3   2    0.79    4.94
  -4   3  -2    5.38    4.57
  -4   3  -3   -1.43    4.36
  -4   3  -4   13.25    5.57
   4  -3   4    4.25    4.79
   4  -3   5    0.59    4.82
  -4   3  -5    0.10    5.48
   4   3   6    7.61    3.76
  -4   3  -6    8.98    7.11
   4   3   7    1.28    3.39
   4  -3   7    9.92    5.59
   4  -3   8    0.20    5.98
  -4   3  -8    4.43    9.13
   4  -3   9   -0.10    6.16
   4  -3  10    0.44    6.54
  -4  -4   1   97.15   15.34
  -4   4  -2  201.71   26.96
   4  -4   2  154.78   26.86
   4  -4   3   36.78    7.95
  -4   4  -4    3.84    6.34
   4  -4   5    2.34    5.76
  -4   4  -5    5.86    6.50
  -4   4  -6  -11.79    8.04
   4  -4   6    6.79    6.69
   4  -4   7    0.11    6.65
  -4   4  -7    3.30    8.58
   4  -4   8   -0.12    6.57
   4  -4   9   -0.12    7.04
  -4  -5   3   65.69   12.35
  -4  -5   1    7.26    4.19
  -4  -5   0    2.58    2.49
  -4   5  -2    4.70    6.92
  -4   5  -3   -0.35    6.54
   4  -5   3   -4.70    6.02
   4  -5   4    3.53    6.27
  -4   5  -5   25.84    8.57
   4  -5   6   -0.60    6.70
  -4   5  -6    6.53    8.18
   4  -5   7    0.13    7.42
  -4  -6   4   -6.70    7.81
  -4  -6   0   10.13    2.98
  -4   6  -3   -2.50    8.34
   4  -6   3   -4.26    6.68
  -4   6  -4   16.29    8.87
   4  -6   4    9.08    7.13
   4  -6   5    1.69    7.37
  -4  -7   5    3.16    9.74
  -4  -7   4   21.72    8.24
  -4  -7   3    7.42    6.60
  -4  -7   2   29.07    6.69
  -4  -7   1    8.96    3.80
   4  -7   3    1.07    7.34
   4  -7   4   -1.82    7.59
  -4  -8   5    1.01    8.61
  -4  -8   4   -0.36    8.74
  -4  -8   3    7.93    6.27
  -4  -8   2   13.10    5.07
   4   8  -1    7.32    8.50
  -4  -8   1    4.45    3.84
   4   8   0    3.17    7.40
  -4  -9   6    3.57   10.65
  -4  -9   5    4.92    8.45
  -4  -9   4    6.75    7.68
  -4  -9   3   -0.16    6.76
   4   9  -2    0.55   10.43
   4   9  -1   -0.71   10.59
  -4  -9   1   -0.70    4.07
  -4 -10   3    4.07    6.15
  -4 -10   2    0.07    5.06
  -4 -11   3    4.48    6.29
  -4 -11   2    1.53    5.27
  -5   0  -2   77.39   11.77
  -5   0  -4   13.81    4.20
  -5   0  -5    8.47    4.83
   5   0   5   -2.35    4.86
   5   0   6    0.13    5.22
  -5   0  -6   25.53    6.45
  -5   0  -7   -2.38    8.95
   5   0   7    0.13    4.96
   5   0   8    0.14    5.07
   5   0   9    0.07    5.30
  -5   1  -2  573.27   85.03
  -5   1  -3    3.88    3.19
   5  -1   4   -0.59    4.93
   5  -1   5    4.49    5.82
   5   1   5    3.67    5.39
  -5   1  -5    2.62    4.97
   5  -1   6    0.07    5.07
   5   1   6    4.53    5.18
  -5   1  -6   -5.99    6.14
   5   1   7    1.70    4.84
  -5   1  -7   -2.63    7.63
   5  -1   7   -3.40    5.49
  -5   1  -8    0.86   10.01
   5   1   8    0.42    5.03
   5  -1   9    0.08    5.45
  -5  -2  -2  107.04   15.97
  -5   2  -3   35.18    6.11
  -5  -2  -3   28.07    5.30
  -5   2  -4   17.23    4.93
  -5  -2  -4   19.22    5.90
   5  -2   4    5.38    5.38
   5  -2   5    7.87    5.11
   5  -2   6    0.25    5.33
   5   2   6    1.58    6.43
  -5   2  -6    0.47    5.88
   5   2   7   -3.57    5.54
  -5   2  -7   -2.68    7.12
   5  -2   7    0.61    5.69
  -5   2  -8    6.63    8.92
   5  -2   8    0.36    5.78
  -5   2  -9   15.10   10.01
   5  -2   9    1.50    6.18
   5  -2  10   -0.10    6.28
   5  -3   3   12.62    5.94
  -5   3  -4    8.63    5.32
   5  -3   4   10.27    5.83
   5  -3   5   16.91    6.59
  -5   3  -5   11.17    5.58
   5  -3   6    0.10    5.63
   5  -3   7    0.40    6.06
  -5   3  -7    0.73    7.51
  -5   3  -8    2.19    8.65
   5  -3   8    0.42    6.53
   5  -3   9   -5.17    6.68
  -5   4  -3    3.18    6.04
  -5   4  -4    3.70    6.19
   5  -4   4   -5.50    6.35
  -5   4  -5  -10.48    7.23
   5  -4   5   -2.45    6.48
   5  -4   6   -0.22    6.72
  -5   4  -6   -4.15    7.27
   5  -4   7   -0.11    7.53
   5  -4   8    0.36    7.56
  -5  -5   1    4.26    4.38
  -5  -5   0   35.10    5.83
  -5   5  -4   -1.30    7.37
  -5   5  -5   -0.69    8.00
   5  -5   5    0.12    6.92
   5  -5   6   -3.05    7.05
   5  -5   7   -0.13    7.91
  -5  -6   3   15.39    7.99
  -5  -6   2   -3.76    5.44
  -5  -6   1    3.23    3.63
  -5  -6   0    3.83    2.48
   5  -6   4   24.77    8.64
  -5  -7   4   64.57   13.27
  -5  -7   3    2.12    6.69
  -5  -7   2   -2.70    4.77
  -5  -7   1    0.31    3.80
  -5  -8   4    0.88    7.44
  -5  -8   3    9.49    6.62
  -5  -8   2    0.64    4.90
  -5  -8   1    5.23    3.55
  -5  -9   5   -7.41    8.82
  -5  -9   4    2.21    7.25
  -5  -9   2    3.42    4.35
  -5  -9   1   -1.71    3.67
  -5 -10   4    0.48    6.83
  -5 -10   3    6.46    5.85
  -5 -10   2   -3.94    4.46
  -6   0  -3    0.58    3.60
  -6   0  -4   15.59    4.38
  -6   0  -5   -2.74    4.60
   6   0   6   -8.92    6.84
  -6   0  -6    4.93    6.19
   6   0   7    0.08    6.18
   6   0   8    0.64    6.28
  -6   1  -4    0.64    4.04
  -6   1  -5   10.26    5.25
  -6   1  -6    3.12    6.20
   6  -1   6    2.37    6.66
   6  -1   7    0.17    7.06
  -6   1  -7    9.24    8.32
   6  -1   8   -0.88    6.41
  -6   1  -9    4.86    9.58
  -6   2  -3    3.61    4.02
  -6  -2  -3    3.96    2.80
  -6  -2  -4   16.08    5.12
   6  -2   5    1.08    6.34
  -6   2  -5   -2.93    4.89
  -6   2  -6    2.42    6.52
   6  -2   7    0.10    6.32
  -6   2  -7   -4.46    6.88
  -6   2  -8   11.50    8.57
   6  -2   8   -0.88    6.57
   6  -2   9    1.00    7.36
  -6   3  -4   11.13    5.37
   6  -3   5   -0.11    7.33
   6  -3   6    0.11    7.72
  -6   3  -6  -15.05    7.41
   6  -3   7    0.98    6.90
  -6   3  -7    2.87    7.96
   6  -3   8    0.44    7.14
   6  -3   9   -0.11    6.99
  -6   4  -4    7.26    6.11
  -6   4  -5    5.06    6.56
   6  -4   5   -0.12    7.48
   6  -4   6   -0.12    7.18
  -6  -5   0   28.09    5.22
  -6   5  -4   -2.39    7.53
   6  -5   5   -4.88    8.34
   6  -5   6   -0.14    8.40
  -6  -6   2   -5.20    5.86
  -6  -6   1   27.88    6.01
  -6  -6   0   -2.00    2.41
  -6  -7   3    2.74    7.43
  -6  -7   2    5.09    5.16
  -6  -7   0   -2.01    2.23
  -6  -8   2   -1.69    4.40
  -6  -8   1    4.01    3.18
  -6  -9   2    3.03    3.98
  -7   0  -3   -0.96    3.86
  -7   0  -4   10.15    4.32
  -7   0  -5   -0.28    4.59
  -7   0  -7   -0.60    6.77
  -7   0  -8    3.36    8.20
  -7   1  -4    1.36    4.22
  -7   1  -5   -3.23    5.02
  -7   1  -6    4.67    5.67
  -7   1  -7    4.55    6.51
  -7   1  -8   -5.45    7.72
  -7   1  -9    1.60    8.54
  -7  -2  -3    5.92    2.90
  -7   2  -4    7.08    4.72
  -7   2  -5    9.50    5.36
  -7   2  -6   -0.62    5.96
  -7   2  -7    6.15    6.82
   7  -2   8    0.33    7.64
  -7   2  -8    4.88    7.62
  -7  -3  -2    2.02    1.66
  -7   3  -5    6.19    5.94
  -7   3  -6    2.91    6.20
   7  -3   8    1.22    8.73
  -7  -6   0    0.69    2.28
  -8   0  -4    5.22    3.78
  -8   0  -5   -0.45    4.34
  -8   0  -6    5.39    5.18
  -8   0  -7    3.85    6.73
  -8   1  -5    4.50    4.90
  -8   1  -6   -2.48    5.70
  -8   1  -7   -5.33    6.34
  -8   1  -8   -1.63    7.30
  -8  -2  -4    3.82    3.49
  -8   2  -5    4.14    5.36
  -8   2  -6   -6.05    5.64
  -8   2  -7    8.69    6.65
  -8  -3  -3    1.96    2.50
   0   0   0    0.00    0.00
;
_shelx_hkl_checksum                58268
_olex2_submission_special_instructions  'No special instructions were received'
_oxdiff_exptl_absorpt_empirical_details
;
Empirical correction (ABSPACK) includes:
- Absorption correction using spherical harmonics
- Frame scaling
;

# start Validation Reply Form
_vrf_PLAT029_Naphthalene_00.0GPa_IAM
;
PROBLEM: _diffrn_measured_fraction_theta_full value Low .      0.376 Why?  
RESPONSE: This measurement was performed at high pressure which, due to the high pressure apparatus, limits the theta range. Indeed, the diamond anvil cell metallic body typically shadows more than 60% of the reflections.
;
_vrf_PLAT026_Naphthalene_00.0GPa_IAM
;
PROBLEM: Ratio Observed / Unique Reflections (too) Low ..        32% Check 
RESPONSE: The max resolution of measurement is 0.63 A. The diffraction signal of molecular crystals is weak at high angles.
;
_vrf_PLAT149_Naphthalene_00.0GPa_IAM
;
PROBLEM: s.u. on the   beta    Angle is Too Large .......       0.07 Degree
RESPONSE: Large errors due to low completeness.
;
_vrf_PLAT911_Naphthalene_00.0GPa_IAM
;
PROBLEM: Missing FCF Refl Between Thmin & STh/L=    0.600        393 Report
RESPONSE: This measurement was performed at high pressure which, due to the high pressure apparatus, limits the theta range. Indeed, the diamond anvil cell metallic body typically shadows more than 60% of the reflections.
;
# end Validation Reply Form

data_Naphthalene_06.2GPa_IAM
_audit_creation_date               2024-11-08
_audit_creation_method
;
Olex2 1.5
(compiled 2024.02.16 svn.r378c4104 for OlexSys, GUI svn.r6928)
;
_audit_contact_author_address      ?
_audit_contact_author_email        ?
_audit_contact_author_name         ''
_audit_contact_author_phone        ?
_publ_contact_author_id_orcid      ?
_publ_section_references
;
Bourhis, L.J., Dolomanov, O.V., Gildea, R.J., Howard, J.A.K., Puschmann, H.
 (2015). Acta Cryst. A71, 59-75.

Dolomanov, O.V., Bourhis, L.J., Gildea, R.J, Howard, J.A.K. & Puschmann, H.
 (2009), J. Appl. Cryst. 42, 339-341.

Kleemiss, F., Dolomanov, O.V., Bodensteiner, M., Peyerimhoff, N., Midgley, L.,
Bourhis, L.J., Genoni, A., Malaspina, L.A., Jayatilaka, D., Spencer, J.L.,
White, F., Grundkoetter-Stock, B., Steinhauer, S., Lentz, D., Puschmann, H.,
Grabowsky, S. (2021), Chem. Sci., 12, 1675-1692.

Sheldrick, G.M. (2015). Acta Cryst. A71, 3-8.
;
_chemical_formula_moiety           'C10 H8'
_chemical_formula_sum              'C10 H8'
_chemical_formula_weight           128.175
_chemical_oxdiff_formula           C10H8
loop_
  _atom_type_symbol
  _atom_type_scat_dispersion_real
  _atom_type_scat_dispersion_imag
  _atom_type_scat_source
  _atom_type_scat_dispersion_source
 C -0.00040 0.00040 'NoSpherA2: Chem.Sci. 2021, DOI:10.1039/D0SC05526C'
 'Brennan, Cowan, Rev. Sci. Instrum., 1992, 63, 850'
 H 0.00000 0.00000 'NoSpherA2: Chem.Sci. 2021, DOI:10.1039/D0SC05526C'
 'Brennan, Cowan, Rev. Sci. Instrum., 1992, 63, 850'

_space_group_crystal_system        'monoclinic'
_space_group_IT_number             14
_space_group_name_H-M_alt          'P 1 21/c 1'
_space_group_name_Hall             '-P 2ybc'
loop_
  _space_group_symop_id
  _space_group_symop_operation_xyz
 1 x,y,z
 2 -x,y+1/2,-z+1/2
 3 -x,-y,-z
 4 x,-y-1/2,z-1/2

_symmetry_Int_Tables_number        14
_cell_length_a                     7.168(7)
_cell_length_b                     5.5599(6)
_cell_length_c                     7.320(3)
_cell_angle_alpha                  90
_cell_angle_beta                   111.07(8)
_cell_angle_gamma                  90
_cell_volume                       272.2(3)
_cell_formula_units_Z              2
_cell_measurement_reflns_used      152
_cell_measurement_theta_max        17.0120
_cell_measurement_temperature           293(2)
_cell_measurement_theta_min        2.4880
_exptl_absorpt_coefficient_mu      0.038
_exptl_absorpt_correction_T_max    1.00000
_exptl_absorpt_correction_T_min    0.37234
_exptl_absorpt_correction_type     multi-scan
_exptl_absorpt_process_details
;
CrysAlisPro 1.171.42.49 (Rigaku Oxford Diffraction, 2022)
Empirical absorption correction using spherical harmonics,
implemented in SCALE3 ABSPACK scaling algorithm.
;
_exptl_crystal_density_diffrn      1.564
_exptl_crystal_colour                   'clear colourless'
_exptl_crystal_colour_lustre            clear
_exptl_crystal_colour_primary           colourless
_exptl_crystal_size_max                 0.013
_exptl_crystal_size_mid                 0.012
_exptl_crystal_size_min                 0.012
_exptl_crystal_description              block
_exptl_crystal_F_000               135.992
_diffrn_reflns_av_R_equivalents    0.0310
_diffrn_reflns_av_unetI/netI       0.0439
_diffrn_reflns_Laue_measured_fraction_full  0.2984
_diffrn_reflns_Laue_measured_fraction_max  0.2716
_diffrn_reflns_limit_h_max         4
_diffrn_reflns_limit_h_min         -5
_diffrn_reflns_limit_k_max         9
_diffrn_reflns_limit_k_min         -10
_diffrn_reflns_limit_l_max         12
_diffrn_reflns_limit_l_min         -10
_diffrn_reflns_number              557
_diffrn_ambient_temperature             293(2)
_diffrn_reflns_point_group_measured_fraction_full  0.2984
_diffrn_reflns_point_group_measured_fraction_max  0.2716
_diffrn_reflns_theta_full          12.9605
_diffrn_reflns_theta_max           17.23
_diffrn_reflns_theta_min           4.16
_diffrn_detector                   'Hybrid Pixel Array Detector'
_diffrn_detector_area_resol_mean   13.3333
_diffrn_measured_fraction_theta_full  0.2984
_diffrn_measured_fraction_theta_max  0.2716
_diffrn_measurement_details
;
List of Runs (angles in degrees, time in seconds):

  # Type    Start    End  Width  t~exp~   \w     \q     \k     \f   Frames
--------------------------------------------------------------------------
  1  \w    -27.00  28.00   0.50    1.00    --    0.00   0.00   0.00  110
;
_diffrn_measurement_device         'abstract diffractometer'
_diffrn_measurement_device_type   
 'esperanto-CrysAlisPro-abstract goniometer imported esperanto images'
_diffrn_measurement_method         '\w scans'
_diffrn_orient_matrix_axis[1]      matrixX
_diffrn_orient_matrix_axis[2]      matrixY
_diffrn_orient_matrix_axis[3]      matrixZ
_diffrn_orient_matrix_type        
 'CrysAlisPro convention (1999,Acta A55,543-557)'
_diffrn_orient_matrix_UB_11        -0.0438321000
_diffrn_orient_matrix_UB_12        -0.0097489000
_diffrn_orient_matrix_UB_13        0.0147632000
_diffrn_orient_matrix_UB_21        -0.0318255000
_diffrn_orient_matrix_UB_22        0.0369047000
_diffrn_orient_matrix_UB_23        -0.0428078000
_diffrn_orient_matrix_UB_31        -0.0133575000
_diffrn_orient_matrix_UB_32        -0.0556003000
_diffrn_orient_matrix_UB_33        -0.0309709000
_diffrn_radiation_monochromator    synchrotron
_diffrn_radiation_probe            x-ray
_diffrn_radiation_type             synchrotron
_diffrn_radiation_wavelength       0.37380
_diffrn_source                     synchrotron
_reflns_Friedel_coverage           0.0
_reflns_limit_h_max                5
_reflns_limit_h_min                -4
_reflns_limit_k_max                8
_reflns_limit_k_min                0
_reflns_limit_l_max                10
_reflns_limit_l_min                0
_reflns_number_gt                  177
_reflns_number_total               308
_reflns_threshold_expression       I>=2u(I)
_computing_cell_refinement         'CrysAlisPro 1.171.42.49 (Rigaku OD, 2022)'
_computing_data_collection         'CrysAlisPro 1.171.42.49 (Rigaku OD, 2022)'
_computing_data_reduction          'CrysAlisPro 1.171.42.49 (Rigaku OD, 2022)'
_computing_molecular_graphics      'Olex2 1.5 (Dolomanov et al., 2009)'
_computing_publication_material    'Olex2 1.5 (Dolomanov et al., 2009)'
_computing_structure_refinement    'olex2.refine 1.5 (Bourhis et al., 2015)'
_computing_structure_solution      'SHELXT 2014/5 (Sheldrick, 2014)'
_refine_diff_density_max           0.1741
_refine_diff_density_min           -0.1760
_refine_diff_density_rms           0.0508
_refine_ls_d_res_high              0.6309
_refine_ls_d_res_low               2.5749
_refine_ls_goodness_of_fit_ref     0.9382
_refine_ls_hydrogen_treatment      constr
_refine_ls_matrix_type             full
_refine_ls_number_constraints      8
_refine_ls_number_parameters       46
_refine_ls_number_reflns           308
_refine_ls_number_restraints       0
_refine_ls_R_factor_all            0.1078
_refine_ls_R_factor_gt             0.0666
_refine_ls_restrained_S_all        0.9382
_refine_ls_shift/su_max            0.0004
_refine_ls_shift/su_mean           0.0001
_refine_ls_structure_factor_coef   Fsqd
_refine_ls_weighting_details      
 'w=1/[\s^2^(Fo^2^)+(0.1347P)^2^] where P=(Fo^2^+2Fc^2^)/3'
_refine_ls_weighting_scheme        calc
_refine_ls_wR_factor_gt            0.1664
_refine_ls_wR_factor_ref           0.1910
_olex2_refinement_description
;
1. Fixed Uiso
 At 1.2 times of:
  All C(H) groups
2.a Aromatic/amide H refined with riding coordinates:
 C1(H1), C2(H2), C3(H3), C4(H4)
;
_olex2_refine_details
;
Refinement using NoSpherA2, an implementation of
NOn-SPHERical Atom-form-factors in Olex2.
Please cite:
F. Kleemiss et al. Chem. Sci. DOI 10.1039/D0SC05526C - 2021
NoSpherA2 implementation of HAR makes use of
tailor-made aspherical atomic form factors calculated
on-the-fly from a Hirshfeld-partitioned electron density (ED) - not from
spherical-atom form factors.

The ED is calculated from a gaussian basis set single determinant SCF
wavefunction - either Hartree-Fock or DFT using selected funtionals
 - for a fragment of the crystal.
This fragment can be embedded in an electrostatic crystal field by employing cluster charges
or modelled using implicit solvation models, depending on the software used.
The following options were used:
   SOFTWARE:       ORCA 5.0
   PARTITIONING:   NoSpherA2
   INT ACCURACY:   Normal
   METHOD:         PBE0
   BASIS SET:      def2-SVP
   CHARGE:         0
   MULTIPLICITY:   1
   DATE:           2024-11-08_16-30-18
;
_atom_sites_solution_primary       dual
loop_
  _atom_site_label
  _atom_site_type_symbol
  _atom_site_fract_x
  _atom_site_fract_y
  _atom_site_fract_z
  _atom_site_U_iso_or_equiv
  _atom_site_adp_type
  _atom_site_occupancy
  _atom_site_refinement_flags_posn
 C1 C 0.4224(12) 0.7735(4) 0.3426(6) 0.055(4) Uani 1.000000 .
 C2 C 0.2330(12) 0.7055(5) 0.2179(6) 0.045(4) Uani 1.000000 .
 C3 C 0.1547(11) 0.4759(5) 0.2406(5) 0.035(4) Uani 1.000000 .
 C4 C 0.2670(11) 0.3220(5) 0.3836(6) 0.041(4) Uani 1.000000 .
 C5 C 0.4639(10) 0.3863(4) 0.5092(5) 0.039(4) Uani 1.000000 .
 H1 H 0.4739(12) 0.9231(4) 0.3287(6) 0.066(5) Uiso 1.000000 R
 H2 H 0.1572(12) 0.8095(5) 0.1198(6) 0.054(4) Uiso 1.000000 R
 H3 H 0.0273(11) 0.4310(5) 0.1580(5) 0.041(5) Uiso 1.000000 R
 H4 H 0.2143(11) 0.1738(5) 0.3990(6) 0.050(5) Uiso 1.000000 R

loop_
  _atom_site_aniso_label
  _atom_site_aniso_U_11
  _atom_site_aniso_U_22
  _atom_site_aniso_U_33
  _atom_site_aniso_U_12
  _atom_site_aniso_U_13
  _atom_site_aniso_U_23
 C1 0.065(8) 0.0204(10) 0.048(2) -0.0034(16) -0.018(4) 0.0024(11)
 C2 0.043(7) 0.0310(13) 0.040(2) 0.005(2) -0.010(3) 0.0030(12)
 C3 0.027(8) 0.0315(13) 0.036(2) -0.0039(18) 0.001(4) -0.0003(11)
 C4 0.044(8) 0.0242(11) 0.040(2) -0.0015(14) -0.004(4) -0.0010(10)
 C5 0.037(8) 0.0243(13) 0.040(2) 0.0014(16) -0.006(4) 0.0010(11)

loop_
  _geom_bond_atom_site_label_1
  _geom_bond_atom_site_label_2
  _geom_bond_distance
  _geom_bond_site_symmetry_2
  _geom_bond_publ_flag
 C1 C2 1.388(8) . ?
 C1 C5 1.412(4) 3_666 ?
 C1 H1 0.9300 . ?
 C2 C3 1.428(7) . ?
 C2 H2 0.9300 . ?
 C3 C4 1.368(4) . ?
 C3 H3 0.9300 . ?
 C4 C5 1.426(7) . ?
 C4 H4 0.9300 . ?
 C5 C5 1.391(9) 3_666 ?

loop_
  _geom_angle_atom_site_label_1
  _geom_angle_atom_site_label_2
  _geom_angle_atom_site_label_3
  _geom_angle
  _geom_angle_site_symmetry_1
  _geom_angle_site_symmetry_3
  _geom_angle_publ_flag
 C5 C1 C2 119.4(4) 3_666 . ?
 H1 C1 C2 120.3(2) . . ?
 H1 C1 C5 120.3(3) . 3_666 ?
 C3 C2 C1 120.0(3) . . ?
 H2 C2 C1 120.0(2) . . ?
 H2 C2 C3 120.0(2) . . ?
 C4 C3 C2 120.1(5) . . ?
 H3 C3 C2 120.0(2) . . ?
 H3 C3 C4 120.0(3) . . ?
 C5 C4 C3 120.7(4) . . ?
 H4 C4 C3 119.7(3) . . ?
 H4 C4 C5 119.65(18) . . ?
 C4 C5 C1 120.1(4) . 3_666 ?
 C5 C5 C1 120.9(6) 3_666 3_666 ?
 C5 C5 C4 118.8(4) 3_666 . ?

loop_
  _geom_torsion_atom_site_label_1
  _geom_torsion_atom_site_label_2
  _geom_torsion_atom_site_label_3
  _geom_torsion_atom_site_label_4
  _geom_torsion
  _geom_torsion_site_symmetry_1
  _geom_torsion_site_symmetry_2
  _geom_torsion_site_symmetry_3
  _geom_torsion_site_symmetry_4
  _geom_torsion_publ_flag
 C1 C2 C3 C4 -0.7(10) . . . . ?
 C1 C5 C4 C3 179.5(7) 3_666 . . . ?
 C1 C5 C5 C1 180.0(11) . 3_666 . 3_666 ?
 C1 C5 C5 C4 -3.9(10) . 3_666 . . ?
 C2 C3 C4 C5 -1.1(9) . . . . ?
 C3 C4 C5 C5 3.4(9) . . . 3_666 ?
 C4 C5 C5 C4 180.0(9) . . 3_666 3_666 ?

loop_
  _diffrn_refln_index_h
  _diffrn_refln_index_k
  _diffrn_refln_index_l
  _diffrn_refln_intensity_net
  _diffrn_refln_intensity_u
 0 0 2 9999 18.46
 0 0 3 1.15 3.53
 0 0 -3 1.38 4.05
 0 0 5 -5.66 6.1
 0 0 7 3.9 8.56
 0 0 9 -1.06 8.84
 0 0 10 -4.27 9.45
 0 -1 1 3586.73 10.22
 0 1 2 667.02 3.78
 0 1 -2 654.77 6.39
 0 1 -4 26.49 6.36
 0 1 5 17.23 5.45
 0 -1 5 19.36 6.77
 0 -1 6 1.77 7.54
 0 -1 9 4.39 9.57
 0 1 9 6.65 8.74
 0 1 11 0.21 10.54
 0 -2 1 1365.36 8.13
 0 2 -1 1352.65 8.52
 0 -2 3 410.72 7.61
 0 2 3 417.69 3.28
 0 -2 4 1522.59 13.08
 0 2 4 1495.7 7.66
 0 -2 5 318.04 9.07
 0 2 5 335.46 5.89
 0 2 6 115.82 5.98
 0 2 8 10.43 7.78
 0 -2 8 0.98 9.01
 0 2 9 1.73 9.15
 0 2 10 6.16 9.55
 0 -3 0 -0.68 3.03
 0 3 0 -3.16 3.81
 0 -3 1 985.92 8.3
 0 -3 -1 982.02 4.74
 0 3 -1 982.71 9.18
 0 3 -2 2.59 5.79
 0 -3 2 3.56 5.2
 0 3 -3 139.09 7.74
 0 -3 3 146.48 6.97
 0 3 -4 23.08 8.01
 0 3 5 120.06 4.38
 0 3 6 181.34 5.8
 0 -3 7 1.08 9.85
 0 -3 8 0.66 9.4
 0 -4 0 180.97 5.17
 0 -4 1 78.54 5.77
 0 -4 2 2054.33 14.67
 0 4 -2 2042.92 14.85
 0 4 -3 1200.34 13.7
 0 -4 3 1180.14 13.34
 0 -4 4 13.01 8.57
 0 -4 5 410.86 11.5
 0 -4 7 0.06 9.07
 0 4 7 4.07 5.7
 0 4 8 11.23 6.45
 0 -5 0 2.25 6.03
 0 -5 2 397.18 9.93
 0 -5 3 3.02 8.46
 0 -5 4 46.06 9.29
 0 -5 5 616.23 13.25
 0 -5 6 33.91 10.24
 0 -5 7 -0.03 9.44
 0 -6 0 31.5 6.92
 0 -6 1 94.3 9.21
 0 -6 2 36.73 9.19
 0 -6 4 1.64 10.31
 0 -6 5 16.78 10.65
 0 -7 0 -0.12 7.96
 0 -7 1 88.48 10.22
 0 -7 2 216.56 12.52
 0 -7 3 69.83 12.7
 0 -7 4 -4.06 13.09
 0 -8 0 -0.17 9.86
 0 -8 2 29.87 13.2
 0 -8 3 56.58 13.68
 0 -8 4 6.6 14.88
 0 -9 0 10.3 13.69
 0 -9 1 6.27 12.06
 0 -9 2 41.16 13.95
 1 0 1 1.02 3.05
 -1 0 -3 -0.27 3.65
 1 0 3 0.72 3.72
 -1 0 -4 609.59 8.37
 1 0 4 610.57 8.45
 -1 0 -5 2.4 7.03
 1 0 6 4077.95 22.32
 1 0 7 3.47 9.3
 1 0 8 45.95 10.44
 1 0 9 -3.99 10.79
 1 0 10 43.55 11.32
 1 0 11 1.53 11.78
 1 0 12 -5 11.53
 -1 -1 -2 225.26 3.06
 1 -1 3 2953.7 14.84
 -1 1 -3 2962.69 13.66
 -1 1 -4 92.97 6.4
 -1 -1 -4 88.79 5.25
 1 -1 5 7.95 7.7
 -1 1 -5 -4.55 7.56
 1 1 5 -0.58 5.91
 -1 -1 -5 -4.29 6.91
 1 1 6 29.72 7.1
 -1 1 -6 21.29 9.54
 1 -1 6 27.04 9.35
 -1 1 -7 252.84 12.06
 1 1 7 272.96 9.19
 1 1 8 -2.04 8.67
 1 -1 8 -6.19 11.42
 -1 1 -8 -5.73 11.31
 1 -1 9 7.31 11.93
 1 1 9 11.75 9.82
 1 -1 10 9.88 12.1
 1 1 10 7.24 10.37
 1 -1 11 5.14 12.4
 1 1 11 6.98 10.91
 1 1 12 -5.53 11.89
 -1 2 -1 1588.09 9.37
 -1 2 -2 3688.63 15.73
 -1 -2 -3 232.14 3.94
 -1 2 -3 237.16 6.89
 1 -2 4 95.77 7.85
 1 2 4 117.25 6.68
 1 -2 5 64.99 9.22
 -1 2 -5 73.73 9.01
 1 2 6 246.71 7.65
 -1 2 -7 -3.68 11.13
 1 2 7 1.57 6.96
 1 -2 7 0.06 11.56
 -1 2 -8 5.59 11.66
 1 -2 8 8.7 12.18
 1 2 9 15.55 9.16
 1 -2 9 1.83 13.43
 1 2 10 44.43 10.82
 1 -2 10 2.27 12.78
 1 2 11 13.22 11.6
 -1 3 9 -2.88 6.94
 -1 3 6 6.96 5.13
 -1 3 0 2353.62 11.07
 1 -3 1 3.69 4.48
 -1 3 -1 2.64 4.77
 1 -3 2 32.33 5.89
 -1 3 -2 41.01 6.14
 -1 3 -3 22.71 7.28
 1 -3 3 25.53 7.55
 -1 3 -4 -1.5 8.46
 -1 3 -5 98.44 10.5
 1 3 6 10.51 8.85
 1 -3 6 0.75 10.87
 1 3 7 56.32 8.78
 -1 3 -7 33.65 12.08
 1 3 8 13.93 9.4
 1 -3 8 1.29 12.76
 -1 3 -8 10.21 12.58
 1 3 9 78.36 10.86
 1 -3 9 1.8 13.33
 1 3 10 15.43 12.4
 -1 4 9 -9.88 7.72
 -1 4 8 0.85 5.69
 -1 4 7 2.46 4.79
 -1 4 6 1.93 3.66
 -1 4 5 1.09 2.9
 -1 4 2 293 4.45
 -1 4 1 1.27 4.4
 -1 -4 1 -1.32 5.42
 1 -4 0 173.11 5.67
 -1 -4 0 174.36 6.03
 1 -4 1 1082.14 10.55
 -1 -4 -1 1082.64 7.45
 -1 4 -2 137.06 8.15
 1 -4 2 133.83 8.03
 1 -4 3 565.59 12.03
 -1 4 -3 556.04 11.94
 -1 4 -4 762.27 14.18
 1 -4 4 742.89 14.31
 1 -4 5 0.22 11.08
 -1 4 -5 1.69 11.59
 -1 4 -6 36.54 12.39
 -1 4 -7 14.29 12.91
 1 -4 7 2.16 12.8
 1 -4 8 178.29 15.26
 -1 5 8 -1.98 5.02
 -1 -5 2 1.66 8.06
 -1 5 2 1.7 4.53
 -1 5 0 163.59 7.57
 -1 -5 0 170.07 7.16
 1 -5 1 1512.47 13.41
 -1 -5 -1 1505.54 9.24
 1 -5 2 155.95 9.06
 -1 -5 -2 165.05 3.31
 1 -5 3 11.56 9.41
 -1 5 -4 334.71 13.66
 1 -5 4 302.51 12.78
 1 -5 5 323.87 14.71
 -1 5 -5 353.51 14.96
 -1 5 -6 0.58 13.43
 1 -5 6 -0.34 13
 -1 5 -7 -1.26 13.99
 1 -5 7 -4.53 13.52
 1 -5 8 11.94 13.7
 -1 -6 2 69.17 9.29
 -1 -6 1 4.8 8.42
 1 -6 0 202.62 9.76
 -1 -6 0 187.12 8.23
 -1 -6 -1 71.29 6.03
 1 -6 1 81.96 9.18
 -1 -6 -2 11.75 4.01
 -1 6 -2 6.71 10.18
 1 -6 2 4.51 9.44
 -1 6 -3 43.44 11.57
 1 -6 4 86.92 12.3
 -1 6 -4 95.12 13.05
 1 -6 5 28.69 13.1
 1 -6 6 -7.6 13.27
 1 -6 7 11.85 13.73
 -1 -7 2 121.84 10.74
 -1 -7 1 38.33 9.18
 -1 -7 0 149.49 9.23
 1 -7 0 154.27 12.5
 1 -7 1 59.03 9.98
 -1 7 -1 51.72 9.86
 1 -7 2 4.34 10.75
 -1 7 -2 2.57 10.51
 1 -7 3 40.58 11.96
 -1 7 -3 55.94 11.89
 1 -7 4 7.61 13.43
 1 -7 6 1.59 14.11
 -1 -8 2 0.03 12.35
 -1 -8 1 47.23 11.78
 -1 -8 0 70.3 9.48
 1 -8 0 56.96 14.55
 -1 -8 -1 101.5 7.79
 1 -8 3 6 13.77
 1 -8 4 7.9 15.2
 1 -9 1 28.08 17.52
 1 -9 2 8.7 16.95
 1 -9 4 7.2 17.74
 1 -10 1 9.31 18.81
 1 -10 2 31.41 21.29
 1 -10 3 -1.14 21.1
 -2 0 -3 0.3 5.03
 2 0 3 0.96 7.91
 -2 0 -4 818.15 8.88
 -2 0 -5 0.3 6.33
 2 0 6 935.7 13.65
 -2 0 -6 874.04 12.31
 2 0 7 -2.02 10.52
 2 0 8 -0.92 10.75
 -2 0 -8 6.31 11.15
 2 0 9 3.47 11.62
 -2 0 -9 3.58 11.92
 2 0 11 1.82 12.5
 -2 1 -1 8285.4 31.3
 2 -1 2 3678.8 19.79
 -2 1 -3 -0.2 5.57
 2 -1 3 5.01 6.28
 -2 -1 -3 -1.22 4.16
 -2 -1 -4 656.47 7.48
 2 -1 4 596.27 10.37
 2 1 4 616.35 13.57
 -2 1 -4 657.3 9.87
 -2 1 -5 904.65 11.75
 2 -1 5 938.84 12.83
 -2 1 -6 44.32 8.93
 2 -1 6 32.12 9.41
 2 1 6 33.74 10.31
 -2 -1 -6 33.07 7.73
 2 -1 7 20.89 10.42
 -2 -1 -7 30.18 9.82
 2 1 7 13.37 9.64
 -2 1 -7 26.78 10.79
 2 -1 8 27.06 11.3
 2 1 8 35.75 10.62
 -2 1 -9 101.99 13.14
 2 -1 9 80.68 13.43
 2 -1 10 3.89 12.78
 2 1 10 1.57 13.39
 2 1 11 2.37 14.15
 2 1 12 2.33 16.61
 -2 2 -1 1860.17 13.59
 2 -2 1 1870.19 14.58
 -2 2 -2 652.92 9.83
 2 -2 2 630.9 9.79
 -2 2 -3 420.67 8.66
 2 -2 3 431.11 9.28
 2 -2 4 37.81 7.68
 -2 -2 -4 29.29 4.59
 2 -2 5 11.95 9.02
 -2 2 -5 8.86 8.71
 -2 -2 -5 9.38 5.58
 -2 -2 -6 147.86 8.29
 -2 2 -6 129.36 10.57
 -2 -2 -7 115.45 10.45
 -2 2 -7 100.53 11.83
 2 2 8 82.26 13.14
 -2 -2 -8 122.24 11.77
 -2 2 -8 96.47 13.14
 2 -2 9 0.99 13.26
 2 2 9 -0.39 13.76
 2 -2 10 0.98 13.69
 2 2 11 -1.29 17.16
 -2 3 -1 389.59 9.29
 2 -3 1 381.11 9.49
 -2 3 -2 546.03 10.08
 2 -3 2 598.14 9.66
 -2 3 -3 501.84 11.2
 -2 -3 -3 501.36 5.06
 -2 -3 -4 287.91 5.19
 -2 3 -4 273.88 10.68
 -2 -3 -5 76.25 6.46
 -2 3 -5 91.46 11.23
 -2 3 -6 188.9 12.8
 2 -3 7 0.08 12.99
 -2 3 -7 21.59 12.91
 -2 3 -8 38.92 13.73
 2 -3 8 0.41 13.77
 2 -3 9 0.04 14.57
 -2 4 0 370.14 9.75
 -2 4 -1 187.93 8.64
 2 -4 1 209.76 9.78
 2 -4 2 299.87 9.57
 -2 4 -2 322.46 10.98
 2 -4 3 869.03 13.68
 -2 4 -3 859 14.35
 2 -4 4 208.53 11.15
 -2 4 -4 244.33 13.04
 -2 -4 -5 11.79 6.35
 -2 4 -5 12.94 11.96
 2 -4 6 -0.04 12.69
 -2 4 -6 -22.91 13.2
 2 -4 8 37.68 15.09
 -2 5 3 10.76 5.13
 -2 5 1 1115.8 10.83
 -2 5 0 629.38 11.21
 2 -5 1 13.21 10.07
 -2 5 -1 5.27 8.58
 2 -5 2 115.31 9.47
 -2 5 -2 120.62 10.84
 -2 5 -3 321.58 14
 2 -5 3 309.97 12.24
 2 -5 4 -6.34 11.15
 -2 5 -4 19.25 12.78
 2 -5 5 34.04 12.64
 -2 5 -5 31 14.1
 -2 5 -6 24.14 15.43
 2 -5 6 1.33 13.6
 -2 6 5 4.7 3.2
 -2 6 3 28.33 5.39
 -2 6 0 404.35 10.62
 2 -6 1 74.67 12.26
 -2 6 -1 57.15 10.81
 -2 -6 -2 1.46 4.92
 -2 6 -2 1.96 11.19
 2 -6 3 263.86 13.2
 -2 6 -3 290.3 14.91
 2 -6 4 2.92 12.6
 -2 6 -4 2.21 14.57
 2 -6 5 -8.82 13.82
 2 -6 6 4.82 14.45
 -2 7 2 22.42 7.52
 -2 7 1 31.2 8.52
 2 -7 1 6.37 13.93
 -2 -7 -1 1.48 7.36
 -2 -7 -2 25.76 5.17
 2 -7 2 37.56 13.93
 -2 7 -2 35.01 12.36
 -2 7 -3 4.03 13.92
 2 -7 3 -7.12 13.57
 2 -7 5 3.51 15.61
 -2 8 2 7.03 8.78
 -2 8 1 32.21 9.85
 2 -8 2 -0.9 17.03
 -2 8 -3 20.98 14.13
 2 -8 3 0.77 17.05
 2 -8 4 -0.54 16.71
 2 -9 2 15.1 22.04
 2 -10 2 3.76 23.02
 -3 0 -3 -2.65 6.7
 -3 0 -4 5077.56 21.68
 -3 0 -5 -0.95 6.98
 3 0 5 6.32 13.56
 -3 0 -7 -4.2 10.93
 3 0 7 -3.35 15.1
 3 0 8 26.15 15.56
 -3 0 -8 44.68 11.14
 3 0 9 -1.13 16.12
 -3 0 -9 -7.66 12.47
 3 0 10 -13.5 17.32
 -3 1 -3 809.63 11.74
 -3 -1 -3 809.62 10.57
 3 -1 3 810.85 16.29
 -3 1 -4 1581.17 15.1
 -3 -1 -4 1584.69 11.88
 3 -1 4 1582.38 20.8
 -3 1 -5 -4.12 7.88
 3 -1 5 -0.27 13
 -3 -1 -6 4.37 7.69
 3 1 6 0.27 15.18
 -3 1 -6 0.66 8.73
 3 -1 7 51.64 14.17
 3 1 7 41.61 15.59
 -3 1 -7 89.05 11.31
 -3 -1 -7 85.02 9.88
 3 -1 8 26.12 14.7
 3 1 8 2.93 15.48
 -3 -1 -8 32.44 11.01
 3 -1 9 -3.8 15.82
 3 1 9 4.34 16
 -3 -1 -9 -9.42 12.34
 -3 1 -9 3.6 12.47
 3 -1 10 3.97 16.68
 -3 -1 -10 12.63 13.1
 3 1 10 7.61 17.09
 3 1 11 9.16 18.9
 -3 2 -1 9.91 12.92
 3 -2 2 -1.05 10.74
 -3 2 -3 144.31 9.9
 -3 2 -4 68.55 9.06
 -3 -2 -4 84.86 6.11
 3 -2 4 88.81 11.97
 -3 2 -5 83.04 10.16
 -3 -2 -5 80.26 6.58
 -3 2 -6 9.29 10
 -3 -2 -6 10.3 7.07
 -3 -2 -7 30.26 8.65
 -3 2 -7 26.41 11.13
 3 -2 7 16.29 13.74
 3 -2 8 42.12 15.14
 -3 2 -8 64.79 12.97
 -3 -2 -9 25.23 12.53
 3 -2 9 1.28 16.12
 -3 3 -2 188.36 11.24
 3 -3 2 149.97 11.87
 -3 3 -3 68.11 10.41
 3 -3 4 2.93 11.92
 -3 3 -4 33.56 10.2
 -3 -3 -6 37.13 7.05
 -3 3 -6 46.07 14.14
 3 -3 7 0.32 13.78
 -3 3 -7 17.14 12.92
 -3 -3 -8 22.92 11.38
 3 -3 8 9.8 15.09
 -3 4 1 20.66 10.38
 -3 4 -1 827.35 15.37
 -3 4 -2 1716.59 19.28
 3 -4 2 1690.18 21.09
 -3 4 -3 86.53 11.69
 3 -4 3 84.49 12.61
 -3 4 -4 50.01 12.78
 -3 -4 -4 46.03 4.74
 -3 -4 -5 9.8 5.28
 -3 4 -5 13.56 13.21
 -3 4 -6 134.35 14.53
 3 -4 7 6.95 15.88
 -3 5 2 17.65 6.99
 -3 5 0 2.07 10.38
 -3 5 -1 79.35 11.07
 3 -5 2 13.49 13.55
 -3 5 -3 -12.58 12.74
 3 -5 3 7.42 13.62
 3 -5 4 -1.1 14.46
 -3 -5 -4 2.02 4.08
 -3 5 -4 -2.05 14.18
 -3 5 -5 232.8 17.88
 3 -5 6 106.46 17.14
 -3 6 3 -0.06 5.93
 -3 6 1 103.12 8.83
 -3 6 0 -1.47 9.48
 -3 6 -2 24.24 12.14
 3 -6 3 91.16 16.41
 -3 6 -3 106.56 17.1
 3 -6 4 -8.37 15.95
 3 -6 5 0.15 17.16
 3 -6 6 104.29 19.97
 -3 7 5 3.12 5.04
 -3 7 4 0.53 5.78
 -3 7 3 1.27 6.41
 -3 7 2 59.36 8.07
 -3 7 1 183.07 9.57
 -3 7 0 21.04 9.92
 -3 7 -1 121.94 14.51
 -3 7 -2 169.38 15.08
 -3 7 -3 19.24 15.01
 3 -7 3 -6.6 18.2
 3 -7 5 -2.6 19.71
 -3 8 3 46.26 8.17
 -3 8 2 56.21 8.88
 -3 8 0 35.95 10.89
 -3 8 -1 -3.48 12.3
 3 -8 2 2.27 18.88
 3 -8 3 2.36 20.14
 3 -8 4 2.37 22.23
 -3 9 1 3.84 11.46
 -3 9 0 4.58 12.08
 -3 9 -1 48.94 13.47
 3 -9 3 0.12 23.75
 -4 0 -4 20.79 9.23
 -4 0 -5 -6.03 9.08
 -4 0 -7 -1.21 9.06
 -4 0 -8 -1.52 11.25
 -4 0 -9 1.65 11.87
 -4 1 -3 883.66 17.54
 -4 1 -4 51.11 10.49
 -4 1 -5 49.01 9.72
 -4 1 -6 10.32 9.66
 -4 -1 -6 1.81 7.69
 4 -1 6 6.95 17.75
 4 -1 7 4.31 18.67
 -4 -1 -7 72.43 9.16
 4 -1 8 7.01 19.2
 -4 -1 -8 12.17 10.8
 -4 1 -8 19.48 11.99
 4 -1 9 -12.41 20.21
 -4 2 -4 371.12 14.43
 -4 2 -5 19.94 10.43
 -4 -2 -5 17.2 7.23
 4 -2 5 1.64 16.82
 -4 2 -6 130.59 12.38
 -4 -2 -6 124.09 7.82
 -4 2 -7 -4.98 11.48
 4 -2 8 -3.28 21.44
 -4 -2 -8 -0.53 9.91
 -4 -2 -9 5.27 11.81
 -4 -2 -10 -4.67 13.32
 -4 3 -3 9.45 13.62
 -4 3 -4 112.35 13.26
 -4 -3 -5 141.74 7.26
 -4 3 -6 22.04 12.59
 4 -3 6 2.27 19.29
 -4 -3 -6 15.27 7.03
 4 -3 7 2.89 20.66
 -4 -3 -7 46.12 8.56
 -4 -3 -9 5.89 12.45
 -4 4 -1 18.26 13.67
 -4 4 -3 5.74 14.93
 4 -4 3 6.77 15.69
 -4 4 -4 14.9 14.05
 -4 4 -5 6.63 14.92
 4 -4 5 0.38 18.73
 -4 -4 -6 2.02 7.16
 4 -4 6 13.96 20.05
 4 -4 7 44.95 22.17
 -4 5 0 12.1 11.12
 -4 5 -1 10.31 13.49
 -4 5 -3 15.06 14.81
 4 -5 3 -5.21 16.78
 4 -5 4 -0.8 18.08
 -4 5 -4 10.12 16.37
 4 -5 5 609.62 25.46
 -4 5 -5 517.77 20.65
 -4 6 1 26.05 8.83
 -4 6 -2 68.84 13.99
 -4 6 -3 10.93 15.75
 4 -6 3 0.82 17.65
 4 -6 4 219.91 21.43
 4 -6 5 42.35 22.8
 -4 7 0 2.85 9.87
 -4 7 -1 7.99 11.96
 -4 7 -2 14.55 13.12
 -4 7 -3 -5.09 16.38
 -4 8 3 -1.26 7.39
 -4 8 2 53.69 8.53
 -4 8 1 69 9.36
 -4 8 0 23.44 10.24
 -4 8 -1 -1.18 11.79
 -4 9 1 3.77 9.6
 -4 9 0 10.13 10.79
 -4 9 -1 13.1 12.32
 -5 0 -6 158.81 11.02
 -5 0 -7 -2.75 10.87
 -5 0 -8 7.23 10.31
 -5 1 -5 223.17 14.24
 -5 1 -6 59.53 11.43
 -5 -1 -6 62.45 9.86
 -5 -1 -7 2.47 9.01
 -5 -1 -8 57.39 10.29
 -5 2 -4 49.55 15.42
 -5 2 -5 72.43 14.72
 -5 2 -6 36.58 12.92
 -5 -2 -8 22.31 9.6
 -5 -2 -9 18.94 11.16
 -5 3 -5 30.97 15.22
 -5 4 -4 1.98 17.29
 -5 5 -2 14.84 17.79
 -5 5 -4 33.49 18.04
 -5 6 -1 13.99 13.95
 -5 6 -2 25.52 15.24
 -5 6 -3 211.16 18.38
 -5 7 -1 -0.29 11.16
 -5 7 -2 -0.2 14.24
 -5 8 0 -2.24 9.66
 -5 8 -1 7.38 11.01
 -5 9 0 9.39 9.21

_iucr_refine_fcf_details
;
data_Naphthalene_06.2GPa_IAM
_computing_structure_refinement   'olex2.refine 1.5 (Bourhis et al., 2015)'
_shelx_refln_list_code            4
loop_
  _space_group_symop_id
  _space_group_symop_operation_xyz
  1  x,y,z
  2  -x,y+1/2,-z+1/2
  3  -x,-y,-z
  4  x,-y-1/2,z-1/2

_space_group_crystal_system       monoclinic
_space_group_IT_number            14
_space_group_name_H-M_alt         'P 1 21/c 1'
_space_group_name_Hall            '-P 2ybc'
_symmetry_space_group_name_H-M    'P 1 21/c 1'
_symmetry_space_group_name_Hall   '-P 2ybc'
_symmetry_Int_Tables_number       14
_cell_length_a                    7.168(7)
_cell_length_b                    5.5599(6)
_cell_length_c                    7.320(3)
_cell_angle_alpha                 90
_cell_angle_beta                  111.07(8)
_cell_angle_gamma                 90
_cell_volume                      272.2(3)
loop_
  _refln_index_h
  _refln_index_k
  _refln_index_l
  _refln_F_squared_calc
  _refln_F_squared_meas
  _refln_F_squared_sigma
  _refln_F_squared_weight
  _refln_observed_status
-4 6 1 3.443 2.381 0.807 88.138 o
-4 8 1 5.543 6.306 0.855 54.164 o
-4 8 2 5.694 4.907 0.780 63.571 o
-4 8 3 0.000 -0.115 0.675 159.283 o
-3 4 1 3.085 1.888 0.949 70.483 o
-3 5 2 2.527 1.613 0.639 145.978 o
-3 6 1 10.086 9.424 0.807 30.064 o
-3 6 3 0.006 -0.005 0.542 247.371 o
-3 7 1 15.473 16.730 0.875 13.590 o
-3 7 2 5.897 5.425 0.737 63.648 o
-3 7 3 0.820 0.116 0.586 207.944 o
-3 7 4 0.187 0.048 0.528 260.041 o
-3 7 5 0.017 0.285 0.461 342.119 o
-3 8 2 5.236 5.137 0.812 63.196 o
-3 8 3 4.109 4.228 0.747 83.542 o
-2 5 1 95.874 101.968 0.990 0.415 o
-2 5 3 0.995 0.983 0.469 305.755 o
-2 6 3 2.942 2.589 0.493 187.550 o
-2 6 5 1.073 0.430 0.292 734.622 o
-2 7 1 3.431 2.851 0.779 91.221 o
-2 7 2 2.530 2.049 0.687 126.532 o
-2 8 1 3.516 2.944 0.900 71.871 o
-2 8 2 0.484 0.642 0.802 111.933 o
-1 3 6 1.705 0.636 0.469 287.394 o
-1 3 9 0.070 -0.263 0.634 180.592 o
-1 4 1 0.029 0.010 0.312 745.359 o
-1 4 2 25.602 26.776 0.407 5.849 o
-1 4 5 0.150 0.100 0.265 1029.640 o
-1 4 6 0.388 0.176 0.334 638.944 o
-1 4 7 0.764 0.225 0.438 367.260 o
-1 4 8 0.093 0.078 0.520 268.541 o
-1 5 2 0.479 0.154 0.361 547.326 o
-1 5 8 0.123 -0.181 0.459 344.985 o
-1 6 1 0.063 0.439 0.769 122.564 o
-1 6 2 6.215 6.321 0.849 50.824 o
-1 7 1 3.689 3.503 0.839 77.084 o
-1 7 2 10.001 11.134 0.981 24.903 o
-1 8 1 3.479 4.316 1.077 51.338 o
-1 8 2 0.086 0.003 1.129 57.030 o
0 0 10 0.037 -0.390 0.864 97.407 o
0 1 4 3.801 2.421 0.581 134.463 o
0 1 5 2.396 1.659 0.388 309.924 o
0 1 6 0.058 0.162 0.689 152.959 o
0 1 9 0.299 0.509 0.590 207.386 o
0 2 1 103.581 124.224 0.581 0.328 o
0 2 3 30.734 38.072 0.318 3.619 o
0 2 4 143.940 137.322 1.229 0.199 o
0 2 5 28.928 30.202 0.796 4.467 o
0 2 6 10.836 10.584 0.546 30.324 o
0 2 8 0.978 0.553 0.538 240.333 o
0 2 9 0.240 0.158 0.836 103.778 o
0 2 10 0.657 0.563 0.873 94.497 o
0 3 1 80.818 89.826 0.343 0.570 o
0 3 2 0.093 0.283 0.354 579.115 o
0 3 3 12.945 13.092 0.473 22.103 o
0 3 4 1.836 2.109 0.732 120.439 o
0 3 5 8.813 10.972 0.400 40.167 o
0 4 0 27.483 16.538 0.472 6.900 o
0 4 1 6.492 7.177 0.527 66.208 o
0 4 2 192.427 187.223 0.954 0.110 o
0 4 3 111.973 108.754 0.923 0.324 o
0 4 4 0.707 1.189 0.783 115.860 o
0 4 5 39.249 37.547 1.051 2.572 o
0 4 7 0.042 0.231 0.441 373.098 o
0 4 8 0.291 1.026 0.589 206.004 o
0 5 2 36.526 36.297 0.907 2.915 o
0 5 3 0.089 0.276 0.773 121.455 o
0 5 4 4.258 4.209 0.849 69.376 o
0 5 5 53.262 56.315 1.211 1.323 o
0 5 6 3.255 3.099 0.936 68.421 o
0 5 7 0.030 -0.003 0.863 97.614 o
0 6 0 1.804 2.879 0.632 149.879 o
0 6 1 9.265 8.618 0.842 33.115 o
0 6 2 3.316 3.357 0.840 80.147 o
0 6 4 0.784 0.150 0.942 81.291 o
0 6 5 1.313 1.533 0.973 73.971 o
0 7 1 7.224 8.086 0.934 38.321 o
0 7 2 19.070 19.791 1.144 8.999 o
0 7 3 5.576 6.381 1.161 36.941 o
0 7 4 0.030 -0.371 1.196 50.767 o
0 8 0 0.166 -0.016 0.901 89.451 o
0 8 2 1.712 2.730 1.206 47.436 o
0 8 3 2.691 5.171 1.250 40.646 o
1 0 4 59.781 55.752 0.543 1.167 o
1 0 6 309.779 372.666 2.040 0.037 o
1 0 8 3.304 4.199 0.954 63.412 o
1 0 10 2.777 3.980 1.034 57.960 o
1 1 2 17.351 20.585 0.280 11.645 o
1 1 3 220.954 270.371 0.918 0.071 o
1 1 4 7.925 8.272 0.371 55.443 o
1 1 5 0.228 -0.046 0.315 727.080 o
1 1 6 2.832 2.454 0.445 219.846 o
1 1 7 20.184 24.302 0.919 7.833 o
1 1 8 0.041 -0.403 0.539 250.416 o
1 1 9 0.407 0.891 0.693 149.502 o
1 1 10 0.166 0.773 0.720 139.641 o
1 2 1 148.305 145.129 0.856 0.184 o
1 2 2 340.902 337.088 1.438 0.035 o
1 2 3 19.295 21.329 0.313 9.906 o
1 2 4 11.599 9.985 0.981 22.827 o
1 2 5 6.547 6.373 0.589 65.413 o
1 2 6 19.602 22.546 0.699 8.888 o
1 2 7 0.000 -0.029 0.480 314.888 o
1 2 8 0.148 0.650 0.770 122.246 o
1 2 9 0.962 0.913 0.692 146.922 o
1 2 10 1.501 2.588 1.926 19.249 o
1 3 0 195.020 215.087 1.012 0.098 o
1 3 1 0.048 0.291 0.298 812.972 o
1 3 2 3.652 3.382 0.397 187.488 o
1 3 3 2.729 2.207 0.479 208.875 o
1 3 4 0.037 -0.137 0.773 121.537 o
1 3 5 8.590 8.996 0.960 31.563 o
1 3 6 0.719 0.560 0.627 180.984 o
1 3 7 3.043 4.621 1.036 55.707 o
1 3 8 0.763 0.828 0.593 200.465 o
1 3 9 3.078 5.391 3.498 5.809 o
1 4 0 21.161 15.874 0.377 10.425 o
1 4 1 116.974 98.923 0.556 0.325 o
1 4 2 12.748 12.377 0.523 22.958 o
1 4 3 52.856 51.251 0.774 1.446 o
1 4 4 64.114 68.794 0.920 0.919 o
1 4 5 0.139 0.086 0.732 135.547 o
1 4 6 2.750 3.339 1.132 50.466 o
1 4 7 0.937 0.749 0.831 103.212 o
1 4 8 15.410 16.293 1.395 11.319 o
1 5 0 14.568 15.268 0.475 17.297 o
1 5 1 140.354 137.789 0.695 0.206 o
1 5 2 15.936 14.990 0.416 15.797 o
1 5 3 0.996 1.056 0.860 95.812 o
1 5 4 26.574 29.093 1.471 4.599 o
1 5 5 26.908 30.988 1.354 4.449 o
1 5 6 0.089 0.010 0.854 99.691 o
1 5 7 0.045 -0.267 0.888 92.032 o
1 5 8 1.115 1.091 1.252 45.698 o
1 6 0 19.108 17.716 0.708 10.672 o
1 6 1 6.823 6.838 0.488 67.057 o
1 6 2 1.062 0.819 0.317 615.580 o
1 6 3 2.798 3.970 1.057 55.781 o
1 6 4 8.199 8.313 0.818 38.241 o
1 6 5 2.555 2.622 1.197 46.759 o
1 6 6 0.459 -0.695 1.213 49.342 o
1 6 7 0.658 1.083 1.255 45.807 o
1 7 0 13.440 13.819 0.679 19.124 o
1 7 1 4.193 5.079 0.641 93.585 o
1 7 2 0.181 0.315 0.687 153.723 o
1 7 3 4.959 4.526 0.771 71.622 o
1 7 6 0.697 0.145 1.289 43.567 o
1 8 0 4.596 6.112 0.726 72.725 o
1 8 1 7.174 9.276 0.712 44.528 o
1 8 3 2.393 0.548 1.258 44.273 o
1 8 4 3.745 0.722 1.389 35.173 o
2 0 4 86.541 74.767 0.812 0.584 o
2 0 6 83.281 82.497 2.817 0.546 o
2 0 8 0.210 0.240 0.707 144.989 o
2 1 3 0.000 0.074 0.269 1003.450 o
2 1 4 65.699 58.448 1.334 0.976 o
2 1 5 93.135 84.126 1.562 0.485 o
2 1 6 3.132 3.335 0.409 205.928 o
2 1 7 2.626 2.078 0.463 225.039 o
2 1 8 3.123 2.905 0.707 108.608 o
2 1 9 6.261 8.481 0.974 39.544 o
2 2 2 46.965 58.675 1.006 1.515 o
2 2 3 44.313 38.893 0.579 2.194 o
2 2 4 3.355 2.922 0.389 214.574 o
2 2 5 2.014 0.908 0.381 374.224 o
2 2 6 11.634 12.921 0.845 21.660 o
2 2 7 9.004 9.999 0.716 34.708 o
2 2 8 6.051 9.577 1.041 35.787 o
2 2 9 0.467 0.029 0.873 95.183 o
2 3 1 31.450 35.228 0.607 3.674 o
2 3 2 72.351 52.490 2.381 0.864 o
2 3 3 57.218 45.825 0.421 1.399 o
2 3 4 31.315 26.076 0.641 4.465 o
2 3 5 8.761 7.363 0.695 41.964 o
2 3 6 16.776 17.263 1.170 11.053 o
2 3 7 1.185 0.993 0.983 73.469 o
2 3 8 2.107 1.800 1.760 22.923 o
2 3 9 0.108 0.004 1.331 40.975 o
2 4 0 25.921 33.825 0.891 4.661 o
2 4 1 21.925 18.103 0.997 8.321 o
2 4 2 32.295 28.332 1.032 3.934 o
2 4 3 84.056 78.983 0.905 0.586 o
2 4 4 21.835 20.566 1.636 6.609 o
2 4 5 1.350 1.114 0.513 248.769 o
2 4 6 0.400 -1.028 1.045 66.447 o
2 4 8 3.996 3.443 1.379 33.552 o
2 5 0 50.851 57.516 1.024 1.393 o
2 5 1 1.055 0.815 0.597 194.530 o
2 5 2 11.069 10.753 0.652 27.887 o
2 5 3 27.836 28.796 0.842 4.814 o
2 5 4 1.176 0.510 1.169 52.501 o
2 5 5 3.273 2.979 0.860 78.735 o
2 5 6 1.659 1.098 1.042 64.540 o
2 6 0 40.327 36.952 0.971 2.521 o
2 6 1 6.694 6.029 0.801 51.863 o
2 6 2 0.145 0.147 0.412 427.853 o
2 6 3 24.737 25.232 1.208 5.717 o
2 6 4 0.385 0.237 0.871 95.512 o
2 6 5 0.137 -0.806 1.263 45.541 o
2 6 6 1.291 0.440 1.321 41.225 o
2 7 1 0.002 0.290 0.595 205.312 o
2 7 2 2.916 2.662 0.412 230.282 o
2 7 3 0.245 -0.148 0.888 92.076 o
2 7 5 1.894 0.321 1.427 35.112 o
2 8 2 0.380 -0.082 1.556 29.979 o
2 8 3 2.086 1.080 0.994 69.578 o
3 0 4 352.063 464.016 1.981 0.026 o
3 0 8 4.836 3.493 0.847 68.139 o
3 1 3 56.684 74.009 0.647 1.021 o
3 1 4 120.697 144.680 0.778 0.241 o
3 1 5 0.047 -0.244 0.616 191.553 o
3 1 6 0.554 0.195 0.493 294.835 o
3 1 7 7.193 7.129 1.066 35.106 o
3 1 8 2.065 2.009 0.725 120.845 o
3 1 9 0.001 -0.141 0.632 181.803 o
3 2 1 1.044 0.906 1.181 51.445 o
3 2 2 0.057 -0.096 0.981 75.412 o
3 2 3 11.227 13.188 0.905 21.500 o
3 2 4 7.199 7.481 0.501 59.754 o
3 2 5 8.263 7.412 0.505 51.539 o
3 2 6 0.761 0.903 0.528 250.359 o
3 2 7 3.001 2.347 0.559 160.422 o
3 2 8 5.618 5.217 1.036 44.882 o
3 2 9 1.472 1.348 1.094 58.836 o
3 3 2 13.075 15.752 1.754 10.981 o
3 3 3 7.580 6.224 0.951 39.772 o
3 3 6 4.906 3.586 0.577 104.645 o
3 3 7 1.250 0.823 0.861 95.071 o
3 3 8 1.275 1.579 0.830 100.370 o
3 4 1 54.281 75.608 1.405 1.033 o
3 4 2 133.409 155.782 1.300 0.201 o
3 4 3 7.536 7.823 0.783 43.494 o
3 4 4 4.063 4.254 0.406 153.330 o
3 4 5 1.662 0.994 0.448 304.828 o
3 4 6 10.504 12.278 1.328 18.179 o
3 5 0 0.059 0.189 0.949 80.718 o
3 5 1 4.851 7.251 1.012 45.330 o
3 5 2 0.251 1.233 1.238 47.191 o
3 5 3 0.274 -0.266 0.914 86.925 o
3 5 4 0.305 0.065 0.346 602.804 o
3 5 5 19.316 21.275 1.634 7.336 o
3 5 6 10.094 9.729 1.566 17.064 o
3 6 0 0.053 -0.134 0.866 96.790 o
3 6 2 1.503 2.215 1.109 56.501 o
3 6 3 8.733 9.060 1.082 28.060 o
3 6 4 0.201 -0.765 1.458 34.188 o
3 6 5 0.062 0.014 1.568 29.540 o
3 6 6 9.014 9.531 1.825 14.944 o
3 7 0 2.048 1.923 0.907 81.184 o
3 7 1 9.074 11.144 1.326 20.831 o
3 7 3 2.139 0.691 1.181 50.316 o
3 8 0 3.596 3.285 0.995 59.955 o
3 8 1 0.373 -0.318 1.124 57.446 o
3 8 2 0.291 0.207 1.725 24.393 o
4 0 4 2.228 1.900 0.843 91.620 o
4 0 8 1.610 -0.139 1.028 67.399 o
4 1 4 3.957 4.671 0.959 58.672 o
4 1 5 4.900 4.479 0.888 60.539 o
4 1 6 0.733 0.534 0.521 260.189 o
4 1 7 9.446 5.642 3.113 6.664 o
4 1 8 1.690 1.249 0.677 145.005 o
4 2 4 24.172 33.915 1.319 4.724 o
4 2 5 2.073 1.366 0.512 224.651 o
4 2 6 14.507 11.516 0.604 19.764 o
4 2 7 0.000 -0.455 1.049 66.005 o
4 2 8 0.007 -0.128 0.822 107.499 o
4 3 3 1.638 0.864 1.245 45.870 o
4 3 4 9.352 10.267 1.212 22.990 o
4 3 5 12.515 12.953 0.663 21.700 o
4 3 6 1.876 1.350 0.535 214.837 o
4 3 7 5.421 3.474 1.975 16.836 o
4 4 1 1.571 1.669 1.249 45.199 o
4 4 3 0.505 0.570 0.988 73.979 o
4 4 4 0.844 1.362 1.284 43.571 o
4 4 5 1.660 0.353 1.066 62.382 o
4 4 6 0.071 0.472 0.616 190.938 o
4 4 7 5.591 4.108 2.026 15.876 o
4 5 0 0.744 1.106 1.016 69.436 o
4 5 1 0.339 0.942 1.233 47.635 o
4 5 3 0.144 0.508 1.015 70.466 o
4 5 4 0.025 0.451 1.109 59.048 o
4 5 5 45.523 50.980 4.197 1.247 o
4 6 2 7.378 6.291 1.278 28.745 o
4 6 3 0.001 0.563 1.074 62.955 o
4 6 4 20.830 20.097 1.958 6.305 o
4 6 5 1.819 3.870 2.084 16.307 o
4 7 0 0.549 0.260 0.902 88.888 o
4 7 1 0.905 0.730 1.093 60.158 o
4 7 2 0.456 1.330 1.199 50.181 o
4 7 3 0.091 -0.465 1.497 32.420 o
4 8 0 2.144 2.142 0.936 75.752 o
4 8 1 0.308 -0.108 1.077 62.538 o
5 0 6 17.171 14.513 1.007 12.472 o
5 1 5 19.076 20.395 1.301 8.445 o
5 1 6 4.813 5.596 0.682 77.906 o
5 1 7 0.001 0.226 0.823 107.138 o
5 2 4 3.046 4.528 1.409 32.826 o
5 2 5 5.485 6.619 1.345 29.858 o
5 2 6 3.639 3.343 1.181 44.804 o
5 3 5 2.770 2.830 1.391 34.997 o
5 4 4 0.001 0.181 1.580 29.098 o
5 5 2 3.728 1.356 1.626 25.949 o
5 5 4 2.874 3.061 1.649 25.275 o
5 6 1 0.379 1.278 1.275 44.471 o
5 6 2 1.882 2.332 1.393 36.061 o
5 6 3 14.794 19.297 1.680 9.511 o
5 7 1 0.342 -0.027 1.020 69.781 o
5 7 2 0.025 -0.018 1.301 42.898 o
;
_iucr_refine_instructions_details
;
TITL Naphthalene_06.2GPa_IAM_a.res in P2(1)/c
REM Old TITL Naphthalene_06.2GPa_IAM in P2(1)/c
REM SHELXT solution in P2(1)/c
REM R1 0.236, Rweak 0.947, Alpha 0.095, Orientation as input
REM Formula found by SHELXT: C5
CELL 0.3738 7.1682 5.5599 7.3198 90 111.068 90
ZERR 2 0.0069 0.0006 0.0027 0 0.077 0
LATT 1
SYMM -X,0.5+Y,0.5-Z
SFAC C H
DISP C -0.0004 0.0004 4.7227
DISP H 0 0 0.5914
UNIT 20 16

L.S. 10
PLAN  20
CONF
BOND $H
FMAP 2
list 4
MORE -1
ACTA
SHEL 999 0.63
OMIT -1 4 9
OMIT 0 0 2
OMIT 0 1 1
OMIT 0 1 2
OMIT 0 3 6
OMIT 0 3 7
OMIT 0 3 8
OMIT 0 8 4
OMIT 1 7 4
OMIT 2 1 1
OMIT 2 1 2
OMIT 2 2 1
OMIT 3 3 4
OMIT 3 4 7
OMIT 3 7 2
OMIT 4 1 3
WGHT 0.134682 0
FVAR 3.307945
REM <olex2.extras>
REM <HklSrc "%.\\Naphthalene_06.2GPa_IAM.hkl">
REM </olex2.extras>

C1    1     0.42237  0.77353  0.34264  11.00000  0.06469  0.02039  0.04784 =
 0.00236 -0.01816 -0.00339
AFIX 43
H1    2     0.47387  0.92307  0.32872  11.00000 -1.20000
AFIX 0
C2    1     0.23301  0.70553  0.21795  11.00000  0.04339  0.03105  0.04034 =
 0.00296 -0.00987  0.00502
AFIX 43
H2    2     0.15721  0.80945  0.11976  11.00000 -1.20000
AFIX 0
C3    1     0.15473  0.47592  0.24058  11.00000  0.02697  0.03148  0.03624 =
 -0.00032  0.00053 -0.00392
AFIX 43
H3    2     0.02732  0.43103  0.15802  11.00000 -1.20000
AFIX 0
C4    1     0.26698  0.32197  0.38358  11.00000  0.04427  0.02421  0.03962 =
 -0.00100 -0.00389 -0.00152
AFIX 43
H4    2     0.21433  0.17377  0.39903  11.00000 -1.20000
AFIX 0
C5    1     0.46386  0.38629  0.50921  11.00000  0.03671  0.02432  0.03959 =
 0.00098 -0.00637  0.00143
HKLF 4

END
Q1 1 0.166667 0.85 0.04 11 0.05 0.17
Q2 1 0.416667 1.2 0.32 11 0.05 0.16
Q3 1 0.083333 1.05 0.06 11 0.05 0.15
Q4 1 0 0.8 0.16 11 0.05 0.15
Q5 1 0.083333 0.35 0.1 11 0.05 0.14

  REM The information below was added by Olex2.
  REM
  REM R1 = 0.0666 for 177 Fo > 4sig(Fo) and 0.1078 for all 308 data
  REM 46 parameters refined using 0 restraints
  REM Highest difference peak 0.1741, deepest hole -0.1760
  REM Mean Shift 0.0001, Max Shift 0.0004.

  REM +++ Tabular Listing of Refinement Information +++
  REM R1_all = 0.1078
  REM R1_gt = 0.0666
  REM wR_ref = 0.1910
  REM GOOF = 0.9382
  REM Shift_max = 0.0004
  REM Shift_mean = 0.0001
  REM Reflections_all = 308
  REM Reflections_gt = 177
  REM Parameters = 46
  REM Hole = -0.1760
  REM Peak = 0.1741
  REM Flack = n/a

  
;
loop_
  _axis.id
  _axis.type
  _axis.equipment
  _axis.parity
  _axis.depends_on
  _axis.zero
  _axis.vector[1]
  _axis.vector[2]
  _axis.vector[3]
 source . source . . . 0.99988564 0.00000000 -0.01512323
 omega rotation goniometer -1 . 0.00000000 0.00000000 0.00000000 1.00000000
 kappa rotation goniometer -1 omega 0.00000000 -0.76604444 0.00000000 0.64278761
 phi rotation goniometer -1 kappa . 0.00000000 0.00000000 1.00000000
 theta rotation goniometer -1 . -0.88208000 0.00000000 0.00000000 1.00000000
 matrixX general general . phi . 1.00000000 0.00000000 0.00000000
 matrixY general general . phi . 0.00000000 1.00000000 0.00000000
 matrixZ general general . phi . 0.00000000 0.00000000 1.00000000
 dacX translation general . phi . 0.00000000 1.00000000 0.00000000
 dacY translation general . phi . -1.00000000 0.00000000 0.00000000
 dacZ translation general . phi . 0.00000000 0.00000000 1.00000000

_olex2_submission_special_instructions  'No special instructions were received'
_oxdiff_exptl_absorpt_empirical_details
;
Empirical correction (ABSPACK) includes:
- Absorption correction using spherical harmonics
- Frame scaling
;
_oxdiff_exptl_absorpt_empirical_full_max  2.196
_oxdiff_exptl_absorpt_empirical_full_min  0.688

# start Validation Reply Form
_vrf_PLAT029_Naphthalene_06.2GPa_IAM
;
PROBLEM: _diffrn_measured_fraction_theta_full value Low .      0.298 Why?  
RESPONSE: This measurement was performed at high pressure which, due to the high pressure apparatus, limits the theta range. Indeed, the diamond anvil cell metallic body typically shadows more than 60% of the reflections.
;
_vrf_PLAT088_Naphthalene_06.2GPa_IAM
;
PROBLEM: Poor Data / Parameter Ratio ....................       6.70 Note  
RESPONSE: This measurement was performed at high pressure which, due to the high pressure apparatus, limits the theta range. Indeed, the diamond anvil cell metallic body typically shadows more than 60% of the reflections.
;
_vrf_PLAT149_Naphthalene_06.2GPa_IAM
;
PROBLEM: s.u. on the   beta    Angle is Too Large .......       0.08 Degree
RESPONSE: Large errors due to low completeness.
;
_vrf_PLAT910_Naphthalene_06.2GPa_IAM
;
PROBLEM: Missing # of FCF Reflection(s) Below Theta(Min).         16 Note  
RESPONSE: This measurement was performed at high pressure which, due to the high pressure apparatus, limits the theta range. Indeed, the diamond anvil cell metallic body typically shadows more than 60% of the reflections.
;
_vrf_PLAT911_Naphthalene_06.2GPa_IAM
;
PROBLEM: Missing FCF Refl Between Thmin & STh/L=    0.600        248 Report
RESPONSE: This measurement was performed at high pressure which, due to the high pressure apparatus, limits the theta range. Indeed, the diamond anvil cell metallic body typically shadows more than 60% of the reflections.
;
# end Validation Reply Form
data_Naphthalene_09.9GPa_IAM
_audit_creation_date               2024-11-08
_audit_creation_method
;
Olex2 1.5
(compiled 2024.02.16 svn.r378c4104 for OlexSys, GUI svn.r6928)
;
_audit_contact_author_address      ?
_audit_contact_author_email        ?
_audit_contact_author_name         ''
_audit_contact_author_phone        ?
_publ_contact_author_id_orcid      ?
_publ_section_references
;
Bourhis, L.J., Dolomanov, O.V., Gildea, R.J., Howard, J.A.K., Puschmann, H.
 (2015). Acta Cryst. A71, 59-75.

Dolomanov, O.V., Bourhis, L.J., Gildea, R.J, Howard, J.A.K. & Puschmann, H.
 (2009), J. Appl. Cryst. 42, 339-341.

Kleemiss, F., Dolomanov, O.V., Bodensteiner, M., Peyerimhoff, N., Midgley, L.,
Bourhis, L.J., Genoni, A., Malaspina, L.A., Jayatilaka, D., Spencer, J.L.,
White, F., Grundkoetter-Stock, B., Steinhauer, S., Lentz, D., Puschmann, H.,
Grabowsky, S. (2021), Chem. Sci., 12, 1675-1692.

Sheldrick, G.M. (2015). Acta Cryst. A71, 3-8.
;
_chemical_formula_moiety           'C10 H8'
_chemical_formula_sum              'C10 H8'
_chemical_formula_weight           128.175
_chemical_oxdiff_formula           C10H8
loop_
  _atom_type_symbol
  _atom_type_scat_dispersion_real
  _atom_type_scat_dispersion_imag
  _atom_type_scat_source
  _atom_type_scat_dispersion_source
 C -0.00040 0.00040 'NoSpherA2: Chem.Sci. 2021, DOI:10.1039/D0SC05526C'
 'Brennan, Cowan, Rev. Sci. Instrum., 1992, 63, 850'
 H 0.00000 0.00000 'NoSpherA2: Chem.Sci. 2021, DOI:10.1039/D0SC05526C'
 'Brennan, Cowan, Rev. Sci. Instrum., 1992, 63, 850'

_space_group_crystal_system        'monoclinic'
_space_group_IT_number             14
_space_group_name_H-M_alt          'P 1 21/c 1'
_space_group_name_Hall             '-P 2ybc'
loop_
  _space_group_symop_id
  _space_group_symop_operation_xyz
 1 x,y,z
 2 -x,y+1/2,-z+1/2
 3 -x,-y,-z
 4 x,-y-1/2,z-1/2

_symmetry_Int_Tables_number        14
_cell_length_a                     6.790(8)
_cell_length_b                     5.3738(8)
_cell_length_c                     6.959(3)
_cell_angle_alpha                  90
_cell_angle_beta                   109.22(9)
_cell_angle_gamma                  90
_cell_volume                       239.8(3)
_cell_formula_units_Z              2
_cell_measurement_reflns_used      154
_cell_measurement_theta_max        18.5270
_cell_measurement_temperature           293(2)
_cell_measurement_theta_min        2.5920
_exptl_absorpt_coefficient_mu      0.043
_exptl_absorpt_correction_T_max    1.00000
_exptl_absorpt_correction_T_min    0.22852
_exptl_absorpt_correction_type     multi-scan
_exptl_absorpt_process_details
;
CrysAlisPro 1.171.42.49 (Rigaku Oxford Diffraction, 2022)
Empirical absorption correction using spherical harmonics,
implemented in SCALE3 ABSPACK scaling algorithm.
;
_exptl_crystal_density_diffrn      1.775
_exptl_crystal_colour                   'clear colourless'
_exptl_crystal_colour_lustre            clear
_exptl_crystal_colour_primary           colourless
_exptl_crystal_size_max                 0.013
_exptl_crystal_size_mid                 0.012
_exptl_crystal_size_min                 0.012
_exptl_crystal_description              block
_exptl_crystal_F_000               135.992
_diffrn_reflns_av_R_equivalents    0.0193
_diffrn_reflns_av_unetI/netI       0.0403
_diffrn_reflns_Laue_measured_fraction_full  0.3410
_diffrn_reflns_Laue_measured_fraction_max  0.2883
_diffrn_reflns_limit_h_max         4
_diffrn_reflns_limit_h_min         -5
_diffrn_reflns_limit_k_max         8
_diffrn_reflns_limit_k_min         -10
_diffrn_reflns_limit_l_max         11
_diffrn_reflns_limit_l_min         -8
_diffrn_reflns_number              459
_diffrn_ambient_temperature             293(2)
_diffrn_reflns_point_group_measured_fraction_full  0.3410
_diffrn_reflns_point_group_measured_fraction_max  0.2883
_diffrn_reflns_theta_full          12.9605
_diffrn_reflns_theta_max           17.24
_diffrn_reflns_theta_min           2.60
_diffrn_detector                   'Hybrid Pixel Array Detector'
_diffrn_detector_area_resol_mean   13.3333
_diffrn_measured_fraction_theta_full  0.3410
_diffrn_measured_fraction_theta_max  0.2883
_diffrn_measurement_details
;
List of Runs (angles in degrees, time in seconds):

  # Type    Start    End  Width  t~exp~   \w     \q     \k     \f   Frames
--------------------------------------------------------------------------
  1  \w    -28.50  14.50   0.50    1.00    --    0.00   0.00   0.00   86
;
_diffrn_measurement_device         'abstract diffractometer'
_diffrn_measurement_device_type   
 'esperanto-CrysAlisPro-abstract goniometer imported esperanto images'
_diffrn_measurement_method         '\w scans'
_diffrn_orient_matrix_axis[1]      matrixX
_diffrn_orient_matrix_axis[2]      matrixY
_diffrn_orient_matrix_axis[3]      matrixZ
_diffrn_orient_matrix_type        
 'CrysAlisPro convention (1999,Acta A55,543-557)'
_diffrn_orient_matrix_UB_11        -0.0470322000
_diffrn_orient_matrix_UB_12        -0.0107777000
_diffrn_orient_matrix_UB_13        0.0156245000
_diffrn_orient_matrix_UB_21        -0.0325547000
_diffrn_orient_matrix_UB_22        0.0357637000
_diffrn_orient_matrix_UB_23        -0.0454192000
_diffrn_orient_matrix_UB_31        -0.0112423000
_diffrn_orient_matrix_UB_32        -0.0586179000
_diffrn_orient_matrix_UB_33        -0.0305019000
_diffrn_radiation_monochromator    synchrotron
_diffrn_radiation_probe            x-ray
_diffrn_radiation_type             synchrotron
_diffrn_radiation_wavelength       0.37380
_diffrn_source                     synchrotron
_reflns_Friedel_coverage           0.0
_reflns_limit_h_max                5
_reflns_limit_h_min                -4
_reflns_limit_k_max                8
_reflns_limit_k_min                0
_reflns_limit_l_max                10
_reflns_limit_l_min                0
_reflns_number_gt                  210
_reflns_number_total               290
_reflns_threshold_expression       I>=2u(I)
_computing_cell_refinement         'CrysAlisPro 1.171.42.49 (Rigaku OD, 2022)'
_computing_data_collection         'CrysAlisPro 1.171.42.49 (Rigaku OD, 2022)'
_computing_data_reduction          'CrysAlisPro 1.171.42.49 (Rigaku OD, 2022)'
_computing_molecular_graphics      'Olex2 1.5 (Dolomanov et al., 2009)'
_computing_publication_material    'Olex2 1.5 (Dolomanov et al., 2009)'
_computing_structure_refinement    'olex2.refine 1.5 (Bourhis et al., 2015)'
_computing_structure_solution      'SHELXT 2014/5 (Sheldrick, 2014)'
_refine_diff_density_max           0.2030
_refine_diff_density_min           -0.3383
_refine_diff_density_rms           0.0716
_refine_ls_d_res_high              0.6305
_refine_ls_d_res_low               4.1186
_refine_ls_goodness_of_fit_ref     0.9949
_refine_ls_hydrogen_treatment      constr
_refine_ls_matrix_type             full
_refine_ls_number_constraints      8
_refine_ls_number_parameters       46
_refine_ls_number_reflns           290
_refine_ls_number_restraints       6
_refine_ls_R_factor_all            0.0936
_refine_ls_R_factor_gt             0.0768
_refine_ls_restrained_S_all        0.9829
_refine_ls_shift/su_max            0.0006
_refine_ls_shift/su_mean           0.0002
_refine_ls_structure_factor_coef   Fsqd
_refine_ls_weighting_details      
 'w=1/[\s^2^(Fo^2^)+(0.1717P)^2^] where P=(Fo^2^+2Fc^2^)/3'
_refine_ls_weighting_scheme        calc
_refine_ls_wR_factor_gt            0.1926
_refine_ls_wR_factor_ref           0.2102
_olex2_refinement_description
;
1. Fixed Uiso
 At 1.2 times of:
  All C(H) groups
2. Uiso/Uaniso restraints and constraints
Uanis(C5) \\sim Ueq: with sigma of 0.008 and sigma for terminal atoms of 0.016
3.a Aromatic/amide H refined with riding coordinates:
 C1(H1), C2(H2), C3(H3), C4(H4)
;
_olex2_refine_details
;
Refinement using NoSpherA2, an implementation of
NOn-SPHERical Atom-form-factors in Olex2.
Please cite:
F. Kleemiss et al. Chem. Sci. DOI 10.1039/D0SC05526C - 2021
NoSpherA2 implementation of HAR makes use of
tailor-made aspherical atomic form factors calculated
on-the-fly from a Hirshfeld-partitioned electron density (ED) - not from
spherical-atom form factors.

The ED is calculated from a gaussian basis set single determinant SCF
wavefunction - either Hartree-Fock or DFT using selected funtionals
 - for a fragment of the crystal.
This fragment can be embedded in an electrostatic crystal field by employing cluster charges
or modelled using implicit solvation models, depending on the software used.
The following options were used:
   SOFTWARE:       ORCA 5.0
   PARTITIONING:   NoSpherA2
   INT ACCURACY:   Normal
   METHOD:         PBE0
   BASIS SET:      def2-SVP
   CHARGE:         0
   MULTIPLICITY:   1
   DATE:           2024-11-08_11-57-24
;
_atom_sites_solution_primary       dual
loop_
  _atom_site_label
  _atom_site_type_symbol
  _atom_site_fract_x
  _atom_site_fract_y
  _atom_site_fract_z
  _atom_site_U_iso_or_equiv
  _atom_site_adp_type
  _atom_site_occupancy
  _atom_site_refinement_flags_posn
  _atom_site_refinement_flags_adp
 C1 C 0.4176(10) 0.7788(5) 0.3423(5) 0.019(3) Uani 1.000000 . .
 C2 C 0.2284(12) 0.7090(5) 0.2152(6) 0.023(3) Uani 1.000000 . .
 C3 C 0.1504(10) 0.4748(5) 0.2369(5) 0.023(3) Uani 1.000000 . .
 C4 C 0.2632(11) 0.3172(5) 0.3826(5) 0.021(4) Uani 1.000000 . .
 C5 C 0.4590(10) 0.3835(4) 0.5114(5) 0.015(3) Uani 1.000000 . U
 H1 H 0.4662(10) 0.9383(5) 0.3320(5) 0.022(4) Uiso 1.000000 R .
 H2 H 0.1507(12) 0.8167(5) 0.1139(6) 0.028(4) Uiso 1.000000 R .
 H3 H 0.0198(10) 0.4267(5) 0.1503(5) 0.028(4) Uiso 1.000000 R .
 H4 H 0.2087(11) 0.1622(5) 0.3966(5) 0.025(4) Uiso 1.000000 R .

loop_
  _atom_site_aniso_label
  _atom_site_aniso_U_11
  _atom_site_aniso_U_22
  _atom_site_aniso_U_33
  _atom_site_aniso_U_12
  _atom_site_aniso_U_13
  _atom_site_aniso_U_23
 C1 0.022(6) 0.0156(10) 0.0209(17) 0.0001(13) 0.010(3) 0.0000(9)
 C2 0.021(7) 0.0214(11) 0.0252(16) -0.0012(18) 0.005(3) 0.0031(12)
 C3 0.019(7) 0.0212(11) 0.0259(19) 0.0001(16) 0.004(3) -0.0004(10)
 C4 0.021(8) 0.0188(11) 0.0230(16) -0.0008(14) 0.007(3) -0.0007(9)
 C5 0.009(5) 0.0179(12) 0.0219(15) -0.0022(15) 0.010(2) 0.0019(10)

loop_
  _geom_bond_atom_site_label_1
  _geom_bond_atom_site_label_2
  _geom_bond_distance
  _geom_bond_site_symmetry_2
  _geom_bond_publ_flag
 C1 C2 1.351(7) . ?
 C1 C5 1.392(4) 3_666 ?
 C1 H1 0.9300 . ?
 C2 C3 1.393(6) . ?
 C2 H2 0.9300 . ?
 C3 C4 1.349(4) . ?
 C3 H3 0.9300 . ?
 C4 C5 1.383(7) . ?
 C4 H4 0.9300 . ?
 C5 C5 1.401(8) 3_666 ?

loop_
  _geom_angle_atom_site_label_1
  _geom_angle_atom_site_label_2
  _geom_angle_atom_site_label_3
  _geom_angle
  _geom_angle_site_symmetry_1
  _geom_angle_site_symmetry_3
  _geom_angle_publ_flag
 C5 C1 C2 121.3(4) 3_666 . ?
 H1 C1 C2 119.37(16) . . ?
 H1 C1 C5 119.4(3) . 3_666 ?
 C3 C2 C1 119.6(3) . . ?
 H2 C2 C1 120.22(17) . . ?
 H2 C2 C3 120.2(2) . . ?
 C4 C3 C2 120.4(4) . . ?
 H3 C3 C2 119.8(2) . . ?
 H3 C3 C4 119.8(3) . . ?
 C5 C4 C3 120.8(4) . . ?
 H4 C4 C3 119.6(3) . . ?
 H4 C4 C5 119.59(17) . . ?
 C4 C5 C1 122.1(4) . 3_666 ?
 C5 C5 C1 118.5(6) 3_666 3_666 ?
 C5 C5 C4 119.3(3) 3_666 . ?

loop_
  _geom_torsion_atom_site_label_1
  _geom_torsion_atom_site_label_2
  _geom_torsion_atom_site_label_3
  _geom_torsion_atom_site_label_4
  _geom_torsion
  _geom_torsion_site_symmetry_1
  _geom_torsion_site_symmetry_2
  _geom_torsion_site_symmetry_3
  _geom_torsion_site_symmetry_4
  _geom_torsion_publ_flag
 C1 C2 C3 C4 -0.5(9) . . . . ?
 C1 C5 C4 C3 -177.3(6) 3_666 . . . ?
 C1 C5 C5 C1 -180.0(9) . 3_666 . 3_666 ?
 C1 C5 C5 C4 3.1(8) . 3_666 . . ?
 C2 C3 C4 C5 -0.8(9) . . . . ?
 C3 C4 C5 C5 -0.5(8) . . . 3_666 ?
 C4 C5 C5 C4 -180.0(9) . . 3_666 3_666 ?

loop_
  _diffrn_refln_index_h
  _diffrn_refln_index_k
  _diffrn_refln_index_l
  _diffrn_refln_intensity_net
  _diffrn_refln_intensity_u
 0 0 4 445.72 19.65
 0 0 7 -2.25 16.17
 0 0 9 10.03 15.03
 0 1 3 4290.94 27.39
 0 -1 3 4261.08 42.47
 0 -1 4 64.2 20.32
 0 -1 5 77.96 21.82
 0 1 5 93.4 14.89
 0 1 6 -7.04 15.31
 0 -1 6 11.87 21.03
 0 1 7 700.78 19.11
 0 1 8 1326.02 21.12
 0 1 9 9.03 14.49
 0 1 10 29.28 14.51
 0 -2 2 102.07 19.76
 0 -2 3 563.7 25.21
 0 2 3 603.76 7.91
 0 -2 4 3149.26 40.35
 0 2 4 3133.45 19.44
 0 2 5 885.47 14.74
 0 -2 5 946.62 28.2
 0 2 6 463.16 14.14
 0 -2 6 432.5 24.82
 0 2 7 340.78 14.68
 0 -2 7 361.25 23.64
 0 -2 8 16.67 19.46
 0 2 9 6.02 13.91
 0 2 10 15.55 14.65
 0 -3 0 1.41 8.13
 0 -3 2 15.28 19.21
 0 -3 3 598.25 26.12
 0 -3 4 23.08 24.6
 0 3 4 19.41 6.53
 0 3 5 209.51 9.27
 0 -3 5 228.44 26.28
 0 -3 6 518.36 27.24
 0 3 6 558.96 13.03
 0 -3 7 112.86 22.68
 0 3 7 126.29 12.83
 0 3 8 368.45 15.79
 0 3 10 57.33 18.25
 0 -4 0 631 12.86
 0 -4 1 88.61 14.95
 0 -4 -1 125.21 6.2
 0 -4 2 5821.07 44.53
 0 -4 3 3617.87 42.38
 0 -4 4 37.29 25.97
 0 -4 5 1776.37 37.9
 0 4 6 288.54 12.74
 0 -4 6 325.27 27.92
 0 4 7 -2.75 14.52
 0 4 8 46.49 18.31
 0 4 9 23.83 22.32
 0 -5 0 0.34 9.53
 0 -5 -1 502.37 9.56
 0 -5 2 869.21 24.04
 0 -5 3 5.05 23.41
 0 -5 4 155.89 27.28
 0 -5 5 3176.16 46.11
 0 -5 6 143.57 27.16
 0 -6 0 102.41 11.09
 0 -6 -1 381.16 10.02
 0 -6 1 375.28 15.59
 0 -6 2 71.33 17.84
 0 -6 3 252.43 23.45
 0 -6 5 99.07 27.3
 0 -7 0 -1.39 11.64
 0 -7 -1 184 10.66
 0 -7 1 252.49 14.86
 0 -7 2 385.75 19.15
 0 -7 3 169.97 20.97
 0 -7 4 41.6 23.21
 0 -8 0 3.51 11.59
 0 -8 1 81.69 14.67
 0 -8 3 164 19.88
 0 -9 1 -10.16 13.58
 0 -9 2 24.78 16.8
 1 0 1 0.27 2.78
 -1 0 -2 577.1 8.1
 1 0 2 548.59 8.21
 -1 0 -3 2.32 11.71
 1 0 3 0.74 6.59
 -1 0 -4 1175.91 36.48
 1 0 4 1159.27 15.21
 1 0 5 3.19 11.07
 1 0 6 9999 44.3
 1 0 7 -1.33 14.21
 1 0 9 -5.72 15.29
 1 0 10 37.19 16.26
 1 0 11 1.18 16.11
 -1 1 0 471.67 5.77
 -1 1 -1 1030.83 9.21
 1 -1 1 1038.47 9.27
 1 -1 2 280.26 7.4
 1 1 2 274.95 6.17
 -1 -1 -2 293.14 5.62
 -1 -1 -3 4616.24 25.33
 1 1 3 4611.56 21.13
 1 -1 3 4617.83 26.15
 1 1 4 152.17 9.37
 1 -1 4 166.24 11.69
 1 -1 5 32.5 12.92
 1 1 5 23.8 10.53
 1 1 6 156.3 12.97
 1 -1 6 162.99 15.64
 1 1 7 498.63 16.48
 1 1 8 0.65 15.61
 1 -1 8 7.53 15.74
 1 -1 9 62.19 16.13
 1 1 10 5.46 17.18
 1 -1 10 -10.88 16.14
 1 1 11 7.2 17.1
 -1 2 0 6706.54 21.81
 -1 2 -1 3043.35 20.07
 1 -2 1 3024.07 17.79
 1 -2 3 554.81 13.72
 1 -2 4 182.76 14.15
 1 2 4 158.44 9.26
 1 2 5 214.72 12.31
 1 -2 5 216.89 16.27
 1 -2 6 745.92 20.85
 1 2 7 0.86 14.75
 1 -2 7 14.95 16.9
 1 -2 8 13.21 16.96
 1 2 9 14.69 18.21
 1 2 10 12.78 19.84
 1 -2 10 37.74 17.3
 1 2 11 -6.73 19.03
 -1 3 8 0.26 15.41
 -1 3 1 1241.38 10.56
 1 -3 0 5327.8 21.62
 1 -3 1 21.48 8
 -1 3 -2 135.67 27.39
 1 -3 3 125.92 13.54
 1 -3 5 311.14 18.94
 1 -3 6 8.49 17.52
 1 -3 7 151.91 19.56
 1 -3 8 7.54 18.54
 1 3 8 1.58 18.6
 1 -3 9 99.44 19.51
 1 3 9 104.35 21.82
 1 3 10 -8.52 23.44
 -1 4 9 33.04 14.64
 -1 4 8 3.16 13.66
 -1 4 7 91.76 13.12
 -1 4 6 78.01 12.07
 -1 4 1 -3.28 14.43
 1 -4 0 555.24 10.95
 1 -4 1 3286.18 23.24
 1 -4 2 286.14 13.9
 1 -4 3 1841.51 24.66
 1 -4 4 2331.44 29.28
 1 -4 5 5.96 18.89
 1 -4 7 26.82 20.01
 1 -4 8 712.3 26.15
 -1 5 8 23.82 18.7
 1 -5 0 387.8 11.76
 -1 -5 -1 2968.71 25.86
 1 -5 2 247.49 15
 1 -5 3 30.35 16.68
 1 -5 4 610.49 22.99
 1 -5 5 812.28 26.53
 1 -5 6 6.78 21.72
 1 -5 7 32.36 22.76
 -1 -6 1 8.59 25.86
 1 -6 0 320.45 12.66
 -1 -6 0 299.18 18.83
 1 -6 1 370.35 15.51
 -1 -6 -1 327.94 10.42
 -1 -6 -2 14.64 5.49
 1 -6 2 49.71 16.55
 1 -6 3 187.71 18.9
 1 -6 4 230.8 21.64
 1 -6 5 153.3 23.39
 1 -6 6 32.1 24.07
 -1 -7 1 108.63 17.59
 1 -7 0 320.64 14.25
 1 -7 1 271.89 15.14
 1 -7 2 8.11 16.79
 1 -7 3 95.44 20.36
 1 -7 4 78.96 21.98
 1 -7 5 119.89 25.3
 -1 -8 1 81.67 14.89
 1 -8 0 20.78 14.53
 -1 -8 0 66.94 11.65
 1 -8 1 194.3 15.48
 1 -8 3 146.47 21.1
 1 -8 4 91.26 23.59
 1 -8 5 7.98 27.66
 1 -9 1 4.81 15.24
 1 -9 2 6.68 16.64
 1 -9 3 35.42 20.06
 1 -9 4 -10.23 22.28
 -2 0 -2 367.13 8.62
 2 0 3 -0.83 8.73
 -2 0 -3 -2.35 8.5
 -2 0 -4 2575.56 25.42
 2 0 4 2569 22.71
 -2 0 -5 3.92 24.1
 2 0 6 1824.38 25.89
 2 0 7 -2.08 17.38
 2 0 8 4.3 17.88
 2 0 9 2.65 18.55
 2 0 10 9.23 18.55
 -2 1 -1 6242.56 26.18
 2 -1 2 4032.18 23.7
 -2 -1 -2 4028.14 20.4
 -2 1 -3 -0.59 10.22
 -2 1 -4 1667.69 26.81
 2 -1 4 1622.07 21.26
 -2 -1 -4 1624.22 19.85
 2 1 4 1673.53 18.78
 -2 1 -5 2389.08 45.56
 2 -1 5 2442.34 27.08
 2 1 5 2442.43 23.91
 2 -1 6 119.16 16.13
 2 1 6 112.57 15.86
 2 1 7 66.84 17.15
 2 -1 8 67.52 18.57
 2 1 8 71.56 18.11
 2 -1 10 11.08 18.81
 2 1 10 11.28 19.35
 2 1 11 9.32 19.77
 -2 2 0 3208.88 18.49
 -2 2 -1 2486.7 18.95
 2 -2 1 2483.17 20.57
 -2 2 -2 659.78 13.46
 -2 2 -3 786.15 18.3
 -2 -2 -3 821.58 11.76
 2 -2 3 807.61 16.3
 2 -2 4 124.12 14.04
 -2 2 -5 27.13 39.73
 2 2 5 49.59 14.63
 -2 -2 -5 35.2 21.39
 2 -2 5 44.55 16.08
 2 -2 6 373.01 20.07
 2 2 6 320.83 18.21
 2 -2 7 353.17 20.86
 2 2 7 290.16 20.22
 2 -2 8 295.01 21.3
 2 -2 9 39.88 19.56
 2 2 9 16.12 22.37
 2 2 10 -3.08 23.9
 2 2 11 -7.63 24.52
 -2 3 -1 435.14 12.42
 2 -3 1 420.44 12.34
 -2 3 -2 1646.46 23.34
 2 -3 2 1656.04 19.54
 -2 3 -3 1518.41 31.32
 -2 -3 -3 1546.96 12.73
 2 -3 3 1557.3 22.56
 -2 -3 -4 820.18 13.14
 2 -3 5 217.52 18.86
 2 -3 6 661.6 22.73
 2 -3 7 62.24 19.34
 2 -3 8 90.59 21.16
 2 3 8 70.73 28.14
 2 3 9 -1.81 33.14
 -2 4 2 342.9 9.83
 -2 4 0 1044.4 17.24
 2 -4 2 748.19 17.37
 2 -4 3 2350.64 28.15
 2 -4 4 450.08 20.59
 -2 4 -4 310.08 58.6
 2 -4 5 5.79 19.12
 2 -4 7 713.87 27.08
 2 -4 8 71.26 22.69
 -2 5 3 100.07 10.46
 -2 5 1 4348.79 32.41
 -2 5 0 1357.64 29.93
 2 -5 0 1336.85 19.78
 -2 5 -1 19.31 30.04
 -2 5 -2 179.51 47.38
 2 -5 2 244.66 15.72
 2 -5 3 769.37 22.26
 2 -5 4 12.56 19.32
 2 -5 5 117.38 22.01
 2 -5 6 46.43 23.65
 2 -5 7 846.29 31.18
 -2 6 4 339.7 19.87
 -2 6 2 34.72 31.18
 -2 6 1 148.49 41.27
 -2 6 0 424.77 58.37
 2 -6 0 688.07 17.64
 2 -6 1 176.11 15.13
 2 -6 2 -4.52 15.19
 2 -6 4 -9.45 21.28
 2 -6 5 8.17 23.81
 2 -6 6 22.87 25.55
 2 -7 1 1.09 14.49
 2 -7 2 48.76 16.82
 -2 -7 -2 35.5 6.45
 2 -7 3 -8.37 18.77
 2 -7 5 28.62 24.28
 2 -8 2 27.52 17.94
 2 -8 3 30.02 19.45
 2 -8 4 15.24 22.23
 2 -9 2 -23.28 21.4
 2 -9 3 -10.51 20.88
 2 -10 2 -12.33 18.33
 -3 0 -3 3.86 10.87
 -3 0 -4 8562.08 42.54
 3 0 4 8584.27 44.89
 3 0 5 8.45 17.28
 -3 0 -5 7.14 18.3
 -3 0 -6 440.89 33.02
 3 0 6 456.06 21.45
 -3 0 -7 -22.93 53.11
 3 0 7 7.98 19.23
 3 0 8 71.88 20.57
 3 0 9 -0.69 20.7
 -3 1 -3 1516.4 19.95
 -3 -1 -3 1502.59 18.56
 3 -1 3 1483.52 22.08
 -3 1 -4 2670.63 28.65
 -3 -1 -4 2709.33 24.45
 3 -1 4 2715.85 27.26
 -3 1 -5 32.94 21.07
 3 -1 5 41.32 16.13
 3 1 6 6.13 20.67
 -3 1 -6 9.31 34.25
 -3 -1 -6 13.74 26.68
 3 -1 6 6.13 16.86
 -3 1 -7 349.97 64.07
 -3 -1 -7 287.69 50.98
 3 -1 7 370.25 22.1
 3 1 7 399.31 25.66
 3 1 8 73.36 24.08
 3 -1 8 98.04 19.86
 3 1 9 -5.28 22.77
 3 -1 9 14.83 20.07
 3 1 10 3.77 26.38
 -3 2 -2 0.26 10.76
 3 -2 2 1.57 11.4
 -3 2 -3 230.87 14.41
 3 -2 3 201.03 13.86
 -3 -2 -4 301.4 14.18
 3 -2 4 311.17 16.87
 -3 2 -5 282.84 28.95
 -3 -2 -5 252.3 16.36
 3 -2 5 246.97 18.48
 -3 2 -6 98.54 43.33
 -3 -2 -6 83.99 25.18
 3 -2 6 85.05 18.25
 3 -2 7 106.43 19.68
 3 2 10 -10.63 31.86
 -3 3 -1 3982.71 30.67
 -3 3 -2 260.77 14.45
 3 -3 2 233.26 15.86
 -3 3 -3 180.39 17.85
 3 -3 3 147.67 15.81
 3 -3 4 52.05 16.1
 -3 3 -4 70.55 23.6
 -3 -3 -4 69.07 11.75
 3 -3 5 35.49 17.63
 -3 3 -5 30.11 33.77
 -3 -3 -5 37.06 13.98
 -3 -3 -6 25.17 24.42
 3 -3 6 33.07 19.07
 3 -3 7 28.51 20.29
 3 -3 8 73.38 21.52
 -3 4 0 16.61 12.34
 -3 4 -2 3430.72 34.14
 -3 4 -3 217.71 23.7
 3 -4 3 199.05 17.25
 -3 4 -4 139.54 34.12
 -3 -4 -4 149.37 10.92
 -3 4 -5 22.79 50.3
 3 -4 5 12.37 19.22
 3 -4 6 460.46 24.08
 3 -4 7 197.23 23.21
 -3 5 2 237.62 13.65
 -3 5 1 4291.65 31.49
 -3 5 0 1.84 15.31
 -3 5 -1 353.13 22.73
 3 -5 2 48.23 15.61
 3 -5 3 4.01 17
 -3 5 -4 2.81 52.93
 3 -5 4 8.54 18.92
 -3 -5 -4 8.07 7.99
 3 -5 5 922.83 28.06
 3 -5 6 261.58 25.27
 -3 6 3 43.67 15.5
 -3 6 1 641.49 24.74
 -3 6 0 -0.98 26.2
 -3 6 -1 71.06 33.99
 -3 6 -2 34.08 43.81
 3 -6 2 37.95 19.03
 -3 6 -3 211.68 67.72
 -3 -6 -4 0.82 5.72
 3 -6 4 2.81 20.27
 3 -6 5 -1.1 24.05
 -3 7 5 15.37 26.45
 -3 7 3 43.85 36.57
 -3 7 2 361.48 43.35
 -3 7 1 1729.21 58.6
 -3 7 0 268.7 63.06
 -3 7 -1 279.73 82.15
 3 -7 2 134.7 21.35
 3 -7 3 20.85 20.16
 3 -7 4 16.91 22.7
 3 -8 2 8.59 19.65
 3 -8 3 7.53 22.86
 3 -9 3 14.22 23.89
 -4 0 -4 2.47 15.98
 -4 0 -5 -0.06 17.6
 -4 0 -7 -10.88 37.34
 4 0 7 4.57 23.82
 -4 0 -8 68.09 65.28
 4 0 8 46.34 25.5
 4 0 9 -7.26 26.91
 -4 1 -4 34.89 15.81
 -4 1 -5 53.35 20.32
 4 -1 5 46.03 19.09
 -4 -1 -5 51.1 16.94
 -4 1 -6 36.38 28.64
 -4 -1 -6 30.45 21.81
 -4 -1 -7 186.93 35.62
 -4 1 -7 203.53 42.78
 4 -1 7 188.21 26.13
 -4 -1 -8 24.96 60.33
 4 -1 8 9.21 25.47
 -4 2 -3 819.92 21.34
 -4 2 -4 541.86 21.04
 4 -2 4 508.7 22.24
 -4 2 -5 78.32 22.82
 4 -2 5 66.04 21.28
 -4 -2 -5 58.44 16.19
 -4 -2 -6 343.69 22.84
 4 -2 6 338.81 24.84
 -4 2 -7 -17.68 51.91
 -4 -2 -7 -17.81 35.32
 4 -2 7 0.25 21.26
 4 -2 8 6.84 21.66
 -4 3 -2 546.6 18.97
 -4 3 -3 44.2 16.2
 -4 3 -4 341.04 22.6
 4 -3 5 376.81 24.43
 -4 3 -6 113.4 41.56
 -4 -3 -6 79.39 19.24
 4 -3 6 93.74 21.83
 -4 -3 -7 279.68 33.42
 4 -3 7 164.91 25.23
 -4 4 -1 -2.16 14.73
 -4 4 -2 130.53 16.96
 -4 4 -3 5.96 20.06
 -4 4 -4 93.8 26.9
 4 -4 4 68.92 22.11
 -4 4 -5 153.93 37.5
 4 -4 6 -2.63 22.74
 -4 -4 -7 214.38 40.15
 -4 5 -1 7.69 17.18
 -4 5 -2 80.78 21.85
 4 -5 3 2.67 19.95
 -4 5 -4 54.32 36.02
 4 -5 4 22.12 22.76
 4 -5 5 1120.57 30.41
 -4 6 1 225.81 18.92
 -4 6 -1 898.69 30.58
 -4 6 -2 171.47 31.85
 -4 6 -3 -3.08 39.17
 4 -6 3 2.05 21.09
 4 -6 5 25.85 25.2
 -4 7 2 1227.8 32.2
 -4 7 1 69.2 30
 -4 7 0 75.49 36
 -4 7 -1 59.8 41.87
 -4 7 -2 3.25 52.01
 -4 7 -3 24.91 69.8
 4 -7 3 4.23 22.87
 4 -7 4 -1.82 26.79
 -4 8 2 461.07 72.46
 -4 8 1 481.4 75.35
 -4 8 0 72.82 87.9
 -4 8 -1 -39.66 104.09
 -5 0 -7 10.17 33.74
 -5 1 -6 235.45 28.44
 -5 -1 -7 6.18 31.66
 -5 2 -5 216.8 24.61
 -5 2 -6 189.98 29.65
 -5 -2 -8 65.06 43.91
 -5 4 -4 -32.61 23.75
 -5 5 -3 1014.45 31.14
 -5 6 -2 93.13 25.76
 -5 7 -1 25.08 29.06
 -5 7 -2 13.44 36.85
 -5 8 -1 38.8 53.24

_iucr_refine_fcf_details
;
data_Naphthalene_09.9GPa_IAM
_computing_structure_refinement   'olex2.refine 1.5 (Bourhis et al., 2015)'
_shelx_refln_list_code            4
loop_
  _space_group_symop_id
  _space_group_symop_operation_xyz
  1  x,y,z
  2  -x,y+1/2,-z+1/2
  3  -x,-y,-z
  4  x,-y-1/2,z-1/2

_space_group_crystal_system       monoclinic
_space_group_IT_number            14
_space_group_name_H-M_alt         'P 1 21/c 1'
_space_group_name_Hall            '-P 2ybc'
_symmetry_space_group_name_H-M    'P 1 21/c 1'
_symmetry_space_group_name_Hall   '-P 2ybc'
_symmetry_Int_Tables_number       14
_cell_length_a                    6.790(8)
_cell_length_b                    5.3738(8)
_cell_length_c                    6.959(3)
_cell_angle_alpha                 90
_cell_angle_beta                  109.22(9)
_cell_angle_gamma                 90
_cell_volume                      239.8(3)
loop_
  _refln_index_h
  _refln_index_k
  _refln_index_l
  _refln_F_squared_calc
  _refln_F_squared_meas
  _refln_F_squared_sigma
  _refln_F_squared_weight
  _refln_observed_status
-4 6 1 7.762 9.747 0.817 36.884 o
-4 7 1 3.595 2.987 1.295 50.479 o
-4 7 2 42.186 52.997 1.390 1.596 o
-3 5 1 137.844 185.245 1.359 0.146 o
-3 5 2 8.872 10.257 0.589 34.906 o
-3 6 1 16.703 27.689 1.068 7.613 o
-3 6 3 2.067 1.885 0.669 179.725 o
-3 7 2 10.270 15.603 1.871 13.080 o
-3 7 3 0.439 1.893 1.579 40.437 o
-3 7 5 0.366 0.663 1.142 77.701 o
-2 4 2 11.378 14.801 0.424 21.197 o
-2 5 1 137.075 187.711 1.399 0.145 o
-2 5 3 3.176 4.319 0.451 176.408 o
-2 6 1 7.413 6.409 1.781 21.884 o
-2 6 2 1.001 1.499 1.346 54.969 o
-2 6 4 10.272 14.663 0.858 21.218 o
-1 3 1 29.957 53.583 0.456 2.400 o
-1 3 8 0.014 0.011 0.665 230.030 o
-1 4 1 0.271 -0.142 0.623 261.688 o
-1 4 6 3.175 3.367 0.521 175.247 o
-1 4 7 3.079 3.961 0.566 155.107 o
-1 4 8 0.140 0.136 0.590 292.269 o
-1 4 9 2.257 1.426 0.632 197.639 o
-1 5 8 0.408 1.028 0.807 153.585 o
-1 6 1 0.141 0.371 1.116 81.593 o
-1 7 1 4.679 4.689 0.759 83.217 o
-1 8 1 4.539 3.525 0.643 109.022 o
0 0 4 14.219 19.239 0.848 12.462 o
0 1 3 242.275 184.837 0.994 0.069 o
0 1 4 3.573 2.771 0.877 93.247 o
0 1 5 5.112 3.845 0.531 109.389 o
0 1 6 0.243 0.040 0.534 355.434 o
0 1 7 29.237 30.248 0.825 3.845 o
0 1 8 64.889 57.236 0.912 0.882 o
0 1 9 0.964 0.390 0.625 248.976 o
0 2 2 3.406 4.406 0.853 89.293 o
0 2 3 23.134 25.915 0.865 5.712 o
0 2 4 160.402 135.381 0.756 0.149 o
0 2 5 48.757 38.817 1.320 1.625 o
0 2 6 19.848 19.684 0.662 8.489 o
0 2 7 14.072 14.966 0.538 15.956 o
0 2 8 0.699 0.720 0.840 141.304 o
0 2 9 0.414 0.260 0.600 279.320 o
0 2 10 0.369 0.671 0.632 250.439 o
0 3 2 3.926 0.660 0.829 110.043 o
0 3 3 19.422 25.823 1.127 6.798 o
0 3 4 1.121 0.871 0.272 960.418 o
0 3 5 9.296 9.141 0.409 37.880 o
0 3 6 18.890 23.820 0.876 7.711 o
0 3 7 5.944 5.322 0.482 84.624 o
0 3 8 13.977 15.904 0.682 15.041 o
0 4 0 31.867 27.236 0.555 3.712 o
0 4 1 5.857 5.233 0.790 65.035 o
0 4 2 219.365 251.260 1.922 0.065 o
0 4 3 128.148 156.162 1.829 0.182 o
0 4 4 2.024 1.610 1.121 74.757 o
0 4 5 58.785 76.675 1.636 0.806 o
0 4 6 12.464 12.756 0.793 19.273 o
0 4 7 0.105 -0.119 0.627 259.001 o
0 4 8 1.167 2.007 0.790 148.288 o
0 4 9 2.589 1.029 0.963 96.521 o
0 5 1 19.077 21.684 0.413 8.551 o
0 5 2 34.391 37.519 1.038 2.671 o
0 5 3 0.249 0.218 1.010 99.512 o
0 5 4 5.630 6.729 1.178 41.595 o
0 5 5 95.250 137.096 1.990 0.286 o
0 5 6 5.748 6.197 1.172 42.408 o
0 6 0 3.529 4.420 0.479 154.009 o
0 6 1 18.966 16.379 0.364 10.389 o
0 6 2 2.735 3.079 0.770 122.265 o
0 6 3 7.985 10.896 1.012 30.029 o
0 6 5 3.666 4.276 1.178 55.611 o
0 7 1 10.606 9.166 1.478 19.541 o
0 7 2 18.837 16.651 0.827 9.831 o
0 7 3 7.648 7.337 0.905 40.748 o
0 7 4 0.532 1.796 1.002 98.764 o
0 8 0 0.031 0.152 0.500 406.412 o
0 8 1 4.455 3.526 0.633 112.132 o
0 8 3 8.274 7.079 0.858 39.677 o
1 0 2 33.817 24.319 0.615 3.624 o
1 0 4 58.306 50.146 0.606 1.113 o
1 0 6 438.870 431.597 1.912 0.018 o
1 0 10 3.412 1.605 0.702 140.310 o
1 1 0 19.927 20.359 0.249 8.524 o
1 1 1 54.952 44.659 0.282 1.299 o
1 1 2 13.487 12.259 0.223 19.983 o
1 1 3 219.258 199.188 0.595 0.076 o
1 1 4 6.538 6.819 0.316 72.893 o
1 1 5 0.909 1.196 0.352 661.393 o
1 1 6 6.105 6.867 0.431 73.861 o
1 1 7 20.771 21.523 0.711 7.519 o
1 1 8 0.042 0.176 0.478 444.235 o
1 1 9 2.733 2.684 0.696 144.902 o
1 2 0 259.428 289.481 0.941 0.048 o
1 2 1 142.343 130.898 0.575 0.180 o
1 2 3 22.300 23.948 0.592 6.464 o
1 2 4 8.010 7.186 0.525 49.895 o
1 2 5 9.199 9.302 0.424 37.785 o
1 2 6 32.005 32.197 0.900 3.269 o
1 2 7 0.301 0.321 0.480 437.044 o
1 2 8 0.464 0.570 0.732 187.340 o
1 2 9 0.675 0.634 0.786 161.364 o
1 3 0 202.213 229.969 0.933 0.077 o
1 3 1 0.977 0.927 0.345 694.967 o
1 3 2 5.482 5.856 1.182 43.780 o
1 3 3 7.188 5.435 0.584 62.534 o
1 3 5 10.183 13.430 0.818 23.077 o
1 3 6 0.404 0.366 0.756 176.567 o
1 3 7 5.578 6.557 0.844 58.467 o
1 3 8 0.196 0.197 0.567 315.696 o
1 3 9 7.163 4.389 0.628 66.022 o
1 4 0 28.157 23.966 0.473 4.770 o
1 4 1 139.663 141.845 1.003 0.175 o
1 4 2 11.485 12.351 0.600 22.884 o
1 4 3 74.709 79.487 1.064 0.589 o
1 4 4 91.182 100.634 1.264 0.386 o
1 4 5 0.010 0.257 0.815 153.026 o
1 4 7 0.328 1.158 0.864 134.484 o
1 4 8 31.452 30.746 1.129 3.392 o
1 5 0 15.745 16.739 0.508 12.918 o
1 5 1 160.843 128.141 1.116 0.153 o
1 5 2 11.663 10.683 0.647 24.184 o
1 5 3 1.474 1.310 0.720 176.155 o
1 5 4 23.885 26.351 0.992 5.361 o
1 5 5 31.595 35.061 1.145 3.090 o
1 5 6 0.065 0.293 0.938 115.714 o
1 5 7 0.481 1.397 0.982 103.497 o
1 6 0 14.682 13.559 0.459 16.292 o
1 6 1 12.732 14.773 0.915 16.570 o
1 6 2 1.427 1.009 0.757 163.681 o
1 6 3 5.867 8.102 0.816 52.069 o
1 6 4 7.375 9.962 0.934 35.423 o
1 6 5 5.611 6.617 1.010 49.357 o
1 6 6 1.010 1.386 1.039 91.079 o
1 7 0 18.676 13.840 0.615 11.353 o
1 7 1 11.103 11.736 0.654 24.224 o
1 7 2 0.242 0.350 0.725 192.938 o
1 7 3 4.607 4.120 0.879 75.119 o
1 7 4 3.805 3.408 0.949 78.415 o
1 7 5 6.827 5.175 1.092 43.233 o
1 8 0 4.308 2.301 0.996 73.591 o
1 8 3 8.880 6.322 0.911 37.285 o
2 0 2 11.692 15.847 0.372 19.644 o
2 0 4 128.658 111.014 0.731 0.229 o
2 0 6 74.812 78.748 1.118 0.591 o
2 0 8 0.035 0.186 0.772 170.806 o
2 1 1 366.859 269.454 1.130 0.031 o
2 1 2 229.248 173.945 0.667 0.078 o
2 1 3 0.007 -0.025 0.441 522.988 o
2 1 4 76.320 71.063 0.591 0.619 o
2 1 5 91.513 105.121 0.720 0.373 o
2 1 6 3.938 5.003 0.488 130.197 o
2 1 7 2.676 2.885 0.740 132.135 o
2 1 8 3.201 3.006 0.560 168.722 o
2 2 0 165.622 138.508 0.798 0.141 o
2 2 1 133.961 107.266 0.602 0.221 o
2 2 2 30.169 28.479 0.581 3.887 o
2 2 3 43.335 34.984 0.390 2.092 o
2 2 4 6.646 5.358 0.606 67.541 o
2 2 5 1.959 1.824 0.405 374.110 o
2 2 6 14.164 14.950 1.126 13.745 o
2 2 7 12.953 13.975 1.360 14.416 o
2 2 8 12.499 12.734 0.919 18.472 o
2 2 9 1.581 1.243 0.636 217.671 o
2 3 1 21.919 18.468 0.378 7.913 o
2 3 2 87.108 71.311 0.647 0.514 o
2 3 3 65.287 66.735 0.451 0.797 o
2 3 4 34.251 35.402 0.567 2.851 o
2 3 5 7.930 9.389 0.814 36.991 o
2 3 6 21.024 28.557 0.981 5.885 o
2 3 7 2.448 2.687 0.835 114.964 o
2 3 8 4.039 3.614 0.730 103.771 o
2 4 0 43.832 45.081 0.744 1.746 o
2 4 2 34.426 32.295 0.750 2.986 o
2 4 3 86.050 101.463 1.215 0.413 o
2 4 4 17.294 18.953 3.021 5.495 o
2 4 5 0.834 0.250 0.825 146.824 o
2 4 7 22.587 30.814 1.169 5.018 o
2 4 8 5.147 3.076 0.979 65.880 o
2 5 0 55.787 57.980 0.712 1.075 o
2 5 1 0.155 0.833 1.297 60.380 o
2 5 2 9.908 10.350 1.406 20.525 o
2 5 3 31.796 33.209 0.961 3.218 o
2 5 4 0.614 0.542 0.834 144.219 o
2 5 5 4.620 5.067 0.950 64.697 o
2 5 6 2.000 2.004 1.021 87.724 o
2 5 7 26.568 36.529 1.346 3.615 o
2 6 0 33.738 29.093 5.683 1.619 o
2 6 1 9.501 7.602 0.653 37.075 o
2 6 2 0.045 -0.195 0.656 236.729 o
2 6 4 1.316 -0.408 0.919 117.467 o
2 6 5 0.002 0.353 1.028 96.317 o
2 6 6 1.484 0.987 1.103 80.296 o
2 7 1 0.049 0.047 0.625 260.125 o
2 7 2 2.845 1.631 0.286 395.240 o
2 7 3 0.036 -0.361 0.810 155.044 o
2 8 2 2.637 1.188 0.774 138.192 o
3 0 4 350.667 370.027 1.333 0.027 o
3 0 6 19.484 19.496 0.776 8.624 o
3 0 8 3.211 3.103 0.888 93.749 o
3 1 3 67.326 64.837 0.500 0.779 o
3 1 4 117.692 116.560 0.663 0.251 o
3 1 5 1.090 1.627 0.553 288.236 o
3 1 6 0.508 0.358 0.479 431.682 o
3 1 7 13.916 16.168 0.876 14.314 o
3 1 8 4.336 3.872 0.661 106.806 o
3 2 2 0.013 0.039 0.338 892.032 o
3 2 3 11.970 9.341 0.644 25.171 o
3 2 4 12.087 13.188 0.469 21.235 o
3 2 5 10.233 11.029 0.487 29.186 o
3 2 6 3.419 3.746 0.604 139.133 o
3 2 7 3.084 4.594 0.849 92.440 o
3 3 1 185.528 171.910 1.324 0.105 o
3 3 2 9.578 10.750 0.594 31.005 o
3 3 3 6.742 7.065 0.706 54.075 o
3 3 4 3.081 2.813 0.380 249.183 o
3 3 5 1.413 1.519 0.450 385.302 o
3 3 6 2.192 1.278 0.649 193.515 o
3 3 7 1.015 1.231 0.876 126.921 o
3 3 8 3.838 3.167 0.929 81.551 o
3 4 0 1.144 0.717 0.533 324.842 o
3 4 2 144.264 148.083 1.474 0.162 o
3 4 3 9.478 8.887 0.602 35.067 o
3 4 4 6.859 6.410 0.449 66.562 o
3 4 5 0.859 0.658 0.775 164.396 o
3 4 6 17.509 19.875 1.039 9.292 o
3 4 7 9.222 8.513 1.002 30.071 o
3 5 0 0.002 0.079 0.661 233.036 o
3 5 1 12.238 15.242 0.981 16.600 o
3 5 2 2.450 2.082 0.674 165.832 o
3 5 3 0.062 0.173 0.734 188.914 o
3 5 4 0.464 0.332 0.315 976.522 o
3 5 5 35.585 39.833 1.211 2.433 o
3 5 6 11.464 11.291 1.091 20.249 o
3 6 0 0.197 -0.042 1.131 79.546 o
3 6 1 2.398 3.067 1.467 43.215 o
3 6 2 2.544 1.587 0.753 142.618 o
3 6 3 9.952 9.137 2.923 9.001 o
3 6 4 0.076 0.054 0.238 1798.100 o
3 6 5 0.000 -0.047 1.038 94.442 o
3 7 0 6.107 11.598 2.722 10.983 o
3 7 1 15.447 12.074 3.546 5.465 o
3 7 3 2.364 0.900 0.870 118.203 o
3 7 4 2.172 0.730 0.980 97.447 o
4 0 4 0.019 0.107 0.690 213.884 o
4 0 8 2.415 2.264 1.025 83.699 o
4 1 4 1.422 1.506 0.682 192.857 o
4 1 5 2.805 2.164 0.464 246.198 o
4 1 6 1.369 1.425 0.749 164.758 o
4 1 7 7.672 8.246 0.816 40.891 o
4 1 8 0.887 0.599 1.013 97.460 o
4 2 3 39.533 35.391 0.921 2.325 o
4 2 4 22.276 22.735 0.716 6.632 o
4 2 5 2.990 2.863 0.484 207.394 o
4 2 6 15.239 14.739 0.726 14.086 o
4 2 7 0.003 -0.380 0.742 184.916 o
4 2 8 0.007 0.295 0.935 116.392 o
4 3 2 22.486 23.593 0.819 6.332 o
4 3 3 1.974 1.908 0.699 169.259 o
4 3 4 15.546 14.721 0.976 13.002 o
4 3 5 15.619 16.265 1.054 11.966 o
4 3 6 3.638 3.898 0.589 134.717 o
4 3 7 10.855 9.553 2.477 10.899 o
4 4 1 0.467 -0.093 0.636 249.992 o
4 4 2 6.040 5.634 0.732 65.072 o
4 4 3 0.077 0.257 0.866 135.647 o
4 4 4 4.072 3.489 0.737 103.113 o
4 4 5 4.545 6.644 1.619 29.663 o
4 4 6 0.010 -0.114 0.982 105.636 o
4 4 7 11.043 9.253 1.733 16.359 o
4 5 1 0.120 0.332 0.742 184.715 o
4 5 2 2.666 3.487 0.943 88.937 o
4 5 3 0.001 0.115 0.861 137.241 o
4 5 4 1.293 1.493 0.831 136.742 o
4 5 5 54.261 48.368 1.313 1.236 o
4 6 1 35.511 38.791 1.320 2.467 o
4 6 2 7.669 7.401 1.375 28.395 o
4 6 3 0.000 0.011 0.802 158.415 o
4 7 0 1.797 3.258 1.554 39.625 o
4 7 1 1.568 2.581 1.807 30.171 o
4 7 2 0.718 0.140 2.245 20.161 o
4 7 3 0.005 0.403 0.938 115.578 o
5 1 6 6.262 10.163 1.228 31.871 o
5 1 7 0.044 0.267 1.367 54.485 o
5 2 5 9.511 9.358 1.062 27.017 o
5 2 6 7.071 8.200 1.280 31.091 o
5 4 4 0.083 -1.408 1.025 96.835 o
5 5 3 39.503 43.788 1.344 1.988 o
5 6 2 4.653 4.020 1.112 55.976 o
5 7 1 0.427 1.083 1.254 64.184 o
;
_iucr_refine_instructions_details
;
TITL Naphthalene_09.9GPa_IAM_a.res in P2(1)/c
REM Old TITL Naphthalene_09.9GPa_IAM_a.res in P2(1)/c
REM SHELXT solution in P2(1)/c
REM R1 0.161, Rweak 0.786, Alpha 0.137, Orientation as input
REM Formula found by SHELXT: C5
CELL 0.3738 6.7903 5.3738 6.9592 90 109.218 90
ZERR 2 0.0082 0.0008 0.0029 0 0.09 0
LATT 1
SYMM -X,0.5+Y,0.5-Z
SFAC C H
DISP C -0.0004 0.0004 4.7227
DISP H 0 0 0.5914
UNIT 20 16
ISOR 0.008 0.016 C5

L.S. 30
PLAN  5
CONF
BOND $H
list 4
MORE -1
fmap 2
ACTA
SHEL 999 0.63
OMIT -3 7 1
OMIT 0 1 10
OMIT 1 8 1
OMIT 3 7 2
WGHT 0.17171 0
FVAR 4.813369
REM <olex2.extras>
REM <HklSrc "%.\\Naphthalene_09.9GPa_IAM.hkl">
REM </olex2.extras>

C1    1     0.41759  0.77881  0.34235  11.00000  0.02200  0.01560  0.02087 =
 0.00005  0.01027  0.00007
AFIX 43
H1    2     0.46624  0.93833  0.33195  11.00000 -1.20000
AFIX 0
C2    1     0.22839  0.70902  0.21521  11.00000  0.02086  0.02139  0.02523 =
 0.00311  0.00503 -0.00121
AFIX 43
H2    2     0.15074  0.81667  0.11392  11.00000 -1.20000
AFIX 0
C3    1     0.15045  0.47482  0.23686  11.00000  0.01939  0.02115  0.02594 =
 -0.00042  0.00383  0.00006
AFIX 43
H3    2     0.01980  0.42670  0.15031  11.00000 -1.20000
AFIX 0
C4    1     0.26324  0.31724  0.38260  11.00000  0.02116  0.01883  0.02302 =
 -0.00068  0.00743 -0.00080
AFIX 43
H4    2     0.20867  0.16216  0.39657  11.00000 -1.20000
AFIX 0
C5    1     0.45896  0.38346  0.51145  11.00000  0.00897  0.01789  0.02185 =
 0.00185  0.00988 -0.00216
HKLF 4

END
Q1 1 0.375 0.388889 0.333333 11 0.05 0.2
Q2 1 0.291667 0.722222 0.333333 11 0.05 0.18
Q3 1 0.583333 0.888889 0.416667 11 0.05 0.18
Q4 1 -0.166667 0.277778 0.083333 11 0.05 0.17
Q5 1 0.125 1 0.166667 11 0.05 0.16

  REM The information below was added by Olex2.
  REM
  REM R1 = 0.0768 for 210 Fo > 4sig(Fo) and 0.0936 for all 290 data
  REM 46 parameters refined using 6 restraints
  REM Highest difference peak 0.2030, deepest hole -0.3383
  REM Mean Shift 0.0002, Max Shift 0.0006.

  REM +++ Tabular Listing of Refinement Information +++
  REM R1_all = 0.0936
  REM R1_gt = 0.0768
  REM wR_ref = 0.2102
  REM GOOF = 0.9949
  REM Shift_max = 0.0006
  REM Shift_mean = 0.0002
  REM Reflections_all = 290
  REM Reflections_gt = 210
  REM Parameters = 46
  REM Hole = -0.3383
  REM Peak = 0.2030
  REM Flack = n/a

  
;
loop_
  _axis.id
  _axis.type
  _axis.equipment
  _axis.parity
  _axis.depends_on
  _axis.zero
  _axis.vector[1]
  _axis.vector[2]
  _axis.vector[3]
 source . source . . . 0.99988564 0.00000000 -0.01512323
 omega rotation goniometer -1 . 0.00000000 0.00000000 0.00000000 1.00000000
 kappa rotation goniometer -1 omega 0.00000000 -0.76604444 0.00000000 0.64278761
 phi rotation goniometer -1 kappa . 0.00000000 0.00000000 1.00000000
 theta rotation goniometer -1 . -0.88208000 0.00000000 0.00000000 1.00000000
 matrixX general general . phi . 1.00000000 0.00000000 0.00000000
 matrixY general general . phi . 0.00000000 1.00000000 0.00000000
 matrixZ general general . phi . 0.00000000 0.00000000 1.00000000
 dacX translation general . phi . 0.00000000 1.00000000 0.00000000
 dacY translation general . phi . -1.00000000 0.00000000 0.00000000
 dacZ translation general . phi . 0.00000000 0.00000000 1.00000000

_olex2_submission_special_instructions  'No special instructions were received'
_oxdiff_exptl_absorpt_empirical_details
;
Empirical correction (ABSPACK) includes:
- Absorption correction using spherical harmonics
- Frame scaling
;
_oxdiff_exptl_absorpt_empirical_full_max  3.980
_oxdiff_exptl_absorpt_empirical_full_min  0.532
loop_
  _restr_U_iso_atom_site_label
  _restr_U_iso_weight_param
 C5 0.0160

# start Validation Reply Form
_vrf_PLAT029_Naphthalene_09.9GPa_IAM
;
PROBLEM: _diffrn_measured_fraction_theta_full value Low .      0.341 Why?  
RESPONSE: This measurement was performed at high pressure which, due to the high pressure apparatus, limits the theta range. Indeed, the diamond anvil cell metallic body typically shadows more than 60% of the reflections.
;
_vrf_PLAT088_Naphthalene_09.9GPa_IAM
;
PROBLEM: Poor Data / Parameter Ratio ....................       6.30 Note  
RESPONSE: This measurement was performed at high pressure which, due to the high pressure apparatus, limits the theta range. Indeed, the diamond anvil cell metallic body typically shadows more than 60% of the reflections.
;
_vrf_PLAT149_Naphthalene_09.9GPa_IAM
;
PROBLEM: s.u. on the   beta    Angle is Too Large .......       0.09 Degree
RESPONSE: Large errors due to low completeness.
;
_vrf_PLAT411_Naphthalene_09.9GPa_IAM
;
PROBLEM: Short Inter H...H Contact  H3       ..H4       .       1.95 Ang.  
RESPONSE: H atoms are close to each other at high pressure.
;
_vrf_PLAT911_Naphthalene_09.9GPa_IAM
;
PROBLEM: Missing FCF Refl Between Thmin & STh/L=    0.600        225 Report
RESPONSE: This measurement was performed at high pressure which, due to the high pressure apparatus, limits the theta range. Indeed, the diamond anvil cell metallic body typically shadows more than 60% of the reflections.
;
# end Validation Reply Form

data_Naphthalene_10.8GPa_IAM
_audit_creation_date               2024-11-08
_audit_creation_method
;
Olex2 1.5
(compiled 2024.02.16 svn.r378c4104 for OlexSys, GUI svn.r6928)
;
_audit_contact_author_address      ?
_audit_contact_author_email        ?
_audit_contact_author_name         ''
_audit_contact_author_phone        ?
_publ_contact_author_id_orcid      ?
_publ_section_references
;
Bourhis, L.J., Dolomanov, O.V., Gildea, R.J., Howard, J.A.K., Puschmann, H.
 (2015). Acta Cryst. A71, 59-75.

Dolomanov, O.V., Bourhis, L.J., Gildea, R.J, Howard, J.A.K. & Puschmann, H.
 (2009), J. Appl. Cryst. 42, 339-341.

Kleemiss, F., Dolomanov, O.V., Bodensteiner, M., Peyerimhoff, N., Midgley, L.,
Bourhis, L.J., Genoni, A., Malaspina, L.A., Jayatilaka, D., Spencer, J.L.,
White, F., Grundkoetter-Stock, B., Steinhauer, S., Lentz, D., Puschmann, H.,
Grabowsky, S. (2021), Chem. Sci., 12, 1675-1692.
;
_chemical_formula_moiety           'C10 H8'
_chemical_formula_sum              'C10 H8'
_chemical_formula_weight           128.175
loop_
  _atom_type_symbol
  _atom_type_scat_dispersion_real
  _atom_type_scat_dispersion_imag
  _atom_type_scat_source
  _atom_type_scat_dispersion_source
 C -0.00040 0.00040 'NoSpherA2: Chem.Sci. 2021, DOI:10.1039/D0SC05526C'
 'Brennan, Cowan, Rev. Sci. Instrum., 1992, 63, 850'
 H 0.00000 0.00000 'NoSpherA2: Chem.Sci. 2021, DOI:10.1039/D0SC05526C'
 'Brennan, Cowan, Rev. Sci. Instrum., 1992, 63, 850'

_space_group_crystal_system        'monoclinic'
_space_group_IT_number             14
_space_group_name_H-M_alt          'P 1 21/c 1'
_space_group_name_Hall             '-P 2ybc'
loop_
  _space_group_symop_id
  _space_group_symop_operation_xyz
 1 x,y,z
 2 -x,y+1/2,-z+1/2
 3 -x,-y,-z
 4 x,-y-1/2,z-1/2

_symmetry_Int_Tables_number        14
_cell_length_a                     6.779(14)
_cell_length_b                     5.3433(8)
_cell_length_c                     6.901(3)
_cell_angle_alpha                  90
_cell_angle_beta                   109.04(13)
_cell_angle_gamma                  90
_cell_volume                       236.3(5)
_cell_formula_units_Z              2
_cell_measurement_reflns_used      143
_cell_measurement_theta_max        19.1890
_cell_measurement_temperature           293(2)
_cell_measurement_theta_min        2.5670
_exptl_absorpt_coefficient_mu      0.044
_exptl_absorpt_correction_T_max    1.00000
_exptl_absorpt_correction_T_min    0.39337
_exptl_absorpt_correction_type     multi-scan
_exptl_absorpt_process_details
;
CrysAlisPro 1.171.42.49 (Rigaku Oxford Diffraction, 2022)
Empirical absorption correction using spherical harmonics,
implemented in SCALE3 ABSPACK scaling algorithm.
;
_exptl_crystal_density_diffrn      1.802
_exptl_crystal_colour                   'clear colourless'
_exptl_crystal_colour_lustre            clear
_exptl_crystal_colour_primary           colourless
_exptl_crystal_size_max                 0.013
_exptl_crystal_size_mid                 0.012
_exptl_crystal_size_min                 0.012
_exptl_crystal_description              block
_exptl_crystal_F_000               135.992
_diffrn_reflns_av_R_equivalents    0.0353
_diffrn_reflns_av_unetI/netI       0.0416
_diffrn_reflns_Laue_measured_fraction_full  0.3005
_diffrn_reflns_Laue_measured_fraction_max  0.1794
_diffrn_reflns_limit_h_max         4
_diffrn_reflns_limit_h_min         -5
_diffrn_reflns_limit_k_max         9
_diffrn_reflns_limit_k_min         -10
_diffrn_reflns_limit_l_max         12
_diffrn_reflns_limit_l_min         -10
_diffrn_reflns_number              492
_diffrn_ambient_temperature             293(2)
_diffrn_reflns_point_group_measured_fraction_full  0.3005
_diffrn_reflns_point_group_measured_fraction_max  0.1794
_diffrn_reflns_theta_full          12.9605
_diffrn_reflns_theta_max           21.24
_diffrn_reflns_theta_min           2.61
_diffrn_detector                   'Hybrid Pixel Array Detector'
_diffrn_detector_area_resol_mean   13.3333
_diffrn_measured_fraction_theta_full  0.3005
_diffrn_measured_fraction_theta_max  0.1794
_diffrn_measurement_details
;
List of Runs (angles in degrees, time in seconds):

  # Type    Start    End  Width  t~exp~   \w     \q     \k     \f   Frames
--------------------------------------------------------------------------
  1  \w    -32.00  32.00   0.50    1.00    --    0.00   0.00   0.00  128
;
_diffrn_measurement_device         'abstract diffractometer'
_diffrn_measurement_device_type   
 'esperanto-CrysAlisPro-abstract goniometer imported esperanto images'
_diffrn_measurement_method         '\w scans'
_diffrn_orient_matrix_axis[1]      matrixX
_diffrn_orient_matrix_axis[2]      matrixY
_diffrn_orient_matrix_axis[3]      matrixZ
_diffrn_orient_matrix_type        
 'CrysAlisPro convention (1999,Acta A55,543-557)'
_diffrn_orient_matrix_UB_11        -0.0484818000
_diffrn_orient_matrix_UB_12        -0.0101449000
_diffrn_orient_matrix_UB_13        0.0145449000
_diffrn_orient_matrix_UB_21        -0.0309667000
_diffrn_orient_matrix_UB_22        0.0363177000
_diffrn_orient_matrix_UB_23        -0.0458778000
_diffrn_orient_matrix_UB_31        -0.0112172000
_diffrn_orient_matrix_UB_32        -0.0586230000
_diffrn_orient_matrix_UB_33        -0.0306283000
_diffrn_radiation_monochromator    synchrotron
_diffrn_radiation_probe            x-ray
_diffrn_radiation_type             synchrotron
_diffrn_radiation_wavelength       0.37380
_diffrn_source                     synchrotron
_reflns_Friedel_coverage           0.0
_reflns_limit_h_max                5
_reflns_limit_h_min                -4
_reflns_limit_k_max                10
_reflns_limit_k_min                0
_reflns_limit_l_max                12
_reflns_limit_l_min                0
_reflns_number_gt                  209
_reflns_number_total               324
_reflns_threshold_expression       I>=2u(I)
_computing_cell_refinement         'CrysAlisPro 1.171.42.49 (Rigaku OD, 2022)'
_computing_data_collection         'CrysAlisPro 1.171.42.49 (Rigaku OD, 2022)'
_computing_data_reduction          'CrysAlisPro 1.171.42.49 (Rigaku OD, 2022)'
_computing_molecular_graphics      'Olex2 1.5 (Dolomanov et al., 2009)'
_computing_publication_material    'Olex2 1.5 (Dolomanov et al., 2009)'
_computing_structure_refinement    'olex2.refine 1.5 (Bourhis et al., 2015)'
_computing_structure_solution      'SHELXT 2014/5 (Sheldrick, 2014)'
_refine_diff_density_max           0.2837
_refine_diff_density_min           -0.2849
_refine_diff_density_rms           0.0816
_refine_ls_d_res_high              0.5160
_refine_ls_d_res_low               4.1038
_refine_ls_goodness_of_fit_ref     0.9272
_refine_ls_hydrogen_treatment      constr
_refine_ls_matrix_type             full
_refine_ls_number_constraints      8
_refine_ls_number_parameters       46
_refine_ls_number_reflns           324
_refine_ls_number_restraints       0
_refine_ls_R_factor_all            0.1165
_refine_ls_R_factor_gt             0.0889
_refine_ls_restrained_S_all        0.9272
_refine_ls_shift/su_max            -0.0002
_refine_ls_shift/su_mean           0.0001
_refine_ls_structure_factor_coef   Fsqd
_refine_ls_weighting_details      
 'w=1/[\s^2^(Fo^2^)+(0.1801P)^2^] where P=(Fo^2^+2Fc^2^)/3'
_refine_ls_weighting_scheme        calc
_refine_ls_wR_factor_gt            0.2025
_refine_ls_wR_factor_ref           0.2233
_olex2_refinement_description
;
1. Fixed Uiso
 At 1.2 times of:
  All C(H) groups
2.a Aromatic/amide H refined with riding coordinates:
 C1(H1), C2(H2), C3(H3), C4(H4)
;
_olex2_refine_details
;
Refinement using NoSpherA2, an implementation of
NOn-SPHERical Atom-form-factors in Olex2.
Please cite:
F. Kleemiss et al. Chem. Sci. DOI 10.1039/D0SC05526C - 2021
NoSpherA2 implementation of HAR makes use of
tailor-made aspherical atomic form factors calculated
on-the-fly from a Hirshfeld-partitioned electron density (ED) - not from
spherical-atom form factors.

The ED is calculated from a gaussian basis set single determinant SCF
wavefunction - either Hartree-Fock or DFT using selected funtionals
 - for a fragment of the crystal.
This fragment can be embedded in an electrostatic crystal field by employing cluster charges
or modelled using implicit solvation models, depending on the software used.
The following options were used:
   SOFTWARE:       ORCA 5.0
   PARTITIONING:   NoSpherA2
   INT ACCURACY:   Normal
   METHOD:         PBE0
   BASIS SET:      def2-TZVP
   CHARGE:         0
   MULTIPLICITY:   1
   DATE:           2024-11-08_11-10-47
;
_atom_sites_solution_primary       dual
loop_
  _atom_site_label
  _atom_site_type_symbol
  _atom_site_fract_x
  _atom_site_fract_y
  _atom_site_fract_z
  _atom_site_U_iso_or_equiv
  _atom_site_adp_type
  _atom_site_occupancy
  _atom_site_refinement_flags_posn
 C1 C 0.4207(11) 0.7799(4) 0.3416(5) 0.027(3) Uani 1.000000 .
 C2 C 0.2297(12) 0.7094(5) 0.2128(5) 0.027(3) Uani 1.000000 .
 C3 C 0.1513(12) 0.4738(5) 0.2351(6) 0.035(4) Uani 1.000000 .
 C4 C 0.2619(11) 0.3177(5) 0.3833(5) 0.030(4) Uani 1.000000 .
 C5 C 0.4606(10) 0.3822(5) 0.5103(5) 0.031(4) Uani 1.000000 .
 H1 H 0.4716(11) 0.9387(4) 0.3297(5) 0.032(4) Uiso 1.000000 R
 H2 H 0.1522(12) 0.8177(5) 0.1108(5) 0.033(4) Uiso 1.000000 R
 H3 H 0.0216(12) 0.4245(5) 0.1468(6) 0.042(5) Uiso 1.000000 R
 H4 H 0.2049(11) 0.1645(5) 0.4010(5) 0.036(5) Uiso 1.000000 R

loop_
  _atom_site_aniso_label
  _atom_site_aniso_U_11
  _atom_site_aniso_U_22
  _atom_site_aniso_U_33
  _atom_site_aniso_U_12
  _atom_site_aniso_U_13
  _atom_site_aniso_U_23
 C1 0.032(7) 0.0199(10) 0.0226(15) 0.0017(14) 0.001(3) -0.0007(10)
 C2 0.030(7) 0.0241(11) 0.0220(14) 0.0008(14) 0.000(3) 0.0037(9)
 C3 0.045(9) 0.0223(11) 0.0245(16) 0.0020(16) -0.006(3) -0.0001(9)
 C4 0.037(8) 0.0196(10) 0.0253(16) -0.0028(14) -0.002(3) 0.0007(9)
 C5 0.037(8) 0.0199(11) 0.0240(16) -0.0038(14) -0.005(3) 0.0024(10)

loop_
  _geom_bond_atom_site_label_1
  _geom_bond_atom_site_label_2
  _geom_bond_distance
  _geom_bond_site_symmetry_2
  _geom_bond_publ_flag
 C1 C2 1.363(7) . ?
 C1 C5 1.380(4) 3_666 ?
 C1 H1 0.9300 . ?
 C2 C3 1.394(7) . ?
 C2 H2 0.9300 . ?
 C3 C4 1.343(4) . ?
 C3 H3 0.9300 . ?
 C4 C5 1.390(7) . ?
 C4 H4 0.9300 . ?
 C5 C5 1.393(8) 3_666 ?

loop_
  _geom_angle_atom_site_label_1
  _geom_angle_atom_site_label_2
  _geom_angle_atom_site_label_3
  _geom_angle
  _geom_angle_site_symmetry_1
  _geom_angle_site_symmetry_3
  _geom_angle_publ_flag
 C5 C1 C2 120.6(4) 3_666 . ?
 H1 C1 C2 119.68(16) . . ?
 H1 C1 C5 119.7(3) . 3_666 ?
 C3 C2 C1 119.5(3) . . ?
 H2 C2 C1 120.25(16) . . ?
 H2 C2 C3 120.2(2) . . ?
 C4 C3 C2 120.5(5) . . ?
 H3 C3 C2 119.8(2) . . ?
 H3 C3 C4 119.8(3) . . ?
 C5 C4 C3 120.8(4) . . ?
 H4 C4 C3 119.6(3) . . ?
 H4 C4 C5 119.62(17) . . ?
 C4 C5 C1 121.5(4) . 3_666 ?
 C5 C5 C1 119.5(6) 3_666 3_666 ?
 C5 C5 C4 119.0(4) 3_666 . ?

loop_
  _geom_torsion_atom_site_label_1
  _geom_torsion_atom_site_label_2
  _geom_torsion_atom_site_label_3
  _geom_torsion_atom_site_label_4
  _geom_torsion
  _geom_torsion_site_symmetry_1
  _geom_torsion_site_symmetry_2
  _geom_torsion_site_symmetry_3
  _geom_torsion_site_symmetry_4
  _geom_torsion_publ_flag
 C1 C2 C3 C4 0.5(9) . . . . ?
 C1 C5 C4 C3 -177.6(7) 3_666 . . . ?
 C1 C5 C5 C1 180.0(10) . 3_666 . 3_666 ?
 C1 C5 C5 C4 -1.2(8) . 3_666 . . ?
 C2 C3 C4 C5 -3.3(9) . . . . ?
 C3 C4 C5 C5 3.6(8) . . . 3_666 ?
 C4 C5 C5 C4 180.0(9) . . 3_666 3_666 ?

loop_
  _diffrn_refln_index_h
  _diffrn_refln_index_k
  _diffrn_refln_index_l
  _diffrn_refln_intensity_net
  _diffrn_refln_intensity_u
 0 0 2 9999 25.58
 0 0 3 1.05 5.17
 0 0 -3 0.19 5.55
 0 0 -4 359.7 9.34
 0 0 4 333.71 9.17
 0 0 -5 -4.33 10.05
 0 0 7 -10.99 13.9
 0 0 9 -4.22 19.48
 0 0 10 17.1 21.51
 0 1 -2 967.44 8.17
 0 1 2 964.21 5.04
 0 -1 2 964.71 8.45
 0 1 3 4920.17 16.23
 0 -1 3 4920.38 21.3
 0 1 -4 39.98 8.88
 0 -1 4 38.99 9.69
 0 1 6 -3.17 9.66
 0 1 8 1025.73 18.02
 0 -1 9 -8.24 23.14
 0 1 9 3.91 15.49
 0 -2 0 8509.57 21.06
 0 -2 1 2428.05 12.32
 0 2 -1 2433.49 11.84
 0 2 3 557.38 4.93
 0 2 4 2795.95 12.17
 0 2 5 727.03 9.31
 0 2 6 341.08 9.67
 0 2 7 242.48 10.65
 0 -2 8 25.18 23.04
 0 2 9 17.89 15.31
 0 2 10 10.89 18
 0 2 11 23.18 20.31
 0 -3 0 -0.01 5.13
 0 -3 1 1841.88 13.58
 0 -3 -1 1860.1 8.53
 0 -3 2 31.73 9.68
 0 3 -2 24.08 7.81
 0 -3 3 476.72 13.55
 0 -3 4 14.3 13.86
 0 3 4 10.24 7.04
 0 3 -4 -7.95 11.11
 0 -3 5 159.14 16.47
 0 3 5 187.8 8.3
 0 3 6 451.79 10.05
 0 3 7 89.67 11.18
 0 -3 7 53.34 20.73
 0 3 8 325.32 13.08
 0 3 9 297.46 14.8
 0 3 10 209.12 15.89
 0 -4 0 424.26 8.52
 0 -4 -1 99.28 6.77
 0 -4 1 75.1 9.79
 0 -4 2 4316.26 23.91
 0 -4 3 2544.26 22.54
 0 4 -4 23.1 12.67
 0 -4 4 30.34 14.68
 0 4 -6 118.29 16.14
 0 -4 7 11.67 22.92
 0 4 7 -1.93 8.64
 0 4 8 18.53 9.76
 0 4 9 39.32 11.19
 0 -5 0 4.01 10.15
 0 -5 2 531.92 15.52
 0 5 -3 -1.54 11.98
 0 -5 3 18.44 14.9
 0 -5 4 79.09 17.28
 0 -5 6 72.87 22
 0 -6 0 121.72 14.25
 0 -6 2 20.91 15
 0 -6 5 11.42 19.5
 0 -6 6 63.78 21.44
 0 -7 0 1.64 16.38
 0 -7 -1 286.95 15.13
 0 -7 1 238.04 20.05
 0 -7 3 75.69 20.09
 0 -7 4 15.24 19.58
 0 -7 5 42.57 21.37
 0 -8 0 1.99 19.24
 0 -8 1 99.54 22.67
 0 -8 3 42.17 24.6
 0 -8 4 45.96 23.56
 0 -9 1 12.88 24.3
 0 -9 2 12.76 23.64
 1 0 1 1.34 3.33
 -1 0 -3 -1.33 5.44
 1 0 3 2.29 8.54
 1 0 4 877.49 14.15
 -1 0 -4 891.02 10.4
 -1 0 -5 -9.34 10.46
 1 0 7 6.91 18.08
 -1 0 -8 145.04 14.4
 1 0 8 153.4 20.13
 1 0 9 3.13 22.8
 1 0 10 113.36 26.07
 1 0 11 0.71 28.41
 -1 1 0 247.52 4.35
 -1 1 -1 833.74 8.07
 1 1 2 191.6 6.15
 -1 1 -2 183.24 5.48
 -1 -1 -3 3321.3 13.15
 1 -1 3 3314.06 19.49
 -1 1 -4 111.3 8.26
 1 -1 4 105.5 10.66
 -1 -1 -5 25.77 10.64
 1 -1 5 10.45 12.78
 1 1 5 30.55 13.03
 -1 1 -5 10.47 11.4
 1 1 6 122.63 14.61
 -1 -1 -7 310.17 13.37
 1 1 7 338.08 17.9
 -1 1 -8 2.68 14.04
 1 1 8 2.06 18.16
 1 -1 8 -5.42 20.87
 1 -1 9 102.83 26.09
 1 -1 10 24.45 30.38
 1 1 10 -1.9 21.57
 1 1 11 7.61 24.09
 1 1 12 9.49 25.87
 1 -2 0 3013.69 13.77
 1 -2 1 1797.56 14.27
 -1 2 -1 1816.07 11.48
 -1 2 -2 4740.22 20.18
 1 -2 3 408.38 11.47
 -1 2 -3 404.02 9.61
 1 -2 4 124.02 12.78
 -1 2 -4 135.56 10.24
 -1 -2 -6 523.79 12.48
 1 2 7 0.7 14.03
 1 -2 7 8.1 19.59
 -1 2 -7 5.42 15.41
 1 -2 8 30.36 24.22
 -1 2 -8 1.41 15
 1 2 9 30.65 16.27
 -1 2 -9 -24.18 16.22
 1 2 10 109.85 18.99
 1 2 11 42.52 19.94
 -1 3 8 1.33 9.93
 1 -3 0 2617.47 15.52
 1 -3 1 19.56 9.64
 -1 3 -2 115.02 8.75
 -1 3 -3 121.3 11.1
 1 -3 3 119.13 14.67
 -1 -3 -4 10.78 6.3
 -1 3 -4 2.68 13.11
 1 -3 5 216.64 18.15
 1 -3 6 -7.35 19.71
 -1 3 -7 71.69 16.44
 1 -3 8 -15.67 27.88
 1 3 8 3.37 12.88
 -1 3 -8 -9.86 16.31
 1 -3 9 133.65 35.93
 1 3 10 16.79 14.66
 -1 4 9 52.74 9.84
 -1 4 8 3.11 7.34
 -1 4 1 3.39 5.73
 1 -4 0 346.12 10.97
 -1 4 -1 2645.24 16.18
 1 -4 1 2597.82 21.11
 -1 4 -2 257.85 11.85
 1 -4 2 262.73 16.7
 -1 4 -3 1791.41 19.89
 1 -4 3 1726.17 22.96
 1 -4 4 2235.98 27.93
 -1 4 -4 2157.99 24.7
 -1 4 -5 2.5 15.55
 1 -4 5 -19.14 19.58
 -1 4 -6 102.84 18.06
 -1 4 -7 -5.64 16.91
 1 -4 7 18.87 27.21
 -1 5 8 6.36 6.62
 -1 5 2 2.37 5.93
 -1 5 0 308.23 10.04
 -1 -5 0 265.03 9.05
 -1 5 -1 3329.33 20.68
 -1 -5 -1 3352.56 14.77
 -1 -5 -2 176.21 5.55
 1 -5 2 222.53 19.26
 -1 5 -2 230.95 14.96
 1 -5 3 21.86 21.23
 -1 5 -3 13.97 15.87
 1 -5 4 552.84 26.13
 1 -5 5 751.78 27.33
 -1 5 -5 574.25 20.81
 1 -5 6 -7.41 26.18
 -1 5 -6 -18.68 17.73
 1 -5 7 -20.59 32.79
 -1 -6 1 7.97 10.93
 -1 -6 0 189.28 9.99
 1 -6 0 239.12 14.93
 -1 -6 -1 269.92 8.84
 -1 6 -1 275.06 12.15
 1 -6 2 39.22 20.69
 -1 -6 -2 25.68 7.7
 -1 6 -2 25.84 13.03
 -1 6 -3 93.73 14.49
 1 -6 4 137.57 27.79
 -1 6 -4 63.98 16.46
 1 -6 5 126.37 28.23
 -1 6 -5 74.6 17.75
 1 -6 6 23.68 30.9
 -1 -7 1 47.12 12.61
 1 -7 0 396.39 17.9
 -1 -7 -1 256.66 14.17
 1 -7 1 315.63 20.76
 1 -7 2 6.15 21.92
 -1 7 -2 5.91 12.24
 1 -7 3 70.32 25.89
 -1 7 -3 42.26 13.75
 1 -7 4 40.16 28.11
 -1 7 -4 23.33 16.24
 -1 7 -5 7.92 17.54
 1 -7 5 56.63 31.65
 -1 -8 1 37.99 15.69
 1 -8 0 77.78 19.14
 -1 -8 0 63.6 17.9
 -1 -8 -1 278.19 18.45
 1 -8 1 358.18 22.69
 1 -8 3 125.7 26.73
 1 -8 4 71.81 31.16
 1 -8 5 -2.9 32.47
 1 -9 1 28.47 25.04
 1 -9 2 34.06 26.23
 1 -9 3 121.25 31.02
 1 -9 4 -3.41 31.33
 -2 0 -2 244.18 9.27
 -2 0 -3 -1.15 9.21
 2 0 3 2.7 11.93
 -2 0 -4 1829.86 13.91
 2 0 4 1824.25 21.51
 -2 0 -5 -2.35 9.3
 -2 0 -6 1006.35 14.04
 2 0 6 1002.34 23.53
 2 0 7 13.1 21.97
 2 0 8 32.05 22.57
 -2 0 -8 3.64 15.26
 2 0 9 3.99 23.72
 -2 0 -9 -2 14.59
 -2 1 -1 4644.4 22.13
 -2 1 -3 -0.92 8.29
 -2 1 -4 1155.84 13.35
 -2 -1 -4 1161.83 10.93
 2 -1 4 1120.21 20.44
 2 1 4 1161.68 18.21
 -2 1 -5 1524.69 15.6
 2 1 5 1493.59 21.41
 2 1 6 57.44 18.98
 -2 -1 -6 70.21 9.84
 2 -1 6 87.4 21.87
 -2 1 -7 42.89 14.54
 -2 -1 -7 41.86 13.06
 2 1 7 43.86 18.78
 -2 1 -8 56.82 16.32
 -2 -1 -8 65.32 13.73
 2 -1 8 103.72 26.85
 2 1 8 47.52 19.8
 -2 -1 -9 168.81 14.72
 2 1 10 4.11 21.49
 2 -1 10 13.95 28.42
 2 1 11 9.04 22.08
 -2 2 -1 1646.4 15.79
 -2 2 -2 534.98 12.61
 -2 -2 -3 560.23 9.75
 -2 2 -3 547.95 11.72
 2 -2 4 91.23 18.35
 -2 -2 -5 30.94 8.2
 -2 2 -5 29.71 11.53
 2 -2 5 37.26 21.27
 2 2 5 20.42 13.59
 -2 -2 -6 259.5 10.52
 2 -2 6 270.34 24.31
 -2 -2 -7 253.52 14.22
 -2 2 -7 245.88 18.31
 2 -2 7 278.63 27
 -2 2 -8 198.82 16.64
 -2 -2 -8 237.97 14.51
 2 -2 9 7.11 33.27
 2 2 9 16.6 17.83
 -2 -2 -9 33.61 14.58
 2 2 10 28.22 18.58
 2 2 11 15.76 18.89
 -2 3 -1 327.07 12.64
 -2 3 -2 1321.24 15.24
 -2 3 -3 1096.03 15.11
 -2 -3 -3 1093.63 11.11
 -2 3 -4 660.88 14.73
 -2 -3 -4 623.84 7.78
 -2 3 -5 114.7 13.32
 2 -3 6 578.97 28.84
 -2 3 -7 42.68 19.17
 2 -3 7 60.04 29.18
 -2 -3 -8 60.63 13.42
 2 -3 8 106.64 33.28
 2 3 9 2.99 13.67
 -2 4 2 212.17 8.95
 -2 4 0 784.16 13.82
 -2 4 -2 562.55 13.63
 2 -4 2 523.74 18.83
 -2 4 -3 1588.29 18.91
 2 -4 3 1637.49 26.02
 -2 4 -4 304.46 15.04
 -2 -4 -4 296.16 6.26
 -2 4 -5 1.87 16.57
 2 -4 5 -2.1 25.99
 -2 -4 -5 9.43 8.38
 -2 4 -6 93.71 20.82
 2 -4 7 734.22 37.16
 -2 4 -7 502.53 23.1
 2 -4 8 27.57 36.92
 -2 5 3 52.21 7.98
 -2 5 2 54.07 8.32
 -2 5 1 2600.86 15.67
 -2 5 0 942.61 12.61
 -2 5 -1 1.59 11.82
 -2 5 -2 185.86 13.96
 2 -5 2 172.72 19.73
 2 -5 3 649.63 25.63
 -2 5 -4 17.21 17.34
 2 -5 4 16.48 25.5
 -2 5 -5 108.39 22.03
 2 -5 5 132.98 31.1
 2 -5 6 53.59 34.71
 -2 5 -6 31.23 21.87
 -2 6 2 8.96 7.02
 -2 6 1 107.98 8.45
 -2 6 0 457.53 11.42
 -2 6 -1 128.45 11.57
 2 -6 2 -7.52 20.79
 -2 6 -2 -2.46 14.66
 -2 6 -3 852.94 20.74
 -2 6 -4 34.12 20.99
 2 -6 4 9.86 27.79
 -2 6 -5 7.06 21.83
 2 -6 5 -5.56 31.37
 2 -6 6 38.33 38
 -2 7 3 27.96 6.9
 -2 7 2 129.31 8.86
 -2 7 1 208.91 9.98
 -2 7 0 75.21 11.4
 2 -7 1 -9.47 19.49
 -2 7 -2 39.55 15.49
 -2 -7 -2 26.94 8.15
 2 -7 2 60.57 23.33
 2 -7 3 -12.48 26.96
 -2 7 -3 4.21 16.17
 2 -7 4 225.07 32.08
 2 -7 5 14.23 35.71
 -2 8 1 67.34 8.78
 -2 8 0 265.03 10.7
 -2 8 -1 265.72 12.97
 2 -8 2 76.44 26.46
 -2 8 -2 42.06 13.07
 2 -8 3 80.19 28.13
 -2 8 -3 45.4 15.11
 2 -8 4 5.9 32.13
 2 -9 2 126.94 27.78
 2 -9 3 0.92 31.47
 2 -10 2 15.37 29.2
 -3 0 -3 -0.26 13.33
 -3 0 -4 6493.7 31.43
 3 0 5 -9.46 19.56
 -3 0 -5 0.51 10.36
 -3 0 -7 -4.84 11.83
 -3 0 -8 58.95 14.09
 3 0 8 68.57 24.39
 -3 0 -9 14.14 16.41
 3 0 9 17.57 25.41
 3 -1 4 1545.27 24.35
 -3 1 -5 34.8 11.58
 3 -1 5 21.28 21.93
 -3 1 -6 4.22 12.52
 -3 -1 -6 8.22 9.73
 3 1 6 -6 19.47
 -3 -1 -7 280.14 12.66
 -3 1 -7 251.84 13.48
 -3 -1 -8 88.1 13.91
 3 -1 8 102.47 26.29
 3 1 8 86.98 20.7
 -3 -1 -9 7.77 16.48
 3 1 9 -7.44 20.96
 3 -1 9 8.49 27.12
 3 1 10 43.52 21.25
 -3 2 -2 3.75 13.25
 3 -2 2 3.26 13.39
 -3 -2 -4 253.14 14.57
 -3 -2 -5 166.04 9.91
 3 -2 6 72.5 25.61
 -3 -2 -6 70.51 10.04
 -3 2 -6 50.41 13
 -3 -2 -7 66.13 10.9
 3 -2 7 99.06 28.43
 -3 2 -7 59.62 13.82
 -3 -2 -9 55.32 15.61
 -3 -2 -10 12.29 16.09
 -3 3 -2 227.67 16.85
 -3 3 -4 45.9 13.71
 3 -3 4 36.58 21.35
 -3 -3 -4 53.71 12.96
 3 -3 5 29.29 24.89
 -3 3 -5 9.44 14.34
 -3 -3 -5 25.06 8.78
 3 -3 6 33.53 27.93
 -3 -3 -6 28.63 10.18
 -3 3 -7 14.14 15.9
 3 -3 7 21.57 30.62
 -3 -3 -8 126.84 16.08
 3 -3 8 151.46 34.56
 -3 -3 -9 71.51 16.15
 -3 4 0 5.93 15.82
 3 -4 3 129.68 21.61
 -3 4 -4 52.38 15.72
 -3 -4 -4 141.5 12.7
 -3 4 -5 -1.05 15.62
 -3 -4 -6 404.1 11.14
 -3 4 -6 305.05 18.12
 -3 -4 -7 219.21 15.4
 3 -4 7 265.23 35.95
 -3 5 1 2738.29 22.29
 -3 5 0 -5.07 12.96
 -3 5 -1 230.67 14.13
 3 -5 2 35.48 19.25
 3 -5 3 19.88 23.83
 -3 5 -4 8.38 16.35
 3 -5 4 3.34 26.28
 -3 -5 -4 9.84 10.71
 -3 5 -5 775.58 21.2
 3 -5 6 340.16 36.56
 -3 6 3 7.63 8.81
 -3 6 1 274.06 10.71
 -3 6 0 2.87 11.29
 3 -6 1 27.1 18.1
 -3 6 -2 30.59 15.07
 3 -6 2 16.55 20.41
 -3 6 -3 168.22 17.07
 -3 -6 -4 3.32 4.95
 -3 6 -4 6.25 18.31
 3 -6 4 24.53 29.61
 3 -6 5 28.48 33.02
 -3 7 5 4.42 4.12
 -3 7 3 10.73 6.5
 -3 7 2 86.12 7.6
 -3 7 1 596.17 11.41
 -3 7 0 90.96 10.74
 -3 7 -2 202.86 14.29
 -3 7 -3 34.22 17.28
 3 -7 3 28.54 26.57
 3 -7 4 61.49 32.05
 -3 8 2 89.58 7.7
 -3 8 1 206.97 9.95
 -3 8 0 57.16 11.26
 -3 8 -1 -14.58 13.24
 -3 8 -2 -6.38 16.37
 3 -8 2 4.54 24.57
 3 -8 3 23.33 28.07
 -3 9 0 20.09 9.81
 -3 9 -1 67.07 11.61
 4 0 7 -13.64 24.67
 -4 0 -7 1.78 13.53
 4 0 8 54.63 24.82
 -4 0 -8 71.48 14.66
 4 0 9 7.7 25.06
 -4 1 -4 15 18.62
 4 -1 5 23.1 23.99
 -4 1 -5 17.36 14.82
 -4 -1 -5 50.43 16.18
 -4 1 -6 30.65 13.88
 -4 -1 -6 24.53 12.6
 -4 1 -7 125.77 15.51
 -4 -1 -7 139.59 13.21
 4 -1 7 90.69 27.34
 -4 -1 -8 2.24 13.56
 4 -1 8 22.95 27.32
 -4 -2 -5 31.72 16.81
 4 -2 5 39.45 24.25
 -4 2 -5 51.21 14.69
 -4 2 -6 240.29 15.41
 -4 -2 -6 253 13.29
 4 -2 7 5.84 29.11
 -4 2 -7 -8.08 14.88
 -4 -2 -7 5.61 13.01
 4 -2 8 -1.88 30.73
 -4 -2 -8 -15.06 13.19
 -4 -2 -9 -7.17 17.32
 -4 3 -3 28.94 19.62
 4 -3 4 -12.97 22.73
 4 -3 6 82.86 29.61
 -4 3 -6 83.39 16.85
 -4 -3 -7 340.04 14.52
 -4 -3 -8 16.19 14.67
 -4 -3 -9 37.46 20.74
 -4 4 -3 -5.61 16.97
 4 -4 4 11.07 25.19
 -4 4 -5 74.83 17.11
 4 -4 6 4.32 32.08
 -4 -4 -7 282.45 14.75
 -4 5 -1 8.23 16.64
 -4 5 -2 55.7 16.36
 4 -5 3 -2.15 22.94
 -4 5 -4 19.25 16.89
 4 -5 4 6.6 26.97
 -4 6 -1 401.79 15.41
 -4 6 -2 98.75 15.63
 -4 6 -3 -2.71 16.52
 4 -6 5 34.24 34.23
 -4 7 0 25.22 11.84
 -4 7 -1 16.45 12.17
 -4 7 -2 5.06 14.82
 -4 7 -3 6.45 16.24
 4 -7 3 -0.91 26.67
 4 -7 4 -6.74 31.56
 -4 8 2 67.06 7.99
 -4 8 1 105.42 9.57
 -4 8 0 33.35 9.89
 -4 8 -1 1.58 11.6
 -4 8 -2 6.39 12.8
 -4 9 0 36.3 10.04
 -4 9 -1 4.75 12.01
 -5 0 -7 -4 16.21
 -5 1 -6 174.14 17.93
 -5 -1 -7 -1.86 16.27
 -5 -1 -8 419.36 19.05
 -5 2 -5 218.31 21.39
 -5 2 -6 167.05 18.46
 -5 4 -4 -4.29 17.87

_iucr_refine_fcf_details
;
data_Naphthalene_10.8GPa_IAM
_computing_structure_refinement   'olex2.refine 1.5 (Bourhis et al., 2015)'
_shelx_refln_list_code            4
loop_
  _space_group_symop_id
  _space_group_symop_operation_xyz
  1  x,y,z
  2  -x,y+1/2,-z+1/2
  3  -x,-y,-z
  4  x,-y-1/2,z-1/2

_space_group_crystal_system       monoclinic
_space_group_IT_number            14
_space_group_name_H-M_alt         'P 1 21/c 1'
_space_group_name_Hall            '-P 2ybc'
_symmetry_space_group_name_H-M    'P 1 21/c 1'
_symmetry_space_group_name_Hall   '-P 2ybc'
_symmetry_Int_Tables_number       14
_cell_length_a                    6.779(14)
_cell_length_b                    5.3433(8)
_cell_length_c                    6.901(3)
_cell_angle_alpha                 90
_cell_angle_beta                  109.04(13)
_cell_angle_gamma                 90
_cell_volume                      236.3(5)
loop_
  _refln_index_h
  _refln_index_k
  _refln_index_l
  _refln_F_squared_calc
  _refln_F_squared_meas
  _refln_F_squared_sigma
  _refln_F_squared_weight
  _refln_observed_status
-4 8 1 6.561 6.108 0.554 54.182 o
-4 8 2 3.641 3.885 0.463 133.902 o
-3 5 1 111.351 158.650 1.291 0.169 o
-3 6 1 12.324 15.878 0.621 14.096 o
-3 6 3 0.359 0.442 0.510 334.911 o
-3 7 1 31.819 34.541 0.661 2.526 o
-3 7 2 5.337 4.990 0.440 82.429 o
-3 7 3 0.561 0.622 0.377 581.775 o
-3 7 5 0.135 0.256 0.239 1532.960 o
-3 8 1 13.178 11.991 0.576 15.778 o
-3 8 2 6.304 5.190 0.446 66.288 o
-2 4 2 10.963 12.293 0.519 19.796 o
-2 5 1 108.797 150.687 0.908 0.181 o
-2 5 2 2.585 3.133 0.482 184.840 o
-2 5 3 2.535 3.025 0.462 197.522 o
-2 6 1 5.703 6.256 0.490 65.154 o
-2 6 2 0.558 0.519 0.407 507.702 o
-2 7 1 10.247 12.104 0.578 21.340 o
-2 7 2 7.256 7.492 0.513 44.246 o
-2 7 3 1.299 1.620 0.400 396.895 o
-2 8 1 4.385 3.902 0.509 106.125 o
-1 3 8 0.122 0.077 0.575 268.227 o
-1 4 1 0.131 0.196 0.332 800.930 o
-1 4 8 0.550 0.180 0.425 475.903 o
-1 4 9 2.737 3.056 0.570 151.351 o
-1 5 2 0.042 0.137 0.344 751.838 o
-1 5 8 0.495 0.368 0.384 578.017 o
-1 6 1 0.185 0.462 0.633 220.267 o
-1 7 1 3.613 2.730 0.731 99.744 o
-1 8 1 3.829 2.201 0.909 75.534 o
0 0 2 459.538 579.317 1.482 0.011 o
0 0 4 18.253 20.102 0.753 7.334 o
0 0 10 0.910 0.991 1.246 56.197 o
0 1 2 54.660 55.911 0.222 0.903 o
0 1 3 232.355 285.067 0.748 0.044 o
0 1 4 2.479 2.291 0.379 266.671 o
0 1 6 0.018 -0.184 0.560 283.744 o
0 1 8 58.897 59.428 1.044 0.778 o
0 1 9 0.310 -0.056 0.746 159.405 o
0 2 0 466.982 493.023 1.220 0.012 o
0 2 1 124.106 140.839 0.495 0.163 o
0 2 3 21.391 32.293 0.286 4.357 o
0 2 4 153.061 161.990 0.705 0.112 o
0 2 5 35.685 42.122 0.539 1.902 o
0 2 6 21.665 19.761 0.560 6.062 o
0 2 7 13.900 14.049 0.617 13.278 o
0 2 8 1.594 1.459 1.335 47.792 o
0 2 9 0.683 1.036 0.887 110.054 o
0 2 10 0.921 0.631 1.043 80.098 o
0 2 11 1.625 1.343 1.177 60.847 o
0 3 1 85.895 107.473 0.528 0.316 o
0 3 2 3.233 1.600 0.352 247.939 o
0 3 3 21.802 27.620 0.785 4.702 o
0 3 4 0.495 0.337 0.364 639.460 o
0 3 5 9.413 10.587 0.830 23.342 o
0 3 6 19.588 26.176 0.582 5.649 o
0 3 7 4.798 4.842 1.052 47.810 o
0 3 8 15.233 18.848 0.758 9.515 o
0 3 9 14.795 17.234 0.857 10.289 o
0 3 10 10.868 12.116 0.921 17.853 o
0 4 0 27.987 24.581 0.494 3.761 o
0 4 1 4.273 5.380 0.700 74.709 o
0 4 2 209.827 250.073 1.385 0.055 o
0 4 3 120.190 147.408 1.306 0.163 o
0 4 4 1.667 1.533 0.556 225.463 o
0 4 6 10.866 6.853 0.935 23.267 o
0 4 7 0.034 0.104 0.468 404.905 o
0 4 8 1.239 1.074 0.565 243.361 o
0 4 9 2.539 2.278 0.648 144.427 o
0 5 2 29.057 30.818 0.899 3.031 o
0 5 3 0.722 0.427 0.579 255.679 o
0 5 4 3.577 4.582 1.001 59.296 o
0 5 6 3.960 4.222 1.275 41.223 o
0 6 0 4.759 7.052 0.826 53.175 o
0 6 2 1.648 1.211 0.869 107.281 o
0 6 5 2.335 0.662 1.130 64.458 o
0 6 6 7.577 3.695 1.242 31.474 o
0 7 3 4.963 4.385 1.164 42.464 o
0 7 4 0.899 0.883 1.134 67.703 o
0 8 0 0.094 0.115 1.115 71.509 o
0 8 1 4.686 5.767 1.313 34.837 o
0 8 3 6.116 2.443 1.425 31.656 o
0 9 1 0.134 0.746 1.408 44.757 o
0 9 2 3.083 0.739 1.370 43.402 o
1 0 4 73.684 51.351 0.486 0.623 o
1 0 8 10.178 8.573 0.679 25.560 o
1 0 10 5.219 6.568 1.510 26.740 o
1 1 0 16.494 14.341 0.252 10.921 o
1 1 1 56.025 48.305 0.468 0.957 o
1 1 2 12.699 10.836 0.242 18.549 o
1 1 3 216.043 192.297 0.632 0.063 o
1 1 4 5.939 6.327 0.378 66.445 o
1 1 5 1.383 1.119 0.343 516.671 o
1 1 6 7.751 7.105 0.846 34.734 o
1 1 7 19.070 18.582 0.809 7.255 o
1 1 8 0.381 0.015 0.568 273.560 o
1 1 9 4.189 5.958 1.512 29.374 o
1 1 10 0.265 0.524 1.019 85.270 o
1 1 11 0.037 0.441 1.396 45.604 o
1 1 12 0.029 0.550 1.499 39.540 o
1 2 0 252.691 174.606 0.798 0.053 o
1 2 1 141.388 104.800 0.536 0.164 o
1 2 2 309.178 274.636 1.169 0.031 o
1 2 3 23.261 23.513 0.427 4.976 o
1 2 4 8.448 7.607 0.463 37.369 o
1 2 6 31.636 30.347 0.723 2.767 o
1 2 7 0.526 0.252 0.531 308.320 o
1 2 8 0.322 0.723 0.839 125.174 o
1 2 9 0.592 0.185 1.588 35.136 o
1 2 10 5.321 6.364 1.100 39.450 o
1 2 11 0.769 2.463 1.155 63.834 o
1 3 0 185.504 151.650 0.899 0.090 o
1 3 1 0.948 1.133 0.559 257.617 o
1 3 2 6.048 6.664 0.507 58.258 o
1 3 3 6.840 6.983 0.513 49.318 o
1 3 4 0.593 0.472 0.329 752.234 o
1 3 5 11.596 12.552 1.052 15.563 o
1 3 6 0.220 -0.426 1.142 68.121 o
1 3 7 5.511 4.154 0.952 51.154 o
1 3 8 0.023 -0.300 0.551 293.201 o
1 3 9 8.715 7.743 2.082 13.431 o
1 3 10 1.108 0.973 0.849 117.244 o
1 4 0 25.149 20.053 0.636 4.872 o
1 4 1 137.614 152.253 1.374 0.135 o
1 4 2 10.772 15.035 0.560 17.303 o
1 4 3 79.019 102.204 1.890 0.359 o
1 4 4 92.263 127.051 2.259 0.250 o
1 4 5 0.049 -0.410 0.706 178.556 o
1 4 6 7.286 5.958 1.046 33.997 o
1 4 7 0.769 0.217 0.832 126.333 o
1 5 0 13.363 16.571 1.251 10.678 o
1 5 1 145.007 193.786 0.696 0.105 o
1 5 2 10.755 10.873 1.224 16.843 o
1 5 3 0.942 1.005 0.736 155.267 o
1 5 5 26.566 37.709 5.143 1.582 o
1 5 6 0.001 -0.819 0.851 122.863 o
1 5 7 0.849 -1.193 1.900 24.556 o
1 6 0 10.290 12.010 1.444 15.031 o
1 6 1 10.285 15.743 0.414 18.047 o
1 6 2 1.435 1.631 0.366 429.714 o
1 6 3 5.018 5.430 0.840 56.713 o
1 6 4 6.502 5.540 2.132 15.366 o
1 6 5 5.404 5.525 1.500 27.681 o
1 6 6 1.345 1.372 1.790 27.226 o
1 7 0 16.986 22.966 1.037 6.965 o
1 7 1 10.398 16.115 1.708 11.352 o
1 7 2 0.428 0.347 0.619 228.729 o
1 7 3 3.072 3.003 0.813 92.359 o
1 7 4 2.706 1.709 0.815 104.997 o
1 7 5 5.623 1.465 1.411 34.535 o
1 8 0 3.415 4.109 0.757 88.424 o
1 8 1 13.575 18.249 2.317 6.944 o
1 8 3 7.646 7.283 1.549 20.984 o
1 8 4 6.025 4.160 1.805 21.129 o
1 8 5 2.011 -0.168 1.881 24.707 o
1 9 1 0.959 1.649 1.451 41.329 o
1 9 2 2.513 1.973 1.520 35.751 o
2 0 2 15.037 14.147 0.537 12.113 o
2 0 4 142.410 105.922 0.677 0.161 o
2 0 6 70.498 58.245 0.699 0.619 o
2 0 8 0.514 0.875 0.823 128.740 o
2 1 1 336.267 269.085 1.282 0.028 o
2 1 3 0.055 -0.053 0.480 385.209 o
2 1 4 81.766 66.923 0.416 0.464 o
2 1 5 106.267 87.720 0.901 0.273 o
2 1 6 4.524 4.128 0.470 104.980 o
2 1 7 2.923 2.476 0.500 177.907 o
2 1 8 3.894 3.853 0.561 110.661 o
2 1 9 11.495 9.780 0.853 19.328 o
2 1 10 0.075 0.484 0.993 89.984 o
2 1 11 0.056 0.524 1.279 54.263 o
2 2 1 113.639 95.388 0.915 0.236 o
2 2 2 29.098 30.995 0.731 3.043 o
2 2 3 40.806 32.171 0.434 1.897 o
2 2 4 5.777 5.286 1.063 41.291 o
2 2 5 2.280 1.699 0.334 351.270 o
2 2 6 16.441 15.137 0.559 10.305 o
2 2 7 15.048 14.786 0.601 11.661 o
2 2 8 13.070 12.906 1.134 13.105 o
2 2 9 1.665 1.292 0.619 193.002 o
2 2 10 1.259 1.635 1.076 72.796 o
2 2 11 0.867 0.913 1.094 72.670 o
2 3 1 18.942 18.950 0.732 7.297 o
2 3 2 91.326 76.549 0.883 0.366 o
2 3 3 70.538 63.411 0.519 0.589 o
2 3 4 40.006 36.633 1.073 1.771 o
2 3 5 8.576 6.645 0.772 33.706 o
2 3 6 24.489 33.544 1.671 3.251 o
2 3 7 3.282 2.872 0.928 75.155 o
2 3 8 4.405 4.106 1.333 37.378 o
2 3 9 0.055 0.173 0.792 141.628 o
2 4 0 39.011 45.432 0.801 1.599 o
2 4 2 32.111 31.855 1.124 2.573 o
2 4 3 81.644 93.026 1.425 0.372 o
2 4 4 18.519 17.232 0.335 8.284 o
2 4 5 0.197 0.307 0.416 507.481 o
2 4 6 3.507 5.429 1.206 44.148 o
2 4 7 28.844 33.959 6.712 1.180 o
2 4 8 4.827 1.597 2.139 17.664 o
2 5 0 45.588 54.612 0.731 1.152 o
2 5 1 0.279 0.092 0.685 188.906 o
2 5 2 10.791 10.527 0.660 21.406 o
2 5 3 27.572 37.638 1.485 2.674 o
2 5 4 0.206 0.980 0.831 127.493 o
2 5 5 4.785 6.823 1.042 43.285 o
2 5 6 1.666 2.310 1.072 70.314 o
2 6 0 25.139 26.508 0.662 4.097 o
2 6 1 8.158 7.442 0.670 35.782 o
2 6 2 0.006 -0.264 0.694 184.462 o
2 6 3 38.069 49.417 1.202 1.525 o
2 6 4 2.063 1.372 0.970 84.593 o
2 6 5 0.002 0.109 1.038 82.465 o
2 6 6 1.167 2.221 2.202 18.058 o
2 7 0 4.660 4.357 0.660 80.028 o
2 7 1 0.165 -0.549 1.129 69.683 o
2 7 2 2.576 2.099 0.504 200.153 o
2 7 3 0.013 -0.119 0.803 137.695 o
2 7 4 9.819 13.040 1.859 12.169 o
2 7 5 2.033 0.824 2.069 20.354 o
2 8 0 18.372 15.355 0.620 8.741 o
2 8 1 19.369 15.395 0.751 7.987 o
2 8 2 3.140 3.065 0.996 68.019 o
2 8 3 2.876 3.334 1.008 67.674 o
2 8 4 0.014 0.342 1.862 25.645 o
2 9 2 9.703 7.355 1.609 17.185 o
2 9 3 0.924 0.053 1.823 26.631 o
2 10 2 0.184 0.890 1.692 30.992 o
3 0 4 365.931 376.229 1.821 0.020 o
3 0 8 3.724 3.579 0.707 94.767 o
3 1 4 127.082 89.529 1.411 0.208 o
3 1 5 1.875 1.746 0.593 192.852 o
3 1 6 0.282 0.216 0.414 511.894 o
3 1 7 19.025 15.505 0.820 8.072 o
3 1 8 5.787 5.241 0.612 63.743 o
3 1 9 0.198 0.171 0.677 193.274 o
3 1 10 2.807 2.521 1.231 50.663 o
3 2 2 0.002 0.203 0.546 298.344 o
3 2 4 13.569 14.666 0.844 12.675 o
3 2 5 10.479 9.620 0.574 24.020 o
3 2 6 3.670 3.786 0.440 138.965 o
3 2 7 4.157 3.949 0.566 103.026 o
3 2 9 3.045 3.205 0.904 78.695 o
3 2 10 0.867 0.712 0.932 99.800 o
3 3 2 9.483 13.191 0.976 18.990 o
3 3 4 3.130 2.757 0.499 163.897 o
3 3 5 1.139 1.214 0.415 410.411 o
3 3 6 1.861 1.735 0.554 214.493 o
3 3 7 0.737 0.966 0.818 128.838 o
3 3 8 6.067 7.642 0.845 41.862 o
3 3 9 3.845 4.143 0.936 64.390 o
3 4 0 0.487 0.344 0.917 105.015 o
3 4 3 9.513 7.513 1.252 21.643 o
3 4 4 5.712 7.193 2.582 11.230 o
3 4 5 0.981 -0.061 0.905 106.714 o
3 4 6 19.258 22.139 2.869 4.135 o
3 4 7 10.103 13.185 1.333 15.334 o
3 5 0 0.141 -0.294 0.751 157.563 o
3 5 1 12.107 13.364 0.819 15.429 o
3 5 2 3.241 2.056 1.115 58.995 o
3 5 3 0.228 1.152 1.381 46.400 o
3 5 4 0.740 0.469 0.491 348.460 o
3 5 5 37.870 44.935 1.228 1.646 o
3 5 6 13.458 19.708 2.118 7.213 o
3 6 0 0.440 0.166 0.654 205.832 o
3 6 1 1.341 1.570 1.049 76.299 o
3 6 2 2.483 1.427 0.702 138.721 o
3 6 3 8.392 9.746 0.989 25.283 o
3 6 4 0.241 0.367 0.291 1019.390 o
3 6 5 0.030 1.650 1.913 24.215 o
3 7 0 5.198 5.270 0.622 69.885 o
3 7 2 11.339 11.753 0.828 17.923 o
3 7 3 1.835 1.853 0.839 109.139 o
3 7 4 2.253 3.563 1.857 24.134 o
3 8 0 3.218 3.312 0.652 115.720 o
3 8 1 0.038 -0.845 0.767 151.041 o
3 8 2 0.013 -0.117 0.789 142.668 o
3 8 3 0.589 1.352 1.626 33.314 o
3 9 0 1.207 1.164 0.568 240.743 o
3 9 1 5.259 3.886 0.673 74.043 o
4 0 8 4.110 3.881 0.731 83.632 o
4 1 4 1.451 0.869 1.079 73.149 o
4 1 5 2.375 1.795 0.576 182.726 o
4 1 6 1.530 1.590 0.541 240.167 o
4 1 7 8.364 7.560 0.732 33.384 o
4 1 8 0.960 0.528 0.704 171.982 o
4 2 5 3.302 2.437 0.583 140.055 o
4 2 6 13.835 14.353 0.583 13.254 o
4 2 7 0.003 0.029 0.538 307.263 o
4 2 8 0.017 -0.643 0.702 180.231 o
4 2 9 0.130 -0.415 1.003 88.244 o
4 3 3 2.614 1.677 1.137 60.712 o
4 3 6 4.653 4.824 0.848 61.741 o
4 3 7 13.649 19.701 0.841 10.251 o
4 3 8 1.396 0.938 0.850 115.048 o
4 3 9 2.385 2.170 1.202 54.950 o
4 4 3 0.259 -0.325 0.983 91.852 o
4 4 4 3.054 0.641 1.459 38.741 o
4 4 5 5.107 4.335 0.991 50.911 o
4 4 6 0.018 0.250 1.859 25.727 o
4 4 7 13.104 16.364 0.855 12.236 o
4 5 1 0.295 0.477 0.964 95.207 o
4 5 2 2.438 3.227 0.948 78.296 o
4 5 3 0.100 -0.125 1.329 50.311 o
4 5 4 1.428 0.833 0.829 120.614 o
4 6 1 23.672 23.279 0.893 4.734 o
4 6 2 6.043 5.721 0.906 45.276 o
4 6 3 0.000 -0.157 0.957 97.021 o
4 6 5 2.283 1.984 1.983 21.743 o
4 7 0 1.158 1.461 0.686 170.277 o
4 7 1 0.970 0.953 0.705 168.544 o
4 7 2 0.127 0.293 0.859 120.380 o
4 7 3 0.008 0.212 0.804 137.581 o
4 7 4 0.135 -0.390 1.829 26.581 o
4 8 0 2.261 1.932 0.573 185.755 o
4 8 1 0.491 0.092 0.672 194.982 o
4 8 2 0.755 0.370 0.742 157.951 o
4 9 0 3.113 2.103 0.582 151.050 o
4 9 1 0.349 0.275 0.696 182.283 o
5 1 6 8.717 10.089 1.039 23.328 o
5 1 7 0.098 -0.108 0.943 100.010 o
5 1 8 20.636 24.297 1.104 5.317 o
5 2 5 9.790 12.648 1.239 16.833 o
5 2 6 8.186 9.678 1.070 24.756 o
5 4 4 0.135 -0.249 1.035 82.896 o
;
_iucr_refine_instructions_details
;
TITL Naphthalene_10.8GPa_IAM_a.res in P2(1)/c
REM Old TITL Naphthalene_10.8GPa_IAM_a.res in P2(1)
REM SHELXT solution in P2(1)/c
REM R1 0.202, Rweak 0.073, Alpha 0.173, Orientation as input
REM Formula found by SHELXT: C5
CELL 0.3738 6.7789 5.3433 6.9006 90 109.039 90
ZERR 2 0.0135 0.0008 0.0034 0 0.125 0
LATT 1
SYMM -X,0.5+Y,0.5-Z
SFAC C H
DISP C -0.0004 0.0004 4.7227
DISP H 0 0 0.5914
UNIT 20 16

L.S. 4 0 0
PLAN  5
CONF
BOND $H
list 4
MORE -1
fmap 2 53
ACTA
OMIT 0 7 1
OMIT 0 7 5
OMIT 0 8 4
OMIT 1 5 4
OMIT 1 9 3
OMIT 1 9 4
OMIT 4 3 4
WGHT 0.180123 0
FVAR 4.154456
REM <olex2.extras>
REM <HklSrc "%.\\Naphthalene_10.8GPa_IAM.hkl">
REM </olex2.extras>

C1    1     0.42074  0.77989  0.34165  11.00000  0.03162  0.01994  0.02262 =
 -0.00068  0.00053  0.00168
AFIX 43
H1    2     0.47161  0.93875  0.32966  11.00000 -1.20000
AFIX 0
C2    1     0.22967  0.70942  0.21283  11.00000  0.02976  0.02407  0.02195 =
 0.00373  0.00041  0.00078
AFIX 43
H2    2     0.15216  0.81769  0.11083  11.00000 -1.20000
AFIX 0
C3    1     0.15132  0.47384  0.23514  11.00000  0.04550  0.02227  0.02454 =
 -0.00008 -0.00614  0.00196
AFIX 43
H3    2     0.02156  0.42450  0.14682  11.00000 -1.20000
AFIX 0
C4    1     0.26190  0.31765  0.38326  11.00000  0.03730  0.01961  0.02535 =
 0.00075 -0.00207 -0.00283
AFIX 43
H4    2     0.20487  0.16452  0.40101  11.00000 -1.20000
AFIX 0
C5    1     0.46060  0.38219  0.51035  11.00000  0.03679  0.01990  0.02401 =
 0.00243 -0.00510 -0.00376
HKLF 4

END
Q3 1 0.333333 1 0.166667 11 0.05 0.26
Q1 1 -0.083333 0.388889 0.208333 11 0.05 0.28
Q4 1 0.5 1 0.5 11 0.05 0.22
Q5 1 0.416667 0.555556 0.291667 11 0.05 0.22
Q2 1 0 0.833333 0.125 11 0.05 0.27

  REM The information below was added by Olex2.
  REM
  REM R1 = 0.0889 for 209 Fo > 4sig(Fo) and 0.1165 for all 324 data
  REM 46 parameters refined using 0 restraints
  REM Highest difference peak 0.2837, deepest hole -0.2849
  REM Mean Shift 0.0001, Max Shift -0.0002.

  REM +++ Tabular Listing of Refinement Information +++
  REM R1_all = 0.1165
  REM R1_gt = 0.0889
  REM wR_ref = 0.2233
  REM GOOF = 0.9272
  REM Shift_max = -0.0002
  REM Shift_mean = 0.0001
  REM Reflections_all = 324
  REM Reflections_gt = 209
  REM Parameters = 46
  REM Hole = -0.2849
  REM Peak = 0.2837
  REM Flack = n/a

  
;
loop_
  _axis.id
  _axis.type
  _axis.equipment
  _axis.parity
  _axis.depends_on
  _axis.zero
  _axis.vector[1]
  _axis.vector[2]
  _axis.vector[3]
 source . source . . . 0.99988564 0.00000000 -0.01512323
 omega rotation goniometer -1 . 0.00000000 0.00000000 0.00000000 1.00000000
 kappa rotation goniometer -1 omega 0.00000000 -0.76604444 0.00000000 0.64278761
 phi rotation goniometer -1 kappa . 0.00000000 0.00000000 1.00000000
 theta rotation goniometer -1 . -0.88208000 0.00000000 0.00000000 1.00000000
 matrixX general general . phi . 1.00000000 0.00000000 0.00000000
 matrixY general general . phi . 0.00000000 1.00000000 0.00000000
 matrixZ general general . phi . 0.00000000 0.00000000 1.00000000
 dacX translation general . phi . 0.00000000 1.00000000 0.00000000
 dacY translation general . phi . -1.00000000 0.00000000 0.00000000
 dacZ translation general . phi . 0.00000000 0.00000000 1.00000000

_olex2_submission_special_instructions  'No special instructions were received'
_oxdiff_exptl_absorpt_empirical_details
;
Empirical correction (ABSPACK) includes:
- Absorption correction using spherical harmonics
- Frame scaling
;
_oxdiff_exptl_absorpt_empirical_full_max  1.607
_oxdiff_exptl_absorpt_empirical_full_min  0.473

# start Validation Reply Form
_vrf_PLAT029_Naphthalene_10.8GPa_IAM
;
PROBLEM: _diffrn_measured_fraction_theta_full value Low .      0.301 Why?  
RESPONSE: This measurement was performed at high pressure which, due to the high pressure apparatus, limits the theta range. Indeed, the diamond anvil cell metallic body typically shadows more than 60% of the reflections.
;
_vrf_PLAT088_Naphthalene_10.8GPa_IAM
;
PROBLEM: Poor Data / Parameter Ratio ....................       7.04 Note  
RESPONSE: This measurement was performed at high pressure which, due to the high pressure apparatus, limits the theta range. Indeed, the diamond anvil cell metallic body typically shadows more than 60% of the reflections.
;
_vrf_PLAT149_Naphthalene_10.8GPa_IAM
;
PROBLEM: s.u. on the   beta    Angle is Too Large .......       0.13 Degree
RESPONSE: Large errors due to low completeness.
;
_vrf_PLAT411_Naphthalene_10.8GPa_IAM
;
PROBLEM: Short Inter H...H Contact  H3       ..H4       .       1.94 Ang.  
RESPONSE: H atoms are close to each other at high pressure.
;
_vrf_PLAT911_Naphthalene_10.8GPa_IAM
;
PROBLEM: Missing FCF Refl Between Thmin & STh/L=    0.600        242 Report
RESPONSE: This measurement was performed at high pressure which, due to the high pressure apparatus, limits the theta range. Indeed, the diamond anvil cell metallic body typically shadows more than 60% of the reflections.
;
# end Validation Reply Form

data_Naphthalene_14.8GPa_IAM
_audit_creation_date               2024-11-08
_audit_creation_method
;
Olex2 1.5
(compiled 2024.02.16 svn.r378c4104 for OlexSys, GUI svn.r6928)
;
_audit_contact_author_address      ?
_audit_contact_author_email        ?
_audit_contact_author_name         ''
_audit_contact_author_phone        ?
_publ_contact_author_id_orcid      ?
_publ_section_references
;
Bourhis, L.J., Dolomanov, O.V., Gildea, R.J., Howard, J.A.K., Puschmann, H.
 (2015). Acta Cryst. A71, 59-75.

Dolomanov, O.V., Bourhis, L.J., Gildea, R.J, Howard, J.A.K. & Puschmann, H.
 (2009), J. Appl. Cryst. 42, 339-341.

Kleemiss, F., Dolomanov, O.V., Bodensteiner, M., Peyerimhoff, N., Midgley, L.,
Bourhis, L.J., Genoni, A., Malaspina, L.A., Jayatilaka, D., Spencer, J.L.,
White, F., Grundkoetter-Stock, B., Steinhauer, S., Lentz, D., Puschmann, H.,
Grabowsky, S. (2021), Chem. Sci., 12, 1675-1692.

Sheldrick, G.M. (2015). Acta Cryst. A71, 3-8.
;
_chemical_formula_moiety           'C10 H8'
_chemical_formula_sum              'C10 H8'
_chemical_formula_weight           128.175
loop_
  _atom_type_symbol
  _atom_type_scat_dispersion_real
  _atom_type_scat_dispersion_imag
  _atom_type_scat_source
  _atom_type_scat_dispersion_source
 C -0.00040 0.00040 'NoSpherA2: Chem.Sci. 2021, DOI:10.1039/D0SC05526C'
 'Brennan, Cowan, Rev. Sci. Instrum., 1992, 63, 850'
 H 0.00000 0.00000 'NoSpherA2: Chem.Sci. 2021, DOI:10.1039/D0SC05526C'
 'Brennan, Cowan, Rev. Sci. Instrum., 1992, 63, 850'

_space_group_crystal_system        'monoclinic'
_space_group_IT_number             14
_space_group_name_H-M_alt          'P 1 21/c 1'
_space_group_name_Hall             '-P 2ybc'
loop_
  _space_group_symop_id
  _space_group_symop_operation_xyz
 1 x,y,z
 2 -x,y+1/2,-z+1/2
 3 -x,-y,-z
 4 x,-y-1/2,z-1/2

_symmetry_Int_Tables_number        14
_cell_length_a                     6.622(11)
_cell_length_b                     5.2755(7)
_cell_length_c                     6.771(2)
_cell_angle_alpha                  90
_cell_angle_beta                   107.96(9)
_cell_angle_gamma                  90
_cell_volume                       225.0(4)
_cell_formula_units_Z              2
_cell_measurement_reflns_used      107
_cell_measurement_theta_max        17.7980
_cell_measurement_temperature           293(2)
_cell_measurement_theta_min        2.6230
_exptl_absorpt_coefficient_mu      0.046
_exptl_absorpt_correction_T_max    1.00000
_exptl_absorpt_correction_T_min    0.13951
_exptl_absorpt_correction_type     multi-scan
_exptl_absorpt_process_details
;
CrysAlisPro 1.171.42.49 (Rigaku Oxford Diffraction, 2022)
Empirical absorption correction using spherical harmonics,
implemented in SCALE3 ABSPACK scaling algorithm.
;
_exptl_crystal_density_diffrn      1.892
_exptl_crystal_colour                   'clear colourless'
_exptl_crystal_colour_lustre            clear
_exptl_crystal_colour_primary           colourless
_exptl_crystal_size_max                 0.013
_exptl_crystal_size_mid                 0.012
_exptl_crystal_size_min                 0.012
_exptl_crystal_description              block
_exptl_crystal_F_000               135.992
_diffrn_reflns_av_R_equivalents    0.0298
_diffrn_reflns_av_unetI/netI       0.0454
_diffrn_reflns_Laue_measured_fraction_full  0.3275
_diffrn_reflns_Laue_measured_fraction_max  0.2977
_diffrn_reflns_limit_h_max         4
_diffrn_reflns_limit_h_min         -4
_diffrn_reflns_limit_k_max         9
_diffrn_reflns_limit_k_min         -9
_diffrn_reflns_limit_l_max         12
_diffrn_reflns_limit_l_min         -10
_diffrn_reflns_number              560
_diffrn_ambient_temperature             293(2)
_diffrn_reflns_point_group_measured_fraction_full  0.3275
_diffrn_reflns_point_group_measured_fraction_max  0.2977
_diffrn_reflns_theta_full          12.9605
_diffrn_reflns_theta_max           17.25
_diffrn_reflns_theta_min           3.40
_diffrn_detector                   'Hybrid Pixel Array Detector'
_diffrn_detector_area_resol_mean   13.3333
_diffrn_measured_fraction_theta_full  0.3275
_diffrn_measured_fraction_theta_max  0.2977
_diffrn_measurement_details
;
List of Runs (angles in degrees, time in seconds):

  # Type    Start    End  Width  t~exp~   \w     \q     \k     \f   Frames
--------------------------------------------------------------------------
  1  \w    -32.00  31.50   0.50    1.00    --    0.00   0.00   0.00  127
;
_diffrn_measurement_device         'abstract diffractometer'
_diffrn_measurement_device_type   
 'esperanto-CrysAlisPro-abstract goniometer imported esperanto images'
_diffrn_measurement_method         '\w scans'
_diffrn_orient_matrix_axis[1]      matrixX
_diffrn_orient_matrix_axis[2]      matrixY
_diffrn_orient_matrix_axis[3]      matrixZ
_diffrn_orient_matrix_type        
 'CrysAlisPro convention (1999,Acta A55,543-557)'
_diffrn_orient_matrix_UB_11        -0.0515665000
_diffrn_orient_matrix_UB_12        -0.0103884000
_diffrn_orient_matrix_UB_13        0.0107922000
_diffrn_orient_matrix_UB_21        -0.0281070000
_diffrn_orient_matrix_UB_22        0.0378315000
_diffrn_orient_matrix_UB_23        -0.0470979000
_diffrn_orient_matrix_UB_31        -0.0091327000
_diffrn_orient_matrix_UB_32        -0.0589060000
_diffrn_orient_matrix_UB_33        -0.0320671000
_diffrn_radiation_monochromator    synchrotron
_diffrn_radiation_probe            x-ray
_diffrn_radiation_type             synchrotron
_diffrn_radiation_wavelength       0.37380
_diffrn_source                     synchrotron
_reflns_Friedel_coverage           0.0
_reflns_limit_h_max                4
_reflns_limit_h_min                -4
_reflns_limit_k_max                8
_reflns_limit_k_min                0
_reflns_limit_l_max                10
_reflns_limit_l_min                0
_reflns_number_gt                  167
_reflns_number_total               281
_reflns_threshold_expression       I>=2u(I)
_computing_cell_refinement         'CrysAlisPro 1.171.42.49 (Rigaku OD, 2022)'
_computing_data_collection         'CrysAlisPro 1.171.42.49 (Rigaku OD, 2022)'
_computing_data_reduction          'CrysAlisPro 1.171.42.49 (Rigaku OD, 2022)'
_computing_molecular_graphics      'Olex2 1.5 (Dolomanov et al., 2009)'
_computing_publication_material    'Olex2 1.5 (Dolomanov et al., 2009)'
_computing_structure_refinement    'olex2.refine 1.5 (Bourhis et al., 2015)'
_computing_structure_solution      'SHELXT 2014/5 (Sheldrick, 2014)'
_refine_diff_density_max           0.2589
_refine_diff_density_min           -0.2684
_refine_diff_density_rms           0.0786
_refine_ls_d_res_high              0.6304
_refine_ls_d_res_low               3.1555
_refine_ls_goodness_of_fit_ref     0.9460
_refine_ls_hydrogen_treatment      constr
_refine_ls_matrix_type             full
_refine_ls_number_constraints      8
_refine_ls_number_parameters       46
_refine_ls_number_reflns           281
_refine_ls_number_restraints       0
_refine_ls_R_factor_all            0.1349
_refine_ls_R_factor_gt             0.0978
_refine_ls_restrained_S_all        0.9460
_refine_ls_shift/su_max            0.0003
_refine_ls_shift/su_mean           0.0001
_refine_ls_structure_factor_coef   Fsqd
_refine_ls_weighting_details      
 'w=1/[\s^2^(Fo^2^)+(0.1987P)^2^] where P=(Fo^2^+2Fc^2^)/3'
_refine_ls_weighting_scheme        calc
_refine_ls_wR_factor_gt            0.2262
_refine_ls_wR_factor_ref           0.2562
_olex2_refinement_description
;
1. Fixed Uiso
 At 1.2 times of:
  All C(H) groups
2.a Aromatic/amide H refined with riding coordinates:
 C1(H1), C2(H2), C3(H3), C4(H4)
;
_olex2_refine_details
;
Refinement using NoSpherA2, an implementation of
NOn-SPHERical Atom-form-factors in Olex2.
Please cite:
F. Kleemiss et al. Chem. Sci. DOI 10.1039/D0SC05526C - 2021
NoSpherA2 implementation of HAR makes use of
tailor-made aspherical atomic form factors calculated
on-the-fly from a Hirshfeld-partitioned electron density (ED) - not from
spherical-atom form factors.

The ED is calculated from a gaussian basis set single determinant SCF
wavefunction - either Hartree-Fock or DFT using selected funtionals
 - for a fragment of the crystal.
This fragment can be embedded in an electrostatic crystal field by employing cluster charges
or modelled using implicit solvation models, depending on the software used.
The following options were used:
   SOFTWARE:       ORCA 5.0
   PARTITIONING:   NoSpherA2
   INT ACCURACY:   Normal
   METHOD:         PBE0
   BASIS SET:      def2-SVP
   CHARGE:         0
   MULTIPLICITY:   1
   DATE:           2024-11-08_12-15-20
;
_atom_sites_solution_primary       dual
loop_
  _atom_site_label
  _atom_site_type_symbol
  _atom_site_fract_x
  _atom_site_fract_y
  _atom_site_fract_z
  _atom_site_U_iso_or_equiv
  _atom_site_adp_type
  _atom_site_occupancy
  _atom_site_refinement_flags_posn
 C1 C 0.4182(18) 0.7853(6) 0.3422(7) 0.031(5) Uani 1.000000 .
 C2 C 0.2234(18) 0.7118(6) 0.2120(8) 0.031(5) Uani 1.000000 .
 C3 C 0.1465(17) 0.4715(7) 0.2335(7) 0.030(5) Uani 1.000000 .
 C4 C 0.2611(17) 0.3138(6) 0.3817(6) 0.029(5) Uani 1.000000 .
 C5 C 0.4588(17) 0.3812(6) 0.5119(7) 0.036(5) Uani 1.000000 .
 H1 H 0.4677(18) 0.9482(6) 0.3322(7) 0.037(5) Uiso 1.000000 R
 H2 H 0.1438(18) 0.8220(6) 0.1105(8) 0.038(6) Uiso 1.000000 R
 H3 H 0.0155(17) 0.4198(7) 0.1450(7) 0.036(6) Uiso 1.000000 R
 H4 H 0.2059(17) 0.1555(6) 0.3971(6) 0.035(6) Uiso 1.000000 R

loop_
  _atom_site_aniso_label
  _atom_site_aniso_U_11
  _atom_site_aniso_U_22
  _atom_site_aniso_U_33
  _atom_site_aniso_U_12
  _atom_site_aniso_U_13
  _atom_site_aniso_U_23
 C1 0.031(11) 0.0294(13) 0.034(2) 0.001(2) 0.014(4) -0.0006(12)
 C2 0.020(12) 0.0307(14) 0.038(2) 0.001(2) 0.001(4) 0.0041(13)
 C3 0.024(11) 0.0335(14) 0.0334(18) 0.000(2) 0.011(4) -0.0012(13)
 C4 0.021(13) 0.0307(15) 0.0370(19) 0.001(2) 0.012(4) -0.0004(13)
 C5 0.041(11) 0.0274(15) 0.0336(16) -0.003(2) 0.005(4) -0.0020(13)

loop_
  _geom_bond_atom_site_label_1
  _geom_bond_atom_site_label_2
  _geom_bond_distance
  _geom_bond_site_symmetry_2
  _geom_bond_publ_flag
 C1 C2 1.375(12) . ?
 C1 C5 1.384(6) 3_666 ?
 C1 H1 0.9300 . ?
 C2 C3 1.390(9) . ?
 C2 H2 0.9300 . ?
 C3 C4 1.344(6) . ?
 C3 H3 0.9300 . ?
 C4 C5 1.380(11) . ?
 C4 H4 0.9300 . ?
 C5 C5 1.396(12) 3_666 ?

loop_
  _geom_angle_atom_site_label_1
  _geom_angle_atom_site_label_2
  _geom_angle_atom_site_label_3
  _geom_angle
  _geom_angle_site_symmetry_1
  _geom_angle_site_symmetry_3
  _geom_angle_publ_flag
 C5 C1 C2 120.6(5) 3_666 . ?
 H1 C1 C2 119.7(2) . . ?
 H1 C1 C5 119.7(4) . 3_666 ?
 C3 C2 C1 119.4(4) . . ?
 H2 C2 C1 120.3(2) . . ?
 H2 C2 C3 120.3(3) . . ?
 C4 C3 C2 120.1(7) . . ?
 H3 C3 C2 119.9(3) . . ?
 H3 C3 C4 119.9(5) . . ?
 C5 C4 C3 121.6(6) . . ?
 H4 C4 C3 119.2(5) . . ?
 H4 C4 C5 119.2(2) . . ?
 C4 C5 C1 121.7(5) . 3_666 ?
 C5 C5 C1 119.2(9) 3_666 3_666 ?
 C5 C5 C4 119.0(6) 3_666 . ?

loop_
  _geom_torsion_atom_site_label_1
  _geom_torsion_atom_site_label_2
  _geom_torsion_atom_site_label_3
  _geom_torsion_atom_site_label_4
  _geom_torsion
  _geom_torsion_site_symmetry_1
  _geom_torsion_site_symmetry_2
  _geom_torsion_site_symmetry_3
  _geom_torsion_site_symmetry_4
  _geom_torsion_publ_flag
 C1 C2 C3 C4 0.7(12) . . . . ?
 C1 C5 C4 C3 -176.7(11) 3_666 . . . ?
 C1 C5 C5 C1 -180.0(12) . 3_666 . 3_666 ?
 C1 C5 C5 C4 3.3(11) . 3_666 . . ?
 C2 C3 C4 C5 -1.9(12) . . . . ?
 C3 C4 C5 C5 -0.1(12) . . . 3_666 ?
 C4 C5 C5 C4 -180.0(12) . . 3_666 3_666 ?

loop_
  _diffrn_refln_index_h
  _diffrn_refln_index_k
  _diffrn_refln_index_l
  _diffrn_refln_intensity_net
  _diffrn_refln_intensity_u
 0 0 -2 9994.29 31.95
 0 0 2 9999 32.64
 0 0 3 1.77 5.58
 0 0 -3 0.91 6.05
 0 0 4 141.33 7.24
 0 0 -4 137.26 8.63
 0 0 -5 1.61 8.32
 0 0 5 2.56 6.51
 0 0 -6 67.46 10.37
 0 0 -7 4.78 10.94
 0 0 7 2.96 7.71
 0 0 8 194.48 9.2
 0 0 9 -2.72 6.92
 0 0 10 2.43 7.22
 0 0 11 0.4 7.16
 0 -1 1 2573.92 14.1
 0 1 -1 2588.85 14.95
 0 1 -2 991.77 12.36
 0 1 2 991.74 4.8
 0 -1 -3 3725.04 13.46
 0 1 3 3717.21 13.37
 0 -1 3 3719.17 22.26
 0 1 -4 5.66 10.5
 0 -1 -4 12.76 4.84
 0 1 5 52.54 5.46
 0 -1 -5 41.25 6.5
 0 1 -5 31.94 10.98
 0 -1 5 43.98 8.17
 0 1 -6 -3.13 12.36
 0 1 6 -2.36 6.32
 0 -1 6 -3.91 7.98
 0 1 7 193.72 7.02
 0 1 -7 185.15 15.29
 0 1 -8 283.81 16.25
 0 1 8 255.13 7.2
 0 -1 9 0.99 8.46
 0 1 9 -0.9 6.62
 0 1 10 11.33 7.06
 0 -1 10 2.44 7.88
 0 1 11 9.52 7.96
 0 1 12 -6.56 8.33
 0 -2 0 6536.83 19.04
 0 2 -1 1958.12 14.53
 0 -2 1 1942.62 12.89
 0 -2 2 29.76 6.81
 0 2 -2 34.56 8.74
 0 2 3 216.21 2.3
 0 2 -3 211.53 12.1
 0 -2 3 219.08 8.44
 0 2 4 1216.82 5.83
 0 2 -4 1178.76 19.14
 0 -2 4 1194.26 13.67
 0 2 5 267.2 4.2
 0 -2 5 283.32 9.9
 0 -2 6 127.55 9.23
 0 2 6 127.29 4.41
 0 2 7 67.74 4.89
 0 2 -7 91.25 16.41
 0 -2 8 1.96 9.87
 0 2 -8 3.46 16.22
 0 -2 9 -0.08 10.06
 0 2 9 1.19 6.01
 0 2 10 5.83 6.71
 0 -2 10 0.16 8.13
 0 2 11 2.69 7.33
 0 -3 0 0.8 3.06
 0 -3 -1 779.71 3.87
 0 -3 1 783.63 8.02
 0 3 -1 786.37 11.04
 0 3 -2 50.29 10.48
 0 -3 2 45.09 6.06
 0 -3 3 210.53 7.97
 0 3 -3 188.09 12.99
 0 3 -4 -3.05 12.17
 0 -3 4 4.87 7.48
 0 3 -5 34.64 14.14
 0 -3 5 42.86 7.98
 0 3 -6 75.2 15.83
 0 3 6 91.54 4.36
 0 -3 7 -0.07 9.01
 0 3 -7 19.88 16.5
 0 3 7 4.6 4.5
 0 -3 8 5.12 10.8
 0 3 -8 11.25 17.52
 0 3 9 25.35 5.42
 0 -3 9 9.93 9.87
 0 3 10 9.65 5.75
 0 -4 0 204.03 4.53
 0 -4 -1 21.89 2.61
 0 -4 1 15.6 4.47
 0 4 -1 13.31 8.54
 0 -4 2 1445.17 10.92
 0 4 -3 790.56 15.94
 0 -4 3 804.23 9.8
 0 4 -4 23.73 13.35
 0 -4 4 9.84 7.06
 0 4 -5 337.59 16.89
 0 -4 5 379.28 9.94
 0 4 -6 68.23 16.38
 0 4 -7 16.09 16.63
 0 -4 7 6.34 9.18
 0 -4 8 -1.12 10.01
 0 -5 0 -0.68 3.57
 0 -5 -1 145.2 4.45
 0 -5 2 108.64 5.92
 0 5 -2 90.2 11.42
 0 5 -3 16.82 12.22
 0 -5 3 12.25 6.17
 0 -5 4 21.55 7
 0 5 -5 567.05 18.71
 0 -5 5 602.51 11.41
 0 -5 6 19.68 8.44
 0 5 -6 -7.84 15.77
 0 -5 7 0.35 9.36
 0 -6 1 109.76 4.75
 0 -6 -1 160.83 5.73
 0 -6 2 4.16 5.1
 0 -6 3 40.08 6.44
 0 -6 5 13.76 7.77
 0 -6 6 28.81 8.55
 0 -6 7 2.6 8.37
 0 -7 0 -1.67 5.13
 0 -7 1 39.08 4.49
 0 -7 2 34.69 4.91
 0 -7 3 13.21 5.21
 0 -7 4 10.43 5.74
 0 -7 5 45.68 6.67
 0 -8 0 0.05 5.41
 0 -8 1 17.78 5.54
 0 -8 3 28.78 5.23
 0 -8 4 45.34 6.24
 0 -8 5 30.59 6.96
 0 -9 1 -1.33 5.44
 0 -9 2 1.05 5.75
 0 -9 3 26.96 6.19
 -1 0 9 1.75 6.09
 -1 0 7 -0.49 8.84
 -1 0 -3 2.01 2.93
 1 0 3 -1.18 3.46
 -1 0 -4 421.44 7.46
 1 0 4 394.33 6.75
 -1 0 -5 1.75 10.05
 1 0 6 2693.24 16.73
 1 0 7 -14.65 10.65
 1 0 8 37.32 9.49
 -1 0 -8 50.01 10.38
 -1 0 -9 -2.98 11.62
 1 0 9 -0.74 9.66
 -1 0 -10 13.39 12.45
 1 0 10 -0.85 10.66
 1 0 11 2.05 10.81
 -1 1 10 8.19 6.93
 -1 1 9 67.16 6.36
 -1 1 8 326.64 8
 -1 1 6 41.06 7.81
 1 -1 1 253.76 3.32
 -1 1 -1 258.1 3.03
 -1 1 -2 65.37 2.74
 -1 -1 -3 1321.34 7.26
 1 -1 3 1339.26 9.29
 1 -1 4 35.05 6.04
 -1 1 -4 40.88 7.48
 -1 -1 -5 23.31 9.05
 1 -1 5 14.48 7.46
 1 1 5 19.17 5.46
 -1 1 -5 17.84 10.59
 1 1 6 44.59 6.43
 1 -1 6 53.16 8.8
 -1 -1 -6 72.73 9.87
 -1 1 -6 71.44 12.69
 -1 -1 -7 82.19 9.06
 1 1 7 53.76 7.35
 1 1 8 3.74 7.95
 1 -1 8 -1.31 9.74
 -1 1 -8 5.74 12.45
 -1 -1 -9 23.04 9.42
 -1 1 -9 1.11 12.78
 1 -1 9 5.27 11.09
 1 -1 10 -0.03 11.5
 1 1 10 7.17 8.48
 1 1 11 -6.99 9.31
 -1 2 10 1.51 5.33
 -1 2 9 36.01 5.62
 -1 2 7 22.2 5.74
 -1 2 -1 783.54 5.6
 -1 2 -2 1565.02 8.79
 -1 -2 -3 175.3 3
 1 -2 3 191.64 6.43
 1 -2 4 44.98 7.07
 -1 2 -4 43.53 9.72
 -1 2 -5 25.14 11.38
 1 -2 5 72.21 8.48
 1 -2 6 198.4 10.43
 -1 -2 -6 203.82 7.2
 -1 2 -6 184.59 13.56
 -1 -2 -7 9.19 5.53
 1 2 7 2.82 6.4
 -1 2 -7 2.14 11.58
 1 -2 7 2.31 10.31
 -1 -2 -8 2.92 6.5
 -1 2 -8 -0.74 11.58
 1 2 8 6.41 7.01
 1 -2 8 -1.34 9.99
 1 -2 9 1.73 10.97
 1 2 9 2.18 7.58
 1 2 10 6.54 8.15
 1 2 11 -3.23 8.13
 -1 3 10 4.22 4.31
 -1 3 9 0.74 3.95
 -1 3 8 2.62 4.29
 -1 3 7 0.52 3.8
 -1 3 5 26.75 5.18
 -1 3 0 1296.77 6.87
 1 -3 1 14.56 4.46
 -1 3 -1 -3.84 3.57
 -1 3 -2 53.25 5.57
 1 -3 3 68.75 8.2
 -1 3 -3 77.78 11.47
 -1 3 -4 7.12 10.54
 -1 -3 -4 5.91 4.29
 1 -3 5 73.2 9.09
 -1 3 -5 78.6 12.14
 1 -3 7 1.93 11.16
 -1 3 -7 8.51 12.19
 1 -3 8 -0.68 10.54
 1 3 8 5.78 7.09
 -1 3 -8 0.22 11.58
 1 3 9 1.01 7.07
 1 -3 9 -0.36 11.79
 1 3 10 8.89 7.47
 -1 4 9 3.01 4.16
 -1 4 8 0.37 3.49
 -1 4 7 6.58 2.69
 -1 4 2 200.69 3.3
 -1 4 1 2.44 3.64
 1 -4 0 233.65 5.81
 1 -4 1 1466.81 11.06
 -1 4 -1 1474.21 13.46
 -1 4 -2 78.77 9.04
 1 -4 2 74.2 6.09
 1 -4 3 664.74 10.45
 -1 4 -3 661.98 13.51
 1 -4 4 740.84 11.64
 -1 4 -4 710.16 14.49
 1 -4 5 2.23 8.83
 -1 4 -5 5.27 11
 -1 4 -6 21.05 11.39
 1 -4 7 5.62 10.79
 -1 4 -7 -0.89 11.17
 -1 5 2 1.66 3.76
 -1 5 1 21.83 5.54
 -1 5 0 54.88 6.87
 -1 -5 0 59.91 4.99
 -1 5 -1 954.8 11.76
 -1 -5 -1 964.66 6.61
 1 -5 2 46 7.28
 -1 -5 -2 22.3 2.07
 -1 5 -2 41.02 9.18
 1 -5 3 1.54 6.72
 -1 5 -3 6.31 9.21
 -1 5 -4 64.51 9.99
 1 -5 4 88.58 8.56
 -1 5 -5 112.85 11.46
 1 -5 5 126.22 9.85
 -1 5 -6 -4.98 10.62
 1 -5 6 -9.43 9.89
 1 -5 7 2.35 10.06
 -1 -6 2 30.85 5.03
 -1 -6 1 1.13 4.25
 -1 6 0 17.64 5.7
 -1 -6 0 18.97 3.42
 -1 6 -1 67.22 7.25
 -1 -6 -1 67.81 3.09
 1 -6 2 5.83 7.36
 -1 6 -2 10.4 7.86
 1 -6 3 37.42 8.01
 -1 6 -3 17.98 8.92
 -1 6 -4 19.43 9.15
 1 -6 4 17.28 7.95
 1 -6 5 42.82 9
 -1 6 -5 22.84 10.36
 1 -6 6 2.44 9.64
 -1 -7 2 29.1 4.34
 -1 -7 1 7.09 3.8
 -1 -7 -1 61.01 3.17
 -1 7 -1 51.42 7.56
 1 -7 2 7.87 7.73
 -1 7 -2 7.99 7.87
 -1 -7 -2 2.18 3.9
 1 -7 3 12.85 7.88
 -1 7 -3 1.88 8.75
 1 -7 4 7.22 8.39
 -1 7 -4 6.21 9.81
 1 -7 5 27.09 9.66
 -1 -8 1 6.38 3.36
 1 -8 0 7.94 8.97
 -1 -8 0 5.86 3.43
 1 -8 1 58.23 8.47
 1 -8 3 37.81 8.4
 1 -8 4 18.41 8.95
 1 -9 2 4.26 7.81
 1 -9 3 17.5 8.02
 -2 0 -3 0.05 4.08
 2 0 3 -1.91 6.36
 -2 0 -4 784.59 7.44
 2 0 4 789.48 10.1
 -2 0 -5 1.89 5.31
 2 0 6 189.18 10.52
 -2 0 -6 308.94 9.82
 2 0 7 3.85 10.68
 -2 0 -7 0.81 12.59
 -2 0 -8 8.99 13.2
 2 0 8 0.49 11.42
 -2 0 -9 -2.1 11.9
 2 0 9 -0.83 12.16
 -2 1 -2 1377.1 10.1
 2 -1 2 1376.96 11.11
 2 -1 3 -4.94 6.1
 -2 1 -3 1.8 3.51
 -2 1 -4 431.55 6.82
 2 -1 4 427.82 9.63
 -2 1 -5 456.85 8.19
 2 -1 5 475.74 11.23
 -2 1 -6 21.39 10
 -2 -1 -6 21.39 7.88
 2 -1 6 22.98 10.46
 2 1 6 0.5 7.98
 2 1 7 -3.56 8.53
 -2 -1 -7 -3.36 11.93
 -2 1 -7 9.03 12.8
 2 1 8 1.5 9.34
 2 -1 8 -0.74 12.63
 -2 -1 -8 13.8 12.07
 2 1 9 17.87 9.92
 -2 -1 -9 38.38 10.7
 -2 1 -9 8.64 12.82
 2 -1 9 4.14 13.42
 -2 -1 -10 5.04 10.16
 2 1 10 5.78 10.28
 2 -1 10 2.2 14.26
 2 1 11 6.17 10.75
 -2 2 -1 842.23 9.12
 2 -2 1 876.04 9.28
 -2 2 -2 105.61 4.18
 -2 2 -3 174.65 5.54
 2 -2 3 188.37 8.26
 2 -2 4 34.73 8.97
 -2 2 -5 -3.91 7.37
 -2 -2 -5 9.83 4.93
 2 -2 5 2.57 11.35
 -2 2 -6 100.03 12.41
 -2 -2 -6 105.35 8.8
 2 -2 7 4.23 14.98
 -2 -2 -7 28.89 10.12
 -2 2 -7 6.67 13.56
 -2 2 -8 7.65 14.16
 2 2 8 5.55 8.36
 2 -2 9 2.05 15.26
 -2 -2 -9 6.52 7.11
 2 2 9 0.36 9.21
 2 2 10 1.12 8.45
 -2 -2 -10 9.06 8.07
 -2 3 -1 78.33 4.59
 2 -3 1 74.91 6.88
 -2 3 -2 569.06 7.52
 2 -3 2 578.84 10.48
 -2 3 -3 387.72 7.17
 2 -3 3 403.8 10.73
 -2 3 -4 228.17 7.93
 -2 -3 -4 191.74 4.27
 -2 3 -5 46.6 10.93
 2 -3 5 48.7 13.42
 -2 -3 -6 165.48 8.37
 2 -3 7 -0.67 16.43
 -2 3 -7 1.82 13.14
 2 -3 8 0.86 17.34
 -2 -3 -8 15.94 5.45
 -2 -3 -9 -1.64 5.36
 -2 4 2 88.89 7.77
 -2 4 0 272.59 5.11
 2 -4 1 126.77 8.74
 -2 4 -2 144.2 5.91
 2 -4 2 181.09 9.77
 2 -4 3 513.66 12.42
 -2 4 -3 496.99 9.68
 2 -4 4 81.53 12.64
 -2 4 -4 96.2 11.22
 2 -4 5 -5.97 13.83
 -2 -4 -5 -0.09 3.81
 -2 4 -5 -4.91 12.31
 -2 4 -6 45.23 13.28
 -2 -4 -7 81.35 3.78
 -2 5 6 1.19 1.66
 -2 5 4 56.25 2.74
 -2 5 2 11.55 3.42
 -2 5 1 807.33 6.5
 -2 5 0 239.08 5.36
 -2 5 -1 1.07 5.65
 2 -5 2 47.33 10.51
 -2 5 -2 49.03 8.68
 2 -5 3 127.3 10.98
 2 -5 4 1.73 12.23
 -2 5 -4 3.25 11.86
 2 -5 5 25.68 13.84
 -2 5 -5 15.08 12.99
 2 -5 6 -10.98 15.37
 -2 5 -6 3.13 12.77
 2 -5 7 112.13 17.8
 -2 6 3 28.49 4.04
 -2 6 2 3.39 4.83
 -2 6 0 93.56 7.87
 2 -6 1 28.68 10.6
 -2 6 -1 36.92 8.54
 -2 6 -2 -2.52 9.44
 2 -6 2 0.43 10.64
 -2 6 -3 284.17 12.45
 2 -6 4 5.59 11.25
 -2 6 -4 11.15 11.47
 2 -6 5 -0.88 13.3
 -2 6 -5 3.8 12.6
 2 -6 6 5.34 16.08
 -2 7 2 29.92 4.11
 -2 7 1 59.76 5.63
 -2 7 0 32.81 6.35
 2 -7 1 5.25 11.1
 -2 7 -2 2.26 8.42
 -2 7 -3 -8.83 8.92
 2 -7 3 4.94 11.14
 -2 7 -4 28.99 9.8
 2 -7 4 28.28 11.02
 2 -7 5 -2.72 11.88
 -2 8 1 13.51 4.72
 -2 8 0 48.89 5.37
 2 -8 1 36.23 12.22
 -2 8 -1 44.7 5.84
 2 -8 2 17.01 10.63
 -2 8 -2 15.72 6.57
 2 -8 3 11.44 10.92
 -2 8 -3 12.57 7.43
 2 -8 4 -2.74 11.43
 2 -9 2 2.61 10.72
 -2 9 -2 33.27 7.81
 2 -9 3 5.06 10.33
 -3 0 -4 1852.84 13.44
 -3 0 -5 2.18 5.52
 -3 0 -6 81.15 7.28
 3 0 6 44.5 12.44
 -3 0 -7 4.22 9.5
 3 0 8 -2.99 13.76
 -3 0 -8 3.81 15.65
 3 0 9 2.59 14.3
 -3 0 -9 4.73 16.59
 3 0 10 -1.61 14.73
 -3 1 -3 549.42 10.24
 -3 1 -4 614.24 8.88
 -3 -1 -4 592.42 9.57
 3 -1 4 581.82 13.09
 -3 1 -5 25.41 7.17
 3 -1 5 17.56 12.05
 -3 1 -6 6.5 7.16
 -3 -1 -6 2.91 6.8
 3 -1 7 4.89 15.31
 -3 -1 -7 102.31 9.62
 -3 -1 -8 33.48 15.63
 3 -1 8 3.73 16.77
 3 -1 9 -0.36 17.12
 -3 -1 -9 0.45 15.07
 -3 2 -2 -10.79 9.23
 3 -2 3 50.02 10.77
 -3 2 -3 31.86 6.65
 -3 2 -5 67.35 7.54
 -3 -2 -5 39.77 5.89
 3 -2 5 53.44 14
 -3 -2 -6 27.61 7.43
 -3 2 -6 36 8.36
 -3 2 -7 4.19 12.56
 -3 -2 -7 20.39 9.04
 3 -2 7 5.8 19.02
 -3 -2 -9 10.38 11.98
 -3 -2 -10 2.26 9.49
 -3 3 -1 2108.37 22.59
 -3 3 -2 66.73 8.04
 3 -3 2 58.02 10.9
 -3 3 -3 40 6.74
 3 -3 3 48.11 12
 -3 3 -4 10.86 7.64
 3 -3 4 -3.37 13.57
 -3 3 -5 4.23 7.75
 3 -3 5 0.26 16.88
 -3 -3 -5 1.82 5.47
 -3 3 -6 -2.65 10.23
 3 -3 6 0.57 19.5
 -3 -3 -6 -0.53 6.25
 3 -3 7 1.92 21.85
 -3 3 -7 -4.38 14.79
 -3 -3 -7 -1.6 7.83
 3 -3 8 0.53 24.07
 -3 -3 -8 27.72 9.8
 -3 -3 -9 -0.62 7.29
 -3 4 0 6.38 14.44
 -3 4 -2 870 11.38
 3 -4 2 813.8 17.2
 -3 4 -3 70.42 8.8
 3 -4 3 70.45 14.01
 -3 4 -4 30.13 8.58
 3 -4 4 23.52 15.9
 -3 4 -5 7.91 10.59
 3 -4 5 -0.25 18.8
 3 -4 6 79.32 22.23
 -3 4 -6 156.97 16.07
 3 -4 7 1.53 24.05
 -3 -4 -7 25.07 7.47
 -3 5 1 944.28 13.47
 -3 5 0 3.11 7.08
 -3 5 -1 119.95 9.38
 -3 5 -2 57.33 8.55
 3 -5 2 49.56 14.96
 -3 5 -4 -3.15 11.53
 3 -5 4 6.39 16.55
 3 -5 5 225.74 21.33
 -3 5 -5 381.72 18.77
 3 -5 6 29.68 22.01
 -3 6 4 9.36 3.76
 -3 6 3 2.14 3.97
 -3 6 2 117.79 5.33
 -3 6 1 85.35 6.14
 -3 6 0 3 6.42
 -3 6 -2 9.85 9.81
 3 -6 2 14.69 15.87
 -3 6 -3 63.09 14.01
 3 -6 4 -4.83 16.67
 -3 6 -4 -13.03 17.37
 3 -6 5 2.36 18.96
 -3 7 4 0.22 2.92
 -3 7 3 1.81 3.66
 -3 7 2 15.73 4.45
 -3 7 1 196.6 6.44
 -3 7 0 54.12 8.25
 -3 7 -2 75.21 12.92
 3 -7 2 44.78 15.21
 3 -7 3 12.95 15.38
 -3 7 -3 -3.77 14.17
 3 -7 4 12.65 16.07
 -3 8 2 21.5 5.07
 -3 8 1 55.99 6.43
 -3 8 0 19.08 7.41
 -3 8 -1 2.85 8.66
 -3 8 -2 -3.6 10.02
 3 -8 3 -14.04 15.02
 -3 9 -1 25.17 6.45
 -4 0 -7 1.13 8.93
 -4 0 -8 2.46 12.28
 -4 1 -5 -0.45 7.54
 -4 1 -6 7.41 9.41
 -4 1 -7 2.81 9.41
 -4 -1 -7 17.22 9.15
 -4 -1 -8 6.8 12.02
 -4 2 -5 16.47 8.88
 -4 2 -6 7.74 9.9
 4 -2 6 -0.95 21.76
 -4 -2 -7 4.27 8.74
 -4 -2 -8 -8.64 11.26
 4 -2 8 3.13 29.22
 -4 -2 -9 4.33 16.32
 -4 3 -4 91.42 10.26
 4 -3 5 99.4 23.12
 -4 3 -5 120.24 11.57
 4 -3 6 -0.6 28.35
 -4 3 -6 4.82 10.46
 4 -3 7 3.31 33.34
 -4 4 -3 15.62 12.61
 -4 4 -4 54.75 14.74
 4 -4 4 64.2 23.45
 -4 4 -5 45.22 12.62
 4 -4 6 -9.31 32.65
 -4 5 -2 26.51 15.51
 -4 5 -4 23.32 15.42
 4 -5 4 27.54 24.82
 4 -5 5 256.83 32.29
 -4 6 0 -3.78 13.9
 -4 6 -1 323.24 19.24
 -4 6 -2 52.72 17.61
 -4 6 -3 4.4 17.67
 4 -6 4 58.38 25.91
 -4 7 1 10.59 8.76
 -4 7 0 9.46 10.69
 -4 7 -2 -7.3 17.2
 -4 8 2 8.47 5.39
 -4 8 1 32.12 7.15
 -4 8 0 9.67 10.45
 -4 8 -1 7.51 14.55
 -4 9 -1 1.85 10.25

_iucr_refine_fcf_details
;
data_Naphthalene_14.8GPa_IAM
_computing_structure_refinement   'olex2.refine 1.5 (Bourhis et al., 2015)'
_shelx_refln_list_code            4
loop_
  _space_group_symop_id
  _space_group_symop_operation_xyz
  1  x,y,z
  2  -x,y+1/2,-z+1/2
  3  -x,-y,-z
  4  x,-y-1/2,z-1/2

_space_group_crystal_system       monoclinic
_space_group_IT_number            14
_space_group_name_H-M_alt         'P 1 21/c 1'
_space_group_name_Hall            '-P 2ybc'
_symmetry_space_group_name_H-M    'P 1 21/c 1'
_symmetry_space_group_name_Hall   '-P 2ybc'
_symmetry_Int_Tables_number       14
_cell_length_a                    6.622(11)
_cell_length_b                    5.2755(7)
_cell_length_c                    6.771(2)
_cell_angle_alpha                 90
_cell_angle_beta                  107.96(9)
_cell_angle_gamma                 90
_cell_volume                      225.0(4)
loop_
  _refln_index_h
  _refln_index_k
  _refln_index_l
  _refln_F_squared_calc
  _refln_F_squared_meas
  _refln_F_squared_sigma
  _refln_F_squared_weight
  _refln_observed_status
-4 7 1 0.323 1.200 0.992 75.745 o
-3 5 1 86.892 106.978 1.526 0.218 o
-3 6 1 8.715 9.669 0.696 20.439 o
-3 6 2 14.406 13.345 0.604 9.281 o
-3 6 3 0.335 0.242 0.450 367.767 o
-3 6 4 1.182 1.060 0.426 325.190 o
-3 7 1 19.872 22.273 0.730 4.352 o
-3 7 2 2.088 1.782 0.504 184.792 o
-3 7 3 0.116 0.205 0.415 438.374 o
-3 7 4 0.078 0.025 0.331 691.146 o
-3 8 1 5.334 6.343 0.728 42.075 o
-2 4 2 7.948 10.070 0.880 20.289 o
-2 5 1 93.004 91.463 0.736 0.224 o
-2 5 2 1.406 1.309 0.387 337.229 o
-2 5 4 9.785 6.373 0.310 24.842 o
-2 5 6 0.159 0.135 0.188 2088.170 o
-2 6 2 0.291 0.384 0.547 249.529 o
-2 6 3 3.320 3.228 0.458 118.958 o
-2 7 1 9.027 6.770 0.638 24.351 o
-2 7 2 5.053 3.390 0.466 74.559 o
-2 8 1 1.750 1.531 0.535 190.805 o
-1 1 6 3.621 4.652 0.885 53.967 o
-1 1 8 32.715 37.005 0.906 1.616 o
-1 1 9 7.014 7.609 0.721 29.438 o
-1 1 10 0.101 0.928 0.785 121.764 o
-1 2 7 2.005 2.515 0.650 124.225 o
-1 2 9 3.354 4.080 0.637 82.683 o
-1 2 10 0.451 0.171 0.604 204.870 o
-1 3 5 2.814 3.031 0.587 112.476 o
-1 3 7 0.027 0.059 0.431 408.517 o
-1 3 8 0.001 0.297 0.486 320.094 o
-1 3 9 0.003 0.084 0.447 378.128 o
-1 4 1 0.266 0.276 0.412 437.958 o
-1 4 2 17.539 22.736 0.374 5.116 o
-1 4 7 0.840 0.745 0.305 638.203 o
-1 4 8 0.213 0.042 0.395 481.505 o
-1 4 9 0.637 0.341 0.471 324.266 o
-1 5 1 2.100 2.473 0.628 128.516 o
-1 5 2 0.101 0.188 0.426 415.846 o
-1 6 1 0.187 0.128 0.481 325.133 o
-1 6 2 3.259 3.495 0.570 99.065 o
-1 7 1 0.891 0.803 0.431 352.789 o
-1 7 2 4.076 3.297 0.492 92.719 o
-1 8 1 1.022 0.723 0.381 424.336 o
0 0 4 10.492 15.824 0.628 11.949 o
0 0 6 8.779 7.643 1.175 18.178 o
0 0 8 19.428 22.033 1.042 4.365 o
0 0 10 0.097 0.275 0.818 113.033 o
0 1 4 0.823 1.192 0.498 267.313 o
0 1 5 5.121 5.264 0.463 59.678 o
0 1 6 0.206 -0.347 0.521 278.259 o
0 1 7 18.283 21.784 0.723 4.899 o
0 1 8 25.300 29.486 1.625 2.461 o
0 1 9 0.071 -0.008 0.591 217.036 o
0 1 10 1.352 0.808 0.596 185.172 o
0 2 2 2.726 3.596 0.609 103.809 o
0 2 4 114.249 137.189 1.462 0.129 o
0 2 5 29.024 30.564 0.913 2.147 o
0 2 6 12.915 14.426 0.451 10.357 o
0 2 7 8.095 7.959 1.332 17.484 o
0 2 8 0.543 0.286 0.955 82.256 o
0 2 9 0.217 0.081 0.585 220.921 o
0 3 1 68.741 88.479 0.377 0.338 o
0 3 2 6.592 5.268 0.594 41.008 o
0 3 3 18.765 23.211 1.271 4.254 o
0 3 4 0.018 0.210 0.722 145.231 o
0 3 5 3.726 4.632 0.787 60.082 o
0 3 6 10.870 10.262 0.926 14.158 o
0 3 7 1.157 0.638 0.560 215.011 o
0 3 9 6.120 2.417 0.873 44.411 o
0 4 0 20.028 23.115 0.513 4.262 o
0 4 1 2.211 2.273 0.348 238.110 o
0 4 2 150.871 163.724 1.237 0.080 o
0 4 3 81.968 90.692 0.946 0.265 o
0 4 4 1.571 1.659 0.787 105.162 o
0 4 5 38.628 41.856 2.362 1.117 o
0 4 6 7.172 7.730 1.856 13.569 o
0 4 7 0.003 1.111 0.910 90.757 o
0 4 8 0.491 -0.127 1.134 58.697 o
0 5 1 12.384 16.450 0.504 9.826 o
0 5 2 10.885 11.927 1.045 12.473 o
0 5 3 0.628 1.562 0.624 178.538 o
0 5 4 2.611 2.441 0.793 85.423 o
0 5 5 50.377 67.217 2.009 0.593 o
0 5 6 2.252 1.143 1.559 29.469 o
0 5 7 0.068 0.040 1.060 67.345 o
0 6 1 12.634 15.338 2.893 4.854 o
0 6 2 0.703 0.471 0.578 216.818 o
0 6 3 4.526 4.541 0.730 56.401 o
0 6 5 0.958 1.559 0.880 91.488 o
0 6 6 1.479 3.264 0.969 68.349 o
0 6 7 0.021 0.295 0.948 84.182 o
0 7 1 4.635 4.427 0.509 70.008 o
0 7 2 3.810 3.930 0.556 84.645 o
0 7 3 2.076 1.497 0.590 155.073 o
0 7 4 0.766 1.182 0.650 166.389 o
0 7 5 4.599 5.175 0.756 51.270 o
0 8 0 0.227 0.006 0.613 201.116 o
0 8 1 1.619 2.014 0.628 147.086 o
0 8 3 3.648 3.261 0.593 90.177 o
1 0 4 50.188 46.107 1.536 0.785 o
1 0 6 279.654 305.119 1.895 0.023 o
1 0 8 4.027 4.988 0.793 55.048 o
1 1 1 39.680 29.019 0.254 1.468 o
1 1 2 8.597 7.406 0.310 27.530 o
1 1 3 175.674 150.472 1.015 0.068 o
1 1 4 4.110 4.256 0.532 78.383 o
1 1 5 1.843 2.111 0.420 233.662 o
1 1 6 5.173 6.539 0.759 41.456 o
1 1 7 7.373 7.706 1.610 15.763 o
1 1 8 0.124 0.292 0.625 192.998 o
1 1 9 1.851 1.241 0.737 116.347 o
1 2 1 125.040 88.768 0.634 0.150 o
1 2 2 241.035 177.302 0.996 0.040 o
1 2 3 19.792 20.216 0.926 4.578 o
1 2 4 4.989 5.040 0.648 53.755 o
1 2 5 7.082 7.072 2.666 8.334 o
1 2 6 16.087 22.602 0.615 5.593 o
1 2 7 0.474 0.547 0.417 413.194 o
1 2 8 0.048 0.273 0.457 361.833 o
1 2 9 0.002 0.226 0.706 151.664 o
1 3 0 161.200 146.912 0.778 0.078 o
1 3 1 0.927 0.535 1.042 68.146 o
1 3 2 6.371 6.033 0.631 38.946 o
1 3 3 9.120 8.164 0.756 20.867 o
1 3 4 1.090 0.709 0.450 316.534 o
1 3 5 6.592 8.523 0.824 27.574 o
1 3 7 2.274 0.575 0.933 76.905 o
1 3 8 0.015 0.271 0.594 214.265 o
1 3 9 2.099 0.056 0.687 137.379 o
1 4 0 24.440 26.470 0.658 2.989 o
1 4 1 120.606 166.515 0.968 0.104 o
1 4 2 7.400 8.575 0.572 27.802 o
1 4 3 64.675 75.192 0.936 0.411 o
1 4 4 63.333 82.602 1.738 0.388 o
1 4 5 0.001 0.406 0.780 124.299 o
1 4 6 3.212 2.385 1.290 37.764 o
1 4 7 0.340 0.274 0.879 97.474 o
1 5 0 7.356 6.602 0.457 34.390 o
1 5 1 99.555 109.021 0.653 0.182 o
1 5 2 3.214 3.039 1.012 53.443 o
1 5 3 0.325 0.402 0.615 197.691 o
1 5 4 7.776 9.085 1.363 16.748 o
1 5 5 10.809 13.697 0.846 12.240 o
1 5 6 0.044 -0.825 0.820 112.641 o
1 5 7 0.924 0.266 1.140 57.440 o
1 6 0 3.072 2.111 0.332 185.037 o
1 6 1 9.222 7.672 0.322 24.465 o
1 6 2 1.438 0.911 0.609 174.767 o
1 6 3 3.639 3.434 1.101 44.137 o
1 6 4 1.933 2.071 0.680 122.784 o
1 6 5 2.155 4.050 1.132 47.705 o
1 6 6 0.369 0.276 1.092 63.258 o
1 7 1 8.814 6.772 0.543 26.053 o
1 7 2 0.895 0.573 0.361 489.757 o
1 7 3 1.064 0.867 0.663 157.980 o
1 7 4 0.332 0.765 0.722 142.691 o
1 7 5 2.163 3.069 1.094 52.682 o
1 8 0 1.145 0.729 0.363 441.081 o
1 8 1 6.881 6.597 0.960 27.651 o
2 0 4 116.661 89.082 0.679 0.166 o
2 0 6 27.550 30.279 6.784 0.971 o
2 0 8 0.894 0.502 0.978 77.256 o
2 1 2 218.332 156.005 0.847 0.049 o
2 1 3 0.017 -0.075 0.382 519.557 o
2 1 4 60.194 48.750 0.631 0.602 o
2 1 5 58.744 52.520 1.070 0.592 o
2 1 6 2.645 1.799 0.548 145.529 o
2 1 7 0.888 0.003 0.691 154.095 o
2 1 8 0.749 0.524 0.722 140.314 o
2 1 9 3.161 2.195 0.760 84.542 o
2 2 1 111.653 97.336 1.915 0.167 o
2 2 2 13.731 11.965 0.474 10.753 o
2 2 3 29.195 20.294 0.777 2.728 o
2 2 4 3.675 3.935 1.016 47.590 o
2 2 5 0.675 0.449 0.437 369.691 o
2 2 9 0.632 0.392 0.598 204.752 o
2 3 1 9.826 8.758 0.433 20.317 o
2 3 2 84.001 64.850 0.692 0.318 o
2 3 3 48.150 44.503 0.911 0.863 o
2 3 4 25.462 22.781 2.064 2.696 o
2 3 5 4.968 5.377 0.960 38.827 o
2 3 6 11.895 18.747 0.948 8.570 o
2 3 7 1.224 0.081 1.163 54.895 o
2 3 8 1.549 1.397 0.854 92.550 o
2 4 0 38.873 30.882 0.579 1.454 o
2 4 1 13.146 14.362 0.990 9.202 o
2 4 2 20.594 17.652 2.090 3.873 o
2 4 3 52.387 57.033 0.944 0.654 o
2 4 4 8.512 10.233 0.951 18.192 o
2 4 5 0.022 -0.233 0.399 476.265 o
2 4 6 3.126 5.124 1.504 26.750 o
2 4 7 10.077 9.216 0.428 19.089 o
2 5 0 29.034 27.085 0.607 2.354 o
2 5 1 0.015 0.121 0.640 184.801 o
2 5 2 4.950 5.478 0.758 46.976 o
2 5 3 14.706 14.422 1.244 7.591 o
2 5 4 0.073 0.283 0.965 81.331 o
2 5 5 1.634 2.290 1.073 58.851 o
2 5 6 0.166 -0.371 1.113 61.139 o
2 5 7 8.370 12.703 2.017 9.624 o
2 6 0 8.479 10.600 0.892 18.354 o
2 6 1 4.476 3.848 0.753 58.876 o
2 6 2 0.358 -0.128 0.800 117.923 o
2 6 3 21.013 32.194 1.410 2.896 o
2 6 4 1.476 0.945 0.910 84.663 o
2 6 5 0.009 0.173 1.036 70.516 o
2 6 6 0.396 0.605 1.822 22.762 o
2 7 0 4.332 3.717 0.719 63.641 o
2 7 1 0.022 0.595 1.258 47.838 o
2 7 2 0.989 0.256 0.954 81.276 o
2 7 3 0.240 -0.307 0.789 121.513 o
2 7 4 2.647 3.246 0.830 75.111 o
2 8 0 6.948 5.539 0.608 37.363 o
2 8 1 6.670 4.913 0.597 41.658 o
3 0 4 243.002 209.910 1.523 0.036 o
3 0 6 9.169 8.537 2.076 10.127 o
3 0 8 1.204 0.022 1.171 54.232 o
3 1 3 59.393 62.244 1.160 0.522 o
3 1 4 70.496 67.975 1.068 0.393 o
3 1 5 2.575 2.581 0.698 101.043 o
3 1 6 0.004 0.528 0.559 241.738 o
3 1 7 9.359 9.929 5.518 2.224 o
3 1 8 2.695 2.167 1.685 24.507 o
3 2 2 0.043 -1.222 1.046 69.262 o
3 2 3 8.747 4.380 1.029 23.988 o
3 2 5 5.288 6.089 0.745 42.712 o
3 2 6 3.647 3.610 0.629 82.554 o
3 2 7 1.161 1.350 0.776 114.649 o
3 3 1 156.308 238.859 2.559 0.056 o
3 3 2 6.611 7.243 0.733 31.895 o
3 3 3 5.465 4.784 0.666 49.612 o
3 3 4 0.716 0.650 0.806 113.248 o
3 3 5 0.369 0.273 0.489 310.348 o
3 3 6 0.139 -0.115 0.583 222.741 o
3 3 7 0.020 -0.194 0.747 135.580 o
3 3 8 2.678 2.249 1.540 28.842 o
3 4 0 1.400 0.723 1.636 27.735 o
3 4 2 80.516 96.713 3.183 0.251 o
3 4 3 7.647 7.979 0.844 24.518 o
3 4 4 2.599 3.177 0.855 72.864 o
3 4 5 0.936 0.563 1.045 67.699 o
3 4 6 8.776 15.945 4.399 3.121 o
3 4 7 2.160 2.261 1.333 38.484 o
3 5 0 0.905 0.352 0.802 114.083 o
3 5 1 10.351 13.589 1.063 12.045 o
3 5 2 3.764 6.301 0.841 48.980 o
3 5 4 0.649 0.087 1.072 65.450 o
3 5 5 19.455 37.695 8.836 0.730 o
3 5 6 2.738 3.362 2.494 11.544 o
3 6 0 0.091 0.340 0.727 142.844 o
3 6 2 1.211 1.325 0.945 79.278 o
3 6 4 0.022 -1.002 1.363 40.791 o
3 6 5 0.044 0.267 2.148 16.413 o
3 7 0 4.349 6.131 0.935 41.197 o
3 7 2 4.196 7.471 1.724 18.584 o
3 7 3 0.719 0.481 1.181 53.711 o
4 0 8 1.348 0.279 1.391 38.361 o
4 1 5 0.618 -0.051 0.854 102.849 o
4 1 6 0.266 0.839 1.066 66.159 o
4 1 7 1.911 1.146 0.816 97.781 o
4 1 8 0.246 0.770 1.362 40.688 o
4 2 5 2.023 1.866 1.006 64.986 o
4 2 6 3.384 0.569 1.021 59.241 o
4 2 7 0.007 0.484 0.990 77.162 o
4 3 4 10.805 10.357 1.162 12.982 o
4 3 5 10.157 13.217 1.180 11.972 o
4 3 6 1.235 0.381 1.112 59.556 o
4 4 3 1.047 1.770 1.429 35.956 o
4 4 4 3.840 6.563 1.414 26.218 o
4 4 5 3.368 5.123 1.430 28.459 o
4 4 6 0.001 -1.055 3.699 5.535 o
4 5 2 0.767 3.003 1.757 23.832 o
4 5 4 1.331 2.825 1.484 32.449 o
4 5 5 19.577 29.096 3.658 2.240 o
4 6 0 0.406 -0.428 1.575 30.505 o
4 6 2 3.051 5.973 1.995 16.394 o
4 6 3 0.007 0.498 2.002 18.893 o
4 6 4 4.195 6.614 2.935 7.886 o
4 7 0 1.153 1.072 1.211 49.933 o
4 7 2 0.000 -0.827 1.949 19.946 o
;
_iucr_refine_instructions_details
;
TITL Naphthalene_14.8GPa_IAM_a.res in P2(1)/c
REM Old TITL Naphthalene_14.8GPa_IAM_a.res in P2(1)
REM SHELXT solution in P2(1)/c
REM R1 0.266, Rweak 0.023, Alpha 0.230, Orientation as input
REM Formula found by SHELXT: C5
CELL 0.3738 6.6221 5.2755 6.7711 90 107.958 90
ZERR 2 0.0105 0.0007 0.0023 0 0.092 0
LATT 1
SYMM -X,0.5+Y,0.5-Z
SFAC C H
DISP C -0.0004 0.0004 4.7227
DISP H 0 0 0.5914
UNIT 20 16

L.S. 10
PLAN  5
CONF
BOND $H
list 4
MORE -1
fmap 2
ACTA
SHEL 999 0.63
OMIT 0 0 2
OMIT 0 1 1
OMIT 0 1 2
OMIT 0 1 3
OMIT 0 2 0
OMIT 0 2 1
OMIT 0 2 3
OMIT 0 3 8
OMIT 2 2 6
OMIT 2 2 7
OMIT 2 2 8
OMIT 3 6 3
OMIT 4 3 7
OMIT 4 6 1
WGHT 0.198698 0
FVAR 2.971038
REM <olex2.extras>
REM <HklSrc "%.\\Naphthalene_14.8GPa_IAM.hkl">
REM </olex2.extras>

C1    1     0.41815  0.78528  0.34224  11.00000  0.03134  0.02942  0.03384 =
 -0.00062  0.01422  0.00051
AFIX 43
H1    2     0.46765  0.94824  0.33218  11.00000 -1.20000
AFIX 0
C2    1     0.22341  0.71184  0.21205  11.00000  0.02007  0.03069  0.03824 =
 0.00407  0.00099  0.00071
AFIX 43
H2    2     0.14376  0.82196  0.11049  11.00000 -1.20000
AFIX 0
C3    1     0.14650  0.47152  0.23346  11.00000  0.02363  0.03346  0.03340 =
 -0.00124  0.01081  0.00008
AFIX 43
H3    2     0.01553  0.41982  0.14503  11.00000 -1.20000
AFIX 0
C4    1     0.26111  0.31380  0.38175  11.00000  0.02064  0.03075  0.03705 =
 -0.00043  0.01160  0.00058
AFIX 43
H4    2     0.20591  0.15553  0.39706  11.00000 -1.20000
AFIX 0
C5    1     0.45883  0.38123  0.51185  11.00000  0.04140  0.02741  0.03357 =
 -0.00201  0.00457 -0.00320
HKLF 4

END
Q2 1 0.458333 0.611111 0.333333 11 0.05 0.25
Q1 1 0.25 0.888889 -0.041667 11 0.05 0.26
Q3 1 0.25 0.222222 0.666667 11 0.05 0.24
Q4 1 0.416667 0.833333 0.166667 11 0.05 0.23
Q5 1 0.125 0.222222 0.25 11 0.05 0.21

  REM The information below was added by Olex2.
  REM
  REM R1 = 0.0978 for 167 Fo > 4sig(Fo) and 0.1349 for all 281 data
  REM 46 parameters refined using 0 restraints
  REM Highest difference peak 0.2589, deepest hole -0.2684
  REM Mean Shift 0.0001, Max Shift 0.0003.

  REM +++ Tabular Listing of Refinement Information +++
  REM R1_all = 0.1349
  REM R1_gt = 0.0978
  REM wR_ref = 0.2562
  REM GOOF = 0.9460
  REM Shift_max = 0.0003
  REM Shift_mean = 0.0001
  REM Reflections_all = 281
  REM Reflections_gt = 167
  REM Parameters = 46
  REM Hole = -0.2684
  REM Peak = 0.2589
  REM Flack = n/a

  
;
loop_
  _axis.id
  _axis.type
  _axis.equipment
  _axis.parity
  _axis.depends_on
  _axis.zero
  _axis.vector[1]
  _axis.vector[2]
  _axis.vector[3]
 source . source . . . 0.99988564 0.00000000 -0.01512323
 omega rotation goniometer -1 . 0.00000000 0.00000000 0.00000000 1.00000000
 kappa rotation goniometer -1 omega 0.00000000 -0.76604444 0.00000000 0.64278761
 phi rotation goniometer -1 kappa . 0.00000000 0.00000000 1.00000000
 theta rotation goniometer -1 . -0.88208000 0.00000000 0.00000000 1.00000000
 matrixX general general . phi . 1.00000000 0.00000000 0.00000000
 matrixY general general . phi . 0.00000000 1.00000000 0.00000000
 matrixZ general general . phi . 0.00000000 0.00000000 1.00000000
 dacX translation general . phi . 0.00000000 1.00000000 0.00000000
 dacY translation general . phi . -1.00000000 0.00000000 0.00000000
 dacZ translation general . phi . 0.00000000 0.00000000 1.00000000

_olex2_submission_special_instructions  'No special instructions were received'
_oxdiff_exptl_absorpt_empirical_details
;
Empirical correction (ABSPACK) includes:
- Absorption correction using spherical harmonics
- Frame scaling
;
_oxdiff_exptl_absorpt_empirical_full_max  2.914
_oxdiff_exptl_absorpt_empirical_full_min  0.393


# start Validation Reply Form
_vrf_PLAT029_Naphthalene_14.8GPa_IAM
;
PROBLEM: _diffrn_measured_fraction_theta_full value Low .      0.327 Why?  
RESPONSE: This measurement was performed at high pressure which, due to the high pressure apparatus, limits the theta range. Indeed, the diamond anvil cell metallic body typically shadows more than 60% of the reflections.
;
_vrf_PLAT088_Naphthalene_14.8GPa_IAM
;
PROBLEM: Poor Data / Parameter Ratio ....................       6.11 Note  
RESPONSE: This measurement was performed at high pressure which, due to the high pressure apparatus, limits the theta range. Indeed, the diamond anvil cell metallic body typically shadows more than 60% of the reflections.
;
_vrf_PLAT149_Naphthalene_14.8GPa_IAM
;
PROBLEM: s.u. on the   beta    Angle is Too Large .......       0.09 Degree
RESPONSE: Large errors due to low completeness.
;
_vrf_PLAT411_Naphthalene_14.8GPa_IAM
;
PROBLEM: Short Inter H...H Contact  H3       ..H4       .       1.88 Ang.  
RESPONSE: H atoms are close to each other at high pressure.
;
_vrf_PLAT911_Naphthalene_14.8GPa_IAM
;
PROBLEM: Missing FCF Refl Between Thmin & STh/L=    0.600        170 Report
RESPONSE: This measurement was performed at high pressure which, due to the high pressure apparatus, limits the theta range. Indeed, the diamond anvil cell metallic body typically shadows more than 60% of the reflections.
;
# end Validation Reply Form

data_Naphthalene_20.3GPa_IAM
_audit_creation_date               2024-11-08
_audit_creation_method
;
Olex2 1.5
(compiled 2024.02.16 svn.r378c4104 for OlexSys, GUI svn.r6928)
;
_audit_contact_author_address      ?
_audit_contact_author_email        ?
_audit_contact_author_name         ''
_audit_contact_author_phone        ?
_publ_contact_author_id_orcid      ?
_publ_section_references
;
Bourhis, L.J., Dolomanov, O.V., Gildea, R.J., Howard, J.A.K., Puschmann, H.
 (2015). Acta Cryst. A71, 59-75.

Dolomanov, O.V., Bourhis, L.J., Gildea, R.J, Howard, J.A.K. & Puschmann, H.
 (2009), J. Appl. Cryst. 42, 339-341.

Kleemiss, F., Dolomanov, O.V., Bodensteiner, M., Peyerimhoff, N., Midgley, L.,
Bourhis, L.J., Genoni, A., Malaspina, L.A., Jayatilaka, D., Spencer, J.L.,
White, F., Grundkoetter-Stock, B., Steinhauer, S., Lentz, D., Puschmann, H.,
Grabowsky, S. (2021), Chem. Sci., 12, 1675-1692.

Sheldrick, G.M. (2015). Acta Cryst. A71, 3-8.
;
_chemical_formula_moiety           'C10 H8'
_chemical_formula_sum              'C10 H8'
_chemical_formula_weight           128.175
_chemical_oxdiff_formula           'C10 H12'
loop_
  _atom_type_symbol
  _atom_type_scat_dispersion_real
  _atom_type_scat_dispersion_imag
  _atom_type_scat_source
  _atom_type_scat_dispersion_source
 C -0.00040 0.00040 'NoSpherA2: Chem.Sci. 2021, DOI:10.1039/D0SC05526C'
 'Brennan, Cowan, Rev. Sci. Instrum., 1992, 63, 850'
 H 0.00000 0.00000 'NoSpherA2: Chem.Sci. 2021, DOI:10.1039/D0SC05526C'
 'Brennan, Cowan, Rev. Sci. Instrum., 1992, 63, 850'

_space_group_crystal_system        'monoclinic'
_space_group_IT_number             14
_space_group_name_H-M_alt          'P 1 21/c 1'
_space_group_name_Hall             '-P 2ybc'
loop_
  _space_group_symop_id
  _space_group_symop_operation_xyz
 1 x,y,z
 2 -x,y+1/2,-z+1/2
 3 -x,-y,-z
 4 x,-y-1/2,z-1/2

_symmetry_Int_Tables_number        14
_cell_length_a                     6.447(11)
_cell_length_b                     5.1951(7)
_cell_length_c                     6.6135(18)
_cell_angle_alpha                  90
_cell_angle_beta                   106.64(8)
_cell_angle_gamma                  90
_cell_volume                       212.2(4)
_cell_formula_units_Z              2
_cell_measurement_reflns_used      144
_cell_measurement_temperature           293(2)
_cell_measurement_theta_max        19.3130
_cell_measurement_theta_min        2.6480
_exptl_absorpt_coefficient_mu      0.049
_exptl_absorpt_correction_T_max    1.00000
_exptl_absorpt_correction_T_min    0.03370
_exptl_absorpt_correction_type     multi-scan
_exptl_absorpt_process_details
;
CrysAlisPro 1.171.42.49 (Rigaku Oxford Diffraction, 2022)
Empirical absorption correction using spherical harmonics,
implemented in SCALE3 ABSPACK scaling algorithm.
;
_exptl_crystal_colour                   'clear colourless'
_exptl_crystal_density_diffrn      2.006
_exptl_crystal_colour_lustre            clear
_exptl_crystal_colour_primary           colourless
_exptl_crystal_description              block
_exptl_crystal_F_000               135.992
_exptl_crystal_size_max                 0.013
_exptl_crystal_size_mid                 0.012
_exptl_crystal_size_min                 0.012
_diffrn_reflns_av_R_equivalents    0.0251
_diffrn_reflns_av_unetI/netI       0.0444
_diffrn_reflns_Laue_measured_fraction_full  0.3368
_diffrn_reflns_Laue_measured_fraction_max  0.2097
_diffrn_reflns_limit_h_max         4
_diffrn_reflns_limit_h_min         -4
_diffrn_reflns_limit_k_max         9
_diffrn_reflns_limit_k_min         -9
_diffrn_reflns_limit_l_max         11
_diffrn_reflns_limit_l_min         -12
_diffrn_reflns_number              560
_diffrn_reflns_point_group_measured_fraction_full  0.3368
_diffrn_reflns_point_group_measured_fraction_max  0.2097
_diffrn_reflns_theta_full          12.9605
_diffrn_reflns_theta_max           20.84
_diffrn_reflns_theta_min           3.44
_diffrn_ambient_temperature             293(2)
_diffrn_detector                   'Hybrid Pixel Array Detector'
_diffrn_detector_area_resol_mean   13.3333
_diffrn_measured_fraction_theta_full  0.3368
_diffrn_measured_fraction_theta_max  0.2097
_diffrn_measurement_details
;
List of Runs (angles in degrees, time in seconds):

  # Type    Start    End  Width  t~exp~   \w     \q     \k     \f   Frames
--------------------------------------------------------------------------
  1  \w    -32.00  32.00   0.50    1.00    --    0.00   0.00   0.00  128
;
_diffrn_measurement_device         'abstract diffractometer'
_diffrn_measurement_device_type   
 'esperanto-CrysAlisPro-abstract goniometer imported esperanto images'
_diffrn_measurement_method         '\w scans'
_diffrn_orient_matrix_axis[1]      matrixX
_diffrn_orient_matrix_axis[2]      matrixY
_diffrn_orient_matrix_axis[3]      matrixZ
_diffrn_orient_matrix_type        
 'CrysAlisPro convention (1999,Acta A55,543-557)'
_diffrn_orient_matrix_UB_11        0.0545663000
_diffrn_orient_matrix_UB_12        -0.0091738000
_diffrn_orient_matrix_UB_13        -0.0091445000
_diffrn_orient_matrix_UB_21        0.0255355000
_diffrn_orient_matrix_UB_22        0.0386683000
_diffrn_orient_matrix_UB_23        0.0481421000
_diffrn_orient_matrix_UB_31        0.0085190000
_diffrn_orient_matrix_UB_32        -0.0596757000
_diffrn_orient_matrix_UB_33        0.0324871000
_diffrn_radiation_monochromator    synchrotron
_diffrn_radiation_probe            x-ray
_diffrn_radiation_type             synchrotron
_diffrn_radiation_wavelength       0.37380
_diffrn_source                     synchrotron
_diffrn_special_details            ?
_reflns_Friedel_coverage           0.0
_reflns_limit_h_max                4
_reflns_limit_h_min                -3
_reflns_limit_k_max                9
_reflns_limit_k_min                0
_reflns_limit_l_max                12
_reflns_limit_l_min                0
_reflns_number_gt                  221
_reflns_number_total               321
_reflns_threshold_expression       I>=2u(I)
_computing_cell_refinement         'CrysAlisPro 1.171.42.49 (Rigaku OD, 2022)'
_computing_data_collection         'CrysAlisPro 1.171.42.49 (Rigaku OD, 2022)'
_computing_data_reduction          'CrysAlisPro 1.171.42.49 (Rigaku OD, 2022)'
_computing_molecular_graphics      'Olex2 1.5 (Dolomanov et al., 2009)'
_computing_publication_material    'Olex2 1.5 (Dolomanov et al., 2009)'
_computing_structure_refinement    'olex2.refine 1.5 (Bourhis et al., 2015)'
_computing_structure_solution      'SHELXT 2014/5 (Sheldrick, 2014)'
_refine_diff_density_max           0.2367
_refine_diff_density_min           -0.2887
_refine_diff_density_rms           0.0770
_refine_ls_d_res_high              0.5253
_refine_ls_d_res_low               3.1189
_refine_ls_goodness_of_fit_ref     0.9012
_refine_ls_hydrogen_treatment      constr
_refine_ls_matrix_type             full
_refine_ls_number_constraints      8
_refine_ls_number_parameters       46
_refine_ls_number_reflns           321
_refine_ls_number_restraints       0
_refine_ls_R_factor_all            0.0984
_refine_ls_R_factor_gt             0.0755
_refine_ls_restrained_S_all        0.9012
_refine_ls_shift/su_max            0.0006
_refine_ls_shift/su_mean           0.0002
_refine_ls_structure_factor_coef   Fsqd
_refine_ls_weighting_details      
 'w=1/[\s^2^(Fo^2^)+(0.1479P)^2^] where P=(Fo^2^+2Fc^2^)/3'
_refine_ls_weighting_scheme        calc
_refine_ls_wR_factor_gt            0.1738
_refine_ls_wR_factor_ref           0.1865
_olex2_refinement_description
;
1. Fixed Uiso
 At 1.2 times of:
  All C(H) groups
2.a Aromatic/amide H refined with riding coordinates:
 C1(H1), C2(H2), C3(H3), C4(H4)
;
_olex2_refine_details
;
Refinement using NoSpherA2, an implementation of
NOn-SPHERical Atom-form-factors in Olex2.
Please cite:
F. Kleemiss et al. Chem. Sci. DOI 10.1039/D0SC05526C - 2021
NoSpherA2 implementation of HAR makes use of
tailor-made aspherical atomic form factors calculated
on-the-fly from a Hirshfeld-partitioned electron density (ED) - not from
spherical-atom form factors.

The ED is calculated from a gaussian basis set single determinant SCF
wavefunction - either Hartree-Fock or DFT using selected funtionals
 - for a fragment of the crystal.
This fragment can be embedded in an electrostatic crystal field by employing cluster charges
or modelled using implicit solvation models, depending on the software used.
The following options were used:
   SOFTWARE:       ORCA 5.0
   PARTITIONING:   NoSpherA2
   INT ACCURACY:   Normal
   METHOD:         PBE0
   BASIS SET:      def2-SVP
   CHARGE:         0
   MULTIPLICITY:   1
   DATE:           2024-11-08_13-04-56
;
_atom_sites_solution_primary       dual
loop_
  _atom_site_label
  _atom_site_type_symbol
  _atom_site_fract_x
  _atom_site_fract_y
  _atom_site_fract_z
  _atom_site_U_iso_or_equiv
  _atom_site_adp_type
  _atom_site_occupancy
  _atom_site_refinement_flags_posn
 C1 C 0.4163(11) 0.7888(4) 0.3418(4) 0.022(3) Uani 1.000000 .
 C2 C 0.2279(12) 0.7143(4) 0.2083(4) 0.023(3) Uani 1.000000 .
 C3 C 0.1437(11) 0.4711(4) 0.2302(4) 0.025(3) Uani 1.000000 .
 C4 C 0.2596(11) 0.3113(4) 0.3818(4) 0.029(4) Uani 1.000000 .
 C5 C 0.4583(11) 0.3799(4) 0.5114(4) 0.020(3) Uani 1.000000 .
 H1 H 0.4639(11) 0.9569(4) 0.3357(4) 0.026(4) Uiso 1.000000 R
 H2 H 0.1530(12) 0.8241(4) 0.1011(4) 0.028(4) Uiso 1.000000 R
 H3 H 0.0101(11) 0.4203(4) 0.1419(4) 0.030(4) Uiso 1.000000 R
 H4 H 0.2030(11) 0.1507(4) 0.3986(4) 0.035(4) Uiso 1.000000 R

loop_
  _atom_site_aniso_label
  _atom_site_aniso_U_11
  _atom_site_aniso_U_22
  _atom_site_aniso_U_33
  _atom_site_aniso_U_12
  _atom_site_aniso_U_13
  _atom_site_aniso_U_23
 C1 0.022(8) 0.0174(7) 0.0236(10) -0.0007(14) 0.002(2) 0.0002(7)
 C2 0.022(9) 0.0199(8) 0.0241(10) -0.0022(15) 0.002(2) 0.0020(7)
 C3 0.025(8) 0.0212(8) 0.0246(10) 0.0016(15) 0.001(2) -0.0006(7)
 C4 0.040(9) 0.0185(8) 0.0246(10) 0.0019(16) 0.002(2) 0.0007(8)
 C5 0.018(8) 0.0187(8) 0.0231(8) -0.0007(15) 0.004(2) -0.0017(7)

loop_
  _geom_bond_atom_site_label_1
  _geom_bond_atom_site_label_2
  _geom_bond_distance
  _geom_bond_site_symmetry_2
  _geom_bond_publ_flag
 C1 C2 1.338(7) . ?
 C1 C5 1.384(4) 3_666 ?
 C1 H1 0.9300 . ?
 C2 C3 1.399(6) . ?
 C2 H2 0.9300 . ?
 C3 C4 1.351(4) . ?
 C3 H3 0.9300 . ?
 C4 C5 1.369(7) . ?
 C4 H4 0.9300 . ?
 C5 C5 1.383(7) 3_666 ?

loop_
  _geom_angle_atom_site_label_1
  _geom_angle_atom_site_label_2
  _geom_angle_atom_site_label_3
  _geom_angle
  _geom_angle_site_symmetry_1
  _geom_angle_site_symmetry_3
  _geom_angle_publ_flag
 C5 C1 C2 121.1(3) 3_666 . ?
 H1 C1 C2 119.43(13) . . ?
 H1 C1 C5 119.4(2) . 3_666 ?
 C3 C2 C1 119.9(2) . . ?
 H2 C2 C1 120.04(14) . . ?
 H2 C2 C3 120.0(2) . . ?
 C4 C3 C2 118.9(5) . . ?
 H3 C3 C2 120.5(2) . . ?
 H3 C3 C4 120.5(3) . . ?
 C5 C4 C3 121.6(4) . . ?
 H4 C4 C3 119.2(3) . . ?
 H4 C4 C5 119.20(13) . . ?
 C4 C5 C1 121.9(3) . 3_666 ?
 C5 C5 C1 118.7(6) 3_666 3_666 ?
 C5 C5 C4 119.4(4) 3_666 . ?

loop_
  _geom_torsion_atom_site_label_1
  _geom_torsion_atom_site_label_2
  _geom_torsion_atom_site_label_3
  _geom_torsion_atom_site_label_4
  _geom_torsion
  _geom_torsion_site_symmetry_1
  _geom_torsion_site_symmetry_2
  _geom_torsion_site_symmetry_3
  _geom_torsion_site_symmetry_4
  _geom_torsion_publ_flag
 C1 C2 C3 C4 -2.6(7) . . . . ?
 C1 C5 C4 C3 -175.9(6) 3_666 . . . ?
 C1 C5 C5 C1 -180.0(7) . 3_666 . 3_666 ?
 C1 C5 C5 C4 3.1(7) . 3_666 . . ?
 C2 C3 C4 C5 -1.2(7) . . . . ?
 C3 C4 C5 C5 0.8(8) . . . 3_666 ?
 C4 C5 C5 C4 180.0(7) . . 3_666 3_666 ?

loop_
  _diffrn_refln_index_h
  _diffrn_refln_index_k
  _diffrn_refln_index_l
  _diffrn_refln_intensity_net
  _diffrn_refln_intensity_u
 0 0 2 9999 25.38
 0 0 -2 9994.2 26.82
 0 0 -3 0.91 5.91
 0 0 3 -2.27 5.7
 0 0 4 131.17 8.84
 0 0 -4 139.27 7.86
 0 0 -5 2.77 7.73
 0 0 5 -3.5 8.53
 0 0 6 214.21 12.54
 0 0 -7 -1.18 10.8
 0 0 8 299.78 19.38
 0 0 -8 351.55 13.97
 0 0 9 -15.51 18.85
 0 0 -9 -4.79 10.93
 0 0 -10 35.66 11.52
 0 0 -11 -3.06 12.5
 0 -1 -1 1957.82 10.9
 0 -1 -2 1258.35 12.28
 0 1 2 1275.9 12.62
 0 1 -2 1290.85 6.16
 0 -1 -3 5181.98 26.23
 0 -1 3 5197.37 16.46
 0 1 -3 5179.16 16.4
 0 -1 4 9.55 5.25
 0 1 4 9.53 10.09
 0 1 -5 124.59 7.92
 0 -1 5 99.56 8.09
 0 -1 -5 108.79 10.05
 0 1 5 92.24 11.45
 0 -1 -6 12.63 10.19
 0 1 -6 0.28 8.22
 0 1 6 -5.53 12.71
 0 -1 6 4.52 8.87
 0 1 -7 444.28 12.37
 0 -1 7 395.07 15.07
 0 1 7 400.3 19.04
 0 -1 8 598.29 19.34
 0 1 -8 628.22 13.46
 0 1 8 602.29 24.12
 0 -1 -8 651.02 16.13
 0 -1 -9 -8.58 12.49
 0 1 9 9.2 21.99
 0 1 -10 26.34 12.05
 0 -1 -10 42.62 12.22
 0 1 -11 35.95 14.04
 0 1 -12 7.28 14.77
 0 -2 0 9269.24 20.42
 0 2 1 2824.42 15.08
 0 -2 -1 2816.68 15.93
 0 -2 -2 47.25 7.23
 0 2 3 276.75 11.51
 0 2 -3 281.2 3.81
 0 2 4 2052.53 23.82
 0 -2 -4 2094.07 19.8
 0 2 -4 2092.9 10.33
 0 -2 -5 493.06 13.32
 0 2 -5 476.68 7.76
 0 2 -6 296.76 8.35
 0 -2 -6 294.05 13.59
 0 2 -7 151.27 8.57
 0 2 7 169.32 19.35
 0 2 8 20.02 21.09
 0 -2 -8 2.78 12.76
 0 2 -8 14.55 9.66
 0 2 -9 14.09 11.69
 0 -2 -9 5.95 13.75
 0 2 9 -12.57 25.72
 0 -2 -10 10.08 12.65
 0 2 -10 10.11 13.57
 0 2 -11 11.14 14.67
 0 -3 0 0.51 4.13
 0 -3 -1 1233.57 11.44
 0 3 1 1230 11.49
 0 -3 -2 154.03 7.77
 0 3 2 149.59 9.27
 0 -3 -3 427.37 11.34
 0 3 3 410.28 12.08
 0 3 4 7.64 11.49
 0 -3 -4 -15.63 10.24
 0 3 5 52.31 14.07
 0 -3 -5 52.44 11.16
 0 -3 -6 292.99 14.71
 0 3 6 246.27 18.71
 0 3 -7 12.69 9.86
 0 -3 -7 12.12 14.12
 0 3 7 8.56 19.07
 0 -3 -8 207.35 15.68
 0 3 8 184.41 25.03
 0 3 -9 191.78 16.18
 0 -3 -9 229.59 17.3
 0 3 -10 56.17 18.27
 0 -4 0 365.88 7.43
 0 -4 -1 16.89 6.72
 0 4 1 12.38 7.42
 0 -4 1 14.44 4.6
 0 -4 -2 3145.84 19.99
 0 -4 -3 1687.49 17.94
 0 4 3 1705.83 19.12
 0 -4 -4 49.2 11.33
 0 4 4 30.66 12.21
 0 -4 -5 873.93 18.32
 0 4 5 866.35 20.55
 0 4 6 145.76 18.45
 0 -4 -7 14.06 15.4
 0 4 7 5.41 20.83
 0 -4 -8 43.39 17.12
 0 -5 0 3.43 6.53
 0 -5 -1 201.26 8.7
 0 -5 1 253.85 8.18
 0 -5 -2 161.87 10.24
 0 -5 -3 42.83 10.56
 0 5 3 31.07 12.34
 0 -5 -4 31.56 12.05
 0 5 5 1607.3 25.26
 0 -5 -5 1523.22 24.27
 0 5 6 40.29 18.99
 0 -5 -6 18.86 15.29
 0 -5 -7 10.74 17.82
 0 -6 -1 353.7 9.82
 0 -6 1 373.87 10.81
 0 -6 -2 0.24 9.62
 0 6 2 15.55 13.79
 0 6 3 82.3 16.11
 0 -6 -3 108.6 12.17
 0 6 4 34.03 16.71
 0 6 5 37.37 18.95
 0 -6 -5 43.95 15.74
 0 -6 -6 40.37 17.64
 0 -7 -1 134.05 10.11
 0 -7 -2 46.8 9.93
 0 -7 -3 56.85 11.42
 0 -7 -4 49.58 13.16
 0 7 4 71.28 19.74
 0 -7 -5 244.37 17.07
 0 -8 0 20.42 12.22
 0 -8 -1 73.17 12.29
 0 -8 -5 117.82 18.72
 0 -9 -1 0.71 13.99
 0 -9 -2 24.54 13.65
 0 -9 -4 -5.68 17.82
 1 0 -10 10.17 8.89
 1 0 -9 1.84 7.75
 1 0 -8 481.41 11.91
 1 0 -7 -20.05 9.21
 1 0 -6 70.59 8
 1 0 2 401.59 5.42
 -1 0 -2 416.58 6.76
 -1 0 -3 1.59 5.84
 1 0 3 -2.26 4.39
 -1 0 -4 791.64 12.92
 1 0 4 791.57 11.22
 1 0 5 1.16 9.74
 -1 0 -6 6715.17 37.77
 1 0 6 6760.26 33.66
 -1 0 -7 7.35 16.72
 -1 0 -8 103.06 16.42
 1 0 8 81.38 12.16
 -1 0 -9 15.3 16.77
 1 0 9 4.98 13.37
 1 0 10 24.27 16.74
 -1 0 -11 4.44 17.61
 1 1 -10 -6.88 8.86
 1 -1 -9 119.64 9.25
 1 1 -9 143.84 9.21
 1 1 -8 821.55 11.57
 1 1 -7 137.47 9.16
 1 1 -6 70.97 7.36
 1 1 -5 1037.33 10.42
 1 1 1 341.88 5.04
 1 1 2 100.58 4.42
 1 -1 2 109.25 4.71
 -1 -1 -3 2553.22 19.14
 1 -1 3 2529.14 12.65
 -1 1 -3 2533.22 16.81
 1 1 4 63.26 9.14
 -1 -1 -4 58.33 9.99
 -1 1 -4 41.53 7.55
 1 -1 5 57.29 9.04
 -1 -1 -5 54.75 12.32
 -1 1 -5 38.24 8.78
 1 1 5 34.12 10.66
 -1 -1 -6 135.21 14.66
 1 -1 6 152.17 10.89
 1 1 6 140.91 12.97
 1 1 7 109.3 14.88
 1 -1 7 110.08 10.77
 1 1 8 26.88 14.91
 -1 -1 -8 4.38 16.42
 -1 1 -8 5.9 13.7
 1 -1 8 3.58 9.82
 -1 -1 -9 97.34 18.85
 1 1 9 73.77 15.34
 1 -1 9 68.97 12.51
 -1 -1 -10 -17.18 17.99
 -1 1 -10 -13.09 17.16
 -1 1 -11 10.82 18.38
 1 2 -11 24.12 9.44
 1 2 -10 0.25 8.94
 1 2 -9 77.16 8.72
 1 -2 -8 42.3 10.62
 1 2 -7 37.9 6.63
 1 -2 -7 50.45 12.08
 1 -2 -6 226.57 12.05
 1 2 -6 229.59 7.76
 1 2 -5 442.04 7.35
 1 -2 -5 446.25 12.26
 1 -2 -4 3.56 7.45
 1 2 1 1228.83 9.08
 -1 -2 -1 1246.08 12.15
 1 2 2 2645.45 13.98
 1 2 3 326.31 9.31
 1 -2 3 332.75 5.33
 -1 -2 -3 343.4 11.99
 1 2 4 68.2 9.9
 -1 -2 -4 62.05 12.91
 -1 -2 -5 154.91 15.7
 1 2 5 134.83 12.57
 1 -2 5 156.85 7.76
 1 -2 6 377.49 9.77
 -1 -2 -6 401.23 18.99
 1 2 6 374.73 16.69
 -1 2 -7 4.77 14.1
 -1 -2 -7 30.19 16.15
 1 -2 7 24.86 7.4
 1 2 7 19.63 14.5
 -1 2 -8 -8.19 15.93
 1 -2 8 0.05 8.98
 -1 -2 -8 -15.71 17.18
 1 2 8 14.15 14.03
 -1 2 -9 4.54 18.16
 -1 -2 -9 4.58 19.71
 1 -2 9 -9.54 12.17
 -1 2 -10 38.41 21.51
 -1 2 -11 7.92 24.17
 1 3 -10 2.7 9.63
 1 3 -9 2.88 8
 1 3 -8 10 7.67
 1 -3 -7 -3.14 12.38
 1 3 -7 -1.19 6.07
 1 -3 -6 63.99 12.62
 1 3 -6 42.6 5.12
 1 -3 -5 43.82 11.54
 1 3 -5 45.69 4.96
 1 -3 -4 1756.93 18.94
 1 -3 -3 2047.67 18.56
 1 3 0 2074.85 10.79
 1 3 1 25.41 4.57
 -1 -3 -1 28.47 8.38
 1 3 2 96.89 7.15
 1 3 3 176.16 12.06
 1 -3 3 138.24 3.83
 1 3 4 11.2 10.4
 1 -3 4 18.9 4.54
 1 -3 5 118.09 5.73
 -1 -3 -5 126.82 16.92
 1 3 5 121.08 12.6
 1 -3 6 1.33 5.24
 -1 -3 -6 9.31 16.85
 -1 -3 -7 81.02 18.03
 1 3 7 64.66 15.55
 -1 -3 -8 10.63 18.13
 1 -3 8 8.6 10.53
 1 3 8 18.1 14.48
 -1 3 -9 37.82 50.54
 -1 -3 -9 75.65 19.94
 1 4 -9 37.55 13.41
 1 4 -8 9.97 9.87
 1 4 -7 29.71 7.87
 1 4 -6 132.74 5.88
 1 -4 -4 416.88 15.12
 1 -4 -3 853.43 16.12
 1 4 -2 371.08 4.84
 1 -4 -2 385.74 11.97
 1 4 -1 -1.22 4.78
 1 -4 -1 -4.15 7.52
 1 4 1 2297.76 16.31
 -1 -4 -1 2287.03 21.11
 1 -4 1 2290.94 11.4
 1 -4 2 81.27 3.26
 1 4 2 110.97 8.79
 -1 -4 -2 97.23 12.35
 -1 -4 -3 1265.6 19.72
 1 4 3 1220.62 16.01
 -1 -4 -4 1443.64 23.44
 1 4 5 6.22 12.42
 1 4 6 70.89 14.01
 1 4 7 -10.44 13.4
 -1 -4 -7 9.71 17.9
 1 -5 -5 3.17 16.06
 1 -5 -4 39.98 15.26
 1 -5 -3 67.58 13.14
 1 5 -2 5.67 4.49
 1 -5 -1 34.6 8.79
 1 -5 0 111.82 7.42
 1 5 0 131.28 8.28
 1 -5 1 1923.66 11.5
 1 5 1 1909.34 16.83
 -1 -5 -1 1889.34 20.99
 1 -5 2 29.48 3.06
 -1 -5 -2 62.15 13.78
 1 5 2 54.42 9.96
 -1 -5 -3 -1.15 13.07
 1 5 3 6.45 10.7
 -1 -5 -4 109.4 15.55
 -1 -5 -5 221.95 18.54
 1 5 5 195.83 13.93
 1 5 6 6.81 12.01
 -1 -5 -6 0.49 18.2
 -1 -5 -7 31.31 19.64
 1 -6 -1 7.52 8.21
 -1 -6 0 23.24 15.46
 1 6 0 23.94 7.35
 1 -6 1 200.63 5.96
 -1 -6 -1 203.66 13.85
 1 6 1 209.47 10.22
 -1 -6 -2 33.17 13.58
 1 6 2 26.92 10.03
 1 6 3 90.99 11.41
 -1 -6 -4 26.01 15.46
 1 6 4 27.49 10.76
 -1 -6 -5 96.06 18.13
 1 6 5 75.98 12.27
 -1 -6 -6 12.93 19.41
 1 -7 -2 115.21 10.64
 1 -7 -1 11.05 8.26
 1 7 0 173.4 10.89
 1 -7 1 227.5 7.16
 -1 -7 -1 220.55 15.99
 1 7 1 208.77 11.4
 -1 -7 -2 37.26 14.07
 1 7 2 33.45 10.64
 1 7 3 15.33 11.24
 -1 -7 -3 25.22 15.56
 -1 -7 -4 60.61 16.61
 1 7 4 -0.08 12.16
 -1 -7 -5 69.7 19.79
 1 -8 -2 16.47 11.4
 1 -8 -1 24.37 9.22
 -1 -8 0 6.3 21.09
 1 -8 0 16.63 7.59
 -1 -8 -1 207.18 19.37
 1 8 1 226.87 16.01
 1 8 2 245.54 16.93
 1 8 3 153.02 17.1
 -1 -8 -4 61.33 17.7
 -1 -9 -1 6.56 20.61
 -1 -9 -2 4.88 19.19
 -1 -9 -3 87.54 19.53
 2 0 3 -1.04 7.34
 -2 0 -3 -2.92 11.53
 2 0 4 1836.8 15.27
 -2 0 -4 1825.39 21.95
 2 0 5 -3.15 8.26
 2 0 6 461.81 14.16
 -2 0 -7 2 19.3
 2 0 7 -4.96 13.06
 -2 0 -8 10.72 21.62
 2 0 8 39.61 13.85
 -2 0 -9 16.02 23.08
 2 0 9 -2.74 14.34
 2 1 2 2060.51 17.53
 -2 -1 -3 -0.91 11.42
 2 1 3 -4.3 6.03
 2 -1 4 832.7 11.35
 -2 -1 -4 812.12 19.52
 2 1 5 818.29 12.8
 -2 1 -5 840.8 21.57
 2 1 6 50.5 12.7
 2 -1 6 37.7 9.9
 -2 1 -6 30.02 16.99
 -2 -1 -6 32.16 19.71
 2 1 7 31.33 13.56
 2 -1 7 19.61 11.85
 -2 -1 -7 6.37 22.22
 -2 1 -7 -6.43 18.93
 2 -1 8 18.64 13.2
 -2 1 -8 6.78 21.22
 -2 -1 -8 18.16 24.09
 -2 1 -9 48.82 23.95
 2 -1 9 90.52 13.49
 -2 -1 -9 72.86 25.13
 2 1 9 78.01 15.9
 -2 1 -10 24.47 24.81
 2 -1 10 -12.9 12.04
 -2 1 -11 -8.21 26.59
 2 2 1 1655.55 17.5
 2 2 2 126.1 7.52
 2 2 3 274.63 9.09
 2 -2 4 70.45 7.58
 -2 -2 -4 58.22 17.57
 2 -2 5 20.96 7.6
 -2 -2 -5 9.36 20.25
 2 2 6 185.66 14.82
 2 -2 6 191.39 10.39
 -2 -2 -6 148.88 24.93
 -2 -2 -7 126.07 26.83
 2 -2 7 164 11.07
 2 2 7 153.73 15.36
 2 -2 8 166.16 12.08
 2 2 8 163.49 17.49
 -2 -2 -9 9.47 26.96
 2 -2 9 7.45 9.64
 2 -2 10 2.61 11.1
 2 -2 11 0.65 15.18
 2 3 0 50.88 11.56
 2 3 2 1098.04 12.97
 2 3 3 771.87 11.71
 2 3 4 456.8 11.41
 2 -3 4 470.72 9.54
 2 3 5 70.85 12.45
 2 -3 5 64.55 6.65
 2 -3 6 322.07 10.05
 2 3 7 34.48 14.94
 -2 -3 -7 25.15 27.74
 -2 -3 -8 33.32 29.65
 2 -3 8 20.04 8.72
 2 4 -8 22.66 5.68
 2 4 -7 1.74 5.3
 2 4 0 682.43 11.1
 2 4 1 205.03 8.59
 -2 -4 -1 180.02 18.81
 2 4 2 308.27 9.41
 2 4 3 781.96 12.73
 2 4 4 106.84 12.02
 2 -4 4 76.79 6.2
 -2 -4 -4 74.51 23.96
 2 4 5 -8.35 12.21
 2 -4 5 0.55 4.97
 -2 -4 -5 -8.44 24.85
 2 4 6 128.51 14.72
 -2 -4 -7 451.03 33.31
 2 5 -6 3.96 3
 2 5 -2 27.98 7.34
 2 5 -1 1984.73 14.37
 2 5 0 481.93 9.79
 2 5 1 2.77 7.8
 2 5 2 68.13 10.29
 -2 -5 -2 30.17 20.77
 2 5 3 228.03 12.59
 2 5 4 -2.79 11.73
 2 -5 4 0.35 3.64
 -2 -5 -4 7.43 23.83
 2 5 5 32.13 13.21
 -2 -5 -5 46.22 26.1
 2 -5 5 11.52 3.5
 -2 -5 -6 6.67 27.4
 2 6 -4 27.28 3.65
 2 6 -3 76.93 6.15
 2 6 -2 9.26 7.74
 2 6 0 111.19 10.17
 2 6 1 84.82 10.85
 -2 -6 -1 33.74 21.97
 2 6 2 18.45 11.14
 -2 -6 -2 13.6 21.51
 2 6 3 666.72 16.33
 2 6 4 43.91 13.65
 -2 -6 -4 47.02 23.9
 -2 -6 -5 12.18 25.29
 2 6 5 5.05 13.82
 -2 -6 -6 -35.41 31.22
 2 7 -3 4.39 5
 2 7 -2 139.12 7.93
 2 7 -1 283.99 10.77
 2 7 0 167.29 11.58
 2 7 1 2.73 11.64
 -2 -7 -1 1.03 23.48
 -2 -7 -2 -5.13 22.14
 2 7 2 10.67 12.65
 -2 -7 -3 8.64 22.45
 2 7 3 2.23 12.93
 2 7 4 84.69 14
 -2 -7 -4 62.59 23.3
 -2 -7 -5 46.07 25.33
 2 8 -1 56.36 9.51
 2 8 0 170.94 10.94
 -2 -8 -1 165.65 27.41
 2 8 1 166.53 11.96
 2 8 2 85.42 12.48
 -2 -8 -3 41.91 23.83
 2 8 3 39.14 12.88
 -2 -8 -4 -4.58 24.08
 2 9 1 83.85 16.39
 -2 -9 -2 60.67 26.75
 2 9 2 152.72 17.4
 -2 -9 -3 0.72 25.3
 3 0 5 3.73 10.39
 3 0 6 148.52 12.44
 -3 0 -7 5.31 24.84
 3 0 7 11.16 12.16
 3 0 8 -3.65 15.71
 -3 0 -8 3.53 27.2
 3 0 9 -4.27 16.72
 -3 0 -9 5.24 29.82
 -3 0 -10 76.07 32.9
 3 1 4 1067.67 16.82
 -3 -1 -5 68.48 22.41
 3 1 6 -2.05 10.86
 3 -1 6 -3.92 11.38
 3 1 7 298.37 15.79
 3 -1 7 316.63 14.04
 3 -1 8 125.29 15.92
 -3 -1 -8 57.35 34.36
 3 -1 9 6.23 15.5
 -3 -1 -9 5.69 33.92
 -3 -2 -3 58.47 20.49
 3 2 3 54.3 12.88
 -3 -2 -5 80.98 28.91
 3 2 5 135.74 11.79
 3 -2 6 123.84 11.79
 -3 -2 -6 86.45 35.09
 3 -2 7 62.26 11.15
 3 2 7 53.34 15.98
 -3 -2 -7 62.19 39.24
 3 -2 9 44.52 13.06
 3 -2 10 16.11 13.09
 3 3 2 99.1 14.79
 -3 -3 -3 36.54 24.09
 3 3 3 66.71 11.12
 -3 -3 -4 12.27 28.73
 3 3 4 8.06 10.78
 3 3 5 15.07 10.3
 -3 -3 -5 -3.25 35.49
 3 3 6 -2.76 13.09
 -3 -3 -6 -16.05 41.12
 3 -3 6 14.82 10.03
 3 -3 7 0.08 10.09
 -3 -3 -7 14.26 46.11
 3 -3 8 124.31 11.72
 3 -3 9 33.43 11.37
 3 4 2 1603.76 22.12
 3 4 3 124.57 13.27
 -3 -4 -3 67.98 31.27
 3 4 4 63.81 12.02
 -3 -4 -4 60.59 38.38
 3 4 5 -2 13.04
 -3 -4 -5 0.89 40.27
 3 4 6 289.47 18.52
 3 -4 6 246.71 9.07
 -3 -4 -6 214.09 48.46
 3 -4 7 58.49 9.25
 -3 -4 -7 116.41 51.45
 3 5 0 16.69 21.55
 3 5 1 312.22 19.1
 3 5 2 180.67 15.02
 -3 -5 -2 88.19 31.02
 -3 -5 -3 2.1 34.48
 3 5 4 14.93 13.93
 -3 -5 -4 14.98 40.5
 3 5 5 866.66 22.9
 -3 -5 -6 95.22 48.08
 3 6 -3 47.75 71.74
 3 6 -2 627.7 31.61
 3 6 0 13.19 16.36
 3 6 1 42.02 14.27
 -3 -6 -2 26.5 32.27
 3 6 2 29.71 14.68
 3 6 3 105.55 18.01
 3 6 4 -3.75 17.13
 -3 -6 -4 19.12 38.37
 -3 -6 -5 35.03 42.79
 3 7 -4 -3.01 9.56
 3 7 -3 3.14 12.88
 3 7 -2 56.86 14.51
 3 7 -1 1103.1 22.46
 3 7 0 267.02 20.92
 3 7 2 179.53 20.09
 -3 -7 -3 25.65 32.53
 3 7 3 12.35 18.91
 -3 -7 -4 81.31 36.07
 3 8 -1 272.66 17.38
 3 8 0 64.57 18.37
 3 8 1 58.35 19.18
 3 8 2 -2.01 21.27
 -3 -8 -3 24.06 31.51
 3 9 1 130.85 21.72
 4 0 8 35.48 15.75
 4 1 7 35.83 14.52
 4 2 6 86.73 15.59
 4 3 5 249.43 16.79
 4 3 6 92.26 15.25
 -4 -3 -6 101.23 57.98
 -4 -3 -7 303.48 69.09
 4 4 4 141.5 19.61
 4 4 5 109.04 16.81
 -4 -4 -6 12.1 68.76
 4 5 4 -7.51 20.51
 4 6 2 168.7 49.45
 4 6 3 11.25 28.35
 4 7 2 -8.65 60.86
 4 8 0 366.58 264.07
 4 8 1 162.46 157.22

_iucr_refine_fcf_details
;
data_Naphthalene_20.3GPa_IAM
_computing_structure_refinement   'olex2.refine 1.5 (Bourhis et al., 2015)'
_shelx_refln_list_code            4
loop_
  _space_group_symop_id
  _space_group_symop_operation_xyz
  1  x,y,z
  2  -x,y+1/2,-z+1/2
  3  -x,-y,-z
  4  x,-y-1/2,z-1/2

_space_group_crystal_system       monoclinic
_space_group_IT_number            14
_space_group_name_H-M_alt         'P 1 21/c 1'
_space_group_name_Hall            '-P 2ybc'
_symmetry_space_group_name_H-M    'P 1 21/c 1'
_symmetry_space_group_name_Hall   '-P 2ybc'
_symmetry_Int_Tables_number       14
_cell_length_a                    6.447(11)
_cell_length_b                    5.1951(7)
_cell_length_c                    6.6135(18)
_cell_angle_alpha                 90
_cell_angle_beta                  106.64(8)
_cell_angle_gamma                 90
_cell_volume                      212.2(4)
loop_
  _refln_index_h
  _refln_index_k
  _refln_index_l
  _refln_F_squared_calc
  _refln_F_squared_meas
  _refln_F_squared_sigma
  _refln_F_squared_weight
  _refln_observed_status
-3 6 3 0.533 3.731 5.605 2.890 o
-3 7 2 3.183 4.443 1.134 57.968 o
-3 7 3 0.065 0.245 1.006 89.780 o
-3 7 4 0.013 -0.235 0.747 163.020 o
-2 4 7 0.003 0.136 0.414 530.251 o
-2 4 8 1.893 1.770 0.444 334.421 o
-2 5 1 131.512 155.069 1.123 0.214 o
-2 5 2 2.392 2.186 0.573 203.519 o
-2 5 6 0.417 0.309 0.234 1565.070 o
-2 6 2 0.464 0.723 0.605 244.275 o
-2 6 3 6.693 6.011 0.481 79.442 o
-2 6 4 2.749 2.131 0.285 408.336 o
-2 7 1 19.009 22.188 0.841 9.560 o
-2 7 2 12.277 10.870 0.620 26.499 o
-2 7 3 0.990 0.343 0.391 548.828 o
-2 8 1 4.609 4.403 0.743 90.690 o
-1 0 6 5.209 5.515 0.625 90.278 o
-1 0 8 35.071 37.613 0.931 3.128 o
-1 0 10 1.326 0.795 0.695 177.881 o
-1 1 5 83.810 81.048 0.814 0.603 o
-1 1 6 6.025 5.545 0.575 84.003 o
-1 1 7 9.569 10.741 0.716 33.927 o
-1 1 8 62.865 64.189 0.904 1.028 o
-1 1 9 10.724 10.384 0.945 27.107 o
-1 1 10 0.002 -0.538 0.692 189.797 o
-1 2 4 0.113 0.278 0.582 267.949 o
-1 2 5 34.438 34.625 0.493 3.463 o
-1 2 6 16.685 17.870 0.510 13.702 o
-1 2 7 3.585 3.242 0.490 180.563 o
-1 2 8 2.742 3.305 0.830 103.811 o
-1 2 9 6.195 6.029 0.681 70.597 o
-1 2 10 0.417 0.020 0.698 185.742 o
-1 2 11 1.839 1.885 0.738 146.895 o
-1 3 3 157.013 159.986 1.450 0.166 o
-1 3 4 112.185 137.271 1.480 0.284 o
-1 3 5 3.387 3.548 0.356 235.879 o
-1 3 6 3.783 3.660 0.836 90.556 o
-1 3 7 0.005 -0.143 0.426 501.582 o
-1 3 8 0.418 0.781 0.599 248.857 o
-1 3 9 0.002 0.225 0.625 232.722 o
-1 3 10 0.932 0.211 0.752 157.747 o
-1 4 1 0.163 -0.184 0.315 913.169 o
-1 4 2 23.754 29.159 0.573 6.227 o
-1 4 3 48.158 66.679 1.259 1.375 o
-1 4 4 22.958 32.571 1.181 5.559 o
-1 4 6 13.081 10.371 0.459 26.336 o
-1 4 7 2.170 2.321 0.615 187.182 o
-1 4 8 0.688 0.779 0.771 150.094 o
-1 4 9 2.171 2.934 1.048 74.162 o
-1 5 1 2.281 2.703 0.687 151.607 o
-1 5 2 0.580 0.443 0.351 703.347 o
-1 5 3 5.330 5.280 1.027 54.421 o
-1 5 4 1.413 3.124 1.192 60.330 o
-1 5 5 0.025 0.248 1.255 57.757 o
-1 6 1 0.927 0.588 0.641 213.527 o
-1 7 1 1.592 0.863 0.645 199.327 o
-1 7 2 7.236 9.001 0.831 44.814 o
-1 8 1 2.129 1.904 0.720 148.812 o
-1 8 2 0.000 1.287 0.891 114.065 o
0 0 6 19.178 16.736 0.980 10.915 o
0 0 8 24.665 26.225 2.022 5.065 o
0 0 10 1.980 2.786 0.900 98.789 o
0 1 4 0.700 0.746 0.364 633.377 o
0 1 5 8.420 8.584 0.493 50.155 o
0 1 6 0.206 0.256 0.375 640.642 o
0 1 7 29.984 32.888 1.286 4.024 o
0 1 8 46.010 48.923 0.887 1.855 o
0 1 9 0.177 -0.167 0.849 126.264 o
0 1 10 3.492 2.737 0.670 133.946 o
0 1 11 2.804 2.809 1.097 66.125 o
0 1 12 0.281 0.569 1.154 68.138 o
0 2 2 2.149 3.692 0.565 191.805 o
0 2 4 135.149 163.138 0.855 0.199 o
0 2 5 37.113 37.576 0.640 2.955 o
0 2 6 19.537 23.128 0.556 9.369 o
0 2 7 13.105 12.073 0.705 22.416 o
0 2 8 1.075 0.911 0.565 265.729 o
0 2 9 0.565 0.455 0.658 207.425 o
0 2 10 0.564 0.789 0.723 171.091 o
0 2 11 1.515 0.870 1.146 67.336 o
0 3 1 75.521 96.241 0.633 0.611 o
0 3 2 15.625 11.894 0.465 19.195 o
0 3 3 25.157 32.779 0.668 5.282 o
0 3 4 0.594 -0.364 0.909 109.604 o
0 3 5 4.492 4.093 0.683 103.105 o
0 3 6 17.501 21.643 1.825 8.175 o
0 3 7 1.454 0.902 0.582 243.555 o
0 3 8 13.099 15.737 1.038 17.002 o
0 3 9 17.265 16.495 1.477 10.692 o
0 3 10 8.565 4.389 1.427 28.758 o
0 4 0 29.213 28.587 0.581 4.856 o
0 4 1 1.624 1.142 0.264 780.616 o
0 4 2 193.742 245.788 1.562 0.093 o
0 4 3 105.668 132.520 1.022 0.316 o
0 4 4 3.190 3.278 0.724 121.082 o
0 4 5 57.890 68.020 1.068 1.093 o
0 4 6 9.229 11.388 1.442 21.441 o
0 4 7 0.222 0.811 0.968 96.765 o
0 4 8 2.467 3.390 1.338 46.463 o
0 5 1 17.033 18.140 2.054 8.389 o
0 5 2 10.849 12.647 0.800 25.945 o
0 5 3 2.645 2.990 0.627 162.544 o
0 5 4 2.432 2.466 0.941 89.440 o
0 5 5 95.391 122.252 3.285 0.366 o
0 5 6 3.267 2.220 0.930 86.456 o
0 5 7 0.312 0.839 1.392 46.793 o
0 6 1 26.518 28.369 0.788 5.440 o
0 6 2 0.566 0.510 0.616 235.284 o
0 6 3 7.836 7.865 1.027 37.874 o
0 6 4 2.900 2.659 1.306 48.421 o
0 6 5 2.688 3.201 0.946 84.715 o
0 6 6 2.676 3.154 1.378 43.825 o
0 7 1 8.996 10.473 0.790 35.084 o
0 7 2 3.950 3.657 0.776 98.179 o
0 7 3 4.471 4.442 0.892 73.865 o
0 7 4 4.095 4.535 0.856 80.829 o
0 7 5 14.382 19.093 1.334 12.387 o
0 8 0 1.511 1.595 0.955 94.410 o
0 8 1 3.975 5.717 0.960 66.112 o
0 8 5 9.530 9.205 1.463 22.292 o
0 9 1 0.008 0.055 1.093 76.123 o
0 9 2 2.028 1.917 1.066 74.303 o
0 9 4 0.001 -0.444 1.392 46.918 o
1 0 4 65.690 61.849 0.662 0.998 o
1 0 6 434.579 526.632 1.963 0.019 o
1 0 8 7.640 7.053 0.847 47.150 o
1 0 10 1.758 1.896 1.308 51.044 o
1 1 1 29.609 26.711 0.394 5.027 o
1 1 2 9.298 8.190 0.339 48.962 o
1 1 3 188.814 198.107 0.698 0.113 o
1 1 4 4.490 4.236 0.476 139.769 o
1 1 5 3.843 3.748 0.447 175.660 o
1 1 6 10.209 11.318 0.566 32.866 o
1 1 7 8.535 8.580 0.682 44.089 o
1 1 8 1.134 0.739 0.505 327.966 o
1 1 9 6.311 6.094 0.674 69.710 o
1 1 10 0.028 -1.179 0.970 96.632 o
1 1 11 0.251 0.845 1.436 44.009 o
1 2 1 129.359 96.497 0.674 0.296 o
1 2 2 278.553 206.692 1.092 0.064 o
1 2 3 20.076 26.003 0.337 8.464 o
1 2 4 4.693 5.161 0.614 102.100 o
1 2 5 11.572 11.872 0.476 28.379 o
1 2 6 29.231 29.770 0.602 4.719 o
1 2 7 1.826 1.620 0.438 351.133 o
1 2 8 0.090 -0.107 0.496 369.521 o
1 2 9 0.041 -0.125 0.703 184.118 o
1 2 10 5.713 3.001 1.681 27.313 o
1 2 11 0.716 0.619 1.888 25.431 o
1 3 0 167.488 162.110 0.843 0.151 o
1 3 1 2.257 2.045 0.313 448.520 o
1 3 2 7.353 7.570 0.559 59.934 o
1 3 3 15.071 11.138 1.481 14.359 o
1 3 4 1.458 1.333 0.325 608.290 o
1 3 5 7.937 9.326 0.389 53.680 o
1 3 6 0.244 0.252 0.391 589.964 o
1 3 7 5.870 5.669 0.920 57.465 o
1 3 8 1.034 0.946 0.602 236.381 o
1 3 9 5.227 5.208 1.478 32.716 o
1 4 1 164.876 179.090 0.668 0.144 o
1 4 2 7.695 6.774 0.741 52.208 o
1 4 3 95.787 96.795 1.757 0.443 o
1 4 4 98.069 112.793 1.831 0.387 o
1 4 5 0.051 0.486 0.970 96.500 o
1 4 6 8.188 5.539 1.095 38.460 o
1 4 7 0.192 -0.142 0.838 129.409 o
1 5 0 9.379 9.474 0.760 36.173 o
1 5 1 136.348 149.553 0.720 0.210 o
1 5 2 3.607 2.777 0.949 79.514 o
1 5 3 0.667 0.237 0.647 214.280 o
1 5 4 8.775 8.548 1.215 29.052 o
1 5 5 16.165 16.097 1.020 13.498 o
1 5 6 0.043 0.336 0.783 148.168 o
1 5 7 2.270 2.446 1.534 36.774 o
1 6 0 2.521 1.854 0.519 236.559 o
1 6 1 16.860 15.863 0.377 14.874 o
1 6 2 3.537 2.311 0.630 148.785 o
1 6 3 7.911 7.109 0.891 43.894 o
1 6 4 2.701 2.100 0.690 148.407 o
1 6 5 7.631 6.512 0.794 51.039 o
1 6 6 1.274 1.010 1.517 39.024 o
1 7 0 14.453 13.548 0.851 17.826 o
1 7 1 19.745 17.367 0.443 11.299 o
1 7 2 2.849 2.738 0.663 148.481 o
1 7 3 1.784 1.522 0.712 159.642 o
1 7 4 0.618 2.227 2.371 16.097 o
1 7 5 4.594 5.446 1.546 31.244 o
1 8 0 1.268 1.086 0.558 264.999 o
1 8 1 19.803 17.134 0.964 10.394 o
1 8 2 20.703 19.184 1.323 8.526 o
1 8 3 12.453 11.956 1.336 17.883 o
1 8 4 5.709 4.792 1.383 35.655 o
1 9 1 0.163 0.513 1.610 35.052 o
1 9 2 0.767 0.381 1.499 40.299 o
1 9 3 12.025 6.840 1.526 19.575 o
2 0 4 178.808 143.221 0.979 0.149 o
2 0 6 34.023 36.082 1.106 3.300 o
2 0 8 2.228 2.213 1.129 65.821 o
2 1 2 218.753 160.990 1.370 0.104 o
2 1 3 0.001 -0.244 0.417 523.996 o
2 1 4 82.015 64.661 0.804 0.712 o
2 1 5 74.555 64.401 0.879 0.816 o
2 1 6 3.861 3.083 0.522 163.693 o
2 1 7 1.037 1.194 0.593 241.070 o
2 1 8 1.512 1.181 0.794 135.066 o
2 1 9 6.257 6.240 0.691 68.274 o
2 1 10 0.004 -0.054 1.460 42.675 o
2 1 11 0.035 -0.641 2.078 21.073 o
2 2 1 142.743 129.350 1.367 0.217 o
2 2 2 10.976 9.852 0.588 32.454 o
2 2 4 6.199 5.377 0.544 85.543 o
2 2 5 1.639 1.390 0.556 251.251 o
2 2 6 13.515 14.543 0.792 18.850 o
2 2 7 12.092 12.332 0.774 23.694 o
2 2 8 11.927 12.916 0.777 23.396 o
2 2 9 1.399 0.624 0.709 171.148 o
2 2 10 0.432 0.204 0.867 120.480 o
2 2 11 1.011 0.051 1.186 64.181 o
2 3 0 2.946 3.975 0.903 86.429 o
2 3 2 107.279 85.791 1.013 0.413 o
2 3 3 69.618 60.307 0.915 0.932 o
2 3 4 39.191 36.338 0.572 2.816 o
2 3 5 5.147 5.161 0.458 115.084 o
2 3 6 19.763 25.164 0.785 8.435 o
2 3 7 2.733 2.439 1.028 75.292 o
2 3 8 2.731 1.802 0.654 163.761 o
2 4 0 57.802 53.319 0.867 1.298 o
2 4 1 17.991 15.717 0.977 12.212 o
2 4 2 27.336 24.085 0.735 5.827 o
2 4 3 71.900 61.095 0.995 0.883 o
2 4 4 7.633 6.597 0.736 53.401 o
2 4 5 0.169 -0.221 0.354 725.630 o
2 4 6 9.731 10.041 1.150 26.462 o
2 4 7 31.730 35.239 2.603 2.988 o
2 5 0 38.781 37.654 0.765 2.770 o
2 5 1 0.000 0.216 0.609 244.813 o
2 5 2 4.482 4.779 1.483 34.219 o
2 5 3 17.776 17.816 0.984 11.533 o
2 5 4 0.064 0.033 0.269 1257.900 o
2 5 5 2.255 1.428 0.894 102.762 o
2 5 6 0.464 0.521 2.141 19.823 o
2 6 0 8.679 8.687 0.795 39.905 o
2 6 1 8.208 5.991 1.995 17.485 o
2 6 2 1.357 1.312 0.773 142.840 o
2 6 3 49.413 52.092 1.276 1.597 o
2 6 4 2.852 3.515 0.926 85.473 o
2 6 5 0.209 0.591 0.948 101.025 o
2 6 6 0.152 -2.767 2.439 15.285 o
2 7 0 13.283 13.070 0.905 19.623 o
2 7 1 0.095 0.169 0.815 136.924 o
2 7 2 0.756 0.385 0.858 122.053 o
2 7 3 0.181 0.357 0.875 118.485 o
2 7 4 6.668 6.221 0.938 50.299 o
2 7 5 0.823 3.599 1.979 22.832 o
2 8 0 13.915 13.356 0.855 18.749 o
2 8 1 14.042 13.000 0.856 18.816 o
2 8 2 7.390 6.674 0.975 43.962 o
2 8 3 3.120 3.133 0.885 91.209 o
2 8 4 0.009 -0.358 1.881 25.695 o
2 9 1 7.835 6.551 1.281 32.031 o
2 9 2 10.346 10.624 3.596 5.939 o
2 9 3 0.612 0.056 1.977 23.253 o
3 0 6 10.337 11.604 0.972 26.168 o
3 0 8 0.286 -0.080 1.063 80.449 o
3 0 10 8.327 5.943 2.571 11.589 o
3 1 4 102.051 83.418 1.314 0.449 o
3 1 5 6.260 5.350 1.751 23.676 o
3 1 6 0.200 -0.232 0.614 241.124 o
3 1 7 21.000 24.130 0.820 8.052 o
3 1 8 6.027 8.992 2.654 11.200 o
3 1 9 0.219 0.474 1.101 74.839 o
3 2 3 7.059 4.343 0.852 58.533 o
3 2 5 9.954 10.194 2.139 13.420 o
3 2 6 8.160 9.420 1.461 24.299 o
3 2 7 3.588 4.679 0.696 110.171 o
3 2 9 2.649 3.478 1.020 74.046 o
3 2 10 0.732 1.259 1.023 85.481 o
3 3 2 5.673 7.743 1.156 40.959 o
3 3 3 4.130 4.770 1.179 50.484 o
3 3 4 0.500 0.719 0.789 144.592 o
3 3 5 0.736 0.855 0.773 148.983 o
3 3 6 0.103 0.342 0.700 185.418 o
3 3 7 0.117 0.205 0.770 153.231 o
3 3 8 8.730 9.712 0.916 34.556 o
3 3 9 3.923 2.612 0.888 86.219 o
3 4 2 105.648 125.303 1.728 0.327 o
3 4 3 6.145 9.205 2.211 15.134 o
3 4 4 3.906 4.948 0.896 75.876 o
3 4 5 0.141 -0.101 0.969 96.787 o
3 4 6 17.805 19.933 1.543 9.210 o
3 4 7 4.560 4.926 2.263 16.244 o
3 5 0 1.196 1.304 1.684 31.711 o
3 5 1 18.211 24.394 1.492 8.112 o
3 5 2 9.547 13.337 3.613 5.827 o
3 5 4 1.137 1.167 1.029 83.593 o
3 5 5 48.094 67.713 1.789 1.329 o
3 5 6 6.888 7.440 3.757 5.982 o
3 6 0 0.021 1.031 1.278 55.571 o
3 6 1 3.144 3.283 1.115 62.058 o
3 6 2 1.630 2.243 1.044 78.170 o
3 6 3 6.236 8.247 1.407 30.088 o
3 6 4 0.050 0.259 1.222 60.881 o
3 7 2 9.265 14.027 1.570 18.051 o
3 7 3 1.355 1.347 1.277 54.412 o
3 7 4 4.728 6.353 2.818 10.638 o
3 8 0 3.615 5.045 1.435 37.489 o
3 8 1 1.421 4.559 1.499 38.235 o
3 8 2 0.289 -0.157 1.662 32.923 o
3 8 3 1.633 1.880 2.462 14.848 o
3 9 1 7.670 10.223 1.697 20.359 o
4 0 8 3.370 2.772 1.231 52.450 o
4 1 7 2.764 2.799 1.134 62.488 o
4 2 6 7.485 6.776 1.218 34.550 o
4 3 5 19.094 19.488 1.312 9.279 o
4 3 6 6.736 7.289 1.152 38.296 o
4 3 7 19.079 23.711 5.398 2.366 o
4 4 4 9.774 11.056 1.532 19.675 o
4 4 5 8.733 8.519 1.313 27.027 o
4 4 6 0.051 0.945 5.372 3.151 o
4 6 3 0.049 0.879 2.215 18.529 o
4 7 2 0.007 -0.676 4.755 4.022 o
;
_iucr_refine_instructions_details
;
TITL Naphthalene_20.3GPa_IAM_a.res in P2(1)/c
REM Old TITL Naphthalene_20.3GPa_IAM_a.res in P2(1)/c
REM SHELXT solution in P2(1)/c
REM R1 0.411, Rweak 0.778, Alpha 0.779, Orientation as input
REM Formula found by SHELXT: C5
CELL 0.3738 6.447 5.1951 6.6135 90 106.643 90
ZERR 2 0.0111 0.0007 0.0018 0 0.084 0
LATT 1
SYMM -X,0.5+Y,0.5-Z
SFAC C H
DISP C -0.0004 0.0004 4.7227
DISP H 0 0 0.5914
UNIT 20 16

L.S. 10
PLAN  20
SIZE 0.032 0.032 0.028
TEMP 19.85
CONF
BOND $H
FMAP 2
list 4
MORE -1
ACTA
OMIT -3 6 2
OMIT -3 7 1
OMIT -3 8 1
OMIT 0 0 2
OMIT 0 0 4
OMIT 0 1 1
OMIT 0 1 2
OMIT 0 1 3
OMIT 0 2 0
OMIT 0 2 1
OMIT 0 2 3
OMIT 1 0 2
OMIT 2 2 3
OMIT 3 5 3
OMIT 3 6 5
OMIT 3 7 0
OMIT 4 5 4
OMIT 4 6 2
OMIT 4 8 0
OMIT 4 8 1
WGHT 0.147857 0
FVAR 3.577659
REM <olex2.extras>
REM <HklSrc "%.\\Naphthalene_20.3GPa_IAM.hkl">
REM </olex2.extras>

C1    1     0.41633  0.78884  0.34175  11.00000  0.02230  0.01736  0.02360 =
 0.00015  0.00224 -0.00065
AFIX 43
H1    2     0.46388  0.95690  0.33571  11.00000 -1.20000
AFIX 0
C2    1     0.22787  0.71433  0.20829  11.00000  0.02227  0.01993  0.02406 =
 0.00204  0.00234 -0.00222
AFIX 43
H2    2     0.15296  0.82408  0.10108  11.00000 -1.20000
AFIX 0
C3    1     0.14370  0.47112  0.23024  11.00000  0.02466  0.02116  0.02456 =
 -0.00064  0.00100  0.00158
AFIX 43
H3    2     0.01009  0.42033  0.14186  11.00000 -1.20000
AFIX 0
C4    1     0.25961  0.31129  0.38184  11.00000  0.03986  0.01848  0.02460 =
 0.00067  0.00168  0.00187
AFIX 43
H4    2     0.20304  0.15066  0.39864  11.00000 -1.20000
AFIX 0
C5    1     0.45830  0.37994  0.51136  11.00000  0.01814  0.01865  0.02308 =
 -0.00169  0.00371 -0.00073
HKLF 4

END
Q3 1 0.416667 0.277778 0.416667 11 0.05 0.21
Q1 1 0.291667 0.222222 0.625 11 0.05 0.24
Q2 1 0.166667 0.111111 0.375 11 0.05 0.23
Q4 1 0.541667 1.055556 0.333333 11 0.05 0.2
Q5 1 0.25 0.888889 0 11 0.05 0.18

  REM The information below was added by Olex2.
  REM
  REM R1 = 0.0755 for 221 Fo > 4sig(Fo) and 0.0984 for all 321 data
  REM 46 parameters refined using 0 restraints
  REM Highest difference peak 0.2367, deepest hole -0.2887
  REM Mean Shift 0.0002, Max Shift 0.0006.

  REM +++ Tabular Listing of Refinement Information +++
  REM R1_all = 0.0984
  REM R1_gt = 0.0755
  REM wR_ref = 0.1865
  REM GOOF = 0.9012
  REM Shift_max = 0.0006
  REM Shift_mean = 0.0002
  REM Reflections_all = 321
  REM Reflections_gt = 221
  REM Parameters = 46
  REM Hole = -0.2887
  REM Peak = 0.2367
  REM Flack = n/a

  
;
loop_
  _axis.id
  _axis.type
  _axis.equipment
  _axis.parity
  _axis.depends_on
  _axis.zero
  _axis.vector[1]
  _axis.vector[2]
  _axis.vector[3]
 source . source . . . 0.99988564 0.00000000 -0.01512323
 omega rotation goniometer -1 . 0.00000000 0.00000000 0.00000000 1.00000000
 kappa rotation goniometer -1 omega 0.00000000 -0.76604444 0.00000000 0.64278761
 phi rotation goniometer -1 kappa . 0.00000000 0.00000000 1.00000000
 theta rotation goniometer -1 . -0.88208000 0.00000000 0.00000000 1.00000000
 matrixX general general . phi . 1.00000000 0.00000000 0.00000000
 matrixY general general . phi . 0.00000000 1.00000000 0.00000000
 matrixZ general general . phi . 0.00000000 0.00000000 1.00000000
 dacX translation general . phi . 0.00000000 1.00000000 0.00000000
 dacY translation general . phi . -1.00000000 0.00000000 0.00000000
 dacZ translation general . phi . 0.00000000 0.00000000 1.00000000

_olex2_submission_special_instructions  'No special instructions were received'
_oxdiff_exptl_absorpt_empirical_details
;
Empirical correction (ABSPACK) includes:
- Absorption correction using spherical harmonics
- Frame scaling
- Detector area scaling
;
_oxdiff_exptl_absorpt_empirical_full_max  16.042
_oxdiff_exptl_absorpt_empirical_full_min  0.466

# start Validation Reply Form
_vrf_PLAT029_Naphthalene_20.3GPa_IAM
;
PROBLEM: _diffrn_measured_fraction_theta_full value Low .      0.337 Why?  
RESPONSE: This measurement was performed at high pressure which, due to the high pressure apparatus, limits the theta range. Indeed, the diamond anvil cell metallic body typically shadows more than 60% of the reflections.
;
_vrf_PLAT411_Naphthalene_20.3GPa_IAM
;
PROBLEM: Short Inter H...H Contact  H3       ..H4       .       1.78 Ang.  
RESPONSE: H atoms are close to each other at high pressure.
;
_vrf_PLAT088_Naphthalene_20.3GPa_IAM
;
PROBLEM: Poor Data / Parameter Ratio ....................       6.98 Note  
RESPONSE: This measurement was performed at high pressure which, due to the high pressure apparatus, limits the theta range. Indeed, the diamond anvil cell metallic body typically shadows more than 60% of the reflections.
;
_vrf_PLAT149_Naphthalene_20.3GPa_IAM
;
PROBLEM: s.u. on the   beta    Angle is Too Large .......       0.08 Degree
RESPONSE: Large errors due to low completeness.
;
_vrf_PLAT911_Naphthalene_20.3GPa_IAM
;
PROBLEM: Missing FCF Refl Between Thmin & STh/L=    0.600        163 Report
RESPONSE: This measurement was performed at high pressure which, due to the high pressure apparatus, limits the theta range. Indeed, the diamond anvil cell metallic body typically shadows more than 60% of the reflections.
;
# end Validation Reply Form

data_Naphthalene_24.5GPa_IAM
_audit_creation_date               2024-11-08
_audit_creation_method
;
Olex2 1.5
(compiled 2024.02.16 svn.r378c4104 for OlexSys, GUI svn.r6928)
;
_audit_contact_author_address      ?
_audit_contact_author_email        ?
_audit_contact_author_name         ''
_audit_contact_author_phone        ?
_publ_contact_author_id_orcid      ?
_publ_section_references
;
Bourhis, L.J., Dolomanov, O.V., Gildea, R.J., Howard, J.A.K., Puschmann, H.
 (2015). Acta Cryst. A71, 59-75.

Dolomanov, O.V., Bourhis, L.J., Gildea, R.J, Howard, J.A.K. & Puschmann, H.
 (2009), J. Appl. Cryst. 42, 339-341.

Kleemiss, F., Dolomanov, O.V., Bodensteiner, M., Peyerimhoff, N., Midgley, L.,
Bourhis, L.J., Genoni, A., Malaspina, L.A., Jayatilaka, D., Spencer, J.L.,
White, F., Grundkoetter-Stock, B., Steinhauer, S., Lentz, D., Puschmann, H.,
Grabowsky, S. (2021), Chem. Sci., 12, 1675-1692.

Sheldrick, G.M. (2015). Acta Cryst. A71, 3-8.
;
_chemical_formula_moiety           'C10 H8'
_chemical_formula_sum              'C10 H8'
_chemical_formula_weight           128.175
loop_
  _atom_type_symbol
  _atom_type_scat_dispersion_real
  _atom_type_scat_dispersion_imag
  _atom_type_scat_source
  _atom_type_scat_dispersion_source
 C -0.00040 0.00040 'NoSpherA2: Chem.Sci. 2021, DOI:10.1039/D0SC05526C'
 'Brennan, Cowan, Rev. Sci. Instrum., 1992, 63, 850'
 H 0.00000 0.00000 'NoSpherA2: Chem.Sci. 2021, DOI:10.1039/D0SC05526C'
 'Brennan, Cowan, Rev. Sci. Instrum., 1992, 63, 850'

_space_group_crystal_system        'monoclinic'
_space_group_IT_number             14
_space_group_name_H-M_alt          'P 1 21/c 1'
_space_group_name_Hall             '-P 2ybc'
loop_
  _space_group_symop_id
  _space_group_symop_operation_xyz
 1 x,y,z
 2 -x,y+1/2,-z+1/2
 3 -x,-y,-z
 4 x,-y-1/2,z-1/2

_symmetry_Int_Tables_number        14
_cell_length_a                     6.311(14)
_cell_length_b                     5.1374(7)
_cell_length_c                     6.5216(18)
_cell_angle_alpha                  90
_cell_angle_beta                   106.01(10)
_cell_angle_gamma                  90
_cell_volume                       203.2(5)
_cell_formula_units_Z              2
_cell_measurement_reflns_used      129
_cell_measurement_theta_max        19.8230
_cell_measurement_temperature           293(2)
_cell_measurement_theta_min        2.6820
_exptl_absorpt_coefficient_mu      0.051
_exptl_absorpt_correction_T_max    1.00000
_exptl_absorpt_correction_T_min    0.20729
_exptl_absorpt_correction_type     multi-scan
_exptl_absorpt_process_details
;
CrysAlisPro 1.171.42.49 (Rigaku Oxford Diffraction, 2022)
Empirical absorption correction using spherical harmonics,
implemented in SCALE3 ABSPACK scaling algorithm.
;
_exptl_crystal_density_diffrn      2.095
_exptl_crystal_colour                   'clear colourless'
_exptl_crystal_colour_lustre            clear
_exptl_crystal_colour_primary           colourless
_exptl_crystal_size_max                 0.013
_exptl_crystal_size_mid                 0.012
_exptl_crystal_size_min                 0.012
_exptl_crystal_description              block
_exptl_crystal_F_000               135.992
_diffrn_reflns_av_R_equivalents    0.0234
_diffrn_reflns_av_unetI/netI       0.0417
_diffrn_reflns_Laue_measured_fraction_full  0.3035
_diffrn_reflns_Laue_measured_fraction_max  0.1833
_diffrn_reflns_limit_h_max         2
_diffrn_reflns_limit_h_min         -4
_diffrn_reflns_limit_k_max         9
_diffrn_reflns_limit_k_min         -9
_diffrn_reflns_limit_l_max         12
_diffrn_reflns_limit_l_min         -10
_diffrn_reflns_number              423
_diffrn_ambient_temperature             293(2)
_diffrn_reflns_point_group_measured_fraction_full  0.3035
_diffrn_reflns_point_group_measured_fraction_max  0.1833
_diffrn_reflns_theta_full          12.9605
_diffrn_reflns_theta_max           21.08
_diffrn_reflns_theta_min           2.70
_diffrn_detector                   'Hybrid Pixel Array Detector'
_diffrn_detector_area_resol_mean   13.3333
_diffrn_measured_fraction_theta_full  0.3035
_diffrn_measured_fraction_theta_max  0.1833
_diffrn_measurement_details
;
List of Runs (angles in degrees, time in seconds):

  # Type    Start    End  Width  t~exp~   \w     \q     \k     \f   Frames
--------------------------------------------------------------------------
  1  \w    -24.00  28.50   0.50    1.00    --    0.00   0.00   0.00  105
;
_diffrn_measurement_device         'abstract diffractometer'
_diffrn_measurement_device_type   
 'esperanto-CrysAlisPro-abstract goniometer imported esperanto images'
_diffrn_measurement_method         '\w scans'
_diffrn_orient_matrix_axis[1]      matrixX
_diffrn_orient_matrix_axis[2]      matrixY
_diffrn_orient_matrix_axis[3]      matrixZ
_diffrn_orient_matrix_type        
 'CrysAlisPro convention (1999,Acta A55,543-557)'
_diffrn_orient_matrix_UB_11        -0.0564288000
_diffrn_orient_matrix_UB_12        -0.0088543000
_diffrn_orient_matrix_UB_13        0.0087790000
_diffrn_orient_matrix_UB_21        -0.0250843000
_diffrn_orient_matrix_UB_22        0.0388807000
_diffrn_orient_matrix_UB_23        -0.0486755000
_diffrn_orient_matrix_UB_31        -0.0080246000
_diffrn_orient_matrix_UB_32        -0.0602938000
_diffrn_orient_matrix_UB_33        -0.0326248000
_diffrn_radiation_monochromator    synchrotron
_diffrn_radiation_probe            x-ray
_diffrn_radiation_type             synchrotron
_diffrn_radiation_wavelength       0.37380
_diffrn_source                     synchrotron
_reflns_Friedel_coverage           0.0
_reflns_limit_h_max                4
_reflns_limit_h_min                -3
_reflns_limit_k_max                9
_reflns_limit_k_min                0
_reflns_limit_l_max                12
_reflns_limit_l_min                0
_reflns_number_gt                  169
_reflns_number_total               277
_reflns_threshold_expression       I>=2u(I)
_computing_cell_refinement         'CrysAlisPro 1.171.42.49 (Rigaku OD, 2022)'
_computing_data_collection         'CrysAlisPro 1.171.42.49 (Rigaku OD, 2022)'
_computing_data_reduction          'CrysAlisPro 1.171.42.49 (Rigaku OD, 2022)'
_computing_molecular_graphics      'Olex2 1.5 (Dolomanov et al., 2009)'
_computing_publication_material    'Olex2 1.5 (Dolomanov et al., 2009)'
_computing_structure_refinement    'olex2.refine 1.5 (Bourhis et al., 2015)'
_computing_structure_solution      'SHELXT 2014/5 (Sheldrick, 2014)'
_refine_diff_density_max           0.2805
_refine_diff_density_min           -0.2397
_refine_diff_density_rms           0.0800
_refine_ls_d_res_high              0.5197
_refine_ls_d_res_low               3.9735
_refine_ls_goodness_of_fit_ref     0.9783
_refine_ls_hydrogen_treatment      constr
_refine_ls_matrix_type             full
_refine_ls_number_constraints      8
_refine_ls_number_parameters       46
_refine_ls_number_reflns           277
_refine_ls_number_restraints       0
_refine_ls_R_factor_all            0.1299
_refine_ls_R_factor_gt             0.0958
_refine_ls_restrained_S_all        0.9783
_refine_ls_shift/su_max            0.0010
_refine_ls_shift/su_mean           0.0002
_refine_ls_structure_factor_coef   Fsqd
_refine_ls_weighting_details      
 'w=1/[\s^2^(Fo^2^)+(0.1889P)^2^] where P=(Fo^2^+2Fc^2^)/3'
_refine_ls_weighting_scheme        calc
_refine_ls_wR_factor_gt            0.2326
_refine_ls_wR_factor_ref           0.2571
_olex2_refinement_description
;
1. Fixed Uiso
 At 1.2 times of:
  All C(H) groups
2.a Aromatic/amide H refined with riding coordinates:
 C1(H1), C2(H2), C3(H3), C4(H4)
;
_olex2_refine_details
;
Refinement using NoSpherA2, an implementation of
NOn-SPHERical Atom-form-factors in Olex2.
Please cite:
F. Kleemiss et al. Chem. Sci. DOI 10.1039/D0SC05526C - 2021
NoSpherA2 implementation of HAR makes use of
tailor-made aspherical atomic form factors calculated
on-the-fly from a Hirshfeld-partitioned electron density (ED) - not from
spherical-atom form factors.

The ED is calculated from a gaussian basis set single determinant SCF
wavefunction - either Hartree-Fock or DFT using selected funtionals
 - for a fragment of the crystal.
This fragment can be embedded in an electrostatic crystal field by employing cluster charges
or modelled using implicit solvation models, depending on the software used.
The following options were used:
   SOFTWARE:       ORCA 5.0
   PARTITIONING:   NoSpherA2
   INT ACCURACY:   Normal
   METHOD:         PBE0
   BASIS SET:      def2-SVP
   CHARGE:         0
   MULTIPLICITY:   1
   DATE:           2024-11-08_14-11-12
;
_atom_sites_solution_primary       dual
loop_
  _atom_site_label
  _atom_site_type_symbol
  _atom_site_fract_x
  _atom_site_fract_y
  _atom_site_fract_z
  _atom_site_U_iso_or_equiv
  _atom_site_adp_type
  _atom_site_occupancy
  _atom_site_refinement_flags_posn
 C1 C 0.4154(18) 0.7919(5) 0.3428(5) 0.050(5) Uani 1.000000 .
 H1 H 0.4632(18) 0.9624(5) 0.3376(5) 0.060(6) Uiso 1.000000 R
 C2 C 0.2242(17) 0.7150(6) 0.2071(6) 0.041(5) Uani 1.000000 .
 H2 H 0.1470(17) 0.8261(6) 0.0998(6) 0.049(6) Uiso 1.000000 R
 C3 C 0.1433(18) 0.4708(6) 0.2283(5) 0.049(5) Uani 1.000000 .
 H3 H 0.0099(18) 0.4173(6) 0.1365(5) 0.059(5) Uiso 1.000000 R
 C4 C 0.2564(17) 0.3104(5) 0.3807(5) 0.062(5) Uani 1.000000 .
 H4 H 0.1966(17) 0.1494(5) 0.3985(5) 0.075(6) Uiso 1.000000 R
 C5 C 0.4589(17) 0.3783(5) 0.5112(5) 0.044(5) Uani 1.000000 .

loop_
  _atom_site_aniso_label
  _atom_site_aniso_U_11
  _atom_site_aniso_U_22
  _atom_site_aniso_U_33
  _atom_site_aniso_U_12
  _atom_site_aniso_U_13
  _atom_site_aniso_U_23
 C1 0.097(13) 0.0222(11) 0.0244(14) -0.0014(19) 0.006(3) 0.0010(10)
 C2 0.066(13) 0.0258(12) 0.0269(15) -0.0063(18) 0.005(3) 0.0018(10)
 C3 0.090(12) 0.0257(13) 0.0257(14) -0.001(2) 0.005(3) -0.0013(10)
 C4 0.130(14) 0.0224(12) 0.0249(14) -0.000(2) 0.005(4) 0.0004(11)
 C5 0.075(13) 0.0250(13) 0.0251(13) -0.0037(19) 0.002(3) -0.0028(11)

loop_
  _geom_bond_atom_site_label_1
  _geom_bond_atom_site_label_2
  _geom_bond_distance
  _geom_bond_site_symmetry_2
  _geom_bond_publ_flag
 C1 H1 0.9300 . ?
 C1 C2 1.344(10) . ?
 C1 C5 1.372(6) 3_666 ?
 C2 H2 0.9300 . ?
 C2 C3 1.376(7) . ?
 C3 H3 0.9300 . ?
 C3 C4 1.336(6) . ?
 C4 H4 0.9300 . ?
 C4 C5 1.371(10) . ?
 C5 C5 1.377(11) 3_666 ?

loop_
  _geom_angle_atom_site_label_1
  _geom_angle_atom_site_label_2
  _geom_angle_atom_site_label_3
  _geom_angle
  _geom_angle_site_symmetry_1
  _geom_angle_site_symmetry_3
  _geom_angle_publ_flag
 C2 C1 H1 119.62(18) . . ?
 C5 C1 H1 119.6(4) 3_666 . ?
 C5 C1 C2 120.8(4) 3_666 . ?
 H2 C2 C1 120.2(2) . . ?
 C3 C2 C1 119.5(4) . . ?
 C3 C2 H2 120.2(3) . . ?
 H3 C3 C2 120.0(3) . . ?
 C4 C3 C2 120.0(7) . . ?
 C4 C3 H3 120.0(5) . . ?
 H4 C4 C3 119.3(5) . . ?
 C5 C4 C3 121.3(6) . . ?
 C5 C4 H4 119.3(2) . . ?
 C4 C5 C1 122.0(5) . 3_666 ?
 C5 C5 C1 119.3(9) 3_666 3_666 ?
 C5 C5 C4 118.6(6) 3_666 . ?

loop_
  _geom_torsion_atom_site_label_1
  _geom_torsion_atom_site_label_2
  _geom_torsion_atom_site_label_3
  _geom_torsion_atom_site_label_4
  _geom_torsion
  _geom_torsion_site_symmetry_1
  _geom_torsion_site_symmetry_2
  _geom_torsion_site_symmetry_3
  _geom_torsion_site_symmetry_4
  _geom_torsion_publ_flag
 C1 C2 C3 C4 -1.1(10) . . . . ?
 C1 C5 C4 C3 -174.9(9) 3_666 . . . ?
 C1 C5 C5 C1 180.0(10) . 3_666 . 3_666 ?
 C1 C5 C5 C4 2.3(9) . 3_666 . . ?
 C2 C3 C4 C5 -3.4(11) . . . . ?
 C3 C4 C5 C5 2.8(11) . . . 3_666 ?
 C4 C5 C5 C4 -180.0(11) . . 3_666 3_666 ?

loop_
  _diffrn_refln_index_h
  _diffrn_refln_index_k
  _diffrn_refln_index_l
  _diffrn_refln_intensity_net
  _diffrn_refln_intensity_u
 0 0 2 9163.77 25.39
 0 0 -2 9162.54 27.73
 0 0 -3 4.43 7.74
 0 0 3 1.39 5.81
 0 0 4 93.94 8.84
 0 0 -4 77.9 11.29
 0 0 5 2.98 8.39
 0 0 -5 -2.4 13.49
 0 0 -6 320.13 21.89
 0 0 7 -10.78 13.31
 0 0 8 300.17 17.4
 0 0 9 3.28 17.21
 0 0 10 53.61 20.24
 0 0 11 0.33 21.45
 0 1 -1 2200.07 13.88
 0 -1 1 2178.1 12.77
 0 1 -2 1345.1 14.84
 0 -1 2 1331.03 13.63
 0 1 2 1367.49 6.02
 0 -1 -3 5912.67 23.75
 0 1 3 5900.75 16.95
 0 -1 3 5908.21 28.5
 0 -1 -4 -0.78 9.58
 0 1 -4 7.26 12.85
 0 1 5 160.54 8.43
 0 -1 5 172.06 11.86
 0 1 -5 134.47 17.12
 0 -1 -5 149.82 16.29
 0 1 6 5.17 9.71
 0 -1 6 0.17 11.61
 0 -1 -6 -9.47 20.51
 0 1 -6 21.59 22.52
 0 1 -7 438.82 32.74
 0 1 7 521.39 15.26
 0 1 8 637.07 19.4
 0 -1 8 672.43 21.61
 0 -1 9 -7.18 18.88
 0 -1 10 47.61 21.29
 0 1 10 27.78 19.3
 0 1 11 29.35 21.26
 0 1 12 0.34 23.3
 0 2 0 9999 28.17
 0 -2 0 9996.22 20.26
 0 2 -1 3478.72 21.66
 0 -2 1 3471.32 18.04
 0 -2 2 51.95 7.35
 0 -2 3 303.51 11.57
 0 2 4 2741.02 13.36
 0 -2 4 2745.72 25.36
 0 -2 5 610.85 16.36
 0 2 5 610.6 10.29
 0 -2 6 355.46 15.86
 0 2 6 376.19 11.37
 0 2 -6 344.93 29
 0 2 7 153.14 12.2
 0 2 -7 202.49 35.54
 0 -2 8 12.31 17.94
 0 2 8 7.6 13.27
 0 2 -8 -21.23 43.69
 0 -2 9 -12.06 20.05
 0 2 9 7.61 15.83
 0 2 11 -6.05 20.72
 0 -3 0 -1.18 3.58
 0 -3 1 1463.32 13.05
 0 3 -1 1455.78 20.2
 0 3 -2 234.29 15.27
 0 -3 2 273.31 10.25
 0 -3 3 596.88 14.7
 0 3 -4 23.77 20.53
 0 -3 4 21.82 12.22
 0 -3 5 42.37 13.2
 0 3 -5 26.9 23.72
 0 -3 6 331.58 17.55
 0 -3 7 12.55 16.91
 0 3 7 0.6 10.09
 0 3 -7 -1.79 39.5
 0 -3 8 224.83 21.81
 0 3 -8 184.9 51.83
 0 -3 9 296.74 25.01
 0 3 10 17.02 17.58
 0 -4 0 361.61 7.18
 0 -4 1 9.66 6.31
 0 -4 -1 5.71 5.58
 0 4 -1 -1.79 21.86
 0 -4 2 3080.38 19.7
 0 -4 3 1796.01 18.98
 0 4 -3 1888.01 33.33
 0 -4 4 62.84 12.48
 0 4 -4 72.92 28.58
 0 -4 5 1038.47 21.33
 0 4 -5 933.4 39.22
 0 4 -6 149.83 40.57
 0 -4 6 99.08 17.88
 0 4 -7 -6.48 48.24
 0 -4 7 0.84 20.33
 0 -4 8 43.71 23.62
 0 -5 0 -1.99 7.06
 0 -5 1 213.5 8.95
 0 -5 -1 222.09 9.06
 0 5 -2 195.35 37.93
 0 -5 3 50.26 11.23
 0 5 -3 67.95 36.01
 0 -5 4 31.27 13.79
 0 -5 5 1886.86 27.93
 0 5 -5 1793.16 57.31
 0 -5 6 30.39 20.79
 0 5 -6 5.92 49.52
 0 -5 7 2.28 23.98
 0 -6 1 366.68 11.64
 0 -6 2 -4.75 10.46
 0 -6 5 30.54 18.93
 0 -6 6 30.14 23.48
 0 -7 1 111.27 11.7
 0 -7 2 35.3 12.37
 0 -7 3 48.24 14.61
 0 -7 4 93.02 17.9
 0 -7 5 348.29 24.8
 0 -8 0 6.24 15.51
 0 -8 1 17.04 13.36
 0 -8 2 45.77 14.13
 0 -8 3 123.79 16.52
 0 -8 4 190.09 20.7
 0 -9 1 0.42 15.81
 0 -9 2 7.55 15.11
 0 -9 3 42.9 17.17
 0 -9 4 3.27 19.9
 -1 0 10 25.6 12.25
 -1 0 9 0.85 10.97
 -1 0 8 734.01 17.92
 -1 0 7 14 14.86
 -1 0 6 155.05 14.17
 -1 0 -2 467.54 6.36
 -1 0 -3 -3.4 4.4
 1 0 3 1.61 7.8
 -1 0 -4 858.66 12.04
 1 0 4 857.65 16.15
 -1 0 -5 -1.42 11.67
 -1 0 -6 7479.88 40.73
 1 0 7 5.84 22.18
 -1 0 -8 78.19 19.49
 1 0 8 61.4 24.12
 -1 0 -9 10.79 25.46
 1 0 9 6.04 26.66
 -1 0 -10 15.62 35.45
 1 0 11 -18.07 32.61
 -1 1 11 7.16 14.04
 -1 1 10 2.82 12.28
 -1 -1 9 157.64 13.92
 -1 1 9 158.24 12
 -1 1 7 181.44 13.48
 -1 -1 6 132.92 15.75
 -1 1 -2 56.14 4.31
 -1 -1 -2 63.93 4.47
 -1 -1 -3 2414.64 12.84
 -1 1 -4 57.87 9.95
 1 -1 4 42.95 12.47
 1 1 4 41.36 10.31
 -1 -1 -5 87.03 11.03
 1 -1 5 73.09 16
 -1 1 -5 90.3 13.9
 -1 1 -6 181.31 18.78
 -1 -1 -6 163.52 14.8
 -1 -1 -7 74.56 15.74
 -1 1 -7 82.77 19.71
 1 1 7 28.82 18.54
 -1 -1 -8 23.65 16.41
 1 -1 8 29.28 26.58
 -1 1 -8 12.12 20.97
 1 1 8 6.16 21.29
 -1 1 -9 94.46 29.52
 -1 -1 -9 61.78 24.97
 1 1 9 45.54 24.98
 1 -1 9 57.39 30.58
 1 1 10 -6.05 27.4
 1 -1 10 -18.32 32.33
 1 1 11 4.09 32.98
 -1 2 11 28.31 14.46
 -1 2 10 -1.14 12.57
 -1 2 9 76 11.14
 -1 -2 8 40.22 15.73
 -1 2 7 72.85 9.87
 -1 -2 7 61.16 17.89
 -1 -2 6 341.33 20.25
 -1 2 6 320.67 12.49
 -1 -2 5 717.36 20.78
 -1 2 5 667.32 12.86
 -1 -2 4 9.15 14.95
 -1 2 4 5.8 6.86
 -1 2 -1 1117.12 9.14
 -1 2 -2 2766.43 14.56
 -1 2 -3 353.63 10.18
 -1 -2 -3 343.61 6.16
 1 -2 3 333.78 13.49
 -1 2 -4 81.35 12.89
 1 -2 4 54.98 14.59
 -1 2 -5 183.99 16.13
 -1 -2 -5 181.4 9.81
 -1 -2 -6 436.93 14.71
 -1 2 -6 488.22 22.96
 -1 -2 -7 30.8 12.17
 -1 2 -7 34.74 21.53
 1 -2 7 39.32 24.72
 -1 2 -8 2.53 23.22
 1 -2 8 21.23 28
 -1 -2 -8 5.34 17.49
 1 -2 9 -22.32 32.2
 -1 3 10 6.61 12.46
 -1 3 9 5.24 10.52
 -1 3 8 14 8.5
 -1 -3 7 7.61 17.59
 -1 3 7 2.69 6.61
 -1 3 6 54.97 6.16
 -1 -3 6 98.22 21.74
 -1 -3 5 77.9 19.78
 -1 3 5 66.68 7.51
 -1 -3 4 3254.92 37.73
 -1 -3 3 4517.29 43.52
 1 -3 1 36.71 9.46
 -1 3 -1 30.94 5.16
 -1 3 -2 136.45 8.51
 -1 3 -3 283.64 15.66
 -1 -3 -4 23.76 5.86
 -1 3 -4 16.75 13.92
 -1 3 -5 152.27 19.29
 1 -3 5 99.42 20.33
 -1 -3 -6 5.82 8.81
 1 -3 6 23.32 22.98
 1 -3 7 87.46 27.49
 -1 3 -7 96.07 22.6
 1 -3 8 31.04 31.17
 -1 4 8 1.44 8.07
 -1 4 7 4.39 6.49
 -1 -4 6 439.93 25.54
 -1 -4 4 548.47 25.07
 -1 -4 3 1466.84 27.73
 -1 -4 2 724.6 24.01
 -1 -4 1 -3.71 17.81
 -1 4 1 -0.7 5.37
 -1 -4 -1 3249.35 21.19
 -1 4 -1 3264.52 23.18
 1 -4 2 71.28 12.73
 -1 4 -3 1738.03 22.34
 -1 4 -4 1844.89 28.12
 -1 4 -5 0.08 21.1
 -1 4 -6 84.9 21.21
 -1 4 -7 -25.55 23.51
 1 -4 7 7.97 29.13
 -1 -5 5 11.17 21.23
 -1 -5 4 54.35 21.8
 -1 -5 3 61.05 20.51
 -1 5 2 16.66 8.22
 -1 -5 1 52.46 13.54
 -1 5 1 45.51 10.72
 -1 5 0 117 12.38
 -1 -5 0 101.81 10.65
 -1 5 -1 2248.16 23.92
 -1 -5 -1 2327.08 14.77
 1 -5 2 36.97 14.04
 -1 5 -2 38.27 15.9
 -1 -5 -2 18.38 3.08
 -1 5 -3 8.98 18.25
 1 -5 3 10.52 15.52
 1 -5 4 83.06 19.34
 -1 5 -5 151.2 21.05
 -1 5 -6 7.62 22.39
 1 -5 6 -10.63 27.44
 1 -5 7 23.93 33.48
 -1 -6 2 128.6 13.27
 -1 6 1 13.95 14.95
 -1 -6 1 19.39 9.88
 -1 6 0 20.1 14.15
 -1 6 -1 221.63 16.55
 1 -6 1 239.24 16.8
 -1 6 -2 38.38 16.92
 1 -6 2 42.77 15.35
 -1 6 -3 83.12 17.84
 1 -6 3 97.13 17.8
 -1 6 -4 19.93 19.88
 1 -6 5 117.92 25.66
 -1 6 -5 98.91 22.51
 1 -6 6 28.99 31.05
 -1 -7 3 5.35 12.15
 -1 -7 1 14.59 7.93
 -1 7 0 164.55 25.23
 -1 7 -1 260.93 24.28
 -1 -7 -1 214.79 8.19
 1 -7 2 24.28 16.96
 -1 7 -3 17.04 23.25
 1 -7 3 10.83 18
 -1 7 -4 5.29 24.99
 1 -7 4 0.08 21.13
 1 -7 5 59.47 26.57
 -1 -8 2 4.57 10.86
 -1 -8 1 18.64 9.61
 -1 -8 0 6.23 8.79
 -1 8 -3 170.31 33.4
 1 -8 3 77.48 20.65
 1 -8 4 43.96 23.27
 1 -9 3 10.31 24.41
 -2 0 -3 -2.75 6.43
 -2 0 -4 1789.66 15.66
 -2 0 -5 1.84 7.86
 -2 0 -6 312.09 14.07
 -2 0 -7 -9.39 16.73
 -2 0 -8 60.08 19.57
 -2 0 -9 6.68 22.77
 -2 1 -3 0.42 6.36
 -2 1 -4 802.35 11.91
 -2 -1 -4 819.9 12.35
 -2 1 -5 822.68 13.73
 2 -1 6 42.63 31.13
 -2 1 -6 33.66 14.17
 -2 -1 -6 37.7 11.08
 -2 1 -7 17.14 17.66
 -2 -1 -7 21.32 15.56
 2 -1 7 8.41 37.15
 2 -1 8 21.22 43.47
 -2 -1 -8 16.31 19.7
 -2 -1 -9 63.81 20.3
 2 -1 9 32.2 49.86
 -2 -1 -10 7.63 23.33
 -2 2 -2 73.68 6.39
 -2 2 -3 202.18 8.02
 2 -2 4 77.14 24.62
 -2 -2 -4 66.91 8.98
 -2 -2 -5 29.02 7.71
 2 -2 5 54.51 29.35
 -2 2 -6 175.73 17.43
 -2 -2 -6 198.33 11.63
 -2 -2 -7 205.54 15.04
 -2 2 -7 184.3 19.46
 -2 2 -8 209.83 25.01
 -2 -2 -9 20.21 17.24
 2 -2 9 10.93 53.91
 -2 -2 -10 -6.46 23.44
 -2 3 0 10.21 5.36
 -2 3 -3 638.48 10.51
 -2 3 -4 420.45 11.26
 -2 -3 -4 398.39 11.41
 2 -3 5 20.69 31.72
 -2 3 -5 69.85 13.97
 -2 -3 -6 317.12 11.85
 2 -3 6 201.91 39.96
 2 -3 7 18.25 44.8
 -2 3 -7 27.22 18.58
 -2 -3 -8 22.63 12.92
 2 -3 8 52.04 53.4
 -2 4 8 27.25 7.31
 -2 4 -1 147.24 7.07
 -2 4 -2 265.17 8.1
 -2 4 -3 750.13 14.01
 2 -4 3 829.84 31.33
 -2 4 -4 86.91 13.37
 2 -4 4 76.77 27.7
 2 -4 5 21.15 32.32
 -2 4 -5 -1.12 15.4
 -2 -4 -5 2.71 5.51
 -2 4 -6 180.1 18.35
 -2 5 6 4.06 3.42
 -2 5 2 14.47 4.73
 -2 5 1 1366.83 10.08
 -2 5 0 327.89 7.47
 -2 5 -1 -0.97 7.99
 -2 5 -2 46.92 9.93
 -2 5 -3 209.63 15.12
 -2 5 -4 5.06 15.01
 -2 -5 -4 2.14 4.33
 2 -5 4 10.36 28.17
 -2 -5 -5 8.36 5.14
 2 -5 5 -5.84 33.49
 -2 5 -5 44.67 16.37
 2 -5 6 32.94 41.37
 -2 6 4 15.27 5.52
 -2 6 3 66.32 7.07
 -2 6 2 2.26 7.26
 -2 6 0 62.84 10.92
 -2 6 -1 81.69 12.07
 -2 6 -2 25.14 12.8
 -2 6 -3 703.17 18.4
 2 -6 3 498.31 33.13
 -2 6 -4 43.09 17.84
 2 -6 4 26.61 29.13
 2 -6 5 -47.28 34.09
 -2 6 -5 -5.36 19.98
 -2 7 3 4.84 9.78
 -2 7 2 131.05 10.9
 -2 7 1 280.71 13.97
 -2 7 0 179.6 14.48
 -2 7 -1 -5.84 14.73
 -2 7 -2 2.32 16.44
 -2 7 -3 16.82 15.89
 -2 7 -4 58.37 18.3
 2 -7 4 16.64 32.14
 2 -7 5 39.36 35.18
 -2 8 1 50.76 15.17
 -2 8 -1 110.89 15.33
 -2 8 -2 61.92 16.06
 -2 8 -3 22.86 16.8
 -2 9 -2 108.88 23.46
 -3 0 -5 -2.08 9.48
 -3 0 -7 4.24 12.95
 -3 0 -8 -4.41 19.69
 -3 0 -9 -8.32 21.36
 -3 1 -4 594.83 12.32
 -3 1 -5 42.11 9.22
 -3 1 -6 0.55 9.12
 -3 -1 -6 -3.53 9.62
 -3 1 -7 274.89 15.63
 -3 2 -6 84.83 10.82
 -3 2 -7 29.96 14.31
 -3 -2 -7 46.58 13.85
 -3 -2 -9 29.18 23.04
 -3 -2 -10 -0.25 24.99
 -3 3 -3 20.9 8.27
 -3 3 -4 5.2 8.13
 -3 3 -5 -0.88 8.32
 -3 -3 -6 1.85 10.19
 -3 -3 -7 -4.32 12.67
 -3 4 -4 18.25 8.54
 -3 4 -5 -4.25 11.25
 -3 4 -6 192.59 16.44
 -3 -4 -7 50.07 12.52
 -3 5 0 6.47 7.12
 -3 5 -3 20.25 8.01
 -3 5 -4 -0.79 10.91
 -3 5 -5 629.56 19.36
 -3 6 2 33.54 6.44
 -3 6 0 3.44 6.31
 -3 6 -1 25.41 7.16
 -3 6 -2 14.53 9.65
 -3 6 -3 42.44 11.51
 -3 6 -4 1.51 14.79
 -3 7 4 -0.05 5.29
 -3 7 3 2.76 6.43
 -3 7 2 13.66 6.94
 -3 7 1 372.79 10.39
 -3 7 -1 123.53 12.46
 -3 7 -2 86.55 14.19
 -3 7 -3 5.85 13.97
 -3 8 1 88.15 11.05
 -3 8 0 21.97 11.56
 -3 8 -1 27.93 12.61
 -3 8 -2 9.11 15.03
 -4 3 -6 19.37 9.26
 -4 4 -5 19.45 8.97
 -4 5 -4 17.1 8.61
 -4 6 -3 0.03 8.15
 -4 7 -2 -4.6 10.07

_iucr_refine_fcf_details
;
data_Naphthalene_24.5GPa_IAM
_computing_structure_refinement   'olex2.refine 1.5 (Bourhis et al., 2015)'
_shelx_refln_list_code            4
loop_
  _space_group_symop_id
  _space_group_symop_operation_xyz
  1  x,y,z
  2  -x,y+1/2,-z+1/2
  3  -x,-y,-z
  4  x,-y-1/2,z-1/2

_space_group_crystal_system       monoclinic
_space_group_IT_number            14
_space_group_name_H-M_alt         'P 1 21/c 1'
_space_group_name_Hall            '-P 2ybc'
_symmetry_space_group_name_H-M    'P 1 21/c 1'
_symmetry_space_group_name_Hall   '-P 2ybc'
_symmetry_Int_Tables_number       14
_cell_length_a                    6.311(14)
_cell_length_b                    5.1374(7)
_cell_length_c                    6.5216(18)
_cell_angle_alpha                 90
_cell_angle_beta                  106.01(10)
_cell_angle_gamma                 90
_cell_volume                      203.2(5)
loop_
  _refln_index_h
  _refln_index_k
  _refln_index_l
  _refln_F_squared_calc
  _refln_F_squared_meas
  _refln_F_squared_sigma
  _refln_F_squared_weight
  _refln_observed_status
-3 6 2 2.961 1.783 0.342 140.875 o
-3 7 1 16.636 19.816 0.552 4.327 o
-3 7 2 0.959 0.726 0.369 303.280 o
-3 7 3 0.072 0.147 0.342 424.060 o
-3 7 4 0.007 -0.003 0.281 628.308 o
-3 8 1 3.528 4.686 0.587 55.708 o
-2 4 8 1.494 1.448 0.389 216.883 o
-2 5 1 81.619 72.654 0.536 0.225 o
-2 5 2 0.781 0.769 0.251 586.076 o
-2 5 6 0.411 0.216 0.182 1331.390 o
-2 6 2 0.105 0.120 0.386 332.621 o
-2 6 3 3.635 3.525 0.376 82.332 o
-2 6 4 1.326 0.812 0.293 371.658 o
-2 7 1 9.939 14.921 0.743 9.278 o
-2 7 2 7.721 6.966 0.579 21.349 o
-2 7 3 0.607 0.257 0.520 178.162 o
-2 8 1 2.020 2.698 0.806 59.838 o
-1 0 6 7.652 8.242 0.753 17.960 o
-1 0 8 34.584 39.017 0.953 1.050 o
-1 0 10 1.135 1.361 0.651 104.312 o
-1 1 6 6.237 7.065 0.837 22.428 o
-1 1 7 9.088 9.644 0.717 13.865 o
-1 1 9 8.163 8.398 0.483 18.694 o
-1 1 10 0.006 0.150 0.653 116.570 o
-1 1 11 0.248 0.381 0.746 88.712 o
-1 2 4 0.038 0.364 0.331 449.145 o
-1 2 5 27.473 36.247 1.330 1.430 o
-1 2 6 13.345 17.362 0.565 6.198 o
-1 2 7 3.948 3.746 0.459 66.368 o
-1 2 8 1.848 2.138 0.836 59.561 o
-1 2 9 3.544 4.040 0.592 59.021 o
-1 2 10 0.084 -0.061 0.668 111.252 o
-1 2 11 1.275 1.505 0.769 75.733 o
-1 3 5 2.817 3.630 0.373 103.559 o
-1 3 6 2.544 3.210 1.149 31.160 o
-1 3 7 0.107 0.214 0.329 456.174 o
-1 3 8 0.604 0.744 0.452 226.589 o
-1 3 9 0.004 0.279 0.559 158.711 o
-1 3 10 0.509 0.351 0.662 111.364 o
-1 4 1 0.010 -0.074 0.273 665.151 o
-1 4 7 0.941 0.233 0.345 363.269 o
-1 4 8 0.621 0.077 0.429 260.227 o
-1 5 1 2.102 2.574 0.447 130.115 o
-1 5 2 0.917 0.886 0.437 225.562 o
-1 5 3 2.615 3.245 1.090 33.715 o
-1 5 4 0.940 2.889 1.159 34.669 o
-1 5 5 0.005 0.594 1.128 38.967 o
-1 6 1 0.926 0.916 0.438 223.418 o
-1 6 2 5.029 6.836 0.705 30.488 o
-1 7 1 0.874 0.776 0.422 244.785 o
-1 7 3 0.070 0.284 0.646 118.903 o
-1 8 1 1.167 0.991 0.511 163.006 o
-1 8 2 0.028 0.243 0.577 148.924 o
0 0 2 385.369 487.072 0.995 0.008 o
0 0 4 4.049 4.706 0.426 59.715 o
0 0 6 21.465 17.017 1.164 3.183 o
0 0 8 20.764 15.956 0.925 3.559 o
0 0 10 1.458 2.850 1.076 38.532 o
0 1 1 80.024 116.316 0.584 0.164 o
0 1 2 62.173 72.275 0.640 0.323 o
0 1 3 267.744 313.904 0.660 0.017 o
0 1 4 0.011 0.141 0.408 297.877 o
0 1 5 8.470 8.487 0.371 18.390 o
0 1 6 0.139 0.197 0.355 390.628 o
0 1 7 28.422 27.036 2.195 1.518 o
0 1 8 35.505 34.727 0.940 1.099 o
0 1 9 0.077 -0.382 1.004 49.322 o
0 1 10 2.468 1.978 0.760 64.748 o
0 1 11 2.168 1.560 1.130 35.110 o
0 1 12 0.302 0.018 1.239 32.355 o
0 2 0 462.196 531.402 0.874 0.006 o
0 2 1 157.780 184.680 0.737 0.050 o
0 2 2 1.746 2.761 0.391 161.456 o
0 2 3 13.297 16.133 0.615 6.521 o
0 2 4 126.636 145.754 0.628 0.079 o
0 2 5 32.965 32.460 0.463 1.287 o
0 2 6 19.975 19.523 0.540 3.469 o
0 2 7 11.777 8.494 1.312 8.575 o
0 2 8 0.433 0.267 0.551 160.988 o
0 2 9 0.712 -0.057 0.660 111.840 o
0 2 11 0.980 -0.322 1.101 40.447 o
0 3 1 71.053 77.665 0.583 0.259 o
0 3 2 15.431 13.950 1.037 5.496 o
0 3 3 22.749 31.727 0.781 2.048 o
0 3 4 0.889 1.199 0.558 143.294 o
0 3 5 2.575 1.971 0.613 86.107 o
0 3 6 14.343 17.625 0.933 5.298 o
0 3 7 0.524 0.219 0.450 237.975 o
0 3 8 10.918 11.681 1.069 8.876 o
0 3 9 15.227 15.773 1.329 4.850 o
0 4 0 26.583 19.221 0.382 2.374 o
0 4 1 0.236 0.343 0.218 988.536 o
0 4 2 159.199 163.738 1.047 0.054 o
0 4 3 90.502 96.711 2.445 0.159 o
0 4 4 3.065 3.451 0.608 67.714 o
0 4 5 55.274 54.027 2.793 0.431 o
0 4 6 7.048 5.879 1.349 14.604 o
0 4 7 0.386 -0.071 0.996 49.978 o
0 4 8 2.206 2.323 1.256 28.287 o
0 5 1 12.388 11.579 0.338 9.276 o
0 5 2 4.670 10.384 2.016 8.859 o
0 5 3 2.941 2.834 0.570 79.348 o
0 5 4 1.764 1.662 0.733 77.130 o
0 5 5 71.202 99.379 2.490 0.209 o
0 5 6 1.879 1.231 1.019 43.697 o
0 5 7 0.214 0.121 1.275 30.554 o
0 6 1 21.409 19.491 0.619 3.148 o
0 6 2 0.357 -0.252 0.556 159.658 o
0 6 5 2.105 1.623 1.006 43.298 o
0 6 6 0.917 1.602 1.248 30.962 o
0 7 1 5.549 5.915 0.622 32.370 o
0 7 2 1.412 1.876 0.658 95.547 o
0 7 3 2.025 2.564 0.777 63.971 o
0 7 4 2.999 4.944 0.951 35.993 o
0 8 0 1.624 0.332 0.824 68.008 o
0 8 1 2.255 0.906 0.710 80.051 o
0 8 2 3.024 2.433 0.751 58.490 o
0 8 3 6.513 6.580 0.878 21.641 o
0 8 4 9.860 10.104 1.100 10.485 o
0 9 1 0.012 0.022 0.840 70.343 o
0 9 2 0.937 0.401 0.803 74.636 o
0 9 3 5.325 2.280 0.913 33.209 o
0 9 4 0.013 0.174 1.058 44.394 o
1 0 4 57.480 45.623 0.513 0.485 o
1 0 6 363.771 397.595 2.165 0.010 o
1 0 8 4.863 3.820 0.806 36.078 o
1 0 10 0.614 0.830 1.884 13.925 o
1 1 2 4.781 3.197 0.207 72.149 o
1 1 3 162.419 128.351 0.683 0.061 o
1 1 4 2.827 2.628 0.330 130.414 o
1 1 5 5.505 4.537 0.404 44.282 o
1 1 6 8.114 9.078 0.618 17.006 o
1 1 7 5.232 3.519 0.781 35.870 o
1 1 8 0.993 0.938 0.542 151.478 o
1 1 9 5.395 3.422 0.722 37.579 o
1 1 10 0.003 -0.621 1.111 40.242 o
1 1 11 0.217 0.217 1.753 16.157 o
1 2 2 221.429 147.050 0.774 0.036 o
1 2 3 19.376 18.325 0.263 3.825 o
1 2 4 3.431 3.840 0.701 52.550 o
1 2 5 11.899 9.680 0.446 10.699 o
1 2 6 23.347 24.082 1.363 2.287 o
1 2 7 2.153 1.803 0.518 119.430 o
1 2 8 0.016 0.458 0.664 112.275 o
1 2 9 0.035 -1.186 1.712 16.958 o
1 3 1 1.525 1.725 0.241 334.833 o
1 3 2 6.195 7.253 0.452 28.637 o
1 3 3 15.753 15.077 0.832 5.342 o
1 3 4 1.425 1.174 0.287 338.725 o
1 3 5 6.943 7.054 1.405 13.384 o
1 3 6 0.574 0.567 0.465 217.898 o
1 3 7 4.978 4.932 0.928 28.550 o
1 3 8 1.043 1.650 1.657 17.740 o
1 4 1 138.065 173.088 0.831 0.062 o
1 4 2 4.402 3.789 0.677 45.709 o
1 4 3 82.773 92.385 1.187 0.187 o
1 4 4 79.767 98.066 1.495 0.187 o
1 4 5 0.335 0.004 1.122 39.437 o
1 4 6 5.090 4.513 1.127 23.355 o
1 4 7 0.045 -0.562 0.972 52.531 o
1 5 0 4.604 5.783 0.429 46.196 o
1 5 1 98.265 122.567 2.098 0.122 o
1 5 2 1.606 1.152 0.441 184.145 o
1 5 3 0.309 0.522 0.628 124.169 o
1 5 4 5.428 4.415 1.028 25.069 o
1 5 5 8.132 8.037 1.119 13.823 o
1 5 6 0.013 -0.031 0.922 58.425 o
1 5 7 2.032 1.272 1.780 15.146 o
1 6 0 0.612 1.068 0.752 84.695 o
1 6 1 12.181 12.260 0.627 8.698 o
1 6 2 2.576 2.162 0.604 86.038 o
1 6 3 5.178 4.820 0.670 36.477 o
1 6 4 1.186 1.059 1.057 42.704 o
1 6 5 5.760 5.741 0.899 24.956 o
1 6 6 1.377 1.541 1.650 17.761 o
1 7 0 8.592 8.747 1.341 11.126 o
1 7 1 13.161 11.715 1.226 6.860 o
1 7 2 2.481 1.291 0.902 51.336 o
1 7 3 0.671 0.720 0.757 84.310 o
1 7 4 0.365 0.131 0.858 67.267 o
1 7 5 2.583 3.161 1.412 21.889 o
1 8 0 0.270 0.331 0.467 224.471 o
1 8 3 6.323 6.371 2.467 6.605 o
1 8 4 2.734 2.337 1.237 28.044 o
1 9 3 3.996 0.548 1.298 25.182 o
2 0 4 132.316 95.130 0.832 0.097 o
2 0 6 15.194 16.589 0.748 5.335 o
2 0 8 2.719 3.194 1.040 36.064 o
2 1 3 0.028 0.022 0.338 434.594 o
2 1 4 61.413 43.104 0.466 0.454 o
2 1 5 49.618 43.730 0.730 0.609 o
2 1 6 2.338 1.971 0.447 132.549 o
2 1 7 0.366 0.923 0.592 137.473 o
2 1 8 0.296 0.948 0.954 54.052 o
2 1 9 3.371 2.922 0.999 36.285 o
2 1 10 0.000 0.406 1.240 32.291 o
2 2 2 4.434 3.916 0.340 65.053 o
2 2 4 3.715 3.629 0.448 72.411 o
2 2 5 1.378 1.777 0.677 91.925 o
2 2 6 7.437 10.202 0.601 17.402 o
2 2 7 6.796 10.532 0.633 18.345 o
2 2 8 6.492 11.154 1.329 12.182 o
2 2 9 0.888 0.955 0.873 62.772 o
2 2 10 0.152 -0.343 1.246 31.994 o
2 3 0 0.553 0.543 0.285 540.308 o
2 3 3 52.069 33.938 0.559 0.654 o
2 3 4 26.352 21.786 0.586 2.223 o
2 3 5 3.386 3.167 1.307 23.670 o
2 3 6 11.510 16.532 3.062 3.189 o
2 3 7 1.176 1.307 0.912 56.114 o
2 3 8 0.975 1.507 0.782 75.455 o
2 4 1 12.168 7.827 0.376 11.706 o
2 4 2 18.986 14.095 0.431 4.542 o
2 4 3 44.044 40.641 2.119 0.708 o
2 4 4 3.364 4.522 0.640 54.502 o
2 4 5 0.307 0.206 0.294 559.181 o
2 4 6 8.382 9.573 0.975 13.417 o
2 5 0 17.111 17.429 0.397 4.626 o
2 5 1 0.109 -0.052 0.425 275.134 o
2 5 2 2.018 2.494 0.528 110.955 o
2 5 3 8.798 11.143 0.804 12.668 o
2 5 4 0.007 0.191 0.219 1034.420 o
2 5 5 0.885 0.778 0.712 93.370 o
2 5 6 0.052 1.751 2.199 10.245 o
2 6 0 2.364 3.340 0.580 83.473 o
2 6 1 3.921 4.342 0.642 49.656 o
2 6 2 0.733 1.336 0.680 100.551 o
2 6 3 24.594 35.424 5.445 0.856 o
2 6 4 1.728 1.958 0.809 64.499 o
2 6 5 0.106 -1.108 1.114 40.017 o
2 7 0 9.371 9.547 0.770 13.191 o
2 7 1 0.107 -0.310 0.783 81.013 o
2 7 2 0.196 0.123 0.874 64.966 o
2 7 3 0.330 0.894 0.845 68.715 o
2 7 4 2.549 2.329 1.109 34.289 o
2 7 5 0.320 2.092 1.870 14.088 o
2 8 1 5.669 5.894 0.815 26.976 o
2 8 2 2.991 3.291 0.854 46.437 o
2 8 3 0.892 1.215 0.893 59.631 o
2 9 2 3.680 5.788 1.247 22.172 o
3 0 8 0.294 -0.234 1.047 45.295 o
3 1 4 38.681 31.618 0.655 1.045 o
3 1 5 2.823 2.238 0.490 102.079 o
3 1 6 0.002 -0.076 0.352 401.390 o
3 1 7 10.124 14.612 0.831 9.016 o
3 2 6 3.579 4.509 0.575 57.059 o
3 2 7 1.423 2.067 0.529 132.267 o
3 2 9 0.749 1.551 1.225 32.328 o
3 2 10 0.228 -0.013 1.328 28.142 o
3 3 3 1.450 1.111 0.440 193.255 o
3 3 4 0.032 0.276 0.432 265.360 o
3 3 5 0.421 -0.047 0.442 250.402 o
3 3 6 0.001 0.098 0.542 169.309 o
3 3 7 0.017 -0.230 0.673 109.529 o
3 4 4 0.951 0.970 0.454 208.063 o
3 4 5 0.479 -0.226 0.598 137.526 o
3 4 6 7.151 10.237 0.874 15.761 o
3 4 7 1.224 2.661 0.666 90.923 o
3 5 0 0.688 0.344 0.378 320.588 o
3 5 3 0.451 1.076 0.426 252.447 o
3 5 4 0.175 -0.042 0.580 147.506 o
3 6 0 0.001 0.183 0.335 441.069 o
3 6 1 1.546 1.351 0.381 222.628 o
3 6 2 0.883 0.772 0.513 172.107 o
3 6 3 1.734 2.256 0.612 98.519 o
3 6 4 0.005 0.080 0.786 80.376 o
3 7 1 4.601 6.566 0.662 34.871 o
3 7 2 3.031 4.601 0.754 48.714 o
3 7 3 0.673 0.311 0.743 88.350 o
3 8 0 1.240 1.168 0.614 115.445 o
3 8 1 0.787 1.485 0.670 102.142 o
3 8 2 0.236 0.484 0.799 77.395 o
4 3 6 1.463 1.030 0.492 163.243 o
4 4 5 1.794 1.034 0.477 159.196 o
4 5 4 1.285 0.909 0.458 192.946 o
4 6 3 0.055 0.002 0.433 264.641 o
4 7 2 0.041 -0.245 0.535 173.376 o
;
_iucr_refine_instructions_details
;
TITL Naphthalene_24.5GPa_IAM_a.res in P2(1)/c
REM Old TITL Naphthalene_24.5GPa_IAM_a.res in P2(1)
REM SHELXT solution in P2(1)/c
REM R1 0.264, Rweak 0.052, Alpha 0.232, Orientation as input
REM Formula found by SHELXT: C5
CELL 0.3738 6.3108 5.1374 6.5216 90 106.014 90
ZERR 2 0.0138 0.0007 0.0018 0 0.096 0
LATT 1
SYMM -X,0.5+Y,0.5-Z
SFAC C H
DISP C -0.0004 0.0004 4.7227
DISP H 0 0 0.5914
UNIT 20 16

L.S. 10
PLAN  20
CONF
BOND $H
FMAP 2
list 4
MORE -1
ACTA
OMIT -1 3 3
OMIT -1 3 4
OMIT -1 4 2
OMIT -1 4 3
OMIT -1 4 4
OMIT -1 4 6
OMIT 0 3 10
OMIT 0 7 5
OMIT 1 0 2
OMIT 1 2 1
OMIT 2 2 3
OMIT 3 5 5
WGHT 0.188937 0
FVAR 4.337243
REM <olex2.extras>
REM <HklSrc "%.\\Naphthalene_24.5GPa_IAM.hkl">
REM </olex2.extras>

C1    1     0.41545  0.79186  0.34277  11.00000  0.09748  0.02219  0.02436 =
 0.00100  0.00646 -0.00141
AFIX 43
H1    2     0.46323  0.96235  0.33759  11.00000 -1.20000
AFIX 0
C2    1     0.22417  0.71498  0.20714  11.00000  0.06637  0.02575  0.02693 =
 0.00179  0.00511 -0.00625
AFIX 43
H2    2     0.14704  0.82606  0.09977  11.00000 -1.20000
AFIX 0
C3    1     0.14334  0.47077  0.22832  11.00000  0.09013  0.02566  0.02570 =
 -0.00130  0.00457 -0.00148
AFIX 43
H3    2     0.00989  0.41731  0.13653  11.00000 -1.20000
AFIX 0
C4    1     0.25643  0.31038  0.38066  11.00000  0.12982  0.02239  0.02494 =
 0.00042  0.00520 -0.00013
AFIX 43
H4    2     0.19657  0.14936  0.39854  11.00000 -1.20000
AFIX 0
C5    1     0.45894  0.37828  0.51120  11.00000  0.07464  0.02504  0.02509 =
 -0.00285  0.00235 -0.00371
HKLF 4

END
Q1 1 0.416667 0.888889 0.208333 11 0.05 0.28
Q2 1 0.25 0.888889 0.291667 11 0.05 0.2
Q3 1 0.416667 0.277778 0.625 11 0.05 0.2
Q4 1 0.166667 0.166667 0.083333 11 0.05 0.18
Q5 1 0.208333 0.222222 0.25 11 0.05 0.18

  REM The information below was added by Olex2.
  REM
  REM R1 = 0.0958 for 169 Fo > 4sig(Fo) and 0.1299 for all 277 data
  REM 46 parameters refined using 0 restraints
  REM Highest difference peak 0.2805, deepest hole -0.2397
  REM Mean Shift 0.0002, Max Shift 0.0010.

  REM +++ Tabular Listing of Refinement Information +++
  REM R1_all = 0.1299
  REM R1_gt = 0.0958
  REM wR_ref = 0.2571
  REM GOOF = 0.9783
  REM Shift_max = 0.0010
  REM Shift_mean = 0.0002
  REM Reflections_all = 277
  REM Reflections_gt = 169
  REM Parameters = 46
  REM Hole = -0.2397
  REM Peak = 0.2805
  REM Flack = n/a

  
;
loop_
  _axis.id
  _axis.type
  _axis.equipment
  _axis.parity
  _axis.depends_on
  _axis.zero
  _axis.vector[1]
  _axis.vector[2]
  _axis.vector[3]
 source . source . . . 0.99988564 0.00000000 -0.01512323
 omega rotation goniometer -1 . 0.00000000 0.00000000 0.00000000 1.00000000
 kappa rotation goniometer -1 omega 0.00000000 -0.76604444 0.00000000 0.64278761
 phi rotation goniometer -1 kappa . 0.00000000 0.00000000 1.00000000
 theta rotation goniometer -1 . -0.88208000 0.00000000 0.00000000 1.00000000
 matrixX general general . phi . 1.00000000 0.00000000 0.00000000
 matrixY general general . phi . 0.00000000 1.00000000 0.00000000
 matrixZ general general . phi . 0.00000000 0.00000000 1.00000000
 dacX translation general . phi . 0.00000000 1.00000000 0.00000000
 dacY translation general . phi . -1.00000000 0.00000000 0.00000000
 dacZ translation general . phi . 0.00000000 0.00000000 1.00000000

_olex2_submission_special_instructions  'No special instructions were received'
_oxdiff_exptl_absorpt_empirical_details
;
Empirical correction (ABSPACK) includes:
- Absorption correction using spherical harmonics
- Frame scaling
;
_oxdiff_exptl_absorpt_empirical_full_max  2.532
_oxdiff_exptl_absorpt_empirical_full_min  0.384


# start Validation Reply Form
_vrf_PLAT029_Naphthalene_24.5GPa_IAM
;
PROBLEM: _diffrn_measured_fraction_theta_full value Low .      0.303 Why?  
RESPONSE: This measurement was performed at high pressure which, due to the high pressure apparatus, limits the theta range. Indeed, the diamond anvil cell metallic body typically shadows more than 60% of the reflections.
;
_vrf_PLAT411_Naphthalene_24.5GPa_IAM
;
PROBLEM: Short Inter H...H Contact  H3       ..H4       .       1.73 Ang.  
RESPONSE: H atoms are close to each other at high pressure.
;
_vrf_PLAT088_Naphthalene_24.5GPa_IAM
;
PROBLEM: Poor Data / Parameter Ratio ....................       6.02 Note  
RESPONSE: This measurement was performed at high pressure which, due to the high pressure apparatus, limits the theta range. Indeed, the diamond anvil cell metallic body typically shadows more than 60% of the reflections.
;
_vrf_PLAT149_Naphthalene_24.5GPa_IAM
;
PROBLEM: s.u. on the   beta    Angle is Too Large .......       0.10 Degree
RESPONSE: Large errors due to low completeness.
;
_vrf_PLAT911_Naphthalene_24.5GPa_IAM
;
PROBLEM: Missing FCF Refl Between Thmin & STh/L=    0.600        176 Report
RESPONSE: This measurement was performed at high pressure which, due to the high pressure apparatus, limits the theta range. Indeed, the diamond anvil cell metallic body typically shadows more than 60% of the reflections.
;
# end Validation Reply Form

data_Naphthalene_28.5GPa_IAM
_audit_creation_date               2024-11-08
_audit_creation_method
;
Olex2 1.5
(compiled 2024.02.16 svn.r378c4104 for OlexSys, GUI svn.r6928)
;
_audit_contact_author_address      ?
_audit_contact_author_email        ?
_audit_contact_author_name         ''
_audit_contact_author_phone        ?
_publ_contact_author_id_orcid      ?
_publ_section_references
;
Bourhis, L.J., Dolomanov, O.V., Gildea, R.J., Howard, J.A.K., Puschmann, H.
 (2015). Acta Cryst. A71, 59-75.

Dolomanov, O.V., Bourhis, L.J., Gildea, R.J, Howard, J.A.K. & Puschmann, H.
 (2009), J. Appl. Cryst. 42, 339-341.

Kleemiss, F., Dolomanov, O.V., Bodensteiner, M., Peyerimhoff, N., Midgley, L.,
Bourhis, L.J., Genoni, A., Malaspina, L.A., Jayatilaka, D., Spencer, J.L.,
White, F., Grundkoetter-Stock, B., Steinhauer, S., Lentz, D., Puschmann, H.,
Grabowsky, S. (2021), Chem. Sci., 12, 1675-1692.

Sheldrick, G.M. (2015). Acta Cryst. A71, 3-8.
;
_chemical_formula_moiety           'C10 H8'
_chemical_formula_sum              'C10 H8'
_chemical_formula_weight           128.175
_chemical_oxdiff_formula           C10H8
loop_
  _atom_type_symbol
  _atom_type_scat_dispersion_real
  _atom_type_scat_dispersion_imag
  _atom_type_scat_source
  _atom_type_scat_dispersion_source
 C -0.00040 0.00040 'NoSpherA2: Chem.Sci. 2021, DOI:10.1039/D0SC05526C'
 'Brennan, Cowan, Rev. Sci. Instrum., 1992, 63, 850'
 H 0.00000 0.00000 'NoSpherA2: Chem.Sci. 2021, DOI:10.1039/D0SC05526C'
 'Brennan, Cowan, Rev. Sci. Instrum., 1992, 63, 850'

_space_group_crystal_system        'monoclinic'
_space_group_IT_number             14
_space_group_name_H-M_alt          'P 1 21/c 1'
_space_group_name_Hall             '-P 2ybc'
loop_
  _space_group_symop_id
  _space_group_symop_operation_xyz
 1 x,y,z
 2 -x,y+1/2,-z+1/2
 3 -x,-y,-z
 4 x,-y-1/2,z-1/2

_symmetry_Int_Tables_number        14
_cell_length_a                     6.231(10)
_cell_length_b                     5.1163(7)
_cell_length_c                     6.427(2)
_cell_angle_alpha                  90
_cell_angle_beta                   105.08(10)
_cell_angle_gamma                  90
_cell_volume                       197.8(4)
_cell_formula_units_Z              2
_cell_measurement_reflns_used      168
_cell_measurement_theta_max        20.1700
_cell_measurement_temperature           293(2)
_cell_measurement_theta_min        3.4760
_exptl_absorpt_coefficient_mu      0.053
_exptl_absorpt_correction_T_max    1.00000
_exptl_absorpt_correction_T_min    0.06551
_exptl_absorpt_correction_type     multi-scan
_exptl_absorpt_process_details
;
CrysAlisPro 1.171.42.49 (Rigaku Oxford Diffraction, 2022)
Empirical absorption correction using spherical harmonics,
implemented in SCALE3 ABSPACK scaling algorithm.
;
_exptl_crystal_density_diffrn      2.152
_exptl_crystal_colour                   'clear colourless'
_exptl_crystal_colour_lustre            clear
_exptl_crystal_colour_primary           colourless
_exptl_crystal_size_max                 0.013
_exptl_crystal_size_mid                 0.012
_exptl_crystal_size_min                 0.012
_exptl_crystal_description              block
_exptl_crystal_F_000               135.992
_diffrn_reflns_av_R_equivalents    0.0437
_diffrn_reflns_av_unetI/netI       0.0692
_diffrn_reflns_Laue_measured_fraction_full  0.3324
_diffrn_reflns_Laue_measured_fraction_max  0.2920
_diffrn_reflns_limit_h_max         4
_diffrn_reflns_limit_h_min         -5
_diffrn_reflns_limit_k_max         9
_diffrn_reflns_limit_k_min         -9
_diffrn_reflns_limit_l_max         11
_diffrn_reflns_limit_l_min         -9
_diffrn_reflns_number              480
_diffrn_ambient_temperature             293(2)
_diffrn_reflns_point_group_measured_fraction_full  0.3324
_diffrn_reflns_point_group_measured_fraction_max  0.2920
_diffrn_reflns_theta_full          12.9605
_diffrn_reflns_theta_max           17.23
_diffrn_reflns_theta_min           3.45
_diffrn_detector                   'Hybrid Pixel Array Detector'
_diffrn_detector_area_resol_mean   13.3333
_diffrn_measured_fraction_theta_full  0.3324
_diffrn_measured_fraction_theta_max  0.2920
_diffrn_measurement_details
;
List of Runs (angles in degrees, time in seconds):

  # Type    Start    End  Width  t~exp~   \w     \q     \k     \f   Frames
--------------------------------------------------------------------------
  1  \w    -30.00  32.00   0.50    1.00    --    0.00   0.00   0.00  124
;
_diffrn_measurement_device         'abstract diffractometer'
_diffrn_measurement_device_type   
 'esperanto-CrysAlisPro-abstract goniometer imported esperanto images'
_diffrn_measurement_method         '\w scans'
_diffrn_orient_matrix_axis[1]      matrixX
_diffrn_orient_matrix_axis[2]      matrixY
_diffrn_orient_matrix_axis[3]      matrixZ
_diffrn_orient_matrix_type        
 'CrysAlisPro convention (1999,Acta A55,543-557)'
_diffrn_orient_matrix_UB_11        -0.0519178000
_diffrn_orient_matrix_UB_12        -0.0072516000
_diffrn_orient_matrix_UB_13        0.0177949000
_diffrn_orient_matrix_UB_21        -0.0308005000
_diffrn_orient_matrix_UB_22        0.0396809000
_diffrn_orient_matrix_UB_23        -0.0474174000
_diffrn_orient_matrix_UB_31        -0.0135382000
_diffrn_orient_matrix_UB_32        -0.0610969000
_diffrn_orient_matrix_UB_33        -0.0329349000
_diffrn_radiation_monochromator    synchrotron
_diffrn_radiation_probe            x-ray
_diffrn_radiation_type             synchrotron
_diffrn_radiation_wavelength       0.37380
_diffrn_source                     synchrotron
_reflns_Friedel_coverage           0.0
_reflns_limit_h_max                5
_reflns_limit_h_min                -3
_reflns_limit_k_max                8
_reflns_limit_k_min                0
_reflns_limit_l_max                9
_reflns_limit_l_min                0
_reflns_number_gt                  150
_reflns_number_total               240
_reflns_threshold_expression       I>=2u(I)
_computing_cell_refinement         'CrysAlisPro 1.171.42.49 (Rigaku OD, 2022)'
_computing_data_collection         'CrysAlisPro 1.171.42.49 (Rigaku OD, 2022)'
_computing_data_reduction          'CrysAlisPro 1.171.42.49 (Rigaku OD, 2022)'
_computing_molecular_graphics      'Olex2 1.5 (Dolomanov et al., 2009)'
_computing_publication_material    'Olex2 1.5 (Dolomanov et al., 2009)'
_computing_structure_refinement    'olex2.refine 1.5 (Bourhis et al., 2015)'
_computing_structure_solution      'SHELXT 2014/5 (Sheldrick, 2014)'
_refine_diff_density_max           0.2383
_refine_diff_density_min           -0.2751
_refine_diff_density_rms           0.0842
_refine_ls_d_res_high              0.6309
_refine_ls_d_res_low               3.1026
_refine_ls_goodness_of_fit_ref     0.9856
_refine_ls_hydrogen_treatment      constr
_refine_ls_matrix_type             full
_refine_ls_number_constraints      8
_refine_ls_number_parameters       46
_refine_ls_number_reflns           240
_refine_ls_number_restraints       0
_refine_ls_R_factor_all            0.1111
_refine_ls_R_factor_gt             0.0778
_refine_ls_restrained_S_all        0.9856
_refine_ls_shift/su_max            0.0010
_refine_ls_shift/su_mean           0.0002
_refine_ls_structure_factor_coef   Fsqd
_refine_ls_weighting_details      
 'w=1/[\s^2^(Fo^2^)+(0.1442P)^2^] where P=(Fo^2^+2Fc^2^)/3'
_refine_ls_weighting_scheme        calc
_refine_ls_wR_factor_gt            0.1828
_refine_ls_wR_factor_ref           0.2060
_olex2_refinement_description
;
1. Fixed Uiso
 At 1.2 times of:
  All C(H) groups
2.a Aromatic/amide H refined with riding coordinates:
 C1(H1), C2(H2), C3(H3), C4(H4)
;
_olex2_refine_details
;
Refinement using NoSpherA2, an implementation of
NOn-SPHERical Atom-form-factors in Olex2.
Please cite:
F. Kleemiss et al. Chem. Sci. DOI 10.1039/D0SC05526C - 2021
NoSpherA2 implementation of HAR makes use of
tailor-made aspherical atomic form factors calculated
on-the-fly from a Hirshfeld-partitioned electron density (ED) - not from
spherical-atom form factors.

The ED is calculated from a gaussian basis set single determinant SCF
wavefunction - either Hartree-Fock or DFT using selected funtionals
 - for a fragment of the crystal.
This fragment can be embedded in an electrostatic crystal field by employing cluster charges
or modelled using implicit solvation models, depending on the software used.
The following options were used:
   SOFTWARE:       ORCA 5.0
   PARTITIONING:   NoSpherA2
   INT ACCURACY:   Normal
   METHOD:         PBE0
   BASIS SET:      def2-SVP
   CHARGE:         0
   MULTIPLICITY:   1
   DATE:           2024-11-08_14-28-20
;
_atom_sites_solution_primary       dual
loop_
  _atom_site_label
  _atom_site_type_symbol
  _atom_site_fract_x
  _atom_site_fract_y
  _atom_site_fract_z
  _atom_site_U_iso_or_equiv
  _atom_site_adp_type
  _atom_site_occupancy
  _atom_site_refinement_flags_posn
 C1 C 0.4191(17) 0.7941(6) 0.3398(6) 0.027(6) Uani 1.000000 .
 C2 C 0.2258(15) 0.7189(6) 0.2036(7) 0.029(5) Uani 1.000000 .
 C3 C 0.1436(15) 0.4707(7) 0.2274(6) 0.042(6) Uani 1.000000 .
 C4 C 0.2527(16) 0.3085(6) 0.3823(7) 0.036(6) Uani 1.000000 .
 C5 C 0.4580(15) 0.3768(6) 0.5115(6) 0.031(6) Uani 1.000000 .
 H1 H 0.4699(17) 0.9640(6) 0.3330(6) 0.033(7) Uiso 1.000000 R
 H2 H 0.1488(15) 0.8307(6) 0.0957(7) 0.035(6) Uiso 1.000000 R
 H3 H 0.0105(15) 0.4168(7) 0.1340(6) 0.051(7) Uiso 1.000000 R
 H4 H 0.1897(16) 0.1489(6) 0.4027(7) 0.043(7) Uiso 1.000000 R

loop_
  _atom_site_aniso_label
  _atom_site_aniso_U_11
  _atom_site_aniso_U_22
  _atom_site_aniso_U_33
  _atom_site_aniso_U_12
  _atom_site_aniso_U_13
  _atom_site_aniso_U_23
 C1 0.042(12) 0.0170(13) 0.020(2) 0.001(2) 0.001(5) 0.0004(11)
 C2 0.044(12) 0.0197(14) 0.0201(19) 0.003(2) 0.001(5) 0.0006(12)
 C3 0.076(12) 0.0186(13) 0.020(2) 0.000(2) -0.009(5) -0.0003(11)
 C4 0.062(13) 0.0170(14) 0.022(2) -0.001(2) -0.002(5) 0.0015(12)
 C5 0.049(14) 0.0183(14) 0.020(2) -0.001(2) 0.002(5) 0.0019(14)

loop_
  _geom_bond_atom_site_label_1
  _geom_bond_atom_site_label_2
  _geom_bond_distance
  _geom_bond_site_symmetry_2
  _geom_bond_publ_flag
 C1 C2 1.348(9) . ?
 C1 C5 1.372(5) 3_666 ?
 C1 H1 0.9300 . ?
 C2 C3 1.393(8) . ?
 C2 H2 0.9300 . ?
 C3 C4 1.338(4) . ?
 C3 H3 0.9300 . ?
 C4 C5 1.377(10) . ?
 C4 H4 0.9300 . ?
 C5 C5 1.388(10) 3_666 ?

loop_
  _geom_angle_atom_site_label_1
  _geom_angle_atom_site_label_2
  _geom_angle_atom_site_label_3
  _geom_angle
  _geom_angle_site_symmetry_1
  _geom_angle_site_symmetry_3
  _geom_angle_publ_flag
 C5 C1 C2 120.9(5) 3_666 . ?
 H1 C1 C2 119.6(2) . . ?
 H1 C1 C5 119.6(4) . 3_666 ?
 C3 C2 C1 118.7(3) . . ?
 H2 C2 C1 120.6(2) . . ?
 H2 C2 C3 120.6(3) . . ?
 C4 C3 C2 121.2(6) . . ?
 H3 C3 C2 119.4(3) . . ?
 H3 C3 C4 119.4(4) . . ?
 C5 C4 C3 120.2(6) . . ?
 H4 C4 C3 119.9(4) . . ?
 H4 C4 C5 119.9(2) . . ?
 C4 C5 C1 121.4(5) . 3_666 ?
 C5 C5 C1 119.7(8) 3_666 3_666 ?
 C5 C5 C4 118.9(5) 3_666 . ?

loop_
  _geom_torsion_atom_site_label_1
  _geom_torsion_atom_site_label_2
  _geom_torsion_atom_site_label_3
  _geom_torsion_atom_site_label_4
  _geom_torsion
  _geom_torsion_site_symmetry_1
  _geom_torsion_site_symmetry_2
  _geom_torsion_site_symmetry_3
  _geom_torsion_site_symmetry_4
  _geom_torsion_publ_flag
 C1 C2 C3 C4 0.1(11) . . . . ?
 C1 C5 C4 C3 -174.9(9) 3_666 . . . ?
 C1 C5 C5 C1 180.0(12) . 3_666 . 3_666 ?
 C1 C5 C5 C4 0.6(11) . 3_666 . . ?
 C2 C3 C4 C5 -4.9(11) . . . . ?
 C3 C4 C5 C5 4.5(11) . . . 3_666 ?
 C4 C5 C5 C4 180.0(11) . . 3_666 3_666 ?

loop_
  _diffrn_refln_index_h
  _diffrn_refln_index_k
  _diffrn_refln_index_l
  _diffrn_refln_intensity_net
  _diffrn_refln_intensity_u
 0 0 1 -0.43 2.39
 0 0 2 8464.47 264.38
 0 0 3 1 10.15
 0 0 -3 -0.31 8.78
 0 0 -4 37.68 11.62
 0 0 4 91.72 14.36
 0 0 5 -3.7 19.21
 0 0 7 17.43 23.74
 0 1 -1 1845.82 58.36
 0 1 -2 1485.49 48.21
 0 1 2 1497.08 47.53
 0 -1 2 1494.21 48.5
 0 -1 3 6428.83 201.72
 0 1 3 6399.92 201
 0 1 -4 9.76 12.2
 0 -1 4 0.25 14.38
 0 1 4 -9.21 12.91
 0 1 5 190.27 18.58
 0 1 -6 -0.67 15.1
 0 1 6 8.96 19.26
 0 -1 6 -3.37 20.37
 0 2 0 9999 311.41
 0 2 -1 3695.86 116.17
 0 -2 1 3697.75 116.48
 0 -2 2 27.55 10.72
 0 2 -3 229.19 13.53
 0 2 3 198.82 10.18
 0 2 4 2298.88 73.38
 0 -2 4 2267.64 76.4
 0 -2 5 529.9 28.08
 0 2 5 562.87 23.09
 0 2 6 461.9 21.97
 0 -2 6 392.13 27.54
 0 2 7 242.5 19.51
 0 2 8 28.15 18.6
 0 2 9 1.99 18
 0 -3 0 2.27 7.67
 0 3 -1 1516.78 49.1
 0 -3 1 1495.09 50.42
 0 -3 2 369.92 20.91
 0 3 -2 381.91 17.03
 0 3 -3 557.2 23.25
 0 -3 3 572.18 27.22
 0 3 4 20.92 8.11
 0 3 -4 47.36 15.05
 0 -3 4 49.22 20.49
 0 -3 5 41 22.32
 0 3 5 36.87 10.38
 0 3 -6 415.04 22.35
 0 -3 7 8.33 21.11
 0 3 8 211.45 14.77
 0 -4 1 0.27 16.44
 0 4 -1 -3.39 10.14
 0 4 1 -1.57 6.29
 0 -4 2 3773.69 122.78
 0 4 -3 1957.62 65.15
 0 -4 3 2019.12 70.22
 0 -4 4 67.57 23.89
 0 4 -4 68.85 15.62
 0 -4 5 995.22 44.62
 0 4 -5 1082.18 39.19
 0 4 6 136.2 10.14
 0 -4 6 120.75 24.94
 0 4 7 7.56 9.08
 0 4 8 57.02 9.55
 0 5 0 -3.59 8.08
 0 -5 0 -0.47 12.62
 0 -5 1 225.78 23.42
 0 -5 -1 280.74 15.93
 0 5 -2 40.59 12.23
 0 5 -3 74.15 14.57
 0 -5 3 101.06 32.32
 0 -5 4 20.58 31.76
 0 5 -5 1889.62 63.43
 0 -5 5 1846.05 71.36
 0 -5 6 27.31 27.41
 0 -6 1 470.94 27.63
 0 6 -2 -4.83 11.55
 0 -6 2 22.74 33.45
 0 -6 3 123.8 37.58
 0 6 -3 7.94 13.37
 0 6 -4 49.17 14.78
 0 -6 5 55.88 36.05
 0 -6 6 9.5 29.91
 0 -7 1 145.14 21.63
 0 -7 2 23.28 33.6
 0 -7 3 48.48 52.34
 0 -7 4 323.92 58.22
 0 -8 0 27.47 15.41
 0 -8 1 100.11 21.09
 0 -8 2 124.66 35.65
 0 -9 2 50.42 32.52
 0 -9 3 451.24 66.16
 1 0 1 -1.28 2.93
 -1 0 -3 -2.68 8.92
 1 0 3 -3.74 12.27
 -1 0 -4 955.46 33.78
 1 0 4 920.38 35.71
 -1 0 -5 8.93 15.26
 1 0 6 7571.98 240.71
 1 0 7 4.5 26.44
 1 0 9 1.57 30.58
 1 -1 1 457.43 16.54
 -1 1 -1 476.55 16.99
 -1 1 -3 2873.59 91.62
 1 -1 3 2851.96 93.42
 1 -1 4 47.93 19.65
 1 1 4 28.96 13.91
 -1 1 -4 46.29 13.89
 -1 1 -5 86.35 17.1
 1 -1 5 75.02 26.3
 -1 1 -6 297.52 21.02
 1 -1 6 306.42 31.3
 1 1 6 243.01 23.17
 -1 1 -7 78.73 18.33
 -1 -1 -7 99.02 16.35
 1 -1 7 92.14 31.64
 1 1 7 87.17 22.49
 1 1 8 52.61 23.54
 1 -1 8 55.67 33.45
 1 -1 9 192.28 39.05
 1 1 9 163.67 24.11
 1 1 10 3.04 20.3
 1 -1 10 -2.57 37.25
 -1 2 0 5117.1 160.38
 1 -2 1 2261.78 72.19
 -1 2 -1 2248.78 72.34
 -1 2 -2 3922.67 124.41
 1 -2 3 380.39 23.67
 -1 -2 -3 399.72 15.61
 -1 2 -3 432.72 19.86
 1 -2 4 33.91 23.85
 1 2 4 38.19 11.95
 1 -2 5 241.92 31.87
 -1 2 -5 217.58 21.04
 1 -2 6 507.09 38.41
 -1 2 -6 528.35 27.05
 1 -2 7 104.57 34.25
 -1 2 -7 71.39 19.46
 1 2 8 1.11 15.27
 -1 2 -8 -6.1 18.79
 1 2 9 -1.63 15.08
 1 -2 9 3.55 38.78
 1 2 10 84.25 15.06
 -1 3 1 340.98 14.86
 -1 3 0 3276.51 103.7
 1 -3 0 3253.13 103.32
 1 -3 1 58.17 11.47
 -1 3 -1 58.94 11.82
 1 -3 2 165.06 18.29
 -1 3 -2 150.62 14.67
 -1 3 -3 224.37 19.24
 1 -3 3 251.03 29.32
 -1 3 -4 4.16 18.22
 -1 3 -5 173.6 21.51
 1 -3 5 147.27 32.97
 1 -3 6 42.12 34.02
 1 3 6 36.32 12.65
 -1 3 -7 139.72 21.88
 1 -3 7 147.01 36.63
 1 3 8 88.59 13.16
 1 -3 8 101.54 38.38
 1 3 9 108.56 13.05
 -1 4 2 543.53 22
 -1 4 1 8.06 12.78
 -1 -4 1 0.8 13.93
 -1 4 0 428.56 20.52
 1 -4 0 498.1 19.94
 -1 4 -1 2723.79 88.03
 1 -4 2 64.1 20.39
 -1 4 -2 64.03 15.72
 1 -4 3 1792.01 69.34
 -1 4 -3 1890.98 63.77
 1 -4 4 2198.49 83.62
 -1 4 -4 2253.09 75.95
 -1 4 -5 -10.58 21.09
 1 -4 5 16.09 38.91
 -1 4 -6 162.06 22.51
 -1 4 -7 10.33 20.87
 1 -4 7 -1.81 39.74
 -1 5 3 2.53 7.08
 -1 5 2 14.95 9.09
 -1 5 0 70.07 13.37
 -1 -5 0 147.01 18
 -1 5 -1 1766.95 59.58
 -1 -5 -1 1808.59 57.3
 1 -5 1 1712.35 60.17
 1 -5 2 16.84 21.28
 -1 5 -2 17.21 17.63
 1 -5 3 7.36 30.35
 -1 5 -3 -0.12 19.7
 -1 5 -5 242.94 23.89
 1 -5 5 232.94 46.53
 -1 5 -6 -14.09 22.42
 1 -5 6 -4.6 43.86
 1 -5 7 18.21 42.86
 -1 -6 2 226.05 33.1
 -1 6 2 46.97 8.94
 -1 -6 1 36.66 30.03
 -1 6 1 15.17 10.56
 1 -6 0 12.93 14.38
 -1 -6 0 8.71 17.96
 -1 6 0 -4.14 12.79
 -1 -6 -1 262.76 14.09
 1 -6 1 274.28 19.66
 1 -6 2 75.87 23.79
 -1 6 -3 22.9 19.02
 1 -6 3 163.65 33.87
 -1 6 -4 11.43 19.9
 -1 6 -5 196.97 23.63
 1 -6 5 216.69 48.15
 1 -6 6 64.66 46.76
 -1 -7 2 210.62 49.29
 -1 7 2 39.43 6.05
 -1 7 1 2.39 8.04
 -1 -7 1 -69.76 34.44
 -1 -7 0 258.36 21.06
 1 -7 1 375.57 22.48
 -1 -7 -1 370.56 17.65
 1 -7 2 117.94 25.49
 1 -7 3 -3.89 36.14
 -1 7 -3 -3.72 16.62
 1 -7 4 12.56 47.99
 -1 7 -4 4.39 18.5
 1 -7 5 78.71 55.6
 -1 -8 2 -10.34 63.72
 -1 -8 1 20.1 30.94
 -1 -8 0 17.72 17.34
 -1 8 0 3.91 7.77
 1 -8 1 360.18 22.34
 1 -8 2 644.04 35.33
 1 -8 3 491.48 45.04
 1 -8 4 190.43 55.23
 1 -9 1 1.14 17.65
 1 -9 2 -5.31 24.49
 1 -9 3 192.26 41.3
 -2 0 -2 40.74 12.72
 2 0 3 1.52 11.97
 -2 0 -3 1.08 16.39
 -2 0 -4 2836.59 92.6
 2 0 4 2859.47 92.63
 -2 0 -5 -1.1 16.76
 2 0 5 6.59 18.3
 2 0 6 253.02 26.65
 2 0 7 23.24 23.33
 -2 0 -7 6.76 19.05
 2 0 8 91.57 24.8
 -2 0 -8 72.29 18.71
 2 0 9 2.06 24.38
 -2 0 -9 3.67 17.31
 2 0 10 48.93 23.34
 2 -1 2 3163.23 100.73
 -2 -1 -3 -3.81 15.23
 2 -1 3 4.59 13.98
 -2 1 -3 1.69 15.53
 -2 1 -4 1221.13 42.21
 -2 -1 -4 1144.8 40.31
 2 -1 5 967.56 39.72
 2 1 5 946.62 34.83
 -2 1 -5 845.35 36.67
 -2 1 -6 53.53 20.81
 -2 -1 -6 42.03 16.69
 2 1 6 46.82 18.87
 2 -1 7 8.89 29.3
 -2 -1 -7 4.13 16.7
 2 1 7 5.88 19.43
 -2 1 -7 -2.78 21.15
 2 -1 8 14.35 31.03
 -2 -1 -8 15.96 17.03
 2 -1 9 91.92 32.62
 2 1 9 95.22 20.48
 2 1 10 5.5 18.24
 2 1 11 -4.69 16.83
 -2 2 -1 2070.07 66.27
 2 -2 1 2028.83 66.16
 -2 2 -2 113.99 17.38
 -2 2 -3 347.98 23.83
 2 -2 3 397.16 23.29
 2 -2 4 83.62 22.97
 -2 -2 -5 17.32 12.31
 2 -2 5 8.19 28.03
 -2 2 -5 15.91 20.43
 2 2 5 14.9 13.98
 -2 -2 -6 140.55 16.52
 -2 2 -6 128.29 24.21
 2 2 6 185.52 17.71
 -2 2 -7 160.85 25.21
 2 -2 7 241.81 38.17
 2 2 7 204.31 17.72
 -2 2 -8 161.55 24.48
 2 2 8 220.31 17.87
 2 2 9 33.62 15.21
 2 -2 9 22.51 37.22
 2 2 10 10.32 13.97
 -2 3 0 22.04 10.33
 -2 3 -1 55.52 16.3
 -2 3 -2 1570.5 56.28
 2 -3 2 1613.88 54.45
 -2 3 -3 1065.5 42.25
 2 -3 3 1121.75 42.3
 -2 -3 -4 434.26 17.1
 -2 3 -5 50.39 22.57
 2 -3 5 48.13 32.79
 -2 -3 -5 48.7 14.39
 2 -3 6 344.17 42.44
 2 -3 7 84.71 41.59
 2 3 7 82.15 15.21
 -2 3 -7 49.93 25.98
 2 -3 8 68.33 43.74
 2 3 8 38.15 13.47
 2 3 9 -1.47 12.46
 -2 4 1 6.74 11.8
 -2 4 0 1485.39 52.24
 2 -4 1 206.83 16.63
 -2 4 -2 359.91 25.69
 2 -4 2 355.65 22.05
 -2 4 -3 879.85 38.72
 2 -4 3 952.05 40.72
 -2 4 -4 39.75 23.14
 2 -4 4 59.72 30.02
 -2 -4 -4 28.78 14.95
 -2 4 -5 3.39 25.68
 2 -4 5 -5.64 37.07
 -2 4 -6 283.6 30.5
 2 -4 6 361.77 46.16
 2 -4 7 970.77 60.33
 -2 5 2 28.25 17.27
 -2 5 1 3495.68 113.71
 -2 5 0 660.23 32.7
 -2 5 -1 2.96 20.53
 -2 5 -2 37.59 21.55
 2 -5 2 32.99 19.69
 -2 -5 -2 25.34 13.47
 2 -5 3 216.28 27.86
 -2 5 -4 -2.03 25.11
 2 -5 4 11.27 32.14
 2 -5 5 15.99 41.05
 -2 5 -5 14.71 26.51
 2 -5 6 -3.89 46.03
 -2 6 4 7.87 14.65
 -2 6 2 -3.86 17.15
 -2 6 0 -0.25 19.14
 -2 6 -1 8.44 21.18
 2 -6 1 46.9 16.08
 -2 6 -2 11.87 22.1
 -2 -6 -2 16.87 7.74
 2 -6 2 48.87 20.06
 -2 6 -3 767.62 37.88
 -2 6 -4 65.02 27.69
 2 -6 4 61.88 38.16
 2 -6 5 7.67 44.95
 -2 -7 -1 6.27 16
 2 -7 1 1.13 17.3
 -2 7 -1 5.28 19.91
 2 -7 2 8.46 20.63
 -2 7 -2 -0.26 21.78
 2 -7 3 23.23 28.32
 -2 7 -3 -3.38 24.28
 2 -7 4 135.37 40.22
 -2 8 1 5.75 10.86
 -2 8 0 36.39 14.03
 -2 8 -1 29.99 16.78
 -2 8 -2 51.79 20.01
 2 -8 3 44.27 30.02
 -3 0 -3 -3.43 27.88
 3 0 5 -1.05 19.03
 -3 0 -5 7.85 27.36
 3 0 6 121.26 23.24
 -3 0 -7 -4.52 22.99
 3 0 7 -0.07 22.28
 3 0 8 -0.86 22.76
 -3 0 -8 -17.47 23.8
 -3 0 -9 15.96 21.66
 -3 1 -3 1290.46 49.98
 3 -1 3 1277.48 44.94
 -3 1 -4 1309.87 52.86
 3 -1 4 1311.07 47.68
 -3 -1 -5 142.05 26.16
 3 -1 5 177.37 23.64
 -3 -1 -6 -1.77 19.72
 -3 1 -6 5.56 26.36
 3 1 6 0.73 17.6
 -3 -1 -7 233.54 23.27
 -3 1 -7 398.23 30.32
 -3 1 -8 148.15 28.54
 3 -1 8 192.78 29.52
 3 1 8 166.79 19.89
 -3 -1 -8 98.85 20.63
 3 -1 9 -24.01 28.53
 -3 -1 -9 33.17 19.32
 3 1 9 4.44 18.4
 3 1 10 30.1 16.9
 -3 2 -2 26.75 14.89
 -3 2 -3 80.14 25.44
 3 -2 3 84.19 17.08
 -3 2 -4 332.76 31.78
 3 -2 4 386.65 25.77
 -3 -2 -5 75.55 20.4
 -3 2 -5 149.23 28.57
 -3 -2 -6 125.84 17.84
 -3 2 -6 159.25 30.14
 -3 2 -7 28.84 30.49
 3 -2 7 58.34 34.2
 -3 -2 -7 38.11 17.65
 3 2 8 66.23 16.85
 3 -2 8 100.41 36.34
 -3 -2 -8 42.29 17.11
 3 2 9 57.35 16
 -3 -2 -9 49.14 16.94
 -3 3 -1 2772.5 88.95
 -3 3 -2 87.23 19.42
 3 -3 2 66.79 16.67
 -3 3 -3 53.5 22.82
 -3 3 -4 -3.07 26.89
 3 -3 4 -4.28 24.14
 3 -3 5 -4.75 28.67
 -3 3 -6 40.1 28.4
 3 -3 6 7.71 35.85
 3 -3 7 -15.28 42.23
 -3 -3 -7 0.65 15.88
 -3 4 -2 1141.79 46.63
 3 -4 2 1263.32 43.99
 -3 4 -3 53.94 26.63
 3 -4 3 127.29 21.59
 -3 4 -4 60.91 27.05
 -3 -4 -4 37.37 14.16
 3 -4 4 57.54 27.29
 -3 -4 -5 5.46 11.56
 -3 4 -5 6.55 28.67
 -3 -4 -6 322.54 20.78
 3 -4 6 462.43 44.13
 -3 5 0 49 20.14
 3 -5 2 238.19 21.51
 3 -5 3 71.61 22.65
 -3 5 -4 -9.39 27.17
 3 -5 4 14.18 29.15
 -3 -5 -4 3.55 7.23
 3 -5 5 1464.98 64.56
 3 -5 6 118.22 43.02
 -3 6 0 0.8 25.72
 -3 6 -1 4.98 27.16
 -3 6 -2 -1.16 26.74
 3 -6 2 37.12 19.25
 -3 6 -3 34.14 27.75
 -3 6 -4 7.77 26.96
 3 -6 4 15.24 31.51
 3 -6 5 33.69 41.35
 -3 7 2 3.18 23.59
 -3 7 -2 12.51 27.79
 -3 7 -3 -0.09 27.68
 3 -7 3 21.36 23.34
 3 -7 4 139.66 32.92
 -3 8 1 8.74 19.36
 -3 8 0 3.65 20.57
 -3 8 -1 14.52 24.46
 -3 8 -2 9.39 27.31
 3 -8 3 37.71 25.18
 -3 9 -1 10.23 20.28
 -4 0 -5 17.62 64.14
 -4 0 -7 -11.26 39.23
 4 0 7 0.26 21.92
 -4 0 -8 19.25 36.08
 4 0 8 41.79 22.69
 4 0 9 0.43 22.28
 -4 1 -4 8.63 40.76
 4 -1 5 2.96 20.56
 -4 1 -5 10.65 46.51
 -4 -1 -5 -2.04 102.48
 -4 1 -6 97.84 47.4
 -4 -1 -6 50.96 47.86
 4 -1 6 51.74 22.91
 -4 -1 -7 24.15 32.61
 4 -1 7 45.85 25.42
 -4 -1 -9 117.86 27.06
 -4 2 -4 111.22 33.85
 4 -2 5 81.9 23.22
 -4 2 -5 44.08 39.1
 -4 2 -6 57.66 39.88
 -4 -2 -6 89.56 35.34
 4 -2 6 84.84 27.27
 -4 -2 -8 7.3 22.31
 -4 -2 -9 -7.06 20.02
 -4 3 -3 12.55 20.93
 4 -3 4 203.54 24.27
 -4 3 -4 90.17 27.94
 -4 -3 -5 397.02 53.57
 4 -3 5 355.45 30.21
 -4 -3 -6 79.64 22.81
 4 -3 6 208.65 32.57
 -4 -3 -7 292.96 21.59
 4 -3 7 612.68 40.35
 -4 -3 -8 6.06 17.36
 -4 4 -3 28.92 22.24
 -4 4 -4 156.63 30.08
 4 -4 4 282.7 27.57
 -4 4 -5 119.73 29.74
 -4 -4 -5 124.15 23.73
 -4 -4 -6 -12.01 14.73
 4 -4 6 15.08 33.4
 -4 5 -2 6.02 20.02
 -4 5 -3 24.15 25.53
 -4 5 -4 53.72 26.18
 4 -5 4 146.6 26.95
 4 -5 5 858.71 44.03
 -4 6 -2 26.34 25.14
 -4 6 -3 16.86 24.62
 4 -6 4 43.5 26.92
 -4 7 -2 8.97 26.75
 -4 8 -1 11.25 27.07
 -5 0 -7 -12.85 186.9
 -5 1 -6 334.74 112.33
 -5 -1 -7 -7.87 195.49
 -5 3 -5 25.43 32.97

_iucr_refine_fcf_details
;
data_Naphthalene_28.5GPa_IAM
_computing_structure_refinement   'olex2.refine 1.5 (Bourhis et al., 2015)'
_shelx_refln_list_code            4
loop_
  _space_group_symop_id
  _space_group_symop_operation_xyz
  1  x,y,z
  2  -x,y+1/2,-z+1/2
  3  -x,-y,-z
  4  x,-y-1/2,z-1/2

_space_group_crystal_system       monoclinic
_space_group_IT_number            14
_space_group_name_H-M_alt         'P 1 21/c 1'
_space_group_name_Hall            '-P 2ybc'
_symmetry_space_group_name_H-M    'P 1 21/c 1'
_symmetry_space_group_name_Hall   '-P 2ybc'
_symmetry_Int_Tables_number       14
_cell_length_a                    6.231(10)
_cell_length_b                    5.1163(7)
_cell_length_c                    6.427(2)
_cell_angle_alpha                 90
_cell_angle_beta                  105.08(10)
_cell_angle_gamma                 90
_cell_volume                      197.8(4)
loop_
  _refln_index_h
  _refln_index_k
  _refln_index_l
  _refln_F_squared_calc
  _refln_F_squared_meas
  _refln_F_squared_sigma
  _refln_F_squared_weight
  _refln_observed_status
-3 7 2 0.728 0.189 1.404 66.001 o
-2 4 1 0.037 0.401 0.702 264.338 o
-2 5 2 1.890 1.682 1.028 115.974 o
-2 6 2 0.427 -0.230 1.021 125.070 o
-2 6 4 1.547 0.469 0.872 165.302 o
-1 4 1 0.144 0.273 0.561 414.512 o
-1 4 2 24.467 32.358 1.310 7.688 o
-1 5 2 1.547 0.890 0.541 396.271 o
-1 5 3 1.056 0.151 0.421 689.156 o
-1 6 1 1.234 1.236 0.640 296.186 o
-1 6 2 9.487 5.567 5.331 4.381 o
-1 7 1 1.311 -0.671 2.148 28.215 o
-1 7 2 5.813 3.106 5.096 4.934 o
-1 8 1 1.391 1.197 1.842 38.079 o
0 0 2 374.377 503.911 15.739 0.034 o
0 0 4 3.414 4.220 1.609 45.506 o
0 1 2 79.163 88.841 1.652 0.907 o
0 1 3 292.286 381.863 8.476 0.059 o
0 1 4 0.408 0.027 0.449 641.589 o
0 1 5 12.053 11.327 1.106 31.659 o
0 1 6 0.400 0.091 0.611 348.011 o
0 2 0 490.314 595.266 18.539 0.021 o
0 2 1 181.709 220.080 4.897 0.161 o
0 2 2 0.897 1.640 0.638 300.514 o
0 2 3 8.912 12.550 0.904 44.280 o
0 2 4 133.604 135.972 3.151 0.339 o
0 2 5 33.507 32.746 1.062 5.413 o
0 2 6 28.927 26.041 2.077 6.346 o
0 2 7 13.163 14.437 1.161 25.167 o
0 2 8 2.088 1.676 1.107 100.044 o
0 2 9 0.343 0.118 1.072 113.572 o
0 3 1 79.898 89.674 2.094 0.881 o
0 3 2 29.076 22.457 0.786 8.353 o
0 3 3 29.134 33.553 1.052 6.342 o
0 3 4 2.049 2.039 0.581 307.536 o
0 3 5 2.638 2.264 0.560 293.201 o
0 3 6 20.481 24.708 1.331 11.127 o
0 3 7 0.421 0.496 1.257 82.465 o
0 3 8 13.300 12.588 0.879 30.215 o
0 4 1 0.014 -0.106 0.303 1425.920 o
0 4 2 195.363 224.657 7.309 0.141 o
0 4 3 101.802 118.264 2.843 0.528 o
0 4 4 3.950 4.075 0.778 139.344 o
0 4 5 54.342 62.276 2.588 1.759 o
0 4 6 7.609 7.991 0.559 83.846 o
0 4 7 0.143 0.450 0.541 444.987 o
0 4 8 4.940 3.395 0.569 178.788 o
0 5 1 13.755 15.826 1.636 18.612 o
0 5 2 3.511 2.416 0.728 177.425 o
0 5 3 4.815 4.762 0.801 116.566 o
0 5 4 0.388 1.225 1.891 36.433 o
0 5 5 100.656 111.364 2.822 0.558 o
0 5 6 1.592 1.626 1.632 48.076 o
0 6 1 33.683 28.036 1.645 5.501 o
0 6 2 0.064 0.134 0.821 193.850 o
0 6 3 5.980 2.410 3.449 10.556 o
0 6 4 2.266 2.927 0.880 144.647 o
0 6 5 1.976 3.327 2.146 27.617 o
0 6 6 1.279 0.566 1.781 40.895 o
0 7 1 8.399 8.641 1.288 41.409 o
0 7 2 0.728 1.386 2.000 32.485 o
0 7 3 2.143 2.886 3.116 13.287 o
0 7 4 10.990 19.284 3.466 8.188 o
0 8 0 1.626 1.635 0.917 145.610 o
0 8 1 4.926 5.960 1.256 60.622 o
1 0 4 72.868 55.914 1.461 1.359 o
1 0 6 473.421 450.779 14.330 0.028 o
1 1 1 24.845 27.797 0.706 9.086 o
1 1 3 177.340 170.443 3.894 0.200 o
1 1 4 1.875 2.414 0.523 361.040 o
1 1 5 5.532 4.953 0.853 98.832 o
1 1 6 16.946 16.806 1.103 18.247 o
1 1 7 5.676 5.386 0.605 128.903 o
1 1 8 3.394 3.207 1.146 84.560 o
1 1 9 9.940 10.271 1.221 36.352 o
1 2 1 124.056 134.264 3.042 0.376 o
1 2 2 243.562 233.526 7.406 0.104 o
1 2 3 21.195 24.198 0.829 11.943 o
1 2 4 3.169 2.192 0.636 228.031 o
1 2 5 16.221 13.426 1.045 21.931 o
1 2 6 29.659 31.046 1.317 6.338 o
1 2 7 4.359 4.884 1.007 90.546 o
1 2 8 0.065 -0.126 0.705 262.355 o
1 2 9 0.019 -0.011 0.837 186.523 o
1 3 0 146.683 194.363 4.357 0.230 o
1 3 1 4.196 3.485 0.490 230.667 o
1 3 2 10.725 9.322 0.681 49.236 o
1 3 3 16.720 13.873 0.958 21.442 o
1 3 4 1.388 0.248 1.085 109.032 o
1 3 5 9.046 9.919 1.072 44.065 o
1 3 6 1.780 2.256 0.706 226.555 o
1 3 7 8.263 8.436 1.118 48.535 o
1 3 8 5.271 5.376 0.741 115.069 o
1 4 0 34.564 27.797 2.070 5.024 o
1 4 1 175.608 162.154 5.241 0.205 o
1 4 2 4.365 3.813 0.741 143.047 o
1 4 3 100.794 109.953 2.946 0.561 o
1 4 4 111.548 132.682 3.347 0.430 o
1 4 5 0.009 -0.072 1.104 107.174 o
1 4 6 10.161 9.648 1.340 33.730 o
1 4 7 0.073 0.366 1.100 107.870 o
1 5 0 7.263 6.629 2.290 20.796 o
1 5 1 123.432 105.078 2.027 0.450 o
1 5 2 1.323 1.015 0.808 190.860 o
1 5 3 0.229 0.168 0.984 134.814 o
1 5 5 10.815 14.343 1.265 28.443 o
1 5 6 0.053 -0.648 1.188 92.453 o
1 5 7 2.473 1.084 2.552 19.802 o
1 6 0 0.483 0.310 0.502 510.025 o
1 6 1 17.658 15.882 0.682 20.022 o
1 6 2 4.272 4.517 1.416 54.408 o
1 6 3 8.382 5.343 4.190 6.990 o
1 6 4 0.953 0.680 1.185 92.028 o
1 6 5 11.189 11.972 1.263 30.217 o
1 6 6 2.438 3.849 2.784 16.477 o
1 7 0 16.688 15.381 1.254 18.483 o
1 7 1 22.601 22.175 0.826 11.687 o
1 7 2 6.165 7.021 1.517 41.217 o
1 7 3 0.192 -0.225 0.899 161.531 o
1 7 4 0.003 0.397 1.028 123.611 o
1 8 0 0.570 0.487 0.422 708.493 o
1 8 1 19.735 21.442 1.330 12.625 o
2 0 2 2.369 2.425 0.757 188.705 o
2 0 4 203.863 169.553 3.899 0.166 o
2 0 6 16.003 15.063 1.587 17.100 o
2 0 8 4.955 4.784 0.889 101.258 o
2 1 2 217.550 188.315 5.997 0.140 o
2 1 3 0.021 0.055 0.511 500.100 o
2 1 4 86.145 70.394 2.272 0.924 o
2 1 5 65.447 54.858 2.067 1.554 o
2 1 6 2.678 2.800 0.638 232.858 o
2 1 7 0.816 0.223 0.607 347.481 o
2 1 8 0.792 0.916 0.889 162.341 o
2 1 9 5.655 5.612 1.033 75.572 o
2 2 1 116.731 122.019 2.787 0.436 o
2 2 2 5.316 6.786 1.035 73.706 o
2 2 3 29.518 22.310 1.464 7.490 o
2 2 4 8.711 4.978 1.367 43.106 o
2 2 5 1.676 0.889 0.480 480.211 o
2 2 6 11.188 9.442 1.056 37.796 o
2 2 7 12.681 11.897 1.199 28.113 o
2 2 8 13.305 12.133 1.749 20.005 o
2 3 0 1.457 1.312 0.615 311.300 o
2 3 1 4.346 3.305 0.970 102.477 o
2 3 2 109.011 94.847 2.330 0.564 o
2 3 3 77.205 65.147 1.780 1.140 o
2 3 5 2.621 2.922 0.677 213.045 o
2 3 6 16.304 20.489 2.527 10.124 o
2 3 7 4.113 4.503 0.745 140.453 o
2 3 8 2.823 2.694 0.898 134.937 o
2 4 0 63.854 88.429 3.110 1.110 o
2 4 1 14.442 12.313 0.990 26.638 o
2 4 2 20.280 21.281 0.996 13.285 o
2 4 3 53.356 54.505 2.149 2.019 o
2 4 4 3.586 2.338 0.690 190.736 o
2 4 5 0.351 -0.018 1.257 82.624 o
2 4 6 16.571 18.548 2.327 11.269 o
2 4 7 45.276 57.792 3.592 2.048 o
2 5 0 26.347 39.305 1.947 5.593 o
2 5 1 0.082 0.176 1.222 87.403 o
2 5 2 1.913 1.841 0.588 310.768 o
2 5 3 10.756 12.876 1.659 23.814 o
2 5 4 0.173 0.226 1.178 94.055 o
2 5 5 1.826 0.906 1.326 72.318 o
2 5 6 0.526 -0.232 2.740 17.384 o
2 6 0 1.203 -0.015 1.139 99.552 o
2 6 1 4.620 1.804 1.145 82.001 o
2 6 2 2.934 1.368 0.605 268.235 o
2 6 3 44.890 45.698 2.255 2.749 o
2 6 4 3.789 3.792 1.334 62.815 o
2 6 5 0.339 0.457 2.676 18.228 o
2 7 1 0.477 0.252 0.602 356.674 o
2 7 2 0.147 0.251 0.892 164.103 o
2 7 3 0.315 0.530 1.097 108.162 o
2 7 4 4.880 8.059 2.394 20.193 o
3 0 6 7.563 7.219 1.384 42.563 o
3 0 8 0.081 -0.535 0.979 136.166 o
3 1 3 68.729 76.399 1.989 1.191 o
3 1 4 79.974 78.019 2.108 0.965 o
3 1 5 9.787 9.728 1.051 42.267 o
3 1 6 0.005 0.067 0.700 266.714 o
3 1 7 22.026 18.816 4.902 3.937 o
3 1 8 7.461 9.174 0.967 57.340 o
3 2 2 0.332 1.592 0.886 163.732 o
3 2 3 5.665 4.940 0.844 98.603 o
3 2 4 20.119 21.859 1.604 11.371 o
3 2 5 9.050 6.699 2.193 20.956 o
3 2 6 9.202 8.103 0.994 49.981 o
3 2 7 2.456 2.413 0.830 160.541 o
3 2 8 2.843 3.776 0.855 139.265 o
3 3 1 161.540 165.054 5.295 0.226 o
3 3 2 3.412 4.573 0.753 150.581 o
3 3 3 5.308 3.185 1.359 57.129 o
3 3 4 0.141 -0.221 1.069 114.166 o
3 3 5 0.000 -0.283 1.707 44.825 o
3 3 6 0.362 1.535 1.325 73.855 o
3 3 7 0.080 -0.220 0.885 166.758 o
3 4 2 73.198 71.983 3.617 1.059 o
3 4 3 6.381 6.303 2.183 23.290 o
3 4 4 3.743 2.889 0.679 184.129 o
3 4 5 0.194 0.344 0.638 319.572 o
3 4 6 16.913 21.210 4.164 5.365 o
3 5 0 2.295 2.917 1.199 83.290 o
3 5 2 13.149 14.180 1.281 24.067 o
3 5 3 3.302 4.263 1.348 62.447 o
3 5 4 0.290 0.180 0.404 791.668 o
3 5 6 4.872 7.038 2.561 18.111 o
3 6 0 0.513 0.048 1.531 55.635 o
3 6 1 3.009 0.296 1.617 48.248 o
3 6 2 1.131 1.256 1.139 98.408 o
3 6 3 3.822 2.032 1.652 44.333 o
3 6 4 0.003 0.668 1.220 87.740 o
3 6 5 0.034 2.006 2.462 21.514 o
3 7 2 3.386 0.745 1.654 45.537 o
3 7 3 0.467 0.687 1.062 115.106 o
4 1 4 0.085 0.514 2.427 22.173 o
4 1 5 0.016 0.263 1.101 107.687 o
4 1 6 2.758 3.745 1.128 88.836 o
4 1 7 1.351 2.164 1.194 88.278 o
4 2 4 6.859 6.621 2.015 26.029 o
4 2 5 3.415 4.120 1.189 77.280 o
4 2 6 2.726 4.694 1.130 86.173 o
4 3 3 1.318 0.747 1.246 82.700 o
4 3 4 10.078 10.426 3.375 9.638 o
4 3 5 14.639 21.809 1.567 15.389 o
4 3 6 5.384 9.060 3.840 8.341 o
4 3 7 16.661 24.569 9.517 1.328 o
4 4 3 4.209 1.722 1.324 65.601 o
4 4 4 8.578 14.446 3.753 7.967 o
4 4 5 7.820 7.291 1.104 53.641 o
4 4 6 0.206 -0.221 0.806 200.707 o
4 5 2 0.256 0.358 1.192 91.816 o
4 5 3 1.255 1.438 1.520 55.662 o
4 5 4 6.274 6.725 2.765 15.360 o
4 6 2 1.367 1.568 1.497 57.205 o
4 6 3 0.311 1.004 1.466 60.614 o
4 6 4 2.756 2.590 1.603 48.008 o
5 1 6 6.299 19.928 6.687 2.769 o
5 1 7 0.674 -0.469 11.638 0.964 o
5 3 5 0.568 1.514 1.963 33.753 o
;
_iucr_refine_instructions_details
;
TITL Naphthalene_28.5GPa_IAM_a.res in P2(1)/c
REM Old TITL Naphthalene_28.5GPa_IAM_a.res in P2(1)
REM SHELXT solution in P2(1)/c
REM R1 0.492, Rweak 0.232, Alpha 0.862, Orientation as input
REM Formula found by SHELXT: C4
CELL 0.3738 6.2314 5.1163 6.4266 90 105.085 90
ZERR 2 0.0104 0.0007 0.0024 0 0.099 0
LATT 1
SYMM -X,0.5+Y,0.5-Z
SFAC C H
DISP C -0.0004 0.0004 4.7227
DISP H 0 0 0.5914
UNIT 20 16

L.S. 10
PLAN  20
CONF
BOND $H
FMAP 2
list 4
MORE -1
ACTA
SHEL 999 0.63
OMIT -2 5 1
OMIT -1 3 1
OMIT 0 1 1
OMIT 0 9 3
OMIT 1 2 0
OMIT 2 3 4
OMIT 3 5 5
OMIT 4 5 5
WGHT 0.144214 0
FVAR 4.098464
REM <olex2.extras>
REM <HklSrc "%.\\Naphthalene_28.5GPa_IAM.hkl">
REM </olex2.extras>

C1    1     0.41914  0.79411  0.33984  11.00000  0.04183  0.01697  0.01988 =
 0.00039  0.00122  0.00134
AFIX 43
H1    2     0.46989  0.96403  0.33302  11.00000 -1.20000
AFIX 0
C2    1     0.22580  0.71892  0.20357  11.00000  0.04381  0.01968  0.02008 =
 0.00056  0.00102  0.00270
AFIX 43
H2    2     0.14877  0.83069  0.09569  11.00000 -1.20000
AFIX 0
C3    1     0.14360  0.47071  0.22741  11.00000  0.07595  0.01859  0.02008 =
 -0.00026 -0.00889  0.00041
AFIX 43
H3    2     0.01052  0.41680  0.13402  11.00000 -1.20000
AFIX 0
C4    1     0.25272  0.30846  0.38228  11.00000  0.06223  0.01702  0.02157 =
 0.00153 -0.00231 -0.00057
AFIX 43
H4    2     0.18967  0.14890  0.40271  11.00000 -1.20000
AFIX 0
C5    1     0.45797  0.37682  0.51151  11.00000  0.04942  0.01833  0.02041 =
 0.00188  0.00169 -0.00069
HKLF 4

END
Q2 1 0.041667 0.833333 0.125 11 0.05 0.23
Q3 1 0.375 0.722222 0.25 11 0.05 0.21
Q1 1 0.25 0.055556 0.375 11 0.05 0.24
Q4 1 0.208333 0.277778 0.25 11 0.05 0.21
Q5 1 0.541667 1 0.333333 11 0.05 0.2

  REM The information below was added by Olex2.
  REM
  REM R1 = 0.0778 for 150 Fo > 4sig(Fo) and 0.1111 for all 240 data
  REM 46 parameters refined using 0 restraints
  REM Highest difference peak 0.2383, deepest hole -0.2751
  REM Mean Shift 0.0002, Max Shift 0.0010.

  REM +++ Tabular Listing of Refinement Information +++
  REM R1_all = 0.1111
  REM R1_gt = 0.0778
  REM wR_ref = 0.2060
  REM GOOF = 0.9856
  REM Shift_max = 0.0010
  REM Shift_mean = 0.0002
  REM Reflections_all = 240
  REM Reflections_gt = 150
  REM Parameters = 46
  REM Hole = -0.2751
  REM Peak = 0.2383
  REM Flack = n/a

  
;
loop_
  _axis.id
  _axis.type
  _axis.equipment
  _axis.parity
  _axis.depends_on
  _axis.zero
  _axis.vector[1]
  _axis.vector[2]
  _axis.vector[3]
 source . source . . . 0.99988564 0.00000000 -0.01512323
 omega rotation goniometer -1 . 0.00000000 0.00000000 0.00000000 1.00000000
 kappa rotation goniometer -1 omega 0.00000000 -0.76604444 0.00000000 0.64278761
 phi rotation goniometer -1 kappa . 0.00000000 0.00000000 1.00000000
 theta rotation goniometer -1 . -0.88208000 0.00000000 0.00000000 1.00000000
 matrixX general general . phi . 1.00000000 0.00000000 0.00000000
 matrixY general general . phi . 0.00000000 1.00000000 0.00000000
 matrixZ general general . phi . 0.00000000 0.00000000 1.00000000
 dacX translation general . phi . 0.00000000 1.00000000 0.00000000
 dacY translation general . phi . -1.00000000 0.00000000 0.00000000
 dacZ translation general . phi . 0.00000000 0.00000000 1.00000000

_olex2_submission_special_instructions  'No special instructions were received'
_oxdiff_exptl_absorpt_empirical_details
;
Empirical correction (ABSPACK) includes:
- Absorption correction using spherical harmonics
- Frame scaling
;
_oxdiff_exptl_absorpt_empirical_full_max  7.109
_oxdiff_exptl_absorpt_empirical_full_min  0.338

# start Validation Reply Form
_vrf_PLAT029_Naphthalene_28.5GPa_IAM
;
PROBLEM: _diffrn_measured_fraction_theta_full value Low .      0.332 Why?  
RESPONSE: This measurement was performed at high pressure which, due to the high pressure apparatus, limits the theta range. Indeed, the diamond anvil cell metallic body typically shadows more than 60% of the reflections.
;
_vrf_PLAT088_Naphthalene_28.5GPa_IAM
;
PROBLEM: Poor Data / Parameter Ratio ....................       5.22 Note  
RESPONSE: This measurement was performed at high pressure which, due to the high pressure apparatus, limits the theta range. Indeed, the diamond anvil cell metallic body typically shadows more than 60% of the reflections.
;
_vrf_PLAT411_Naphthalene_28.5GPa_IAM
;
PROBLEM: Short Inter H...H Contact  H3       ..H4       .       1.69 Ang.  
RESPONSE: H atoms are close to each other at high pressure.
;
_vrf_PLAT149_Naphthalene_28.5GPa_IAM
;
PROBLEM: s.u. on the   beta    Angle is Too Large .......       0.10 Degree
RESPONSE: Large errors due to low completeness.
;
_vrf_PLAT911_Naphthalene_28.5GPa_IAM
;
PROBLEM: Missing FCF Refl Between Thmin & STh/L=    0.600        199 Report
RESPONSE: This measurement was performed at high pressure which, due to the high pressure apparatus, limits the theta range. Indeed, the diamond anvil cell metallic body typically shadows more than 60% of the reflections.
;
# end Validation Reply Form

data_Naphthalene_35.1GPa_IAM
_audit_creation_date               2024-11-08
_audit_creation_method
;
Olex2 1.5
(compiled 2024.02.16 svn.r378c4104 for OlexSys, GUI svn.r6928)
;
_audit_contact_author_address      ?
_audit_contact_author_email        ?
_audit_contact_author_name         ''
_audit_contact_author_phone        ?
_publ_contact_author_id_orcid      ?
_publ_section_references
;
Bourhis, L.J., Dolomanov, O.V., Gildea, R.J., Howard, J.A.K., Puschmann, H.
 (2015). Acta Cryst. A71, 59-75.

Dolomanov, O.V., Bourhis, L.J., Gildea, R.J, Howard, J.A.K. & Puschmann, H.
 (2009), J. Appl. Cryst. 42, 339-341.

Kleemiss, F., Dolomanov, O.V., Bodensteiner, M., Peyerimhoff, N., Midgley, L.,
Bourhis, L.J., Genoni, A., Malaspina, L.A., Jayatilaka, D., Spencer, J.L.,
White, F., Grundkoetter-Stock, B., Steinhauer, S., Lentz, D., Puschmann, H.,
Grabowsky, S. (2021), Chem. Sci., 12, 1675-1692.

Sheldrick, G.M. (2015). Acta Cryst. A71, 3-8.
;
_chemical_formula_moiety           'C10 H8'
_chemical_formula_sum              'C10 H8'
_chemical_formula_weight           128.175
_chemical_oxdiff_formula           C10H8
loop_
  _atom_type_symbol
  _atom_type_scat_dispersion_real
  _atom_type_scat_dispersion_imag
  _atom_type_scat_source
  _atom_type_scat_dispersion_source
 C -0.00040 0.00040 'NoSpherA2: Chem.Sci. 2021, DOI:10.1039/D0SC05526C'
 'Brennan, Cowan, Rev. Sci. Instrum., 1992, 63, 850'
 H 0.00000 0.00000 'NoSpherA2: Chem.Sci. 2021, DOI:10.1039/D0SC05526C'
 'Brennan, Cowan, Rev. Sci. Instrum., 1992, 63, 850'

_space_group_crystal_system        'monoclinic'
_space_group_IT_number             14
_space_group_name_H-M_alt          'P 1 21/c 1'
_space_group_name_Hall             '-P 2ybc'
loop_
  _space_group_symop_id
  _space_group_symop_operation_xyz
 1 x,y,z
 2 -x,y+1/2,-z+1/2
 3 -x,-y,-z
 4 x,-y-1/2,z-1/2

_symmetry_Int_Tables_number        14
_cell_length_a                     6.125(11)
_cell_length_b                     5.0575(7)
_cell_length_c                     6.322(3)
_cell_angle_alpha                  90
_cell_angle_beta                   104.40(11)
_cell_angle_gamma                  90
_cell_volume                       189.7(4)
_cell_formula_units_Z              2
_cell_measurement_reflns_used      174
_cell_measurement_theta_max        20.3930
_cell_measurement_temperature           293(2)
_cell_measurement_theta_min        3.4990
_exptl_absorpt_coefficient_mu      0.055
_exptl_absorpt_correction_T_max    1.00000
_exptl_absorpt_correction_T_min    0.31161
_exptl_absorpt_correction_type     multi-scan
_exptl_absorpt_process_details
;
CrysAlisPro 1.171.42.49 (Rigaku Oxford Diffraction, 2022)
Empirical absorption correction using spherical harmonics,
implemented in SCALE3 ABSPACK scaling algorithm.
;
_exptl_crystal_density_diffrn      2.244
_exptl_crystal_colour                   'clear colourless'
_exptl_crystal_colour_lustre            clear
_exptl_crystal_colour_primary           colourless
_exptl_crystal_size_max                 0.013
_exptl_crystal_size_mid                 0.012
_exptl_crystal_size_min                 0.012
_exptl_crystal_description              block
_exptl_crystal_F_000               135.992
_diffrn_reflns_av_R_equivalents    0.0230
_diffrn_reflns_av_unetI/netI       0.0358
_diffrn_reflns_Laue_measured_fraction_full  0.3081
_diffrn_reflns_Laue_measured_fraction_max  0.2738
_diffrn_reflns_limit_h_max         5
_diffrn_reflns_limit_h_min         -5
_diffrn_reflns_limit_k_max         8
_diffrn_reflns_limit_k_min         -9
_diffrn_reflns_limit_l_max         9
_diffrn_reflns_limit_l_min         -11
_diffrn_reflns_number              464
_diffrn_ambient_temperature             293(2)
_diffrn_reflns_point_group_measured_fraction_full  0.3081
_diffrn_reflns_point_group_measured_fraction_max  0.2738
_diffrn_reflns_theta_full          12.9605
_diffrn_reflns_theta_max           17.54
_diffrn_reflns_theta_min           3.52
_diffrn_detector                   'Hybrid Pixel Array Detector'
_diffrn_detector_area_resol_mean   13.3333
_diffrn_measured_fraction_theta_full  0.3081
_diffrn_measured_fraction_theta_max  0.2738
_diffrn_measurement_details
;
List of Runs (angles in degrees, time in seconds):

  # Type    Start    End  Width  t~exp~   \w     \q     \k     \f   Frames
--------------------------------------------------------------------------
  1  \w    -32.00  32.00   0.50    2.00    --    0.00   0.00   0.00  128
;
_diffrn_measurement_device         'abstract diffractometer'
_diffrn_measurement_device_type   
 'esperanto-CrysAlisPro-abstract goniometer imported esperanto images'
_diffrn_measurement_method         '\w scans'
_diffrn_orient_matrix_axis[1]      matrixX
_diffrn_orient_matrix_axis[2]      matrixY
_diffrn_orient_matrix_axis[3]      matrixZ
_diffrn_orient_matrix_type        
 'CrysAlisPro convention (1999,Acta A55,543-557)'
_diffrn_orient_matrix_UB_11        0.0527908000
_diffrn_orient_matrix_UB_12        -0.0072352000
_diffrn_orient_matrix_UB_13        -0.0187548000
_diffrn_orient_matrix_UB_21        0.0312243000
_diffrn_orient_matrix_UB_22        0.0398546000
_diffrn_orient_matrix_UB_23        0.0479414000
_diffrn_orient_matrix_UB_31        0.0136902000
_diffrn_orient_matrix_UB_32        -0.0619080000
_diffrn_orient_matrix_UB_33        0.0330170000
_diffrn_radiation_monochromator    synchrotron
_diffrn_radiation_probe            x-ray
_diffrn_radiation_type             synchrotron
_diffrn_radiation_wavelength       0.37380
_diffrn_source                     synchrotron
_reflns_Friedel_coverage           0.0
_reflns_limit_h_max                5
_reflns_limit_h_min                -3
_reflns_limit_k_max                8
_reflns_limit_k_min                0
_reflns_limit_l_max                9
_reflns_limit_l_min                0
_reflns_number_gt                  154
_reflns_number_total               227
_reflns_threshold_expression       I>=2u(I)
_computing_cell_refinement         'CrysAlisPro 1.171.42.49 (Rigaku OD, 2022)'
_computing_data_collection         'CrysAlisPro 1.171.42.49 (Rigaku OD, 2022)'
_computing_data_reduction          'CrysAlisPro 1.171.42.49 (Rigaku OD, 2022)'
_computing_molecular_graphics      'Olex2 1.5 (Dolomanov et al., 2009)'
_computing_publication_material    'Olex2 1.5 (Dolomanov et al., 2009)'
_computing_structure_refinement    'olex2.refine 1.5 (Bourhis et al., 2015)'
_computing_structure_solution      'SHELXT 2014/5 (Sheldrick, 2014)'
_refine_diff_density_max           0.2800
_refine_diff_density_min           -0.2648
_refine_diff_density_rms           0.0883
_refine_ls_d_res_high              0.6202
_refine_ls_d_res_low               3.0447
_refine_ls_goodness_of_fit_ref     1.0450
_refine_ls_hydrogen_treatment      constr
_refine_ls_matrix_type             full
_refine_ls_number_constraints      8
_refine_ls_number_parameters       46
_refine_ls_number_reflns           227
_refine_ls_number_restraints       12
_refine_ls_R_factor_all            0.1183
_refine_ls_R_factor_gt             0.0926
_refine_ls_restrained_S_all        1.0122
_refine_ls_shift/su_max            0.0010
_refine_ls_shift/su_mean           0.0001
_refine_ls_structure_factor_coef   Fsqd
_refine_ls_weighting_details      
 'w=1/[\s^2^(Fo^2^)+(0.1944P)^2^] where P=(Fo^2^+2Fc^2^)/3'
_refine_ls_weighting_scheme        calc
_refine_ls_wR_factor_gt            0.2234
_refine_ls_wR_factor_ref           0.2495
_olex2_refinement_description
;
1. Fixed Uiso
 At 1.2 times of:
  All C(H) groups
2. Uiso/Uaniso restraints and constraints
Uanis(C1) \\sim Ueq: with sigma of 0.007 and sigma for terminal atoms of 0.014
Uanis(C3) \\sim Ueq: with sigma of 0.015 and sigma for terminal atoms of 0.03
3.a Aromatic/amide H refined with riding coordinates:
 C1(H1), C2(H2), C3(H3), C4(H4)
;
_olex2_refine_details
;
Refinement using NoSpherA2, an implementation of
NOn-SPHERical Atom-form-factors in Olex2.
Please cite:
F. Kleemiss et al. Chem. Sci. DOI 10.1039/D0SC05526C - 2021
NoSpherA2 implementation of HAR makes use of
tailor-made aspherical atomic form factors calculated
on-the-fly from a Hirshfeld-partitioned electron density (ED) - not from
spherical-atom form factors.

The ED is calculated from a gaussian basis set single determinant SCF
wavefunction - either Hartree-Fock or DFT using selected funtionals
 - for a fragment of the crystal.
This fragment can be embedded in an electrostatic crystal field by employing cluster charges
or modelled using implicit solvation models, depending on the software used.
The following options were used:
   SOFTWARE:       ORCA 5.0
   PARTITIONING:   NoSpherA2
   INT ACCURACY:   Normal
   METHOD:         PBE0
   BASIS SET:      def2-SVP
   CHARGE:         0
   MULTIPLICITY:   1
   DATE:           2024-11-08_14-51-26
;
_atom_sites_solution_primary       dual
loop_
  _atom_site_label
  _atom_site_type_symbol
  _atom_site_fract_x
  _atom_site_fract_y
  _atom_site_fract_z
  _atom_site_U_iso_or_equiv
  _atom_site_adp_type
  _atom_site_occupancy
  _atom_site_refinement_flags_posn
  _atom_site_refinement_flags_adp
 C1 C 0.4176(17) 0.7967(6) 0.3394(7) 0.019(2) Uani 1.000000 . U
 C2 C 0.2162(14) 0.7202(6) 0.2040(7) 0.023(5) Uani 1.000000 . .
 C3 C 0.1387(14) 0.4689(7) 0.2247(7) 0.024(3) Uani 1.000000 . U
 C4 C 0.2554(15) 0.3058(6) 0.3806(7) 0.027(5) Uani 1.000000 . .
 C5 C 0.4570(15) 0.3751(6) 0.5113(7) 0.025(5) Uani 1.000000 . .
 H1 H 0.4698(17) 0.9678(6) 0.3298(7) 0.023(3) Uiso 1.000000 R .
 H2 H 0.1337(14) 0.8360(6) 0.1002(7) 0.027(6) Uiso 1.000000 R .
 H3 H 0.0052(14) 0.4113(7) 0.1306(7) 0.028(4) Uiso 1.000000 R .
 H4 H 0.1955(15) 0.1408(6) 0.3987(7) 0.032(6) Uiso 1.000000 R .

loop_
  _atom_site_aniso_label
  _atom_site_aniso_U_11
  _atom_site_aniso_U_22
  _atom_site_aniso_U_33
  _atom_site_aniso_U_12
  _atom_site_aniso_U_13
  _atom_site_aniso_U_23
 C1 0.030(5) 0.0188(13) 0.0146(19) -0.0018(17) 0.016(2) 0.0028(11)
 C2 0.044(11) 0.0171(13) 0.013(3) -0.000(2) 0.017(5) 0.0035(12)
 C3 0.044(7) 0.0189(13) 0.013(2) -0.001(2) 0.017(3) -0.0000(12)
 C4 0.049(11) 0.0159(14) 0.018(2) -0.0090(19) 0.014(5) 0.0052(11)
 C5 0.049(12) 0.0165(14) 0.014(2) -0.0021(19) 0.014(5) 0.0045(13)

loop_
  _geom_bond_atom_site_label_1
  _geom_bond_atom_site_label_2
  _geom_bond_distance
  _geom_bond_site_symmetry_2
  _geom_bond_publ_flag
 C1 C2 1.371(9) . ?
 C1 C5 1.369(5) 3_666 ?
 C1 H1 0.9300 . ?
 C2 C3 1.374(7) . ?
 C2 H2 0.9300 . ?
 C3 C4 1.346(4) . ?
 C3 H3 0.9300 . ?
 C4 C5 1.350(8) . ?
 C4 H4 0.9300 . ?
 C5 C5 1.390(10) 3_666 ?

loop_
  _geom_angle_atom_site_label_1
  _geom_angle_atom_site_label_2
  _geom_angle_atom_site_label_3
  _geom_angle
  _geom_angle_site_symmetry_1
  _geom_angle_site_symmetry_3
  _geom_angle_publ_flag
 C5 C1 C2 121.0(4) 3_666 . ?
 H1 C1 C2 119.51(17) . . ?
 H1 C1 C5 119.5(4) . 3_666 ?
 C3 C2 C1 118.7(3) . . ?
 H2 C2 C1 120.65(18) . . ?
 H2 C2 C3 120.6(3) . . ?
 C4 C3 C2 120.2(5) . . ?
 H3 C3 C2 119.9(2) . . ?
 H3 C3 C4 119.9(3) . . ?
 C5 C4 C3 121.8(4) . . ?
 H4 C4 C3 119.1(3) . . ?
 H4 C4 C5 119.1(2) . . ?
 C4 C5 C1 121.9(5) . 3_666 ?
 C5 C5 C1 119.1(8) 3_666 3_666 ?
 C5 C5 C4 119.0(5) 3_666 . ?

loop_
  _geom_torsion_atom_site_label_1
  _geom_torsion_atom_site_label_2
  _geom_torsion_atom_site_label_3
  _geom_torsion_atom_site_label_4
  _geom_torsion
  _geom_torsion_site_symmetry_1
  _geom_torsion_site_symmetry_2
  _geom_torsion_site_symmetry_3
  _geom_torsion_site_symmetry_4
  _geom_torsion_publ_flag
 C1 C2 C3 C4 2.4(9) . . . . ?
 C1 C5 C4 C3 -175.8(9) 3_666 . . . ?
 C1 C5 C5 C1 180.0(12) . 3_666 . 3_666 ?
 C1 C5 C5 C4 2.1(10) . 3_666 . . ?
 C2 C3 C4 C5 -4.3(11) . . . . ?
 C3 C4 C5 C5 2.0(11) . . . 3_666 ?
 C4 C5 C5 C4 180.0(11) . . 3_666 3_666 ?

loop_
  _diffrn_refln_index_h
  _diffrn_refln_index_k
  _diffrn_refln_index_l
  _diffrn_refln_intensity_net
  _diffrn_refln_intensity_u
 0 0 -1 0.04 0.71
 0 0 -2 6965.68 94.82
 0 0 3 0.94 2.04
 0 0 -3 -0.53 3.55
 0 0 -4 33.49 5.78
 0 0 -5 -11.59 8.3
 0 0 -7 28.85 17.88
 0 -1 -2 1255.76 17.69
 0 1 -2 1258.57 17.32
 0 1 2 1256.01 17.48
 0 -1 -3 5421.82 74.39
 0 1 -3 5424.73 74.04
 0 -1 -4 2.53 6.01
 0 1 -4 1.73 5.47
 0 1 4 -2.44 3.22
 0 1 -5 180.95 8.87
 0 -1 -6 9.18 11.51
 0 1 -6 1.58 11.37
 0 2 0 9999 135.84
 0 -2 -1 2860.23 39.27
 0 2 1 2856.68 39.17
 0 -2 -2 22.51 3.92
 0 2 -3 150.68 3.6
 0 2 3 136.27 3.88
 0 -2 -4 1749.53 25.84
 0 2 -4 1749.72 24.74
 0 2 4 1760.8 24.62
 0 -2 -5 490.99 12.56
 0 2 -5 528.85 10.38
 0 2 -6 482.93 12.98
 0 2 -7 154.35 13.45
 0 2 -8 16.91 19.68
 0 -3 0 -2.84 3.19
 0 -3 -1 1035.4 15.21
 0 3 1 1026.65 14.84
 0 3 2 359.2 6.51
 0 -3 -2 341.84 8.05
 0 -3 -3 502.38 10.84
 0 3 3 524.18 8.53
 0 3 4 52.13 4.41
 0 -3 -4 44.06 8.84
 0 -3 -5 -15.93 10.75
 0 3 5 0.19 4.8
 0 3 6 306.29 7.4
 0 3 -8 210.48 12.02
 0 4 0 327.15 5.97
 0 4 1 11.91 3.91
 0 -4 -1 13.03 6.59
 0 -4 -2 2700.16 38.77
 0 4 3 1131.43 16.74
 0 -4 -3 1167.69 18.7
 0 4 4 60.7 5.2
 0 -4 -4 44.83 9.33
 0 -4 -5 700.58 15.62
 0 4 5 736.34 12
 0 -4 -6 96.26 11.84
 0 4 -6 76.52 4.15
 0 4 -7 7.16 5.26
 0 5 0 0.02 4.41
 0 -5 0 4.65 5.09
 0 5 1 138.46 5.12
 0 -5 1 129.83 4.17
 0 -5 -1 123.06 7.59
 0 -5 -3 58.41 10.82
 0 5 3 66.09 5.49
 0 -5 -4 11.06 11.86
 0 5 5 1327.73 20.01
 0 -5 -5 1350.17 24
 0 -6 -1 300.26 9.16
 0 -6 -2 17.42 9.81
 0 -6 -3 69.03 10.35
 0 -6 -5 29.22 13.41
 0 -7 0 -8.58 5.78
 0 -7 -1 91.45 7.48
 0 -7 -2 1.77 9.7
 0 -7 -3 17.92 11.36
 0 -7 -4 143.48 12.55
 0 -8 0 10.84 6.3
 0 -8 -1 53.35 7.34
 0 -8 -2 62.76 8.96
 0 -9 -2 9.65 8.26
 -1 0 -1 -1.19 0.89
 -1 0 -3 1.03 3.65
 -1 0 -4 375.12 8
 1 0 5 -8.28 4.9
 -1 0 -6 4471.58 63
 -1 0 -7 5.59 12.44
 1 0 7 -1.62 5.52
 -1 0 -8 67.4 16.44
 -1 0 -9 5.6 20.62
 1 1 1 202.62 3.5
 -1 -1 -1 198.11 3.28
 -1 -1 -3 1320.31 18.85
 1 1 3 1380.2 18.52
 -1 -1 -4 12.55 7.18
 -1 1 -4 12.3 4.7
 1 1 4 14.56 4.64
 1 1 5 55.34 5.58
 -1 -1 -5 47.42 9.94
 1 -1 6 150.11 5.25
 1 1 6 163.72 6.65
 -1 1 -7 41.85 10.78
 1 1 7 28.82 5.82
 -1 -1 -7 31.27 13.91
 -1 -1 -8 35.53 17.05
 -1 1 -8 46.16 13.77
 -1 1 -9 150.92 17.42
 -1 -1 -9 104.6 23.13
 -1 1 -10 -6.74 21.08
 -1 -1 -10 31.73 29.36
 -1 -2 0 2203.78 30.13
 1 2 0 2202.49 30.21
 -1 -2 -1 1311.09 18.24
 1 2 1 1299.11 18.61
 1 2 2 1634 23.18
 1 2 3 213.14 5.47
 1 -2 3 203.48 4
 1 2 4 12.87 5.12
 -1 2 -4 15.22 2.88
 -1 -2 -4 14 7.3
 1 2 5 131.87 6.38
 -1 -2 -5 146.29 10.89
 -1 -2 -6 299.75 14.34
 1 2 6 276.18 7.86
 1 2 7 48.66 6.44
 -1 -2 -7 33.83 14.25
 -1 2 -8 10.33 9.92
 1 2 8 0.85 6.72
 -1 2 -9 -3.66 11.69
 -1 -2 -9 12.4 21.62
 -1 2 -10 55.19 13.44
 1 3 -1 116.83 3.06
 -1 -3 0 1751.79 24.24
 1 3 1 37.97 4.48
 -1 -3 -1 33.63 3.54
 -1 -3 -2 103.71 5.74
 1 3 3 131.1 6.25
 -1 -3 -3 109.3 7.88
 1 3 4 7.29 5.65
 -1 -3 -5 66.21 10.11
 1 3 5 71.08 6.48
 -1 3 -6 17.56 3.99
 -1 -3 -6 28.98 11.77
 1 3 7 73.4 6.69
 -1 -3 -7 79.38 14.04
 -1 -3 -8 44.7 16.86
 -1 3 -9 45.34 6.65
 1 4 -1 4.76 4.69
 1 -4 -1 0.99 4.75
 1 4 0 264.4 6.45
 1 4 1 1445.2 20.86
 -1 -4 -2 33.66 6.66
 1 4 3 914.31 14.46
 -1 -4 -3 897.87 15.78
 1 4 4 1083.05 16.86
 -1 -4 -4 1058.3 18.54
 -1 -4 -5 7.33 10.56
 1 4 5 -5.08 7.23
 1 4 6 76.49 6.89
 -1 -4 -7 4.76 14.14
 1 5 -6 45.2 3.91
 1 5 -3 7.71 3.54
 1 -5 -2 37.73 6.92
 1 5 -2 36.64 4.62
 1 -5 -1 14.32 6.47
 1 5 0 39.9 5.5
 1 -5 0 58.86 6.18
 -1 -5 -1 966.93 14.97
 1 -5 1 985.38 14.47
 1 5 1 990.83 15.21
 -1 -5 -2 0.93 6.91
 1 5 2 -1.8 6.23
 -1 -5 -3 -6.4 8.61
 1 5 3 -0.63 6.76
 -1 -5 -4 27.21 10.53
 -1 -5 -5 72.48 11.81
 1 5 5 55.12 7.42
 1 5 6 -12.93 7.17
 -1 -5 -6 0.48 12.73
 -1 -5 -7 16.45 14.43
 1 -6 -2 110.11 9.33
 1 -6 -1 22.58 9.44
 1 6 -1 19.45 5.45
 -1 -6 0 -3.43 4.98
 1 -6 0 -15.03 7.05
 1 6 0 0.47 5.96
 1 -6 1 170.81 4.99
 1 6 1 162.5 7.11
 -1 -6 -2 43.93 7.28
 1 6 3 69.79 7.48
 1 6 4 -7.44 6.98
 1 6 5 97.75 7.62
 -1 -6 -5 113.68 11.97
 -1 -6 -6 14.72 13.18
 1 -7 -2 77.61 11.93
 1 7 -1 2.94 5.4
 1 7 0 161.48 6.44
 1 -7 0 143.36 7.6
 1 -7 1 237.86 5.92
 -1 -7 -1 235.72 8.19
 1 7 1 242.91 7.33
 -1 -7 -2 65.82 7.71
 -1 -7 -3 -0.03 8.83
 1 7 3 3.24 6.96
 -1 -7 -4 1.53 10.58
 1 7 4 -4.07 7
 -1 -7 -5 19.37 12.11
 1 -8 -1 5.63 8.85
 1 -8 0 6.86 6.24
 1 8 0 0.01 5.87
 1 8 1 163.95 6.83
 -1 -8 -1 176.57 7.79
 1 8 2 262.51 7.86
 -1 -8 -2 270.86 9.57
 1 8 3 145.87 7.49
 -1 -8 -4 5.61 9.59
 -1 -9 -1 -7.3 6.19
 -1 -9 -2 -0.45 8.83
 -1 -9 -3 19.56 9.78
 2 0 2 14.32 2.43
 -2 0 -2 10.74 2.06
 -2 0 -3 1.88 3.28
 2 0 3 -2.64 4.49
 2 0 4 1309.27 19.58
 -2 0 -4 1326.78 18.9
 2 0 5 12.6 6.38
 -2 0 -5 3.02 5.4
 -2 0 -6 89.9 8.74
 -2 0 -7 -6.94 8.42
 2 0 7 -3.22 7.25
 -2 0 -8 61.03 10.12
 2 0 8 42.62 7.21
 -2 0 -9 0.96 12.44
 2 0 9 -0.08 7.08
 -2 0 -10 11.91 15.26
 -2 -1 -2 1466.79 20.54
 2 1 3 1.59 5.46
 -2 -1 -3 1.34 3.48
 2 1 4 527.54 9.83
 2 -1 4 514.22 9.27
 2 1 5 382.93 9.3
 -2 -1 -5 394.97 9.28
 2 1 6 12.33 7.37
 -2 1 -6 20.77 5.85
 2 -1 6 16.66 6.41
 -2 -1 -7 8.78 10.24
 -2 1 -7 6.55 6.42
 2 -1 7 0.46 6.88
 2 1 7 -0.31 7.83
 -2 -1 -8 14.55 12.65
 2 -1 8 3 6.34
 -2 -1 -9 33.74 15.21
 -2 1 -9 33.97 9.97
 -2 1 -10 6.91 11.96
 -2 1 -11 1.95 13.83
 2 2 1 994.18 14.14
 -2 -2 -1 985.72 14.01
 2 2 2 37.47 4.87
 2 2 3 164.53 7.28
 -2 -2 -3 173.63 5.38
 -2 -2 -4 55.82 6.02
 2 -2 5 8.25 5.59
 2 2 5 8.38 7.08
 -2 2 -5 9.14 4.18
 -2 -2 -5 5.68 7.72
 2 2 6 66.71 7.76
 2 -2 6 66.21 6.02
 -2 -2 -6 71.14 9.3
 2 -2 7 87.38 5.91
 -2 -2 -7 109.08 11.87
 2 2 7 91.24 8.57
 2 2 8 77.89 8.17
 -2 2 -10 -14.23 8.87
 2 3 0 5.56 3.28
 2 3 1 19.3 5.04
 2 3 2 917.46 15.01
 -2 -3 -2 910.71 13.75
 2 3 3 504.13 10.44
 -2 -3 -3 518.66 9.2
 2 -3 4 231.83 5.41
 2 3 5 26.1 7.96
 -2 -3 -5 22.79 8.67
 2 -3 5 26.79 4.8
 -2 -3 -6 112.47 10.29
 -2 -3 -7 42.01 11.93
 2 3 7 21.17 8.25
 -2 -3 -8 26.21 14.11
 -2 3 -8 11.71 5.09
 2 4 -1 0.95 3.75
 2 4 0 752.73 12.47
 -2 -4 -1 99.32 4.77
 2 4 2 156.92 8.04
 -2 -4 -2 162.32 6.04
 2 4 3 292.03 9.1
 -2 -4 -3 297.26 8.1
 2 4 4 12.97 7.82
 -2 -4 -4 15.91 7.45
 2 4 5 9.19 8.27
 -2 -4 -5 0.56 8.88
 2 4 6 172.42 9.23
 -2 -4 -6 170.33 11.4
 2 5 -2 25.79 5.16
 2 5 1 -2.65 7.67
 2 5 2 13.66 7.85
 -2 -5 -2 -0.84 6.05
 2 5 3 -10.75 8.55
 -2 -5 -3 69.84 6.88
 -2 -5 -4 -3.3 7.28
 2 5 5 15.49 8.89
 -2 -5 -6 8.39 11.07
 2 6 -4 2.59 4.73
 2 6 -2 -0.65 7.38
 2 6 1 21.74 8.16
 -2 -6 -1 16.05 5.38
 2 6 2 29.65 8.44
 -2 -6 -2 20.8 7.08
 2 -6 2 9.84 2.88
 2 6 3 370.72 10.94
 -2 -6 -3 394.47 10.09
 -2 -6 -4 36.39 8.88
 2 6 4 26.97 9.04
 -2 -6 -5 -4.56 9.02
 2 7 -3 2.33 6.83
 2 -7 1 21.5 6.26
 -2 -7 -1 3.65 5.73
 2 7 1 5.03 8.14
 -2 -7 -2 6.95 7.99
 2 7 2 0.94 8.29
 -2 -7 -3 11.59 8.47
 2 7 3 11.58 8.96
 -2 -7 -4 22.55 9.34
 2 8 -1 29.37 6.88
 2 8 0 53.9 7.38
 2 8 1 49.68 8.11
 2 8 2 62.42 9.21
 -2 -8 -3 11.35 9.45
 -2 -9 -2 24.2 7.39
 3 0 3 -1.38 4.39
 3 0 5 3.79 9.73
 -3 0 -5 -6.56 5.56
 -3 0 -6 13.5 6.45
 3 0 7 -5.12 8.63
 -3 0 -7 4.26 7.36
 -3 0 -8 5.87 8.58
 3 0 8 9.99 9.14
 3 1 3 495.54 9.4
 3 -1 3 498.35 8.27
 -3 -1 -3 504.33 8.14
 3 1 4 504.69 10.68
 -3 -1 -4 466.79 8.97
 3 1 5 61.9 8.71
 3 -1 5 76.58 9.76
 -3 -1 -5 80.14 6.21
 3 -1 6 -14.03 7.88
 3 1 6 1.1 8.4
 3 1 7 185.09 9.68
 -3 -1 -7 215.41 8.88
 -3 1 -7 199.07 7.54
 3 -1 8 74.4 8.62
 -3 -1 -8 79.28 9.62
 -3 1 -8 74.39 7.87
 3 1 8 58.73 9.54
 -3 -1 -9 3.26 11.22
 -3 1 -9 -2.18 8.6
 3 -1 9 -1.29 7.92
 -3 1 -10 15.48 9.88
 -3 -2 -2 2.33 3.46
 3 2 2 7.83 4.33
 3 2 3 18.18 6.68
 -3 -2 -3 30.15 4.75
 -3 -2 -4 168.49 6.48
 3 2 5 67.94 9.1
 3 -2 5 62.31 7.54
 -3 -2 -5 82.76 6.66
 3 -2 6 81.26 7.54
 3 2 6 81.48 9.52
 -3 -2 -6 91.44 7.72
 -3 -2 -7 21.61 8.64
 3 2 7 18.88 9.41
 -3 2 -7 14.02 5.08
 3 -2 7 28.68 7.63
 -3 2 -8 8.28 5.67
 3 -2 8 1.21 7.79
 -3 -2 -8 7.82 10.21
 -3 2 -9 14.29 6.2
 3 -2 9 18.9 6.9
 -3 -3 -2 22.99 4.15
 3 3 2 24.17 6.58
 3 3 3 23.74 8.02
 -3 -3 -4 4.48 6.19
 3 3 4 19.45 10.51
 3 -3 4 10.56 6.04
 -3 -3 -5 0.29 7.04
 3 3 5 -12.01 9.8
 -3 -3 -6 7.12 8.06
 3 3 6 12.14 9.46
 3 -3 7 -1.38 6.78
 -3 -3 -7 3.44 9.36
 3 -3 8 71.36 6.09
 3 4 2 508.45 11.99
 -3 -4 -2 551.72 9.39
 3 4 3 34.47 10.55
 -3 -4 -3 43.9 6.46
 -3 -4 -4 14.25 7.08
 3 4 4 25.21 9.83
 3 -4 4 12.58 6.23
 3 -4 5 8.41 5.43
 3 4 5 5.1 9.16
 3 -4 6 118.67 5.75
 -3 -4 -6 134.29 9.09
 3 5 0 30.08 7.87
 3 5 2 147.18 11.69
 -3 -5 -3 38.94 7.16
 3 5 4 13.93 9.84
 -3 -5 -4 14.35 7.67
 3 -5 4 0.85 3.2
 -3 -5 -5 513.25 12.06
 3 6 0 -4.67 10.73
 3 6 1 62.42 12.42
 -3 -6 -2 6.44 5.89
 3 6 2 3.72 11.09
 3 6 3 18.86 10.07
 3 6 4 -2.65 10.67
 -3 -6 -4 -4.3 8.73
 3 7 -2 20.72 9.62
 3 7 -1 422.49 12.17
 3 7 1 50.47 10.38
 3 7 2 18.91 10.33
 -3 -7 -2 18.04 6.57
 3 7 3 8.34 11.02
 -3 -7 -4 51.48 9.98
 3 8 -1 25.03 8.69
 3 8 0 4.44 9.14
 3 8 1 20.89 10.24
 3 8 2 -10.09 10.37
 -3 -8 -3 5.82 7.78
 4 0 4 21.28 7.08
 4 0 5 6.7 9.36
 4 0 6 211.91 11.47
 4 0 7 1.42 10.02
 -4 0 -7 -0.85 6.1
 4 0 8 13.63 10.31
 -4 0 -8 11.78 6.89
 -4 0 -9 6.66 7.9
 4 1 4 -3.8 7.82
 4 1 5 6.26 10.86
 -4 -1 -5 8 5.23
 4 -1 5 6.37 8.92
 4 1 6 32.79 10.67
 4 -1 6 22.8 10.59
 -4 -1 -6 23.31 6.11
 4 -1 7 8.05 9.99
 -4 -1 -7 5.71 7.27
 -4 -1 -8 3.24 8.76
 -4 1 -8 2.01 6.05
 -4 1 -9 32.57 6.66
 -4 -2 -4 6.98 4.99
 4 2 4 23.15 8.72
 -4 -2 -5 24.65 5.77
 4 2 5 41.44 11.47
 4 -2 5 28.42 8.97
 -4 -2 -6 18.27 7.45
 4 2 6 8.94 11.57
 4 -2 6 30.97 9.87
 4 -2 8 -9.84 9.14
 4 -2 9 5.39 8.89
 4 3 3 5.21 8.01
 4 3 4 53.99 11.05
 4 -3 5 99.9 8.97
 -4 -3 -5 104.68 7
 4 -3 6 85.72 9.66
 -4 -3 -6 79.77 8.63
 4 -3 7 227.19 9.43
 4 -3 8 -1.3 7.84
 -4 -4 -3 34.83 5.5
 4 4 3 38.86 9.71
 4 4 4 105.86 12.74
 4 4 5 53.88 11.81
 4 -4 5 67.15 8.76
 4 -4 6 0.01 7.37
 -4 -4 -6 0.34 9.12
 4 5 2 -0.68 10.07
 -4 -5 -3 25.12 6.01
 4 5 4 40.29 12
 -4 -5 -4 51.45 6.88
 -4 -5 -5 233.74 9.18
 4 6 1 297.17 12.86
 4 6 2 3.03 13.64
 4 6 3 6.26 12.43
 -4 -6 -4 14.32 7.34
 4 7 2 7.19 13.46
 4 8 1 10.9 11.66
 5 0 7 -6.74 13.09
 5 1 6 56.85 13.61
 5 -1 7 18.51 12.94
 -5 -3 -6 103.88 7.25
 -5 -4 -5 -1.2 6.7

_iucr_refine_fcf_details
;
data_Naphthalene_35.1GPa_IAM
_computing_structure_refinement   'olex2.refine 1.5 (Bourhis et al., 2015)'
_shelx_refln_list_code            4
loop_
  _space_group_symop_id
  _space_group_symop_operation_xyz
  1  x,y,z
  2  -x,y+1/2,-z+1/2
  3  -x,-y,-z
  4  x,-y-1/2,z-1/2

_space_group_crystal_system       monoclinic
_space_group_IT_number            14
_space_group_name_H-M_alt         'P 1 21/c 1'
_space_group_name_Hall            '-P 2ybc'
_symmetry_space_group_name_H-M    'P 1 21/c 1'
_symmetry_space_group_name_Hall   '-P 2ybc'
_symmetry_Int_Tables_number       14
_cell_length_a                    6.125(11)
_cell_length_b                    5.0575(7)
_cell_length_c                    6.322(3)
_cell_angle_alpha                 90
_cell_angle_beta                  104.40(11)
_cell_angle_gamma                 90
_cell_volume                      189.7(4)
loop_
  _refln_index_h
  _refln_index_k
  _refln_index_l
  _refln_F_squared_calc
  _refln_F_squared_meas
  _refln_F_squared_sigma
  _refln_F_squared_weight
  _refln_observed_status
-3 7 1 49.458 46.166 1.330 0.838 o
-3 7 2 2.229 2.264 1.051 58.364 o
-2 4 1 0.508 0.104 0.410 436.370 o
-2 5 2 2.181 2.818 0.564 141.413 o
-2 6 2 0.740 -0.071 0.806 114.588 o
-2 7 3 0.216 0.255 0.746 135.194 o
-1 3 1 9.275 12.766 0.334 17.864 o
-1 4 1 0.320 0.315 0.365 552.335 o
-1 5 1 2.931 1.565 0.707 103.317 o
-1 5 2 3.806 4.041 0.420 101.226 o
-1 5 3 0.897 0.842 0.387 422.565 o
-1 5 6 6.329 4.939 0.427 50.956 o
-1 6 1 1.352 2.237 0.516 205.078 o
-1 6 2 10.514 12.032 1.020 13.424 o
-1 7 1 0.045 0.321 0.590 216.607 o
-1 7 2 6.571 8.480 1.304 20.631 o
-1 8 1 1.254 0.615 0.967 77.419 o
0 0 4 3.300 3.659 0.632 89.863 o
0 1 4 0.096 -0.003 0.275 995.135 o
0 1 5 15.832 19.773 0.969 6.271 o
0 1 6 0.414 0.585 0.884 95.703 o
0 2 2 1.986 2.460 0.428 211.549 o
0 2 4 125.478 191.606 1.580 0.092 o
0 2 6 35.683 52.770 1.418 1.133 o
0 2 7 16.304 16.866 1.470 6.075 o
0 2 8 1.733 1.848 2.150 15.933 o
0 3 1 79.868 112.651 1.161 0.241 o
0 3 2 40.535 38.522 0.948 1.240 o
0 3 4 5.422 5.543 0.441 57.157 o
0 3 5 0.896 -0.523 0.881 95.760 o
0 3 6 26.817 33.468 0.809 2.324 o
0 3 8 17.163 22.999 1.313 4.867 o
0 4 0 27.782 35.748 0.652 2.132 o
0 4 2 206.146 295.048 4.236 0.036 o
0 4 3 106.392 125.426 1.981 0.156 o
0 4 4 3.819 6.309 0.867 48.175 o
0 4 5 55.194 79.055 1.954 0.489 o
0 4 6 8.679 8.650 1.079 18.874 o
0 4 7 0.195 0.782 0.575 224.823 o
0 5 1 11.908 14.415 0.450 11.918 o
0 5 3 4.211 7.066 0.535 58.415 o
0 5 4 0.084 1.209 1.296 44.784 o
0 5 5 113.002 146.097 1.679 0.129 o
0 6 1 33.577 32.810 1.001 1.759 o
0 6 2 0.385 1.903 1.072 64.093 o
0 6 3 6.396 7.543 1.131 25.058 o
0 6 5 2.555 3.193 1.465 31.013 o
0 7 1 8.241 9.993 0.817 20.925 o
0 7 2 0.291 0.193 1.060 67.116 o
0 7 3 0.596 1.958 1.241 47.753 o
0 7 4 15.769 15.678 1.371 6.721 o
0 8 0 1.524 1.184 0.688 137.619 o
0 8 1 5.714 5.830 0.802 39.900 o
1 0 4 61.165 40.990 0.874 0.670 o
1 0 6 465.757 488.613 6.884 0.009 o
1 0 8 9.503 7.365 1.796 12.292 o
1 1 1 15.042 21.881 0.262 6.624 o
1 1 3 154.175 147.674 3.272 0.085 o
1 1 4 0.990 1.447 0.328 482.036 o
1 1 5 7.869 5.863 0.532 33.702 o
1 1 6 15.985 17.005 0.744 7.112 o
1 1 7 3.004 3.549 0.525 114.601 o
1 1 8 4.025 4.557 1.171 37.084 o
1 1 9 15.578 15.063 2.531 4.915 o
1 2 1 111.964 142.625 1.423 0.133 o
1 2 2 215.739 178.548 2.533 0.048 o
1 2 3 17.967 22.613 0.528 5.150 o
1 2 4 2.133 1.591 0.259 357.582 o
1 2 5 14.324 14.844 0.788 8.823 o
1 2 6 31.012 30.812 1.288 1.996 o
1 2 7 5.253 5.071 0.810 45.101 o
1 2 8 0.021 0.511 0.608 203.764 o
1 2 9 0.196 0.216 1.124 59.781 o
1 3 0 136.151 191.419 2.649 0.083 o
1 3 1 5.230 3.871 0.304 79.170 o
1 3 2 10.082 11.332 0.627 16.574 o
1 3 3 21.059 13.506 1.191 5.244 o
1 3 4 1.320 0.797 0.617 175.444 o
1 3 5 8.379 7.620 0.596 26.504 o
1 3 6 1.913 2.153 0.624 140.099 o
1 3 7 9.172 8.149 0.660 22.337 o
1 3 8 9.971 4.884 1.842 12.632 o
1 4 0 35.844 28.891 0.705 1.758 o
1 4 1 183.013 157.918 2.279 0.065 o
1 4 2 4.215 3.678 0.728 65.984 o
1 4 3 96.873 99.096 1.165 0.209 o
1 4 4 105.943 117.137 1.363 0.166 o
1 4 5 0.140 -0.004 0.678 164.266 o
1 4 6 8.994 8.358 0.753 21.703 o
1 4 7 0.386 0.520 1.545 31.562 o
1 5 0 5.495 5.476 1.036 34.167 o
1 5 1 113.059 107.211 0.938 0.162 o
1 5 2 0.448 -0.055 0.506 291.763 o
1 5 3 0.002 -0.346 0.581 223.876 o
1 5 4 0.632 2.973 1.151 54.005 o
1 5 5 6.649 6.671 0.948 29.356 o
1 5 6 0.003 -0.885 0.733 140.782 o
1 5 7 4.242 1.798 1.577 25.790 o
1 6 0 0.003 -0.587 0.449 374.495 o
1 6 1 18.266 18.375 0.454 5.873 o
1 6 2 4.578 4.800 0.795 52.090 o
1 6 3 9.762 7.626 0.817 20.080 o
1 6 4 0.421 -0.813 0.763 129.246 o
1 6 5 9.487 11.239 0.870 16.461 o
1 6 6 1.793 1.608 1.440 34.547 o
1 7 0 15.033 16.874 0.990 7.384 o
1 7 1 27.700 26.104 0.439 2.690 o
1 7 2 6.575 7.192 0.842 30.877 o
1 7 3 0.061 0.197 0.597 211.578 o
1 7 4 0.120 -0.201 0.638 185.597 o
1 8 0 0.826 0.364 0.467 321.122 o
1 8 1 19.987 18.540 0.689 5.087 o
2 0 2 1.017 1.365 0.196 870.906 o
2 0 4 206.355 144.062 1.486 0.058 o
2 0 6 8.851 9.823 0.955 18.458 o
2 0 8 6.505 5.504 1.006 30.830 o
2 1 2 201.325 160.277 2.244 0.057 o
2 1 3 0.118 0.157 0.321 730.293 o
2 1 4 74.976 56.884 0.737 0.419 o
2 1 5 45.088 42.512 0.718 1.015 o
2 1 6 1.938 1.874 0.407 247.920 o
2 1 7 0.013 0.395 0.409 448.865 o
2 1 8 0.515 0.749 0.631 183.644 o
2 1 9 3.564 3.703 0.911 57.126 o
2 2 1 124.913 108.170 1.087 0.140 o
2 2 2 4.373 4.094 0.532 77.457 o
2 2 3 22.338 18.634 0.497 4.424 o
2 2 4 8.402 6.099 0.658 28.671 o
2 2 5 1.007 0.885 0.308 580.874 o
2 2 6 8.170 7.369 0.463 29.348 o
2 2 7 10.095 10.070 0.583 18.057 o
2 2 8 10.551 8.511 0.893 16.868 o
2 3 0 0.629 0.608 0.358 528.239 o
2 3 1 1.990 2.109 0.551 164.645 o
2 3 2 105.364 99.852 1.108 0.186 o
2 3 3 61.411 55.991 0.794 0.560 o
2 3 4 34.736 25.332 0.591 1.984 o
2 3 5 2.673 2.832 0.406 169.567 o
2 3 6 11.582 12.290 1.124 11.549 o
2 3 7 3.501 3.334 1.139 43.307 o
2 3 8 2.081 1.700 0.792 97.908 o
2 4 0 64.277 82.251 1.363 0.401 o
2 4 1 10.741 10.853 0.521 16.208 o
2 4 2 23.403 17.529 0.528 4.279 o
2 4 3 36.986 32.232 0.661 1.581 o
2 4 4 1.403 1.582 0.589 176.451 o
2 4 5 0.712 0.549 0.661 166.575 o
2 4 6 19.225 18.751 0.784 5.264 o
2 5 1 0.126 -0.290 0.838 107.544 o
2 5 2 0.483 0.598 0.792 118.472 o
2 5 3 9.197 5.940 4.403 3.455 o
2 5 4 0.391 -0.361 0.795 118.939 o
2 5 5 0.705 1.693 0.971 76.793 o
2 5 6 0.881 0.917 1.210 50.605 o
2 6 1 3.493 2.001 0.491 130.268 o
2 6 2 2.839 1.770 0.629 120.301 o
2 6 3 41.862 41.951 1.298 1.111 o
2 6 4 3.349 3.546 0.692 82.149 o
2 6 5 0.394 -0.498 0.986 77.583 o
2 7 1 0.882 1.180 0.608 185.903 o
2 7 2 0.002 0.437 0.629 190.839 o
2 7 3 1.363 1.266 0.673 145.533 o
2 7 4 3.109 2.464 1.021 55.643 o
3 0 6 2.087 1.475 0.705 119.808 o
3 0 8 0.608 0.859 0.684 155.708 o
3 1 3 63.083 54.614 0.539 0.549 o
3 1 4 56.009 52.798 2.071 0.638 o
3 1 5 9.264 8.233 0.502 23.186 o
3 1 6 0.012 -0.733 0.827 110.592 o
3 1 7 16.064 21.979 0.834 5.817 o
3 2 2 0.320 0.522 0.300 787.501 o
3 2 3 3.679 2.966 0.654 86.339 o
3 2 4 19.290 18.411 0.708 5.344 o
3 2 5 7.702 8.044 0.673 27.362 o
3 2 6 8.440 9.327 0.513 24.010 o
3 2 7 2.049 2.245 0.385 238.322 o
3 2 8 1.201 0.646 0.457 304.881 o
3 3 2 1.916 2.550 0.384 237.531 o
3 3 3 3.912 2.594 0.876 61.749 o
3 3 4 0.123 1.119 0.437 380.387 o
3 3 5 0.025 -0.530 0.672 167.334 o
3 3 6 0.881 1.030 0.670 156.729 o
3 3 7 0.060 0.070 0.600 209.837 o
3 4 2 60.956 58.579 2.364 0.531 o
3 4 3 4.918 4.563 0.602 61.283 o
3 4 4 1.947 1.786 0.461 216.838 o
3 4 5 1.021 0.784 0.510 256.989 o
3 4 6 11.017 13.499 0.853 12.531 o
3 5 0 3.498 3.287 0.860 63.845 o
3 5 2 17.433 16.082 1.277 6.030 o
3 5 3 4.981 4.255 0.782 51.728 o
3 5 4 0.063 0.713 0.538 258.022 o
3 5 5 40.565 56.083 1.318 0.935 o
3 6 0 0.408 -0.510 1.172 54.861 o
3 6 1 6.262 6.821 1.357 22.140 o
3 6 2 1.642 0.601 0.568 195.538 o
3 6 3 2.560 2.061 1.100 52.943 o
3 6 4 0.116 -0.389 0.738 138.580 o
3 7 1 6.696 5.515 1.134 27.107 o
3 7 2 2.783 2.008 0.606 124.327 o
3 7 3 0.031 0.911 1.204 51.975 o
4 0 4 2.176 2.325 0.774 96.177 o
4 0 6 15.024 23.156 1.253 5.615 o
4 0 8 0.810 1.368 0.626 176.025 o
4 1 4 0.007 -0.415 0.854 103.497 o
4 1 5 0.490 0.779 0.455 343.095 o
4 1 6 2.391 2.783 0.518 148.528 o
4 1 7 0.326 0.732 0.642 179.666 o
4 2 4 3.182 1.406 0.883 73.088 o
4 2 5 3.181 3.207 0.488 121.303 o
4 3 3 1.086 0.569 0.875 94.743 o
4 3 4 4.607 5.900 1.207 31.263 o
4 3 5 9.335 11.246 0.603 18.332 o
4 4 3 5.242 3.922 0.523 66.003 o
4 4 4 8.388 11.567 1.392 14.226 o
4 4 5 7.241 6.893 0.769 30.109 o
4 4 6 0.013 0.017 0.626 192.613 o
4 5 2 0.124 -0.074 1.100 62.401 o
4 5 3 2.053 2.745 0.657 120.250 o
4 5 4 4.816 5.372 0.652 55.128 o
4 6 2 0.324 0.331 1.490 33.957 o
4 6 3 0.202 0.684 1.358 40.854 o
4 6 4 0.777 1.565 0.802 110.462 o
4 7 2 0.345 0.786 1.471 34.787 o
5 1 6 3.682 6.212 1.487 25.311 o
5 1 7 0.856 2.023 1.414 36.723 o
5 4 5 0.005 -0.131 0.732 140.992 o
;
_iucr_refine_instructions_details
;
TITL Naphthalene_35.1GPa_IAM_b.res in P2(1)/c
REM Old TITL Naphthalene_35.1GPa_IAM_b.res in P2(1)/c
REM SHELXT solution in P2(1)/c
REM R1 0.482, Rweak 0.514, Alpha 0.846, Orientation as input
REM Formula found by SHELXT: C7
CELL 0.3738 6.1247 5.0575 6.3225 90 104.404 90
ZERR 2 0.011 0.0007 0.0025 0 0.107 0
LATT 1
SYMM -X,0.5+Y,0.5-Z
SFAC C H
DISP C -0.0004 0.0004 4.7227
DISP H 0 0 0.5914
UNIT 20 16
ISOR 0.007 0.014 C1
ISOR 0.015 0.03 C3

L.S. 10
PLAN  20
CONF
BOND $H
LIST 6
FMAP 2
MORE -1
ACTA
SHEL 999 0.62
OMIT -2 6 4
OMIT 0 0 2
OMIT 0 1 2
OMIT 0 1 3
OMIT 0 2 0
OMIT 0 2 1
OMIT 0 2 3
OMIT 0 2 5
OMIT 0 3 3
OMIT 0 4 1
OMIT 1 2 0
OMIT 1 8 4
OMIT 2 9 2
OMIT 3 1 8
OMIT 4 2 6
OMIT 4 3 6
OMIT 4 3 7
OMIT 4 5 5
OMIT 4 6 1
OMIT 5 3 6
WGHT 0.194416 0
FVAR 3.02515
REM <olex2.extras>
REM <HklSrc "%.\\Naphthalene_35.1GPa_IAM.hkl">
REM </olex2.extras>

C1    1     0.41756  0.79667  0.33944  11.00000  0.02954  0.01877  0.01464 =
 0.00281  0.01636 -0.00177
AFIX 43
H1    2     0.46976  0.96783  0.32983  11.00000 -1.20000
AFIX 0
C2    1     0.21621  0.72015  0.20403  11.00000  0.04397  0.01711  0.01312 =
 0.00345  0.01744 -0.00046
AFIX 43
H2    2     0.13365  0.83603  0.10020  11.00000 -1.20000
AFIX 0
C3    1     0.13869  0.46886  0.22466  11.00000  0.04436  0.01892  0.01255 =
 -0.00005  0.01653 -0.00056
AFIX 43
H3    2     0.00519  0.41129  0.13064  11.00000 -1.20000
AFIX 0
C4    1     0.25539  0.30576  0.38055  11.00000  0.04897  0.01586  0.01813 =
 0.00522  0.01403 -0.00899
AFIX 43
H4    2     0.19550  0.14077  0.39869  11.00000 -1.20000
AFIX 0
C5    1     0.45699  0.37511  0.51132  11.00000  0.04861  0.01650  0.01422 =
 0.00450  0.01372 -0.00210
HKLF 4

END
Q2 1 0.291667 0.444444 0.25 11 0.05 0.28
Q4 1 0.5 0.944444 0.291667 11 0.05 0.24
Q1 1 0.25 0.777778 0.333333 11 0.05 0.28
Q3 1 0.25 0.388889 0.5 11 0.05 0.25
Q5 1 0.5 0.277778 0.375 11 0.05 0.24

  REM The information below was added by Olex2.
  REM
  REM R1 = 0.0926 for 154 Fo > 4sig(Fo) and 0.1183 for all 227 data
  REM 46 parameters refined using 12 restraints
  REM Highest difference peak 0.2800, deepest hole -0.2648
  REM Mean Shift 0.0001, Max Shift 0.0010.

  REM +++ Tabular Listing of Refinement Information +++
  REM R1_all = 0.1183
  REM R1_gt = 0.0926
  REM wR_ref = 0.2495
  REM GOOF = 1.0450
  REM Shift_max = 0.0010
  REM Shift_mean = 0.0001
  REM Reflections_all = 227
  REM Reflections_gt = 154
  REM Parameters = 46
  REM Hole = -0.2648
  REM Peak = 0.2800
  REM Flack = n/a

  
;
loop_
  _axis.id
  _axis.type
  _axis.equipment
  _axis.parity
  _axis.depends_on
  _axis.zero
  _axis.vector[1]
  _axis.vector[2]
  _axis.vector[3]
 source . source . . . 0.99988564 0.00000000 -0.01512323
 omega rotation goniometer -1 . 0.00000000 0.00000000 0.00000000 1.00000000
 kappa rotation goniometer -1 omega 0.00000000 -0.76604444 0.00000000 0.64278761
 phi rotation goniometer -1 kappa . 0.00000000 0.00000000 1.00000000
 theta rotation goniometer -1 . -0.88208000 0.00000000 0.00000000 1.00000000
 matrixX general general . phi . 1.00000000 0.00000000 0.00000000
 matrixY general general . phi . 0.00000000 1.00000000 0.00000000
 matrixZ general general . phi . 0.00000000 0.00000000 1.00000000
 dacX translation general . phi . 0.00000000 1.00000000 0.00000000
 dacY translation general . phi . -1.00000000 0.00000000 0.00000000
 dacZ translation general . phi . 0.00000000 0.00000000 1.00000000

_olex2_submission_special_instructions  'No special instructions were received'
_oxdiff_exptl_absorpt_empirical_details
;
Empirical correction (ABSPACK) includes:
- Absorption correction using spherical harmonics
- Frame scaling
- Detector area scaling
;
_oxdiff_exptl_absorpt_empirical_full_max  2.691
_oxdiff_exptl_absorpt_empirical_full_min  0.538
loop_
  _restr_U_iso_atom_site_label
  _restr_U_iso_weight_param
 C1 0.0070
 C3 0.0150

# start Validation Reply Form
_vrf_PLAT029_Naphthalene_35.1GPa_IAM
;
PROBLEM: _diffrn_measured_fraction_theta_full value Low .      0.308 Why?  
RESPONSE: This measurement was performed at high pressure which, due to the high pressure apparatus, limits the theta range. Indeed, the diamond anvil cell metallic body typically shadows more than 60% of the reflections.
;
_vrf_PLAT088_Naphthalene_35.1GPa_IAM
;
PROBLEM: Poor Data / Parameter Ratio ....................       4.93 Note  
RESPONSE: This measurement was performed at high pressure which, due to the high pressure apparatus, limits the theta range. Indeed, the diamond anvil cell metallic body typically shadows more than 60% of the reflections.
;
_vrf_PLAT411_Naphthalene_35.1GPa_IAM
;
PROBLEM: Short Inter H...H Contact  H3       ..H4       .       1.67 Ang.  
RESPONSE: H atoms are close to each other at high pressure.
;
_vrf_PLAT149_Naphthalene_35.1GPa_IAM
;
PROBLEM: s.u. on the   beta    Angle is Too Large .......       0.11 Degree
RESPONSE: Large errors due to low completeness.
;
_vrf_PLAT911_Naphthalene_35.1GPa_IAM
;
PROBLEM: Missing FCF Refl Between Thmin & STh/L=    0.600        203 Report
RESPONSE: This measurement was performed at high pressure which, due to the high pressure apparatus, limits the theta range. Indeed, the diamond anvil cell metallic body typically shadows more than 60% of the reflections.
;
# end Validation Reply Form

data_Naphthalene_43.3GPa_IAM
_audit_creation_date               2024-11-08
_audit_creation_method
;
Olex2 1.5
(compiled 2024.02.16 svn.r378c4104 for OlexSys, GUI svn.r6928)
;
_audit_contact_author_address      ?
_audit_contact_author_email        ?
_audit_contact_author_name         ''
_audit_contact_author_phone        ?
_publ_contact_author_id_orcid      ?
_publ_section_references
;
Bourhis, L.J., Dolomanov, O.V., Gildea, R.J., Howard, J.A.K., Puschmann, H.
 (2015). Acta Cryst. A71, 59-75.

Dolomanov, O.V., Bourhis, L.J., Gildea, R.J, Howard, J.A.K. & Puschmann, H.
 (2009), J. Appl. Cryst. 42, 339-341.

Kleemiss, F., Dolomanov, O.V., Bodensteiner, M., Peyerimhoff, N., Midgley, L.,
Bourhis, L.J., Genoni, A., Malaspina, L.A., Jayatilaka, D., Spencer, J.L.,
White, F., Grundkoetter-Stock, B., Steinhauer, S., Lentz, D., Puschmann, H.,
Grabowsky, S. (2021), Chem. Sci., 12, 1675-1692.

Sheldrick, G.M. (2015). Acta Cryst. A71, 3-8.
;
_chemical_formula_moiety           'C10 H8'
_chemical_formula_sum              'C10 H8'
_chemical_formula_weight           128.175
loop_
  _atom_type_symbol
  _atom_type_scat_dispersion_real
  _atom_type_scat_dispersion_imag
  _atom_type_scat_source
  _atom_type_scat_dispersion_source
 C -0.00040 0.00040 'NoSpherA2: Chem.Sci. 2021, DOI:10.1039/D0SC05526C'
 'Brennan, Cowan, Rev. Sci. Instrum., 1992, 63, 850'
 H 0.00000 0.00000 'NoSpherA2: Chem.Sci. 2021, DOI:10.1039/D0SC05526C'
 'Brennan, Cowan, Rev. Sci. Instrum., 1992, 63, 850'

_space_group_crystal_system        'monoclinic'
_space_group_IT_number             14
_space_group_name_H-M_alt          'P 1 21/c 1'
_space_group_name_Hall             '-P 2ybc'
loop_
  _space_group_symop_id
  _space_group_symop_operation_xyz
 1 x,y,z
 2 -x,y+1/2,-z+1/2
 3 -x,-y,-z
 4 x,-y-1/2,z-1/2

_symmetry_Int_Tables_number        14
_cell_length_a                     6.00(3)
_cell_length_b                     5.009(2)
_cell_length_c                     6.080(8)
_cell_angle_alpha                  90
_cell_angle_beta                   102.6(3)
_cell_angle_gamma                  90
_cell_volume                       178.3(10)
_cell_formula_units_Z              2
_cell_measurement_reflns_used      85
_cell_measurement_theta_max        15.7360
_cell_measurement_temperature           293(2)
_cell_measurement_theta_min        3.5000
_exptl_absorpt_coefficient_mu      0.058
_exptl_absorpt_correction_T_max    1.00000
_exptl_absorpt_correction_T_min    0.20310
_exptl_absorpt_correction_type     multi-scan
_exptl_absorpt_process_details
;
CrysAlisPro 1.171.42.49 (Rigaku Oxford Diffraction, 2022)
Empirical absorption correction using spherical harmonics,
implemented in SCALE3 ABSPACK scaling algorithm.
;
_exptl_crystal_density_diffrn      2.388
_exptl_crystal_colour                   'clear colourless'
_exptl_crystal_colour_lustre            clear
_exptl_crystal_colour_primary           colourless
_exptl_crystal_size_max                 0.013
_exptl_crystal_size_mid                 0.012
_exptl_crystal_size_min                 0.012
_exptl_crystal_description              block
_exptl_crystal_F_000               135.992
_diffrn_reflns_av_R_equivalents    0.0454
_diffrn_reflns_av_unetI/netI       0.0228
_diffrn_reflns_Laue_measured_fraction_full  0.3003
_diffrn_reflns_Laue_measured_fraction_max  0.2748
_diffrn_reflns_limit_h_max         5
_diffrn_reflns_limit_h_min         -5
_diffrn_reflns_limit_k_max         7
_diffrn_reflns_limit_k_min         -7
_diffrn_reflns_limit_l_max         8
_diffrn_reflns_limit_l_min         -9
_diffrn_reflns_number              318
_diffrn_ambient_temperature             293(2)
_diffrn_reflns_point_group_measured_fraction_full  0.3003
_diffrn_reflns_point_group_measured_fraction_max  0.2748
_diffrn_reflns_theta_full          12.9605
_diffrn_reflns_theta_max           16.13
_diffrn_reflns_theta_min           3.55
_diffrn_detector                   'Hybrid Pixel Array Detector'
_diffrn_detector_area_resol_mean   13.3333
_diffrn_measured_fraction_theta_full  0.3003
_diffrn_measured_fraction_theta_max  0.2748
_diffrn_measurement_details
;
List of Runs (angles in degrees, time in seconds):

  # Type    Start    End  Width  t~exp~   \w     \q     \k     \f   Frames
--------------------------------------------------------------------------
  1  \w    -32.00  32.00   0.50    2.00    --    0.00   0.00   0.00  128
;
_diffrn_measurement_device         'abstract diffractometer'
_diffrn_measurement_device_type   
 'esperanto-CrysAlisPro-abstract goniometer imported esperanto images'
_diffrn_measurement_method         '\w scans'
_diffrn_orient_matrix_axis[1]      matrixX
_diffrn_orient_matrix_axis[2]      matrixY
_diffrn_orient_matrix_axis[3]      matrixZ
_diffrn_orient_matrix_type        
 'CrysAlisPro convention (1999,Acta A55,543-557)'
_diffrn_orient_matrix_UB_11        0.0549261000
_diffrn_orient_matrix_UB_12        -0.0063325000
_diffrn_orient_matrix_UB_13        -0.0210964000
_diffrn_orient_matrix_UB_21        0.0301114000
_diffrn_orient_matrix_UB_22        0.0410083000
_diffrn_orient_matrix_UB_23        0.0480835000
_diffrn_orient_matrix_UB_31        0.0149826000
_diffrn_orient_matrix_UB_32        -0.0613771000
_diffrn_orient_matrix_UB_33        0.0341852000
_diffrn_radiation_monochromator    synchrotron
_diffrn_radiation_probe            x-ray
_diffrn_radiation_type             synchrotron
_diffrn_radiation_wavelength       0.37380
_diffrn_source                     synchrotron
_reflns_Friedel_coverage           0.0
_reflns_limit_h_max                5
_reflns_limit_h_min                -2
_reflns_limit_k_max                7
_reflns_limit_k_min                0
_reflns_limit_l_max                8
_reflns_limit_l_min                0
_reflns_number_gt                  99
_reflns_number_total               169
_reflns_threshold_expression       I>=2u(I)
_computing_cell_refinement         'CrysAlisPro 1.171.42.49 (Rigaku OD, 2022)'
_computing_data_collection         'CrysAlisPro 1.171.42.49 (Rigaku OD, 2022)'
_computing_data_reduction          'CrysAlisPro 1.171.42.49 (Rigaku OD, 2022)'
_computing_molecular_graphics      'Olex2 1.5 (Dolomanov et al., 2009)'
_computing_publication_material    'Olex2 1.5 (Dolomanov et al., 2009)'
_computing_structure_refinement    'olex2.refine 1.5 (Bourhis et al., 2015)'
_computing_structure_solution      'SHELXT 2014/5 (Sheldrick, 2014)'
_refine_diff_density_max           0.2011
_refine_diff_density_min           -0.1785
_refine_diff_density_rms           0.0636
_refine_ls_d_res_high              0.6729
_refine_ls_d_res_low               3.0144
_refine_ls_goodness_of_fit_ref     1.1660
_refine_ls_hydrogen_treatment      constr
_refine_ls_matrix_type             full
_refine_ls_number_constraints      8
_refine_ls_number_parameters       46
_refine_ls_number_reflns           169
_refine_ls_number_restraints       0
_refine_ls_R_factor_all            0.1343
_refine_ls_R_factor_gt             0.0975
_refine_ls_restrained_S_all        1.1660
_refine_ls_shift/su_max            -0.0014
_refine_ls_shift/su_mean           0.0005
_refine_ls_structure_factor_coef   Fsqd
_refine_ls_weighting_details      
 'w=1/[\s^2^(Fo^2^)+(0.1908P)^2^] where P=(Fo^2^+2Fc^2^)/3'
_refine_ls_weighting_scheme        calc
_refine_ls_wR_factor_gt            0.2384
_refine_ls_wR_factor_ref           0.2843
_olex2_refinement_description
;
1. Fixed Uiso
 At 1.2 times of:
  All C(H) groups
2.a Aromatic/amide H refined with riding coordinates:
 C1(H1), C2(H2), C3(H3), C4(H4)
;
_olex2_refine_details
;
Refinement using NoSpherA2, an implementation of
NOn-SPHERical Atom-form-factors in Olex2.
Please cite:
F. Kleemiss et al. Chem. Sci. DOI 10.1039/D0SC05526C - 2021
NoSpherA2 implementation of HAR makes use of
tailor-made aspherical atomic form factors calculated
on-the-fly from a Hirshfeld-partitioned electron density (ED) - not from
spherical-atom form factors.

The ED is calculated from a gaussian basis set single determinant SCF
wavefunction - either Hartree-Fock or DFT using selected funtionals
 - for a fragment of the crystal.
This fragment can be embedded in an electrostatic crystal field by employing cluster charges
or modelled using implicit solvation models, depending on the software used.
The following options were used:
   SOFTWARE:       ORCA 5.0
   PARTITIONING:   NoSpherA2
   INT ACCURACY:   Normal
   METHOD:         PBE0
   BASIS SET:      def2-SVP
   CHARGE:         0
   MULTIPLICITY:   1
   DATE:           2024-11-08_15-24-13
;
_atom_sites_solution_primary       dual
loop_
  _atom_site_label
  _atom_site_type_symbol
  _atom_site_fract_x
  _atom_site_fract_y
  _atom_site_fract_z
  _atom_site_U_iso_or_equiv
  _atom_site_adp_type
  _atom_site_occupancy
  _atom_site_refinement_flags_posn
 C1 C 0.422(3) 0.7970(10) 0.3383(13) 0.080(10) Uani 1.000000 .
 C2 C 0.226(3) 0.7241(9) 0.2008(12) 0.073(9) Uani 1.000000 .
 C3 C 0.142(2) 0.4710(10) 0.2267(12) 0.061(7) Uani 1.000000 .
 C4 C 0.241(2) 0.3051(11) 0.3845(11) 0.049(9) Uani 1.000000 .
 C5 C 0.447(3) 0.3764(9) 0.5118(14) 0.059(10) Uani 1.000000 .
 H1 H 0.472(3) 0.9722(10) 0.3325(13) 0.095(11) Uiso 1.000000 R
 H2 H 0.148(3) 0.8399(9) 0.0908(12) 0.087(11) Uiso 1.000000 R
 H3 H 0.010(2) 0.4164(10) 0.1270(12) 0.074(9) Uiso 1.000000 R
 H4 H 0.172(2) 0.1444(11) 0.4083(11) 0.059(10) Uiso 1.000000 R

loop_
  _atom_site_aniso_label
  _atom_site_aniso_U_11
  _atom_site_aniso_U_22
  _atom_site_aniso_U_33
  _atom_site_aniso_U_12
  _atom_site_aniso_U_13
  _atom_site_aniso_U_23
 C1 0.12(2) 0.026(2) 0.067(5) -0.012(4) -0.028(10) 0.006(2)
 C2 0.13(2) 0.025(2) 0.058(5) -0.008(4) 0.001(10) 0.004(2)
 C3 0.085(17) 0.030(2) 0.059(4) 0.006(4) -0.008(8) -0.005(2)
 C4 0.07(2) 0.031(2) 0.046(4) -0.001(3) 0.013(9) 0.0041(15)
 C5 0.09(2) 0.029(3) 0.054(4) 0.002(3) 0.004(10) 0.002(2)

loop_
  _geom_bond_atom_site_label_1
  _geom_bond_atom_site_label_2
  _geom_bond_distance
  _geom_bond_site_symmetry_2
  _geom_bond_publ_flag
 C1 C2 1.334(14) . ?
 C1 C5 1.375(9) 3_666 ?
 C1 H1 0.9300 . ?
 C2 C3 1.385(12) . ?
 C2 H2 0.9300 . ?
 C3 C4 1.309(7) . ?
 C3 H3 0.9300 . ?
 C4 C5 1.354(15) . ?
 C4 H4 0.9300 . ?
 C5 C5 1.42(2) 3_666 ?

loop_
  _geom_angle_atom_site_label_1
  _geom_angle_atom_site_label_2
  _geom_angle_atom_site_label_3
  _geom_angle
  _geom_angle_site_symmetry_1
  _geom_angle_site_symmetry_3
  _geom_angle_publ_flag
 C5 C1 C2 122.7(7) 3_666 . ?
 H1 C1 C2 118.6(3) . . ?
 H1 C1 C5 118.6(6) . 3_666 ?
 C3 C2 C1 118.1(5) . . ?
 H2 C2 C1 121.0(3) . . ?
 H2 C2 C3 121.0(4) . . ?
 C4 C3 C2 123.2(8) . . ?
 H3 C3 C2 118.4(4) . . ?
 H3 C3 C4 118.4(5) . . ?
 C5 C4 C3 117.4(9) . . ?
 H4 C4 C3 121.3(6) . . ?
 H4 C4 C5 121.3(4) . . ?
 C4 C5 C1 122.1(8) . 3_666 ?
 C5 C5 C1 114.4(14) 3_666 3_666 ?
 C5 C5 C4 123.2(8) 3_666 . ?

loop_
  _geom_torsion_atom_site_label_1
  _geom_torsion_atom_site_label_2
  _geom_torsion_atom_site_label_3
  _geom_torsion_atom_site_label_4
  _geom_torsion
  _geom_torsion_site_symmetry_1
  _geom_torsion_site_symmetry_2
  _geom_torsion_site_symmetry_3
  _geom_torsion_site_symmetry_4
  _geom_torsion_publ_flag
 C1 C2 C3 C4 2.8(15) . . . . ?
 C1 C5 C4 C3 -171.4(16) 3_666 . . . ?
 C1 C5 C5 C1 180.0(19) . 3_666 . 3_666 ?
 C1 C5 C5 C4 5.4(16) . 3_666 . . ?
 C2 C3 C4 C5 -7.1(17) . . . . ?
 C3 C4 C5 C5 2.8(15) . . . 3_666 ?
 C4 C5 C5 C4 -180(2) . . 3_666 3_666 ?

loop_
  _diffrn_refln_index_h
  _diffrn_refln_index_k
  _diffrn_refln_index_l
  _diffrn_refln_intensity_net
  _diffrn_refln_intensity_u
 0 0 -1 2.29 1.26
 0 0 -3 7.21 4.05
 0 0 -4 5.05 6.16
 0 0 -6 35.41 7.77
 0 -1 -2 1018.23 4.57
 0 -1 -3 3759.68 12.88
 0 -1 -4 -2.37 5.58
 0 1 -4 -6.73 5.01
 0 1 -5 26.34 4.54
 0 -1 -6 5.53 9.55
 0 1 -6 11.48 5.71
 0 2 0 9999 28.33
 0 2 1 2659.25 8.16
 0 -2 -2 11.73 3.34
 0 2 -4 620.96 4.15
 0 -2 -6 22.51 12.11
 0 -3 0 1 1.73
 0 -3 -1 896.1 3.96
 0 -3 -2 313.51 4.93
 0 3 2 281.56 4.02
 0 -3 -3 266.99 6.64
 0 3 4 7.38 4.34
 0 3 -4 8.77 1.82
 0 3 -5 5.84 2.59
 0 -3 -5 3.28 10.72
 0 3 -8 5.05 2.56
 0 4 0 392.22 3.43
 0 -4 1 -1.06 1.87
 0 -4 -1 2.88 2.76
 0 4 1 6 3.13
 0 -4 -2 1768.12 7.17
 0 4 3 674.06 4.68
 0 -4 -3 660.39 6.35
 0 -4 -4 13.58 7.04
 0 4 -6 10.47 1.54
 0 4 -7 1.22 1.74
 0 -5 0 -0.66 2.8
 0 5 1 129.39 3.09
 0 -5 1 130.34 2.51
 0 5 2 17.07 3.44
 0 -5 -3 -4.98 4.87
 0 5 3 38.66 4.08
 0 -5 -4 -9.41 6.4
 0 -6 0 51.93 2.52
 0 -6 -1 259.21 3.66
 0 -6 -5 -11.28 7.31
 0 -7 -1 75.79 4.85
 0 -7 -2 -3.25 4.02
 0 -7 -3 6.08 5.05
 -1 0 -1 -0.67 1.03
 1 0 2 364.48 1.82
 -1 0 -4 255.56 2.91
 1 0 4 262.93 3.22
 1 0 5 3.35 4.42
 -1 0 -6 1051.55 6.02
 -1 0 -7 -1.73 4.56
 -1 0 -8 9.05 5.39
 -1 0 -9 -3.73 5.61
 1 1 1 180.87 1.43
 1 1 2 30.77 1.68
 -1 -1 -3 906.41 4.08
 1 -1 3 908.57 3.42
 1 1 3 906.56 4.14
 -1 -1 -4 9.04 3.25
 -1 1 -4 5.19 2.29
 1 1 4 4.02 3.74
 1 1 5 20.67 4.74
 -1 1 -6 46.61 3.45
 1 1 7 0.99 5.05
 -1 1 -7 15.01 3.84
 -1 -1 -8 6.75 6.35
 -1 -1 -9 5.97 7.29
 -1 1 -9 16.49 5.12
 1 2 3 100.51 2.77
 -1 -2 -3 109.75 3.34
 -1 -2 -4 7.58 3.94
 -1 2 -5 47.73 2.4
 -1 -2 -5 49.81 5.02
 1 2 6 83.96 5.33
 -1 -2 -7 2.32 6.9
 1 2 7 3.6 5.11
 -1 2 -8 -1.07 3.3
 -1 -3 0 1632.36 5.5
 1 -3 1 58.69 2.57
 -1 -3 -1 78.8 3.66
 -1 -3 -2 66.96 3.32
 1 3 2 58.73 3.3
 1 3 3 64.85 3.33
 -1 -3 -3 91.38 4.4
 1 3 5 30.05 5.46
 -1 -3 -5 24.25 5.64
 -1 -3 -6 2.8 6.77
 -1 3 -6 8.39 2.89
 1 3 7 19.14 5.34
 -1 -3 -7 1.12 8.03
 -1 -3 -8 0.43 10.13
 -1 3 -8 10.93 2.48
 1 -4 -1 -6.54 5.4
 1 4 -1 1.07 1.85
 -1 -4 0 275.34 2.84
 1 4 0 276.75 2.44
 1 4 1 1573.01 6.08
 -1 -4 -2 21.07 3.79
 1 4 2 6.44 2.95
 1 4 3 550.72 4.99
 -1 -4 -3 561.43 6.08
 1 4 4 507.15 5.13
 -1 -4 -4 503.7 6.2
 1 4 5 1.81 5.6
 -1 -4 -5 -4.37 6.66
 1 4 6 21.69 5.13
 -1 4 -7 1.78 1.25
 -1 -4 -7 0.14 9.64
 1 5 -4 1.24 0.95
 1 5 -3 1.12 1.36
 1 5 -2 9.85 1.61
 1 -5 -1 0 4.74
 1 5 -1 11.93 2.62
 1 5 0 47.3 2.71
 1 -5 0 33.91 2.68
 1 5 1 680.9 3.68
 1 -5 1 676.24 3.2
 1 5 2 3.08 3.88
 -1 -5 -2 0 4.16
 1 5 3 4.56 3.97
 -1 -5 -3 -0.1 4.82
 -1 -5 -4 10.4 6.77
 1 5 5 17.57 5.11
 -1 -5 -5 30.55 8.31
 -1 -5 -6 0.4 8.51
 1 6 -4 2.71 0.94
 1 6 -3 144.23 1.45
 1 6 -1 11.66 2.52
 1 -6 -1 16.27 3.25
 -1 -6 0 -0.09 3.58
 1 6 0 3.02 3.04
 -1 -6 -1 131.06 3.72
 1 -6 1 99.17 3.07
 -1 -6 -2 38.84 6.01
 1 6 4 0 4.41
 1 6 5 19.22 4.64
 1 7 -1 -0.24 2.52
 1 -7 0 51.52 2.56
 -1 -7 -1 121.99 2.89
 1 -7 1 91.65 2.4
 1 7 3 -0.25 3.38
 -1 -7 -3 -1.79 6.95
 -1 -7 -4 0 5.93
 1 7 4 0 3.51
 2 0 2 21.24 2.23
 -2 0 -3 1.4 2.63
 2 0 3 -2.17 2.59
 2 0 4 1019.55 4.72
 -2 0 -5 -3.94 4.96
 -2 0 -7 10.73 4.2
 -2 0 -8 8.32 4.52
 2 0 8 0 4.06
 2 1 3 -4.12 2.68
 2 -1 3 -3.37 2.74
 -2 -1 -3 0.44 2.49
 -2 -1 -4 443.61 5.6
 2 1 4 444.74 4.87
 -2 -1 -5 180 4.26
 2 -1 5 186.47 3.07
 2 1 5 181.44 3.92
 -2 1 -5 193.11 2.69
 -2 1 -6 8.23 3.28
 2 -1 6 3.96 3.77
 -2 1 -7 3.27 5.04
 2 1 7 -2.46 5.7
 -2 -1 -7 -0.71 5.33
 2 -1 8 0.97 3.98
 2 1 8 -3.71 4.84
 -2 -1 -8 0.42 5.6
 2 2 1 981.11 4.24
 2 2 2 18.43 3.46
 -2 -2 -3 101.62 3.67
 -2 -2 -4 32.17 4.32
 -2 -2 -5 9.21 4.73
 2 -2 5 7.75 3.28
 2 2 5 5.93 4.15
 -2 2 -5 9.87 2.12
 -2 -2 -6 18.7 5.66
 -2 2 -6 19.89 2.64
 2 2 6 22.46 5.74
 -2 2 -7 25.65 2.59
 2 2 7 26.15 6.21
 -2 2 -8 16.99 2.69
 -2 -2 -8 0.63 7.13
 2 3 0 6.43 2.79
 -2 -3 -2 546.58 4.24
 2 3 2 554.14 3.75
 -2 -3 -3 339.28 4.59
 2 3 3 332.85 4.16
 -2 -3 -4 153.06 5.13
 2 -3 4 125.66 2.36
 2 -3 5 13.25 2.77
 2 3 5 0.59 4.38
 -2 -3 -7 1.09 7.41
 -2 3 -7 6.13 2.13
 2 3 7 4.68 6.67
 -2 -3 -8 0.12 8.46
 -2 3 -8 -2.11 1.97
 2 4 -1 3.48 2.59
 2 4 0 538.68 3.67
 -2 -4 -1 68.27 3.73
 -2 -4 -2 89.28 4.12
 2 4 2 91.37 3.5
 -2 -4 -3 168.17 4.91
 -2 -4 -4 3.96 7.54
 2 4 4 -5.89 4.13
 2 4 5 10.61 5.66
 2 4 6 56.76 5.73
 2 5 -2 5.65 3.42
 2 5 0 108.13 2.7
 2 5 1 0.15 3.1
 -2 -5 -2 0 4.57
 2 -5 2 2 1.26
 -2 -5 -3 21.57 4.26
 -2 -5 -4 0 8.09
 2 5 4 2.48 5.04
 -2 -5 -5 11.93 6.87
 2 5 5 0.36 4.97
 2 6 -3 7.95 1.93
 2 6 0 2.81 3.48
 -2 -6 -1 13.24 4.41
 2 6 1 4.74 3.76
 -2 -6 -2 12.22 3.38
 2 6 2 5.52 3.28
 2 6 3 135.78 4.69
 2 6 4 5.44 4.42
 -2 -6 -4 8.34 5.01
 -2 -6 -5 8.76 7.05
 2 -7 1 2.67 1.98
 -2 -7 -1 1.67 4.94
 2 7 2 -0.98 3.86
 -2 -7 -3 0 5.28
 2 7 3 0 3.78
 3 0 3 2.01 5.84
 3 0 4 1203.27 5.76
 3 0 5 0 3.99
 -3 0 -6 9.06 4.21
 3 0 6 11.67 4.52
 3 0 7 0 4.97
 -3 0 -7 0 4.15
 3 0 8 0 5.07
 -3 0 -8 -0.78 4.29
 3 1 3 527.35 4.8
 3 -1 3 520.45 3.96
 -3 -1 -3 517.29 4.98
 -3 -1 -4 312.67 3.73
 -3 -1 -5 53.88 4.54
 3 1 5 43.64 4.54
 -3 1 -6 -2.6 3.16
 3 -1 6 -2.71 3.29
 3 1 6 -3.14 5.11
 -3 -1 -7 62.6 4.65
 -3 1 -7 57.23 3.04
 3 -1 7 51.36 3.77
 -3 -1 -8 27.77 4.85
 3 1 8 37.13 5.31
 3 2 2 0 6.42
 -3 -2 -3 17.81 3.87
 -3 -2 -4 93.15 4.84
 3 -2 4 106.89 2.99
 3 -2 5 51.37 3.66
 3 2 5 44.81 6.2
 -3 -2 -6 3.32 4.98
 3 2 6 12.32 5.7
 -3 2 -7 10.04 3.45
 3 2 7 8.56 6.29
 -3 -3 -2 17.35 5.36
 3 3 2 21.54 4.66
 3 3 3 2.23 4.66
 3 3 4 -6.41 4.78
 -3 -3 -4 1.75 5.31
 3 -3 5 -2.01 2.83
 -3 -3 -5 0.47 5.14
 -3 -3 -6 -0.88 5.36
 3 3 6 10.04 5.2
 3 -3 7 0 2.46
 -3 -3 -7 0.41 5.91
 -3 -4 -2 380.76 6.12
 3 4 2 380.75 4.87
 -3 -4 -3 11.58 4.29
 3 4 3 18.45 4.36
 3 4 4 8.56 6.3
 -3 -4 -4 -0.62 5.8
 3 -4 5 0.74 1.85
 3 4 5 -1.74 5.9
 3 5 1 85.19 4
 -3 -5 -2 59.9 5.98
 3 5 2 66.7 3.97
 -3 -5 -3 11.88 4.57
 -3 -5 -4 4.81 6.19
 3 5 4 -6.06 5.9
 3 6 1 6.32 3.42
 3 6 2 2.37 4.96
 -3 -6 -2 4.21 6.07
 3 6 3 10.44 5.24
 3 7 2 1.57 3.99
 4 0 4 31.88 5.1
 -4 0 -7 3.06 4.95
 4 0 7 0 4.99
 4 1 4 -9.49 5.91
 4 1 5 -2.84 4.88
 4 -1 5 8.55 4.13
 4 -1 6 8.04 4.03
 4 1 6 8.61 5.36
 -4 -1 -6 16.84 5.08
 4 -1 7 0 3.69
 4 1 7 0.02 5.81
 -4 -1 -7 3.9 4.76
 -4 -2 -4 12.52 6.09
 4 2 4 24.03 5.88
 4 2 5 6.96 5.46
 4 -2 5 10.22 3.49
 -4 -2 -5 0.78 5.49
 4 2 6 3.46 7.47
 -4 -2 -6 0.42 5.22
 4 -2 6 8.17 4.17
 -4 -2 -7 -0.06 5.09
 4 3 3 14.13 6.27
 -4 -3 -4 11.17 6.51
 4 3 4 2.7 5.49
 -4 -3 -6 1.58 5.41
 4 -3 6 22.09 3.18
 4 4 3 24.86 6.03
 -4 -4 -4 7.12 6.51
 -4 -4 -5 1 6.15
 4 -4 6 0 1.85
 -4 -4 -6 0.13 6.04
 -4 -5 -4 26.67 7.46
 4 6 2 0.97 4.37
 5 0 6 0 4.9
 -5 -3 -6 0 8.13

_iucr_refine_fcf_details
;
data_Naphthalene_43.3GPa_IAM
_computing_structure_refinement   'olex2.refine 1.5 (Bourhis et al., 2015)'
_shelx_refln_list_code            4
loop_
  _space_group_symop_id
  _space_group_symop_operation_xyz
  1  x,y,z
  2  -x,y+1/2,-z+1/2
  3  -x,-y,-z
  4  x,-y-1/2,z-1/2

_space_group_crystal_system       monoclinic
_space_group_IT_number            14
_space_group_name_H-M_alt         'P 1 21/c 1'
_space_group_name_Hall            '-P 2ybc'
_symmetry_space_group_name_H-M    'P 1 21/c 1'
_symmetry_space_group_name_Hall   '-P 2ybc'
_symmetry_Int_Tables_number       14
_cell_length_a                    6.00(3)
_cell_length_b                    5.009(2)
_cell_length_c                    6.080(8)
_cell_angle_alpha                 90
_cell_angle_beta                  102.6(3)
_cell_angle_gamma                 90
_cell_volume                      178.3(10)
loop_
  _refln_index_h
  _refln_index_k
  _refln_index_l
  _refln_F_squared_calc
  _refln_F_squared_meas
  _refln_F_squared_sigma
  _refln_F_squared_weight
  _refln_observed_status
-2 4 1 0.242 0.321 0.239 195.485 o
-2 5 2 0.766 0.521 0.315 100.115 o
-2 6 3 0.674 0.733 0.178 237.202 o
-1 4 1 0.053 -0.080 0.351 94.702 o
-1 5 1 1.028 0.807 0.550 34.744 o
-1 5 2 0.923 0.909 0.149 221.333 o
-1 5 3 0.043 0.103 0.125 734.764 o
-1 5 4 0.125 0.114 0.088 1420.300 o
-1 6 1 0.956 1.270 0.213 135.501 o
-1 6 3 21.606 13.305 0.134 0.902 o
-1 6 4 0.243 0.250 0.087 1202.520 o
-1 7 1 0.217 -0.022 0.232 212.978 o
0 0 4 0.905 0.466 0.568 33.943 o
0 0 6 4.014 3.267 0.717 11.334 o
0 1 2 83.202 93.933 0.422 0.043 o
0 1 4 0.061 -0.431 0.344 98.647 o
0 1 5 2.923 2.430 0.419 25.796 o
0 1 6 0.887 0.854 0.452 50.240 o
0 2 2 1.248 1.082 0.308 79.564 o
0 2 4 56.613 57.284 0.383 0.099 o
0 2 6 3.901 2.077 1.117 7.106 o
0 3 1 56.276 82.666 0.365 0.076 o
0 3 2 24.878 27.228 1.474 0.446 o
0 3 3 17.768 24.630 0.613 0.777 o
0 3 4 0.792 0.782 0.155 250.310 o
0 3 5 0.466 0.493 0.232 187.833 o
0 3 8 0.426 0.466 0.236 185.859 o
0 4 0 32.519 36.183 0.316 0.281 o
0 4 1 0.188 0.182 0.173 372.810 o
0 4 2 135.103 163.111 0.661 0.015 o
0 4 3 46.354 61.745 0.631 0.120 o
0 4 4 1.298 1.253 0.649 24.231 o
0 4 6 1.087 0.966 0.142 194.346 o
0 4 7 0.284 0.113 0.161 422.383 o
0 5 1 10.485 11.989 0.180 2.637 o
0 5 3 2.978 2.722 2.013 2.679 o
0 5 4 0.052 -0.868 0.590 33.482 o
0 6 1 15.850 23.912 0.338 0.925 o
0 6 5 0.072 -1.041 0.674 25.663 o
0 7 2 0.041 -0.300 0.371 84.857 o
0 7 3 0.404 0.561 0.466 51.967 o
1 0 2 40.242 33.624 0.168 0.222 o
1 0 4 30.226 23.886 0.340 0.404 o
1 0 6 93.797 97.006 0.555 0.036 o
1 0 8 0.111 0.835 0.497 46.364 o
1 1 1 17.508 16.685 0.132 1.078 o
1 1 2 2.982 2.839 0.155 34.595 o
1 1 3 101.568 83.705 0.204 0.035 o
1 1 4 0.503 0.558 0.154 345.933 o
1 1 5 2.255 1.907 0.437 32.626 o
1 1 6 4.539 4.300 0.318 14.145 o
1 1 7 0.741 0.908 0.647 26.450 o
1 1 8 0.665 0.623 0.586 32.554 o
1 2 3 8.539 9.638 0.426 3.804 o
1 2 4 1.234 0.699 0.363 67.585 o
1 2 5 5.390 4.440 0.200 11.949 o
1 2 6 6.245 7.745 0.492 6.150 o
1 2 7 0.605 0.282 0.379 76.541 o
1 2 8 0.026 -0.099 0.304 125.936 o
1 3 0 107.334 150.587 0.507 0.022 o
1 3 1 4.689 6.153 0.928 6.358 o
1 3 2 5.684 5.820 0.380 8.717 o
1 3 3 10.143 7.076 1.224 2.579 o
1 3 5 2.400 2.542 0.362 33.450 o
1 3 6 0.507 0.620 0.258 151.069 o
1 3 7 1.280 1.171 0.831 15.622 o
1 4 0 27.289 25.475 0.171 0.450 o
1 4 1 120.121 145.112 0.561 0.019 o
1 4 2 1.344 1.391 0.675 22.333 o
1 4 3 45.502 51.207 0.494 0.142 o
1 4 4 40.224 46.656 0.365 0.178 o
1 4 5 0.161 -0.093 0.395 74.461 o
1 4 6 1.610 2.001 0.473 34.922 o
1 4 7 0.052 0.147 0.114 875.451 o
1 5 0 4.514 3.841 0.618 11.102 o
1 5 1 69.737 62.570 0.223 0.071 o
1 5 2 0.323 0.147 0.262 164.263 o
1 5 3 0.031 0.227 0.283 145.452 o
1 5 4 0.310 0.959 0.625 29.172 o
1 5 5 1.488 2.096 0.599 25.238 o
1 5 6 0.078 0.037 0.785 18.935 o
1 6 0 0.014 0.147 0.214 254.740 o
1 6 1 6.745 10.542 1.471 2.594 o
1 6 2 2.511 3.583 0.554 19.233 o
1 6 4 0.168 0.000 0.407 70.332 o
1 7 0 5.395 4.753 0.236 11.300 o
1 7 1 10.239 9.794 1.399 2.061 o
2 0 2 1.874 1.959 0.206 67.039 o
2 0 4 91.053 94.054 0.435 0.038 o
2 0 8 0.115 0.363 0.384 78.500 o
2 1 3 0.044 -0.210 0.140 593.955 o
2 1 4 40.652 40.983 0.339 0.193 o
2 1 5 15.921 17.275 0.262 1.188 o
2 1 6 0.037 0.576 0.228 216.897 o
2 1 7 0.042 0.014 0.284 144.425 o
2 1 8 0.039 -0.065 0.249 188.805 o
2 2 1 83.670 90.508 0.391 0.043 o
2 2 2 1.850 1.700 0.319 53.100 o
2 2 3 9.540 9.375 0.339 3.444 o
2 2 4 4.451 2.968 0.399 16.018 o
2 2 5 0.896 0.803 0.143 245.256 o
2 2 6 1.724 1.859 0.204 75.098 o
2 2 7 1.615 2.373 0.221 66.456 o
2 3 0 0.603 0.593 0.257 147.143 o
2 3 2 81.967 50.816 0.349 0.063 o
2 3 3 45.662 30.976 0.297 0.193 o
2 3 4 16.424 12.110 1.264 1.194 o
2 3 5 0.060 0.891 0.584 33.822 o
2 3 7 0.387 0.456 0.181 301.590 o
2 4 0 39.202 49.694 0.339 0.176 o
2 4 1 5.724 6.298 0.344 8.384 o
2 4 2 7.755 8.349 0.246 4.940 o
2 4 3 20.086 15.514 0.453 0.916 o
2 4 4 0.321 -0.222 0.454 56.096 o
2 4 5 0.025 0.979 0.522 42.153 o
2 4 6 3.141 5.236 0.529 14.305 o
2 5 0 9.056 9.975 0.249 3.589 o
2 5 1 0.159 0.014 0.286 141.954 o
2 5 2 0.025 0.145 0.112 918.383 o
2 5 3 2.009 1.990 0.393 38.849 o
2 5 4 0.130 0.141 0.395 74.643 o
2 5 5 0.053 0.481 0.534 40.785 o
2 6 0 0.290 0.259 0.321 110.209 o
2 6 1 0.882 0.798 0.392 64.747 o
2 6 2 1.543 0.842 0.309 73.908 o
2 6 3 14.010 12.526 0.433 1.707 o
2 6 4 0.667 0.627 0.306 107.047 o
2 7 1 0.287 0.220 0.170 372.929 o
3 0 6 0.887 0.952 0.284 105.336 o
3 1 4 30.362 28.844 0.344 0.358 o
3 1 5 3.359 4.548 0.472 15.852 o
3 1 6 0.072 -0.256 0.192 315.889 o
3 2 2 0.367 0.000 0.592 33.073 o
3 2 3 2.142 1.643 0.357 43.299 o
3 2 5 3.527 4.598 0.303 18.216 o
3 2 6 0.947 0.693 0.415 58.532 o
3 2 7 0.245 0.878 0.279 136.635 o
3 3 2 1.240 1.841 0.324 64.566 o
3 3 3 0.414 0.206 0.430 61.720 o
3 3 4 0.003 -0.235 0.376 82.396 o
3 3 5 0.022 -0.104 0.229 223.143 o
3 3 6 0.000 0.430 0.504 45.874 o
3 4 2 25.402 35.125 0.352 0.389 o
3 4 3 1.369 1.437 0.317 68.300 o
3 4 4 0.769 0.349 0.423 60.260 o
3 4 5 0.148 0.014 0.163 433.858 o
3 5 1 7.982 7.859 0.369 4.800 o
3 5 2 7.900 5.975 0.314 5.789 o
3 5 3 1.096 1.096 0.422 52.709 o
3 5 4 0.029 -0.070 0.501 46.431 o
3 6 1 0.521 0.583 0.315 105.906 o
3 6 2 0.250 0.295 0.354 91.120 o
3 6 3 1.457 0.963 0.483 39.636 o
4 0 4 2.092 2.941 0.470 27.356 o
4 1 4 0.048 -0.875 0.545 39.265 o
4 1 5 0.013 0.307 0.525 42.221 o
4 1 6 0.792 1.027 0.251 128.868 o
4 2 4 1.851 1.776 0.531 28.948 o
4 2 5 0.446 0.615 0.239 175.844 o
4 2 6 0.381 0.408 0.275 143.339 o
4 3 3 0.290 1.304 0.578 33.455 o
4 3 4 1.292 0.607 0.391 60.229 o
4 3 6 1.108 1.655 0.946 12.215 o
4 4 3 1.495 2.293 0.556 27.636 o
4 4 4 2.101 0.657 0.601 25.590 o
4 4 5 0.807 0.092 0.567 34.984 o
4 5 4 0.810 2.460 0.688 21.578 o
4 6 2 0.199 0.089 0.403 71.401 o
5 0 6 0.031 0.000 0.452 57.122 o
;
_iucr_refine_instructions_details
;
TITL Naphthalene_43.3GPa_IAM_a.res in P2(1)/c
REM Old TITL Naphthalene_43.3GPa_IAM_a.res in P2(1)
REM SHELXT solution in P2(1)/c
REM R1 0.479, Rweak 0.130, Alpha 0.239, Orientation as input
REM Formula found by SHELXT: C
CELL 0.3738 5.9986 5.0088 6.0799 90 102.63 90
ZERR 2 0.0303 0.0021 0.0083 0 0.316 0
LATT 1
SYMM -X,0.5+Y,0.5-Z
SFAC C H
DISP C -0.0004 0.0004 4.7227
DISP H 0 0 0.5914
UNIT 20 16

L.S. 10
PLAN  20
CONF
BOND $H
FMAP 2
list 4
MORE -1
ACTA
SHEL 999 0.67
OMIT 0 1 3
OMIT 0 2 0
OMIT 0 2 1
OMIT 0 5 2
OMIT 0 6 0
OMIT 0 7 1
OMIT 3 0 4
OMIT 3 1 3
OMIT 3 1 7
OMIT 3 1 8
OMIT 3 2 4
WGHT 0.190793 0
FVAR 3.292416
REM <olex2.extras>
REM <HklSrc "%.\\Naphthalene_43.3GPa_IAM.hkl">
REM </olex2.extras>

C1    1     0.42192  0.79695  0.33827  11.00000  0.12272  0.02629  0.06750 =
 0.00639 -0.02760 -0.01214
AFIX 43
H1    2     0.47154  0.97220  0.33248  11.00000 -1.20000
AFIX 0
C2    1     0.22623  0.72414  0.20080  11.00000  0.12615  0.02528  0.05752 =
 0.00402  0.00114 -0.00820
AFIX 43
H2    2     0.14836  0.83992  0.09084  11.00000 -1.20000
AFIX 0
C3    1     0.14246  0.47104  0.22668  11.00000  0.08519  0.02987  0.05851 =
 -0.00470 -0.00796  0.00566
AFIX 43
H3    2     0.00976  0.41637  0.12701  11.00000 -1.20000
AFIX 0
C4    1     0.24092  0.30511  0.38450  11.00000  0.07115  0.03121  0.04602 =
 0.00412  0.01308 -0.00083
AFIX 43
H4    2     0.17216  0.14442  0.40828  11.00000 -1.20000
AFIX 0
C5    1     0.44673  0.37639  0.51184  11.00000  0.08943  0.02851  0.05444 =
 0.00188  0.00440  0.00224
HKLF 4

END
Q3 1 0.1 0.833333 0.083333 11 0.05 0.17
Q1 1 0.45 0.777778 0.208333 11 0.05 0.2
Q2 1 0.4 1.111111 0.208333 11 0.05 0.18
Q4 1 0.4 0.277778 0.416667 11 0.05 0.16
Q5 1 0.3 0.444444 0.291667 11 0.05 0.16

  REM The information below was added by Olex2.
  REM
  REM R1 = 0.0975 for 99 Fo > 4sig(Fo) and 0.1343 for all 169 data
  REM 46 parameters refined using 0 restraints
  REM Highest difference peak 0.2011, deepest hole -0.1785
  REM Mean Shift 0.0005, Max Shift -0.0014.

  REM +++ Tabular Listing of Refinement Information +++
  REM R1_all = 0.1343
  REM R1_gt = 0.0975
  REM wR_ref = 0.2843
  REM GOOF = 1.1660
  REM Shift_max = -0.0014
  REM Shift_mean = 0.0005
  REM Reflections_all = 169
  REM Reflections_gt = 99
  REM Parameters = 46
  REM Hole = -0.1785
  REM Peak = 0.2011
  REM Flack = n/a

  
;
loop_
  _axis.id
  _axis.type
  _axis.equipment
  _axis.parity
  _axis.depends_on
  _axis.zero
  _axis.vector[1]
  _axis.vector[2]
  _axis.vector[3]
 source . source . . . 0.99988564 0.00000000 -0.01512323
 omega rotation goniometer -1 . 0.00000000 0.00000000 0.00000000 1.00000000
 kappa rotation goniometer -1 omega 0.00000000 -0.76604444 0.00000000 0.64278761
 phi rotation goniometer -1 kappa . 0.00000000 0.00000000 1.00000000
 theta rotation goniometer -1 . -0.88208000 0.00000000 0.00000000 1.00000000
 matrixX general general . phi . 1.00000000 0.00000000 0.00000000
 matrixY general general . phi . 0.00000000 1.00000000 0.00000000
 matrixZ general general . phi . 0.00000000 0.00000000 1.00000000
 dacX translation general . phi . 0.00000000 1.00000000 0.00000000
 dacY translation general . phi . -1.00000000 0.00000000 0.00000000
 dacZ translation general . phi . 0.00000000 0.00000000 1.00000000

_olex2_submission_special_instructions  'No special instructions were received'
_oxdiff_exptl_absorpt_empirical_details
;
Empirical correction (ABSPACK) includes:
- Absorption correction using spherical harmonics
- Frame scaling
;
_oxdiff_exptl_absorpt_empirical_full_max  2.561
_oxdiff_exptl_absorpt_empirical_full_min  0.446

# start Validation Reply Form
_vrf_PLAT029_Naphthalene_43.3GPa_IAM
;
PROBLEM: _diffrn_measured_fraction_theta_full value Low .      0.300 Why?  
RESPONSE: This measurement was performed at high pressure which, due to the high pressure apparatus, limits the theta range. Indeed, the diamond anvil cell metallic body typically shadows more than 60% of the reflections.
;
_vrf_PLAT088_Naphthalene_43.3GPa_IAM
;
PROBLEM: Poor Data / Parameter Ratio ....................       3.67 Note  
RESPONSE: This measurement was performed at high pressure which, due to the high pressure apparatus, limits the theta range. Indeed, the diamond anvil cell metallic body typically shadows more than 60% of the reflections.
;
_vrf_PLAT411_Naphthalene_43.3GPa_IAM
;
PROBLEM: Short Inter H...H Contact  H3       ..H4       .       1.56 Ang.  
RESPONSE: H atoms are close to each other at high pressure.
;
_vrf_PLAT149_Naphthalene_43.3GPa_IAM
;
PROBLEM: s.u. on the   beta    Angle is Too Large .......       0.30 Degree
RESPONSE: Large errors due to low completeness.
;
_vrf_PLAT340_Naphthalene_43.3GPa_IAM
;
PROBLEM: Low Bond Precision on  C-C Bonds ...............    0.01567 Ang.  
RESPONSE: Large errors due to low completeness.
;
_vrf_PLAT911_Naphthalene_43.3GPa_IAM
;
PROBLEM: Missing FCF Refl Between Thmin & STh/L=    0.600        196 Report
RESPONSE: This measurement was performed at high pressure which, due to the high pressure apparatus, limits the theta range. Indeed, the diamond anvil cell metallic body typically shadows more than 60% of the reflections.
;
# end Validation Reply Form

data_Naphthalene_46.6GPa_IAM
_audit_creation_date               2024-11-08
_audit_creation_method
;
Olex2 1.5
(compiled 2024.02.16 svn.r378c4104 for OlexSys, GUI svn.r6928)
;
_audit_contact_author_address      ?
_audit_contact_author_email        ?
_audit_contact_author_name         ''
_audit_contact_author_phone        ?
_publ_contact_author_id_orcid      ?
_publ_section_references
;
Bourhis, L.J., Dolomanov, O.V., Gildea, R.J., Howard, J.A.K., Puschmann, H.
 (2015). Acta Cryst. A71, 59-75.

Dolomanov, O.V., Bourhis, L.J., Gildea, R.J, Howard, J.A.K. & Puschmann, H.
 (2009), J. Appl. Cryst. 42, 339-341.

Kleemiss, F., Dolomanov, O.V., Bodensteiner, M., Peyerimhoff, N., Midgley, L.,
Bourhis, L.J., Genoni, A., Malaspina, L.A., Jayatilaka, D., Spencer, J.L.,
White, F., Grundkoetter-Stock, B., Steinhauer, S., Lentz, D., Puschmann, H.,
Grabowsky, S. (2021), Chem. Sci., 12, 1675-1692.

Sheldrick, G.M. (2015). Acta Cryst. A71, 3-8.
;
_chemical_formula_moiety           'C10 H8'
_chemical_formula_sum              'C10 H8'
_chemical_formula_weight           128.175
_chemical_oxdiff_formula           C10H8
loop_
  _atom_type_symbol
  _atom_type_scat_dispersion_real
  _atom_type_scat_dispersion_imag
  _atom_type_scat_source
  _atom_type_scat_dispersion_source
 C -0.00040 0.00040 'NoSpherA2: Chem.Sci. 2021, DOI:10.1039/D0SC05526C'
 'Brennan, Cowan, Rev. Sci. Instrum., 1992, 63, 850'
 H 0.00000 0.00000 'NoSpherA2: Chem.Sci. 2021, DOI:10.1039/D0SC05526C'
 'Brennan, Cowan, Rev. Sci. Instrum., 1992, 63, 850'

_space_group_crystal_system        'monoclinic'
_space_group_IT_number             14
_space_group_name_H-M_alt          'P 1 21/c 1'
_space_group_name_Hall             '-P 2ybc'
loop_
  _space_group_symop_id
  _space_group_symop_operation_xyz
 1 x,y,z
 2 -x,y+1/2,-z+1/2
 3 -x,-y,-z
 4 x,-y-1/2,z-1/2

_symmetry_Int_Tables_number        14
_cell_length_a                     6.03(2)
_cell_length_b                     4.9580(17)
_cell_length_c                     6.103(8)
_cell_angle_alpha                  90
_cell_angle_beta                   103.7(3)
_cell_angle_gamma                  90
_cell_volume                       177.2(7)
_cell_formula_units_Z              2
_cell_measurement_reflns_used      100
_cell_measurement_theta_max        16.3750
_cell_measurement_temperature           293(2)
_cell_measurement_theta_min        2.7950
_exptl_absorpt_coefficient_mu      0.059
_exptl_absorpt_correction_T_max    1.00000
_exptl_absorpt_correction_T_min    0.12841
_exptl_absorpt_correction_type     multi-scan
_exptl_absorpt_process_details
;
CrysAlisPro 1.171.42.49 (Rigaku Oxford Diffraction, 2022)
Empirical absorption correction using spherical harmonics,
implemented in SCALE3 ABSPACK scaling algorithm.
;
_exptl_crystal_density_diffrn      2.403
_exptl_crystal_colour                   'clear colourless'
_exptl_crystal_colour_lustre            clear
_exptl_crystal_colour_primary           colourless
_exptl_crystal_size_max                 0.013
_exptl_crystal_size_mid                 0.012
_exptl_crystal_size_min                 0.012
_exptl_crystal_description              block
_exptl_crystal_F_000               135.992
_diffrn_reflns_av_R_equivalents    0.0351
_diffrn_reflns_av_unetI/netI       0.0306
_diffrn_reflns_Laue_measured_fraction_full  0.3241
_diffrn_reflns_Laue_measured_fraction_max  0.2819
_diffrn_reflns_limit_h_max         5
_diffrn_reflns_limit_h_min         -5
_diffrn_reflns_limit_k_max         7
_diffrn_reflns_limit_k_min         -7
_diffrn_reflns_limit_l_max         8
_diffrn_reflns_limit_l_min         -7
_diffrn_reflns_number              288
_diffrn_ambient_temperature             293(2)
_diffrn_reflns_point_group_measured_fraction_full  0.3241
_diffrn_reflns_point_group_measured_fraction_max  0.2819
_diffrn_reflns_theta_full          12.9605
_diffrn_reflns_theta_max           16.65
_diffrn_reflns_theta_min           3.59
_diffrn_detector                   'Hybrid Pixel Array Detector'
_diffrn_detector_area_resol_mean   13.3333
_diffrn_measured_fraction_theta_full  0.3241
_diffrn_measured_fraction_theta_max  0.2819
_diffrn_measurement_details
;
List of Runs (angles in degrees, time in seconds):

  # Type    Start    End  Width  t~exp~   \w     \q     \k     \f   Frames
--------------------------------------------------------------------------
  1  \w    -32.00  32.00   0.50    2.00    --    0.00   0.00   0.00  128
;
_diffrn_measurement_device         'abstract diffractometer'
_diffrn_measurement_device_type   
 'esperanto-CrysAlisPro-abstract goniometer imported esperanto images'
_diffrn_measurement_method         '\w scans'
_diffrn_orient_matrix_axis[1]      matrixX
_diffrn_orient_matrix_axis[2]      matrixY
_diffrn_orient_matrix_axis[3]      matrixZ
_diffrn_orient_matrix_type        
 'CrysAlisPro convention (1999,Acta A55,543-557)'
_diffrn_orient_matrix_UB_11        -0.0525730000
_diffrn_orient_matrix_UB_12        -0.0107885000
_diffrn_orient_matrix_UB_13        0.0239914000
_diffrn_orient_matrix_UB_21        -0.0353502000
_diffrn_orient_matrix_UB_22        0.0379039000
_diffrn_orient_matrix_UB_23        -0.0480430000
_diffrn_orient_matrix_UB_31        -0.0123140000
_diffrn_orient_matrix_UB_32        -0.0631740000
_diffrn_orient_matrix_UB_33        -0.0323612000
_diffrn_radiation_monochromator    synchrotron
_diffrn_radiation_probe            x-ray
_diffrn_radiation_type             synchrotron
_diffrn_radiation_wavelength       0.37380
_diffrn_source                     synchrotron
_reflns_Friedel_coverage           0.0
_reflns_limit_h_max                5
_reflns_limit_h_min                -3
_reflns_limit_k_max                7
_reflns_limit_k_min                0
_reflns_limit_l_max                8
_reflns_limit_l_min                0
_reflns_number_gt                  107
_reflns_number_total               188
_reflns_threshold_expression       I>=2u(I)
_computing_cell_refinement         'CrysAlisPro 1.171.42.49 (Rigaku OD, 2022)'
_computing_data_collection         'CrysAlisPro 1.171.42.49 (Rigaku OD, 2022)'
_computing_data_reduction          'CrysAlisPro 1.171.42.49 (Rigaku OD, 2022)'
_computing_molecular_graphics      'Olex2 1.5 (Dolomanov et al., 2009)'
_computing_publication_material    'Olex2 1.5 (Dolomanov et al., 2009)'
_computing_structure_refinement    'olex2.refine 1.5 (Bourhis et al., 2015)'
_computing_structure_solution      'SHELXT 2014/5 (Sheldrick, 2014)'
_refine_diff_density_max           0.2420
_refine_diff_density_min           -0.2420
_refine_diff_density_rms           0.0826
_refine_ls_d_res_high              0.6522
_refine_ls_d_res_low               2.9888
_refine_ls_goodness_of_fit_ref     1.0818
_refine_ls_hydrogen_treatment      constr
_refine_ls_matrix_type             full
_refine_ls_number_constraints      8
_refine_ls_number_parameters       46
_refine_ls_number_reflns           188
_refine_ls_number_restraints       0
_refine_ls_R_factor_all            0.1339
_refine_ls_R_factor_gt             0.0967
_refine_ls_restrained_S_all        1.0818
_refine_ls_shift/su_max            -0.0004
_refine_ls_shift/su_mean           0.0001
_refine_ls_structure_factor_coef   Fsqd
_refine_ls_weighting_details      
 'w=1/[\s^2^(Fo^2^)+(0.1956P)^2^] where P=(Fo^2^+2Fc^2^)/3'
_refine_ls_weighting_scheme        calc
_refine_ls_wR_factor_gt            0.2334
_refine_ls_wR_factor_ref           0.2738
_olex2_refinement_description
;
1. Fixed Uiso
 At 1.2 times of:
  All C(H) groups
2.a Aromatic/amide H refined with riding coordinates:
 C1(H1), C2(H2), C3(H3), C4(H4)
;
_olex2_refine_details
;
Refinement using NoSpherA2, an implementation of
NOn-SPHERical Atom-form-factors in Olex2.
Please cite:
F. Kleemiss et al. Chem. Sci. DOI 10.1039/D0SC05526C - 2021
NoSpherA2 implementation of HAR makes use of
tailor-made aspherical atomic form factors calculated
on-the-fly from a Hirshfeld-partitioned electron density (ED) - not from
spherical-atom form factors.

The ED is calculated from a gaussian basis set single determinant SCF
wavefunction - either Hartree-Fock or DFT using selected funtionals
 - for a fragment of the crystal.
This fragment can be embedded in an electrostatic crystal field by employing cluster charges
or modelled using implicit solvation models, depending on the software used.
The following options were used:
   SOFTWARE:       ORCA 5.0
   PARTITIONING:   NoSpherA2
   INT ACCURACY:   Normal
   METHOD:         PBE0
   BASIS SET:      def2-SVP
   CHARGE:         0
   MULTIPLICITY:   1
   DATE:           2024-11-08_15-37-27
;
_atom_sites_solution_primary       dual
loop_
  _atom_site_label
  _atom_site_type_symbol
  _atom_site_fract_x
  _atom_site_fract_y
  _atom_site_fract_z
  _atom_site_U_iso_or_equiv
  _atom_site_adp_type
  _atom_site_occupancy
  _atom_site_refinement_flags_posn
 C1 C 0.409(2) 0.7993(10) 0.3448(11) 0.060(8) Uani 1.000000 .
 C2 C 0.221(2) 0.7214(9) 0.2002(12) 0.081(9) Uani 1.000000 .
 C3 C 0.146(2) 0.4704(10) 0.2190(14) 0.077(10) Uani 1.000000 .
 C4 C 0.2526(19) 0.3058(10) 0.3799(11) 0.059(6) Uani 1.000000 .
 C5 C 0.458(2) 0.3743(7) 0.5118(11) 0.037(7) Uani 1.000000 .
 H1 H 0.451(2) 0.9799(10) 0.3479(11) 0.072(10) Uiso 1.000000 R
 H2 H 0.143(2) 0.8375(9) 0.0886(12) 0.097(11) Uiso 1.000000 R
 H3 H 0.016(2) 0.4104(10) 0.1163(14) 0.093(12) Uiso 1.000000 R
 H4 H 0.1859(19) 0.1422(10) 0.4025(11) 0.070(8) Uiso 1.000000 R

loop_
  _atom_site_aniso_label
  _atom_site_aniso_U_11
  _atom_site_aniso_U_22
  _atom_site_aniso_U_33
  _atom_site_aniso_U_12
  _atom_site_aniso_U_13
  _atom_site_aniso_U_23
 C1 0.094(16) 0.017(2) 0.056(6) 0.003(3) -0.008(10) -0.002(2)
 C2 0.134(17) 0.013(2) 0.067(6) -0.000(3) -0.033(11) 0.003(2)
 C3 0.118(19) 0.021(2) 0.066(7) -0.005(3) -0.034(12) 0.005(2)
 C4 0.088(13) 0.019(2) 0.054(5) -0.002(3) -0.011(8) -0.000(2)
 C5 0.052(15) 0.014(2) 0.047(5) -0.0011(19) 0.016(9) 0.0016(17)

loop_
  _geom_bond_atom_site_label_1
  _geom_bond_atom_site_label_2
  _geom_bond_distance
  _geom_bond_site_symmetry_2
  _geom_bond_publ_flag
 C1 C2 1.319(12) . ?
 C1 C5 1.347(8) 3_666 ?
 C1 H1 0.9300 . ?
 C2 C3 1.338(10) . ?
 C2 H2 0.9300 . ?
 C3 C4 1.321(7) . ?
 C3 H3 0.9300 . ?
 C4 C5 1.351(11) . ?
 C4 H4 0.9300 . ?
 C5 C5 1.366(13) 3_666 ?

loop_
  _geom_angle_atom_site_label_1
  _geom_angle_atom_site_label_2
  _geom_angle_atom_site_label_3
  _geom_angle
  _geom_angle_site_symmetry_1
  _geom_angle_site_symmetry_3
  _geom_angle_publ_flag
 C5 C1 C2 122.2(6) 3_666 . ?
 H1 C1 C2 118.9(3) . . ?
 H1 C1 C5 118.9(4) . 3_666 ?
 C3 C2 C1 118.0(5) . . ?
 H2 C2 C1 121.0(3) . . ?
 H2 C2 C3 121.0(3) . . ?
 C4 C3 C2 121.6(6) . . ?
 H3 C3 C2 119.2(3) . . ?
 H3 C3 C4 119.2(4) . . ?
 C5 C4 C3 120.2(7) . . ?
 H4 C4 C3 119.9(5) . . ?
 H4 C4 C5 119.9(3) . . ?
 C4 C5 C1 123.1(6) . 3_666 ?
 C5 C5 C1 118.3(12) 3_666 3_666 ?
 C5 C5 C4 118.4(7) 3_666 . ?

loop_
  _geom_torsion_atom_site_label_1
  _geom_torsion_atom_site_label_2
  _geom_torsion_atom_site_label_3
  _geom_torsion_atom_site_label_4
  _geom_torsion
  _geom_torsion_site_symmetry_1
  _geom_torsion_site_symmetry_2
  _geom_torsion_site_symmetry_3
  _geom_torsion_site_symmetry_4
  _geom_torsion_publ_flag
 C1 C2 C3 C4 1.6(15) . . . . ?
 C1 C5 C4 C3 -169.7(13) 3_666 . . . ?
 C1 C5 C5 C1 180.0(17) . 3_666 . 3_666 ?
 C1 C5 C5 C4 4.2(15) . 3_666 . . ?
 C2 C3 C4 C5 -9.0(18) . . . . ?
 C3 C4 C5 C5 5.9(16) . . . 3_666 ?
 C4 C5 C5 C4 -180.0(14) . . 3_666 3_666 ?

loop_
  _diffrn_refln_index_h
  _diffrn_refln_index_k
  _diffrn_refln_index_l
  _diffrn_refln_intensity_net
  _diffrn_refln_intensity_u
 0 0 1 -0.19 0.71
 0 0 2 6625.39 7.13
 0 0 3 0.02 3.15
 0 0 4 12.86 6.21
 0 1 2 1590.59 2.99
 0 -1 2 1699.26 5.53
 0 1 3 6126.88 7.96
 0 -1 3 6105.97 12.15
 0 1 4 1.76 6.44
 0 -2 1 7074.24 12
 0 2 -1 6689.29 8.74
 0 -2 2 19.75 6.47
 0 2 3 218.83 4.15
 0 2 4 2881.41 11.03
 0 2 5 631.91 11.85
 0 -3 0 0.21 12.19
 0 3 -1 2187.92 7.08
 0 -3 1 2176.22 9.08
 0 3 -2 811.94 6.42
 0 -3 2 802.05 9.96
 0 -3 3 652.83 10.71
 0 3 4 82.09 7.4
 0 3 5 2.72 10.67
 0 3 7 35.55 25.01
 0 -4 1 23.02 13.13
 0 -4 2 4291.9 14.51
 0 -4 3 1397.88 11.35
 0 4 5 1046.85 14.09
 0 4 6 116.29 18.15
 0 4 7 34.45 25.93
 0 -5 0 -4.46 16.37
 0 -5 -1 518.88 14.79
 0 -6 1 1098.04 22.21
 0 -6 -1 867.1 16
 0 -6 2 12.25 22.76
 0 -7 0 29.77 37.76
 0 -7 2 5.73 23.93
 0 -7 3 -3.13 21.5
 1 0 1 -0.97 2.37
 -1 0 -2 2438.82 11.01
 -1 0 -4 1396.12 11.79
 -1 0 -5 9.37 8.75
 1 0 8 -0.22 31.43
 1 -1 1 481.98 4.94
 -1 1 -1 452.17 4.55
 1 -1 2 117.17 7.01
 -1 1 -2 100.96 6.01
 1 -1 3 6255.78 23.44
 -1 -1 -3 6199.16 16.33
 1 1 4 36.32 12.32
 1 -1 4 49.88 14.82
 -1 1 -4 44.95 10.09
 -1 -1 -4 37.13 6.91
 1 1 5 196.52 18.22
 1 -1 8 0.58 28.18
 1 1 8 0.19 25.97
 1 -2 0 6109.98 10.45
 1 -2 1 4165.61 14.12
 -1 2 -1 4173.82 14.49
 -1 2 -2 6732.26 17.87
 -1 2 -3 635.12 13.24
 -1 -2 -3 624.86 6.36
 1 -2 4 53.33 15.86
 -1 2 -4 38.92 9.37
 1 2 4 60.18 11.48
 1 2 6 422.67 19.08
 1 -2 7 0.25 20.32
 1 2 8 14.31 26.53
 1 -3 0 7050.43 16.71
 1 -3 1 223.9 12.72
 -1 3 -2 384.79 13.94
 1 -3 2 337.31 12.47
 -1 3 -3 463.46 13.4
 1 -3 3 473.68 16.85
 -1 3 -4 13.53 10.07
 -1 3 -5 110.11 10.97
 1 -3 5 79.56 18.34
 1 3 6 76.19 17.76
 -1 3 -6 51.86 11.2
 1 -3 6 39.58 19.21
 1 3 7 37.17 25.51
 1 -3 7 3.7 24.4
 1 3 8 71.56 33.3
 -1 4 1 5.29 11.09
 -1 4 0 2056.61 14.5
 -1 4 -1 9999 25.08
 1 -4 2 92.69 14.93
 1 -4 3 2398.52 20.23
 -1 4 -3 2437.19 13.99
 1 -4 4 2115.66 22.54
 -1 4 -4 2130.11 14.57
 1 -4 5 43.14 24.31
 -1 4 -5 4.84 11.94
 1 -4 6 46.98 24.16
 1 4 7 19.85 18.12
 -1 5 3 20.71 8.98
 -1 5 0 227.86 13.77
 1 -5 1 4455.29 23.84
 -1 5 -1 4296.21 17.9
 -1 5 -2 7.5 10.71
 -1 5 -3 1.26 11.11
 1 -5 3 4.65 17.18
 1 -5 4 34.63 18.2
 -1 5 -5 64.51 11.88
 1 -5 5 42.76 17.97
 1 -5 6 17.05 17.46
 -1 -6 1 36.41 12.21
 1 -6 0 6.39 22.37
 -1 -6 0 4.39 24.6
 -1 -6 -1 366.61 30.09
 -1 6 -1 442.91 12.05
 1 -6 2 182.27 25.21
 1 -6 5 61.9 18.15
 -1 -7 0 379.44 31.84
 1 -7 0 379.77 23.84
 -1 -7 -1 964.4 41.01
 1 -7 1 1177.21 48.36
 1 -7 2 188 25.98
 1 -7 3 6.31 26.85
 2 0 2 27.89 6.3
 2 0 3 -3.95 12.9
 -2 0 -3 17.53 12.21
 2 0 4 4437.21 18.12
 -2 0 -4 4584.26 17.66
 2 0 5 21.42 18.33
 -2 0 -5 -6.92 20.41
 2 0 6 -4.1 26.94
 2 0 7 -4.32 26.72
 -2 0 -7 -3.14 14.13
 2 0 8 1.63 29.98
 2 -1 1 7236.52 16.88
 -2 -1 -2 5115.68 14.23
 2 -1 2 5165.05 16.23
 2 -1 4 1806.87 18.91
 -2 1 -4 1771.25 18.3
 -2 -1 -4 1813.62 15.33
 2 -1 5 842.53 22.67
 2 1 5 876.26 17.7
 2 1 6 -13.49 19.95
 -2 -1 -6 -18.91 13.43
 2 -1 7 0.74 19.18
 2 1 7 -13.28 24.07
 -2 -1 -7 10.58 13.8
 -2 1 -7 0.48 14.05
 2 -1 8 1.25 20.93
 -2 2 -1 2406.74 9.92
 2 -2 1 2465.94 10.58
 -2 2 -2 69.57 9.81
 2 -2 3 460.06 15.06
 -2 2 -3 463.31 13.18
 2 -2 4 123.7 19.19
 2 -2 5 -10.3 15.74
 -2 2 -5 43.27 18.57
 2 2 7 122.9 27.24
 2 -2 7 0.21 18.81
 2 2 8 64.17 28.64
 -2 3 -1 13.96 8.72
 -2 3 -2 3644.65 20.16
 2 -3 2 3663.41 22.93
 -2 3 -3 1395.61 13.95
 -2 -3 -3 1542.23 14.69
 -2 3 -4 790.66 18.37
 -2 -3 -4 1305.53 17.73
 -2 3 -5 35.02 17.05
 2 -3 6 35.66 17.33
 2 -3 7 0.93 18.06
 -2 3 -7 0.61 13.74
 -2 4 1 12.29 7.44
 -2 4 0 1893.56 12.44
 2 -4 1 350.84 16.87
 -2 4 -1 416.55 16.24
 -2 4 -2 434.37 12.41
 2 -4 3 544.95 21.32
 -2 4 -3 677.25 19.07
 2 -4 4 36.05 20.52
 -2 4 -4 19.49 18.67
 2 -4 5 28.76 22.9
 -2 4 -5 8.73 13.02
 -2 4 -6 216.36 13.83
 -2 5 2 26.48 12.06
 2 -5 1 2.03 19.94
 -2 5 -1 13.38 12.71
 2 -5 2 7.16 27.97
 -2 5 -2 13.27 17.63
 -2 5 -3 211.95 19.53
 2 -5 4 -17.8 21.17
 2 -5 6 9.05 24.57
 -2 6 4 6.65 11.16
 -2 6 2 1.79 18.92
 -2 6 1 45.48 14.48
 -2 6 0 -5.8 19.57
 2 -6 1 69.01 22.23
 -2 6 -1 117.53 21.86
 2 -6 2 206.28 37.83
 -2 -6 -2 31.6 20.58
 2 -6 3 909.4 26.54
 -2 6 -4 71.78 13.73
 -2 7 0 912.95 20.12
 -2 7 -1 -2.28 14.93
 2 -7 2 15.15 31.93
 -3 0 -3 10.34 10.73
 3 0 3 -4.7 15.19
 -3 0 -4 5620.32 24.97
 -3 0 -5 8.28 15.85
 3 0 5 -1.71 19.62
 3 0 6 62.09 28.07
 -3 0 -7 -0.02 21.03
 3 0 7 3.62 32.01
 -3 1 -3 1405.8 12.03
 3 -1 3 1489.5 13.48
 3 -1 4 1436.98 20.58
 3 1 4 1443.85 18.94
 3 1 5 152.02 13.64
 -3 1 -6 0.46 21.79
 3 -2 2 9.07 14.44
 -3 2 -2 13.46 9.5
 3 -2 3 92.51 15.86
 -3 2 -3 40.76 12.51
 -3 -2 -4 435.56 17.15
 3 -2 4 692.25 28.52
 3 -2 6 2.99 22.35
 3 2 7 41.21 18.17
 -3 2 -7 -3.13 18.51
 3 -2 7 0.03 21.03
 -3 3 -1 2898.47 12.15
 3 -3 2 54.06 13.4
 -3 3 -2 0.69 10.27
 -3 3 -3 120.38 20.9
 3 -3 3 85.25 19.75
 3 -3 4 -26.09 25.73
 -3 3 -4 3.26 13.13
 -3 -3 -5 9.4 31.36
 3 -3 6 14.13 22.44
 -3 3 -6 30.08 21.14
 3 -3 7 -0.8 20.72
 3 -4 1 981.32 23.62
 -3 4 -2 2096.1 23.96
 3 -4 2 1626.39 19.17
 3 -4 3 130.74 22.63
 -3 -4 -4 92.77 51.79
 3 -4 4 50.67 28.15
 -3 4 -4 30.92 17.99
 3 -4 5 12.03 26.22
 -3 4 -5 37.02 21.59
 -3 5 1 1528.58 12.79
 3 -5 2 416.45 19.68
 3 -5 3 109.26 25.38
 -3 5 -3 99.32 18.27
 3 -5 4 -28.99 30.56
 -3 -5 -4 23.95 25.07
 -3 5 -4 17.37 19
 3 -5 5 670.89 30.39
 -3 6 2 17.45 11.59
 -3 6 0 19.68 20.12
 3 -6 2 24.22 21.59
 -3 6 -2 34.89 19
 3 -6 3 56.83 26.67
 -3 6 -3 -2.87 22.23
 -3 6 -4 1.69 18.72
 -3 7 2 7.33 22.26
 -3 7 1 2326.74 21.09
 -3 7 0 756.93 23.54
 -4 0 -5 16.57 27.84
 4 0 5 -24.25 20.72
 4 0 7 -0.46 21.45
 -4 0 -7 0.58 27.72
 -4 1 -3 19.64 10.93
 -4 1 -4 -5.31 13.14
 4 -1 4 -14.63 19.5
 -4 1 -5 1.58 21.59
 -4 -1 -5 26.33 24.08
 4 -1 5 0.33 17.12
 -4 1 -6 1.01 16.99
 -4 -1 -6 41.32 21.84
 4 -1 6 0.78 21.8
 4 -1 7 -0.22 26.31
 -4 -1 -7 -0.09 32.42
 4 1 7 0.7 26.57
 -4 2 -3 208.78 14.26
 4 -2 3 294.92 23.23
 -4 -2 -4 39.89 16.6
 -4 2 -4 55.95 17.07
 4 -2 4 80.57 18.96
 4 -2 5 -0.73 20.36
 -4 2 -5 30.46 19.06
 4 -2 6 0.52 24.51
 -4 2 -6 0.39 20.88
 -4 3 -3 20.94 12.12
 -4 3 -4 65.47 18.87
 4 -3 4 94.85 18.52
 4 -3 6 -1.07 26.98
 -4 4 -2 -5.05 11.4
 -4 4 -3 29.19 24.96
 4 -4 4 273.47 20.96
 -4 -4 -5 311.96 61.25
 -4 5 -1 27.32 11.61
 -4 5 -2 7.29 17.07
 4 -5 3 102.69 28.25
 -4 5 -4 52.32 14.08
 -4 6 0 13.35 13.03
 -4 6 -2 10.94 16.23
 -4 6 -3 7.44 14.12
 -5 0 -6 0.1 24.07
 -5 1 -5 -0.79 17.4
 -5 2 -4 27.09 12.74
 5 -2 6 -0.93 29.51
 -5 -2 -6 116.05 40.35
 -5 3 -4 38.4 15.02
 5 -3 5 -1.79 34.95
 -5 4 -3 80.72 12.7
 5 -4 4 5.91 33.88

_iucr_refine_fcf_details
;
data_Naphthalene_46.6GPa_IAM
_computing_structure_refinement   'olex2.refine 1.5 (Bourhis et al., 2015)'
_shelx_refln_list_code            4
loop_
  _space_group_symop_id
  _space_group_symop_operation_xyz
  1  x,y,z
  2  -x,y+1/2,-z+1/2
  3  -x,-y,-z
  4  x,-y-1/2,z-1/2

_space_group_crystal_system       monoclinic
_space_group_IT_number            14
_space_group_name_H-M_alt         'P 1 21/c 1'
_space_group_name_Hall            '-P 2ybc'
_symmetry_space_group_name_H-M    'P 1 21/c 1'
_symmetry_space_group_name_Hall   '-P 2ybc'
_symmetry_Int_Tables_number       14
_cell_length_a                    6.03(2)
_cell_length_b                    4.9580(17)
_cell_length_c                    6.103(8)
_cell_angle_alpha                 90
_cell_angle_beta                  103.7(3)
_cell_angle_gamma                 90
_cell_volume                      177.2(7)
loop_
  _refln_index_h
  _refln_index_k
  _refln_index_l
  _refln_F_squared_calc
  _refln_F_squared_meas
  _refln_F_squared_sigma
  _refln_F_squared_weight
  _refln_observed_status
-3 5 1 40.275 43.956 0.368 0.431 o
-3 6 2 0.641 0.502 0.333 228.567 o
-3 7 2 0.459 0.211 0.640 68.596 o
-2 4 1 0.373 0.353 0.214 559.420 o
-2 5 2 0.473 0.761 0.347 214.696 o
-2 6 1 1.444 1.308 0.416 114.758 o
-2 6 2 0.128 0.051 0.544 96.077 o
-2 6 4 0.396 0.191 0.321 265.927 o
-1 4 1 0.345 0.152 0.319 271.965 o
-1 5 3 0.699 0.596 0.258 340.717 o
-1 6 1 0.811 1.047 0.351 185.482 o
0 0 2 199.971 190.521 0.205 0.019 o
0 0 4 0.411 0.370 0.179 750.751 o
0 1 2 57.190 46.483 1.562 0.253 o
0 1 3 211.981 176.005 0.301 0.019 o
0 1 4 0.071 0.051 0.185 826.561 o
0 2 1 160.155 196.336 5.535 0.024 o
0 2 2 0.732 0.568 0.186 545.887 o
0 2 3 5.677 6.293 0.119 21.295 o
0 2 4 58.440 82.858 0.317 0.168 o
0 2 5 15.470 18.171 0.341 2.748 o
0 3 1 68.012 62.789 0.168 0.170 o
0 3 2 30.816 23.265 0.155 0.929 o
0 3 3 23.020 18.773 0.308 1.587 o
0 3 4 2.393 2.361 0.213 108.585 o
0 3 5 0.009 0.078 0.307 302.370 o
0 3 7 0.147 1.022 0.719 54.287 o
0 4 1 0.277 0.662 0.378 191.326 o
0 4 2 149.949 123.418 0.417 0.037 o
0 4 3 52.375 40.198 0.326 0.319 o
0 4 6 2.715 3.344 0.522 47.499 o
0 4 7 0.358 0.991 0.746 50.105 o
0 5 1 16.662 14.921 0.425 2.828 o
0 6 1 22.213 27.568 3.320 0.862 o
0 6 2 0.011 0.352 0.654 66.390 o
0 7 2 0.137 0.165 0.688 60.036 o
0 7 3 0.727 -0.090 0.618 72.793 o
1 0 2 59.175 70.131 0.317 0.189 o
1 0 4 40.996 40.147 0.339 0.448 o
1 0 8 0.016 -0.006 0.904 34.863 o
1 1 1 16.010 13.410 0.429 3.181 o
1 1 2 2.998 3.118 0.233 69.920 o
1 1 4 1.382 1.172 0.140 332.773 o
1 1 5 5.790 5.651 0.524 18.540 o
1 1 8 0.174 0.011 0.549 94.261 o
1 2 0 160.080 175.699 0.301 0.027 o
1 2 1 117.073 119.902 0.291 0.053 o
1 2 2 178.899 193.594 0.514 0.022 o
1 2 3 15.127 18.025 0.165 2.868 o
1 2 4 1.793 1.449 0.190 198.128 o
1 2 6 8.085 12.154 0.549 7.676 o
1 2 7 0.720 0.007 0.584 81.288 o
1 2 8 0.013 0.411 0.763 48.862 o
1 3 0 129.831 202.743 0.481 0.031 o
1 3 1 5.682 6.439 0.366 19.235 o
1 3 2 8.961 10.351 0.683 7.373 o
1 3 3 14.901 13.443 0.302 3.543 o
1 3 4 0.294 0.389 0.290 323.950 o
1 3 5 3.782 2.986 0.439 42.768 o
1 3 6 0.959 1.632 0.281 214.697 o
1 3 7 1.513 0.577 0.507 91.207 o
1 3 8 0.679 2.058 0.958 29.464 o
1 4 0 47.074 59.140 0.417 0.285 o
1 4 2 1.794 2.665 0.429 81.261 o
1 4 3 74.162 69.728 0.556 0.141 o
1 4 4 65.284 61.132 0.352 0.182 o
1 4 5 0.164 0.502 0.551 93.012 o
1 4 6 1.320 1.351 0.695 51.744 o
1 4 7 0.312 0.571 0.521 102.602 o
1 5 0 6.291 6.552 0.396 16.629 o
1 5 1 102.793 125.230 2.287 0.061 o
1 5 2 0.001 0.216 0.308 299.610 o
1 5 3 0.003 0.075 0.268 395.543 o
1 5 4 0.039 0.996 0.523 102.143 o
1 5 5 1.810 1.688 0.313 130.918 o
1 5 6 0.071 0.490 0.502 112.212 o
1 6 0 0.207 0.156 0.476 124.969 o
1 6 1 16.190 12.479 1.097 2.920 o
1 6 2 4.650 5.241 0.725 20.000 o
1 6 5 3.148 1.780 0.522 51.819 o
1 7 0 11.535 10.917 0.549 5.467 o
1 7 1 28.235 30.593 3.060 0.685 o
1 7 2 6.480 5.406 0.747 14.300 o
1 7 3 0.142 0.181 0.772 47.697 o
2 0 2 0.722 0.802 0.181 524.968 o
2 0 4 124.389 129.800 2.114 0.046 o
2 0 6 0.827 -0.118 0.775 46.551 o
2 0 8 0.401 0.047 0.862 38.160 o
2 1 1 278.937 208.094 0.485 0.011 o
2 1 2 150.929 147.728 0.710 0.033 o
2 1 4 42.927 51.742 0.338 0.354 o
2 1 5 17.865 24.839 0.485 1.800 o
2 1 6 0.133 -0.481 0.320 276.667 o
2 1 7 0.002 0.035 0.237 508.302 o
2 1 8 0.002 0.036 0.602 78.615 o
2 2 1 75.768 70.015 0.851 0.136 o
2 2 2 1.645 2.001 0.282 143.443 o
2 2 3 16.496 13.283 0.285 3.102 o
2 2 4 4.473 3.557 0.552 29.399 o
2 2 5 1.064 0.411 0.770 45.884 o
2 2 7 1.543 1.803 1.764 8.862 o
2 2 8 1.024 1.845 0.824 38.346 o
2 3 1 0.452 0.401 0.251 406.157 o
2 3 2 90.096 105.042 0.435 0.082 o
2 3 3 53.781 42.237 2.108 0.285 o
2 3 4 20.819 32.202 7.403 0.365 o
2 3 5 0.901 1.007 0.490 103.976 o
2 3 6 1.741 1.025 0.498 85.093 o
2 3 7 0.245 0.022 0.314 284.802 o
2 4 0 69.160 54.452 0.358 0.180 o
2 4 1 9.955 11.150 0.945 5.705 o
2 4 2 15.848 12.491 0.357 3.381 o
2 4 3 24.993 17.985 1.902 1.225 o
2 4 4 0.731 0.787 0.397 158.912 o
2 4 5 0.646 0.460 0.325 239.371 o
2 4 6 4.885 6.222 0.398 22.880 o
2 5 1 0.354 0.258 0.308 287.807 o
2 5 2 0.187 0.314 0.429 153.149 o
2 5 3 6.632 6.095 0.562 14.926 o
2 5 4 0.167 -0.512 0.609 76.746 o
2 5 6 0.217 0.260 0.707 56.815 o
2 6 0 0.200 -0.167 0.563 89.731 o
2 6 1 1.557 2.874 0.698 44.560 o
2 6 2 2.952 3.406 2.512 4.266 o
2 6 3 27.003 26.151 0.763 1.021 o
2 6 4 2.281 2.064 0.395 83.164 o
2 7 0 17.096 26.253 0.579 1.796 o
2 7 1 0.603 -0.066 0.429 149.492 o
2 7 2 0.024 0.436 0.918 33.740 o
3 0 6 0.942 1.785 0.807 40.181 o
3 1 3 42.082 41.527 1.203 0.415 o
3 1 4 26.881 41.429 0.401 0.737 o
3 1 5 5.414 4.372 0.392 25.081 o
3 1 6 0.047 0.013 0.627 72.524 o
3 2 2 0.294 0.337 0.228 511.064 o
3 2 3 2.755 2.043 0.744 35.775 o
3 2 4 9.584 15.219 3.691 1.527 o
3 2 7 0.208 0.386 0.391 182.798 o
3 3 1 109.692 83.349 0.349 0.073 o
3 3 2 1.037 0.799 0.767 45.646 o
3 3 3 2.368 3.015 0.505 55.796 o
3 3 4 0.097 -0.191 0.422 159.773 o
3 3 5 0.008 0.270 0.902 35.004 o
3 3 6 0.649 0.642 0.442 134.470 o
3 3 7 0.015 -0.023 0.596 80.217 o
3 4 1 19.571 28.219 0.679 1.443 o
3 4 2 38.541 52.875 6.754 0.243 o
3 4 3 3.473 3.760 0.651 31.281 o
3 4 4 1.184 1.383 0.437 113.681 o
3 4 5 0.465 0.740 0.479 117.897 o
3 5 2 9.925 11.976 0.566 6.159 o
3 5 3 2.225 2.960 0.426 68.606 o
3 5 4 0.049 0.211 0.427 156.052 o
3 5 5 17.214 19.292 0.874 2.186 o
3 6 0 0.125 0.566 0.579 84.359 o
3 6 2 0.776 0.860 0.410 147.611 o
3 6 3 1.046 0.698 0.858 36.992 o
3 6 4 0.014 0.049 0.538 98.266 o
4 1 3 1.148 0.565 0.314 213.195 o
4 1 4 0.076 -0.261 0.313 289.745 o
4 1 5 0.258 0.233 0.337 245.624 o
4 1 6 0.832 0.380 0.357 195.749 o
4 1 7 0.002 0.004 0.466 131.301 o
4 2 3 5.246 6.864 1.239 10.120 o
4 2 4 0.973 1.735 0.305 188.793 o
4 2 5 0.538 0.442 0.448 135.023 o
4 2 6 0.280 0.013 0.457 135.416 o
4 3 3 0.119 0.602 0.349 228.793 o
4 3 4 2.438 2.390 0.422 70.710 o
4 3 6 1.287 -0.031 0.776 45.199 o
4 4 2 0.174 -0.145 0.328 263.742 o
4 4 3 1.559 0.839 0.718 48.955 o
4 4 4 5.551 7.864 0.603 15.054 o
4 5 1 1.272 0.786 0.334 179.568 o
4 5 2 0.598 0.210 0.491 114.209 o
4 5 3 1.821 2.953 0.812 33.712 o
4 5 4 2.496 1.505 0.405 82.975 o
4 6 0 0.034 0.384 0.375 201.597 o
[truncated: 26,588 more chars]
