# Supplementary material for: Compressional Behavior of Naphthalene (C10H8) and Anthracene (C14H10) up to 50 GPa
Source: ACS Omega. 2025 Oct 19;10(42):50230–42. doi: 10.1021/acsomega.5c06935 (PMC12573047; doi:10.1021/acsomega.5c06935)
Supplement: Supplementary file 16 [file ao5c06935_si_016.cif]

data_Anthracene_00.0GPa_IAM
_audit_creation_date               2025-08-25
_audit_creation_method
;
Olex2 1.5
(compiled 2025.07.13 svn.rb7424aed for OlexSys, GUI svn.r7311)
;
_shelx_SHELXL_version_number       '2017/1'
_audit_contact_author_address      ?
_audit_contact_author_email        ?
_audit_contact_author_name         ''
_audit_contact_author_phone        ?
_publ_contact_author_id_orcid      ?
_publ_section_references
;
Dolomanov, O.V., Bourhis, L.J., Gildea, R.J, Howard, J.A.K. & Puschmann, H.
 (2009), J. Appl. Cryst. 42, 339-341.

Sheldrick, G.M. (2008). Acta Cryst. A64, 112-122.
;
_chemical_name_common              ?
_chemical_name_systematic          ?
_chemical_formula_moiety           'C14 H10'
_chemical_formula_sum              'C14 H10'
_chemical_formula_weight           178.22
_chemical_melting_point            ?
loop_
  _atom_type_symbol
  _atom_type_description
  _atom_type_scat_dispersion_real
  _atom_type_scat_dispersion_imag
  _atom_type_scat_source
 'C' 'C' -0.0001 0.0005 'International Tables Vol C Tables 4.2.6.8 and 6.1.1.4'
 'H' 'H' 0.0000 0.0000 'International Tables Vol C Tables 4.2.6.8 and 6.1.1.4'

_shelx_space_group_comment
;
The symmetry employed for this shelxl refinement is uniquely defined
by the following loop, which should always be used as a source of
symmetry information in preference to the above space-group names.
They are only intended as comments.
;
_space_group_crystal_system        'monoclinic'
_space_group_IT_number             14
_space_group_name_H-M_alt          'P 1 21/c 1'
_space_group_name_Hall             '-P 2ybc'
loop_
  _space_group_symop_operation_xyz
 'x, y, z'
 '-x, y+1/2, -z+1/2'
 '-x, -y, -z'
 'x, -y-1/2, z-1/2'

_cell_length_a                     9.488(5)
_cell_length_b                     6.0253(3)
_cell_length_c                     8.5642(14)
_cell_angle_alpha                  90
_cell_angle_beta                   103.52(3)
_cell_angle_gamma                  90
_cell_volume                       476.0(3)
_cell_formula_units_Z              2
_cell_measurement_reflns_used      284
_cell_measurement_temperature      293
_cell_measurement_theta_max        15.2580
_cell_measurement_theta_min        2.3420
_shelx_estimated_absorpt_T_max     1.000
_shelx_estimated_absorpt_T_min     1.000
_exptl_absorpt_coefficient_mu      0.032
_exptl_absorpt_correction_T_max    1.00000
_exptl_absorpt_correction_T_min    0.45842
_exptl_absorpt_correction_type     multi-scan
_exptl_absorpt_process_details
;
CrysAlisPro 1.171.42.49 (Rigaku Oxford Diffraction, 2022)
Empirical absorption correction using spherical harmonics,
implemented in SCALE3 ABSPACK scaling algorithm.
;
_exptl_absorpt_special_details     ?
_exptl_crystal_colour              'clear colourless'
_exptl_crystal_colour_lustre       clear
_exptl_crystal_colour_primary      colourless
_exptl_crystal_density_diffrn      1.243
_exptl_crystal_density_meas        ?
_exptl_crystal_density_method      ?
_exptl_crystal_description         block
_exptl_crystal_F_000               188
_exptl_crystal_size_max            0.013
_exptl_crystal_size_mid            0.012
_exptl_crystal_size_min            0.012
_exptl_transmission_factor_max     ?
_exptl_transmission_factor_min     ?
_diffrn_reflns_av_R_equivalents    0.0046
_diffrn_reflns_av_unetI/netI       0.0165
_diffrn_reflns_Laue_measured_fraction_full  0.367
_diffrn_reflns_Laue_measured_fraction_max  0.356
_diffrn_reflns_limit_h_max         9
_diffrn_reflns_limit_h_min         -7
_diffrn_reflns_limit_k_max         8
_diffrn_reflns_limit_k_min         -8
_diffrn_reflns_limit_l_max         12
_diffrn_reflns_limit_l_min         -12
_diffrn_reflns_number              934
_diffrn_reflns_point_group_measured_fraction_full  0.367
_diffrn_reflns_point_group_measured_fraction_max  0.356
_diffrn_reflns_theta_full          12.961
_diffrn_reflns_theta_max           15.455
_diffrn_reflns_theta_min           2.194
_diffrn_ambient_temperature        293.00
_diffrn_detector_area_resol_mean   13.3333
_diffrn_measured_fraction_theta_full  0.367
_diffrn_measured_fraction_theta_max  0.356
_diffrn_measurement_details
;
List of Runs (angles in degrees, time in seconds):

  # Type    Start    End  Width  t~exp~   \w     \q     \k     \f   Frames
--------------------------------------------------------------------------
  1  \w    -25.00  26.00   0.50    1.00    --    0.00   0.00   0.00  102
;
_diffrn_measurement_device         'abstract diffractometer'
_diffrn_measurement_device_type   
 'esperanto-CrysAlisPro-abstract goniometer imported esperanto images'
_diffrn_measurement_method         '\w scans'
_diffrn_radiation_type             synchrotron
_diffrn_radiation_wavelength       0.3738
_diffrn_source                     synchrotron
_reflns_Friedel_coverage           0.000
_reflns_Friedel_fraction_full      .
_reflns_Friedel_fraction_max       .
_reflns_number_gt                  354
_reflns_number_total               514
_reflns_special_details
;
 Reflections were merged by SHELXL according to the crystal
 class for the calculation of statistics and refinement.
 
 _reflns_Friedel_fraction is defined as the number of unique
 Friedel pairs measured divided by the number that would be
 possible theoretically, ignoring centric projections and
 systematic absences.
;
_reflns_threshold_expression       'I > 2\s(I)'
_computing_cell_refinement         'CrysAlisPro 1.171.42.49 (Rigaku OD, 2022)'
_computing_data_collection         'CrysAlisPro 1.171.42.49 (Rigaku OD, 2022)'
_computing_data_reduction          'CrysAlisPro 1.171.42.49 (Rigaku OD, 2022)'
_computing_molecular_graphics      'Olex2 1.5 (Dolomanov et al., 2009)'
_computing_publication_material    'Olex2 1.5 (Dolomanov et al., 2009)'
_computing_structure_refinement    'XL  (Sheldrick, 2008)'
_computing_structure_solution      'SHELXT 2014/5 (Sheldrick, 2014)'
_refine_diff_density_max           0.064
_refine_diff_density_min           -0.076
_refine_diff_density_rms           0.020
_refine_ls_extinction_coef         .
_refine_ls_extinction_method       none
_refine_ls_goodness_of_fit_ref     1.020
_refine_ls_hydrogen_treatment      constr
_refine_ls_matrix_type             full
_refine_ls_number_parameters       64
_refine_ls_number_reflns           514
_refine_ls_number_restraints       0
_refine_ls_R_factor_all            0.0594
_refine_ls_R_factor_gt             0.0403
_refine_ls_restrained_S_all        1.020
_refine_ls_shift/su_max            0.000
_refine_ls_shift/su_mean           0.000
_refine_ls_structure_factor_coef   Fsqd
_refine_ls_weighting_details      
 'w=1/[\s^2^(Fo^2^)+(0.0769P)^2^+0.0211P] where P=(Fo^2^+2Fc^2^)/3'
_refine_ls_weighting_scheme        calc
_refine_ls_wR_factor_gt            0.1179
_refine_ls_wR_factor_ref           0.1327
_refine_special_details            ?
_olex2_refinement_description
;
1. Fixed Uiso
 At 1.2 times of:
  All C(H) groups
2.a Aromatic/amide H refined with riding coordinates:
 C001(H001), C002(H002), C003(H003), C006(H006), C007(H007)
;
_atom_sites_solution_hydrogens     geom
_atom_sites_solution_primary       ?
_atom_sites_solution_secondary     ?
loop_
  _atom_site_label
  _atom_site_type_symbol
  _atom_site_fract_x
  _atom_site_fract_y
  _atom_site_fract_z
  _atom_site_U_iso_or_equiv
  _atom_site_adp_type
  _atom_site_occupancy
  _atom_site_site_symmetry_order
  _atom_site_calc_flag
  _atom_site_refinement_flags_posn
  _atom_site_refinement_flags_adp
  _atom_site_refinement_flags_occupancy
  _atom_site_disorder_assembly
  _atom_site_disorder_group
 C001 C 0.4543(7) 0.2925(3) 0.5406(4) 0.064(3) Uani 1 1 d . . . . .
 H001 H 0.423185 0.154183 0.567140 0.077 Uiso 1 1 calc R U . . .
 C002 C 0.2211(9) 0.3459(4) 0.3388(5) 0.075(4) Uani 1 1 d . . . . .
 H002 H 0.187210 0.209773 0.365776 0.090 Uiso 1 1 calc R U . . .
 C003 C 0.1338(8) 0.4695(4) 0.2215(5) 0.085(4) Uani 1 1 d . . . . .
 H003 H 0.042751 0.417223 0.169124 0.102 Uiso 1 1 calc R U . . .
 C004 C 0.4104(7) 0.6326(3) 0.3796(4) 0.067(3) Uani 1 1 d . . . . .
 C005 C 0.3631(7) 0.4168(3) 0.4221(4) 0.053(3) Uani 1 1 d . . . . .
 C006 C 0.1839(11) 0.6806(5) 0.1802(6) 0.082(5) Uani 1 1 d . . . . .
 H006 H 0.125345 0.765908 0.100120 0.099 Uiso 1 1 calc R U . . .
 C007 C 0.3164(8) 0.7569(4) 0.2571(5) 0.075(4) Uani 1 1 d . . . . .
 H007 H 0.346682 0.894848 0.228845 0.090 Uiso 1 1 calc R U . . .

loop_
  _atom_site_aniso_label
  _atom_site_aniso_U_11
  _atom_site_aniso_U_22
  _atom_site_aniso_U_33
  _atom_site_aniso_U_23
  _atom_site_aniso_U_13
  _atom_site_aniso_U_12
 C001 0.098(10) 0.0424(9) 0.061(2) 0.0001(9) 0.036(5) -0.0044(15)
 C002 0.098(13) 0.0634(13) 0.069(3) -0.0066(12) 0.031(6) -0.011(2)
 C003 0.096(13) 0.0868(14) 0.073(3) -0.0075(15) 0.023(6) -0.006(3)
 C004 0.110(10) 0.0460(9) 0.058(2) -0.0017(9) 0.042(5) -0.0006(16)
 C005 0.061(9) 0.0482(10) 0.051(2) -0.0074(9) 0.018(4) -0.0080(14)
 C006 0.100(16) 0.0824(18) 0.066(4) 0.0053(15) 0.022(8) 0.007(3)
 C007 0.108(12) 0.0619(13) 0.062(3) 0.0073(11) 0.034(6) 0.0033(19)

_geom_special_details
;
 All esds (except the esd in the dihedral angle between two l.s. planes)
 are estimated using the full covariance matrix.  The cell esds are taken
 into account individually in the estimation of esds in distances, angles
 and torsion angles; correlations between esds in cell parameters are only
 used when they are defined by crystal symmetry.  An approximate (isotropic)
 treatment of cell esds is used for estimating esds involving l.s. planes.
;
loop_
  _geom_bond_atom_site_label_1
  _geom_bond_atom_site_label_2
  _geom_bond_distance
  _geom_bond_site_symmetry_2
  _geom_bond_publ_flag
 C001 H001 0.9300 . ?
 C001 C004 1.382(10) 3_666 ?
 C001 C005 1.389(7) . ?
 C002 H002 0.9300 . ?
 C002 C003 1.364(9) . ?
 C002 C005 1.434(11) . ?
 C003 H003 0.9300 . ?
 C003 C006 1.432(5) . ?
 C004 C005 1.449(3) . ?
 C004 C007 1.421(8) . ?
 C006 H006 0.9300 . ?
 C006 C007 1.356(13) . ?
 C007 H007 0.9300 . ?

loop_
  _geom_angle_atom_site_label_1
  _geom_angle_atom_site_label_2
  _geom_angle_atom_site_label_3
  _geom_angle
  _geom_angle_site_symmetry_1
  _geom_angle_site_symmetry_3
  _geom_angle_publ_flag
 C004 C001 H001 118.9 3_666 . ?
 C004 C001 C005 122.2(3) 3_666 . ?
 C005 C001 H001 118.9 . . ?
 C003 C002 H002 118.6 . . ?
 C003 C002 C005 122.8(3) . . ?
 C005 C002 H002 118.6 . . ?
 C002 C003 H003 120.4 . . ?
 C002 C003 C006 119.1(7) . . ?
 C006 C003 H003 120.4 . . ?
 C001 C004 C005 118.4(4) 3_666 . ?
 C001 C004 C007 122.9(3) 3_666 . ?
 C007 C004 C005 118.7(5) . . ?
 C001 C005 C002 123.7(3) . . ?
 C001 C005 C004 119.4(5) . . ?
 C002 C005 C004 116.9(4) . . ?
 C003 C006 H006 119.8 . . ?
 C007 C006 C003 120.3(7) . . ?
 C007 C006 H006 119.8 . . ?
 C004 C007 H007 119.0 . . ?
 C006 C007 C004 122.1(3) . . ?
 C006 C007 H007 119.0 . . ?

loop_
  _geom_torsion_atom_site_label_1
  _geom_torsion_atom_site_label_2
  _geom_torsion_atom_site_label_3
  _geom_torsion_atom_site_label_4
  _geom_torsion
  _geom_torsion_site_symmetry_1
  _geom_torsion_site_symmetry_2
  _geom_torsion_site_symmetry_3
  _geom_torsion_site_symmetry_4
  _geom_torsion_publ_flag
 C001 C004 C005 C001 -0.1(4) 3_666 . . . ?
 C001 C004 C005 C002 179.0(3) 3_666 . . . ?
 C001 C004 C007 C006 -180.0(4) 3_666 . . . ?
 C002 C003 C006 C007 -0.3(5) . . . . ?
 C003 C002 C005 C001 -179.3(2) . . . . ?
 C003 C002 C005 C004 1.6(4) . . . . ?
 C003 C006 C007 C004 0.4(6) . . . . ?
 C004 C001 C005 C002 -179.0(3) 3_666 . . . ?
 C004 C001 C005 C004 0.1(4) 3_666 . . . ?
 C005 C002 C003 C006 -0.8(4) . . . . ?
 C005 C004 C007 C006 0.5(4) . . . . ?
 C007 C004 C005 C001 179.4(2) . . . . ?
 C007 C004 C005 C002 -1.5(3) . . . . ?

_shelx_res_file
;
TITL Anthracene_00.0GPa_IAM_a.res in P2(1)/c
    Anthracene_00.0GPa_IAM.res
    created by SHELXL-2017/1 at 17:55:49 on 25-Aug-2025
REM Old TITL Anthracene_00.0GPa_IAM_a.res in P2(1)/c
REM SHELXT solution in P2(1)/c
REM R1 0.119, Rweak 0.386, Alpha 0.027, Orientation as input
REM Formula found by SHELXT: C7
CELL 0.3738 9.4884 6.0253 8.5642 90 103.521 90
ZERR 2 0.0048 0.0003 0.0014 0 0.034 0
LATT 1
SYMM -X,0.5+Y,0.5-Z
SFAC C H
DISP C -0.0001 0.0005 5.0796
DISP H 0 0 0.5971
UNIT 28 20

L.S. 30 0 0
PLAN  5
SIZE 0.012 0.012 0.013
CONF
BOND $H
list 4
MORE -1
fmap 2 53
acta
OMIT -1 0 6
REM <olex2.extras>
REM <HklSrc "%.\\Anthracene_00.0GPa_IAM.hkl">
REM </olex2.extras>

WGHT    0.076900    0.021100
FVAR       1.67174
C001  1    0.454266    0.292541    0.540610    11.00000    0.09766    0.04245 =
         0.06078    0.00009    0.03614   -0.00443
AFIX  43
H001  2    0.423185    0.154183    0.567140    11.00000   -1.20000
AFIX   0
C002  1    0.221140    0.345911    0.338751    11.00000    0.09846    0.06342 =
         0.06912   -0.00663    0.03068   -0.01121
AFIX  43
H002  2    0.187210    0.209773    0.365776    11.00000   -1.20000
AFIX   0
C003  1    0.133756    0.469473    0.221520    11.00000    0.09636    0.08680 =
         0.07341   -0.00751    0.02316   -0.00554
AFIX  43
H003  2    0.042751    0.417223    0.169124    11.00000   -1.20000
AFIX   0
C004  1    0.410367    0.632574    0.379568    11.00000    0.10980    0.04595 =
         0.05776   -0.00172    0.04194   -0.00063
C005  1    0.363070    0.416847    0.422133    11.00000    0.06122    0.04820 =
         0.05110   -0.00742    0.01845   -0.00798
C006  1    0.183927    0.680617    0.180173    11.00000    0.10013    0.08237 =
         0.06622    0.00528    0.02236    0.00726
AFIX  43
H006  2    0.125345    0.765908    0.100120    11.00000   -1.20000
AFIX   0
C007  1    0.316381    0.756872    0.257104    11.00000    0.10840    0.06189 =
         0.06167    0.00726    0.03433    0.00327
AFIX  43
H007  2    0.346682    0.894848    0.228845    11.00000   -1.20000
AFIX   0
HKLF 4


REM  Anthracene_00.0GPa_IAM_a.res in P2(1)/c
REM R1 =  0.0403 for     354 Fo > 4sig(Fo)  and  0.0594 for all     514 data
REM     64 parameters refined using      0 restraints

END

WGHT      0.0751      0.0218

REM Highest difference peak  0.064,  deepest hole -0.076,  1-sigma level  0.020
Q1    1   0.4697  0.7639  0.1350  11.00000  0.05    0.06
Q2    1   0.1261  0.8085 -0.0654  11.00000  0.05    0.06
Q3    1   0.3924  0.3340  0.3036  11.00000  0.05    0.05
Q4    1   0.3176  0.7251  0.1011  11.00000  0.05    0.05
Q5    1   0.0000  0.5000  0.0000  10.50000  0.05    0.05
;
_shelx_res_checksum                63265
_shelx_hkl_file
;
   0   0   5   -0.11    0.51
   0   1  -1 1757.93   25.48
   0  -1   2  251.42    3.74
   0  -1   6    4.16    0.71
   0   1   6    5.17    0.59
   0  -1   7    6.03    0.81
   0  -2   0 1868.95   27.06
   0   2   0 1868.63   27.07
   0  -2   1   82.71    1.28
   0   2  -1   83.52    1.29
   0  -2   2    1.51    0.30
   0   2  -2    1.54    0.33
   0  -2   7    0.31    0.88
   0  -3   0   -0.08    0.22
   0   3   0   -0.02    0.23
   0  -3   1  465.12    6.82
   0   3  -1  465.53    6.83
   0   3  -2   15.63    0.56
   0  -3   2   16.00    0.49
   0  -3   3   14.57    0.56
   0  -3   4  194.15    3.05
   0  -3   5    2.64    0.76
   0  -3   6   61.37    1.46
   0  -3   7    3.88    0.99
   0  -4   0   26.69    0.56
   0   4   0   25.17    0.56
   0  -4   1  184.57    2.77
   0   4  -1  183.14    2.81
   0   4   1  184.87    2.72
   0  -4   3   63.29    1.15
   0  -4   4  380.28    5.71
   0  -4   5   75.14    1.53
   0  -4   6   18.75    1.05
   0   4   7    3.23    0.63
   0  -4   7    4.89    1.12
   0  -4   8    0.99    1.16
   0  -5   0    0.33    0.51
   0  -5   1    7.07    0.53
   0  -5   3   76.25    1.36
   0  -5   4   61.31    1.22
   0  -5   5    3.67    0.75
   0   5   5    2.65    0.37
   0  -5   7    6.99    1.18
   0   5   7    6.97    0.62
   0   5   8    5.85    0.72
   0  -5   8    6.26    1.32
   0  -6   1    4.10    0.62
   0  -6   2    3.88    0.64
   0  -6   3    2.07    0.59
   0  -6   4    8.56    0.66
   0  -6   5    5.66    0.75
   0   6   7   23.39    0.65
   0  -6   8    0.40    1.25
   0  -7   2    0.72    0.75
   0  -7   3   29.92    0.94
   0  -7   4    5.91    0.73
   0  -7   5   -0.75    0.73
   0  -7   6    2.79    0.84
   0  -8   3   -0.50    0.86
   0  -8   4    0.33    0.82
  -1   0  11    0.20    0.98
  -1   0   9    0.16    0.84
  -1   0   8    3.84    0.80
  -1   0   7   -0.34    0.65
  -1   0   6  939.54   13.76
  -1   0   4   90.91    1.46
   1   0  -3    0.15    0.26
  -1   0   3   -0.06    0.21
  -1   0   2 6584.87   95.29
  -1  -1  11    1.53    1.04
  -1   1  11    1.59    0.95
  -1  -1  10    4.66    0.99
  -1   1  10    4.79    0.90
  -1  -1   9    0.28    0.93
  -1   1   9    0.04    0.80
  -1  -1   8    0.60    0.85
  -1   1   8   -0.35    0.69
  -1  -1   7   27.11    0.93
  -1  -1   6   67.51    1.32
  -1   1   6   68.73    1.23
  -1  -1   5   24.88    0.72
   1   1  -4   56.44    1.10
  -1   1   4   58.70    0.98
  -1   1   3   26.66    0.49
  -1  -1   3   27.02    0.55
   1   1  -3   28.96    0.59
   1  -1  -3   29.08    0.54
  -1  -1   2 5282.80   76.48
   1   1  -2 5284.57   76.49
  -1   1   2 5283.15   76.46
   1  -1  -2 5284.26   76.46
   1   1  -1 9999.00  144.67
  -1  -2  10   -1.97    1.04
  -1   2  10    0.15    0.81
  -1   2   9    1.50    0.76
  -1  -2   9    0.95    0.96
  -1   2   8    0.09    0.64
  -1  -2   7   12.87    0.91
  -1   2   7   12.59    0.63
  -1   2   6    8.57    0.51
  -1  -2   6    8.21    0.69
   1   2  -5    3.97    0.71
  -1  -2   5    2.62    0.56
   1   2  -4   33.47    0.85
   1   2  -3   48.98    0.95
  -1   2   3   50.98    0.81
  -1  -2   2   48.90    0.81
   1   2  -2   46.86    0.83
  -1  -2   1  894.43   13.01
   1   2  -1  894.78   13.00
  -1  -3  11    0.81    1.11
  -1   3  10    0.21    0.82
  -1  -3  10   -0.61    1.11
  -1   3   9    1.51    0.73
  -1  -3   9    1.20    1.10
  -1   3   8    0.19    0.61
  -1   3   7   43.56    0.94
  -1  -3   7   48.93    1.27
  -1  -3   6  334.68    5.11
  -1   3   6  335.35    4.97
  -1   3   5  315.35    4.65
   1   3  -5  314.68    4.84
  -1  -3   5  314.72    4.77
  -1  -3   4    0.92    0.51
  -1   3   4    0.96    0.24
  -1  -3   3   65.19    1.13
   1   3  -3   65.60    1.19
   1   3  -2  508.50    7.48
  -1  -3   2  509.38    7.48
  -1  -3   1  898.93   13.10
   1   3  -1  899.42   13.08
   1   3   0  741.25   10.79
   1  -3   0  741.72   10.79
   1  -3   1    1.72    0.40
  -1   4  10    3.38    0.80
  -1  -4  10    0.86    1.19
  -1  -4   9    0.82    1.12
  -1   4   9    1.06    0.68
  -1  -4   8    1.98    1.01
  -1  -4   7    9.90    0.92
  -1  -4   6   11.51    0.83
  -1   4   6   10.84    0.44
  -1   4   5  220.54    3.27
   1   4  -5  225.19    3.55
  -1  -4   5  224.20    3.45
  -1  -4   4   59.38    1.16
   1   4  -4   63.47    1.29
  -1  -4   3   13.59    0.56
   1   4  -2  150.06    2.36
   1   4  -1    2.38    0.41
  -1  -4   1    3.00    0.51
   1   4   0   39.97    0.73
   1  -4   0   41.69    0.72
   1   4   1    3.76    0.31
   1  -4   1    4.20    0.42
   1  -4   2  143.12    2.27
   1  -4   3  477.40    7.14
  -1  -5   9    2.34    1.32
  -1   5   9    3.59    0.67
  -1   5   8    0.31    0.57
  -1  -5   8    1.22    1.14
  -1  -5   7    2.96    0.92
  -1   5   7    3.46    0.43
  -1   5   6    2.66    0.35
  -1  -5   6    3.11    0.77
  -1  -5   5    3.17    0.67
   1   5  -4    6.97    0.86
  -1  -5   4    7.79    0.65
   1   5  -2    6.94    0.67
  -1  -5   1    4.05    0.72
   1  -5  -1    4.29    0.38
   1   5  -1    3.01    0.52
   1   5   0    0.52    0.41
   1  -5   0   -0.01    0.38
   1   5   1    1.76    0.34
   1  -5   1    1.88    0.44
   1  -5   4   21.31    0.96
   1  -5   5   83.09    1.81
   1  -5   6   10.29    1.31
  -1  -6   8    4.95    1.05
  -1   6   8    6.45    0.56
  -1   6   7   10.60    0.45
  -1  -6   5   16.24    0.81
  -1  -6   4   10.91    0.77
  -1  -6   3   -0.27    0.72
   1   6  -3    1.04    0.84
  -1  -6   2   -0.03    0.77
   1   6  -1    1.28    0.64
   1  -6   0   22.74    0.66
   1  -6   1   15.89    0.61
   1  -6   2    6.56    0.60
   1   6   2    4.50    0.35
   1  -6   3   -0.09    0.59
   1   6   3   -0.26    0.27
   1  -6   4    1.79    0.79
   1  -6   5   31.24    1.17
   1  -6   6   10.59    1.28
  -1  -7   7    3.55    0.93
  -1  -7   6   -0.24    0.80
  -1  -7   5    3.81    0.82
  -1  -7   4    4.89    0.84
  -1  -7   3   19.57    1.01
  -1  -7   2    5.96    0.98
   1   7   0    6.48    0.64
   1  -7   0    7.12    0.68
   1   7   1   23.60    0.68
   1   7   2    5.24    0.45
   1  -7   2    6.53    0.65
   1  -7   3    5.10    0.64
   1   7   3    3.42    0.34
   1  -7   4    0.06    0.80
   1  -7   5    0.78    0.87
   1  -7   6    2.62    1.09
  -1  -8   4    5.19    1.07
  -1  -8   3    1.68    1.20
   1  -8   1    6.74    0.91
  -2   0  12   11.38    1.12
  -2   0  11   -1.12    0.96
  -2   0   9    0.44    0.81
  -2   0   8  123.30    2.11
   2   0  -7   -0.34    0.91
  -2   0   7    0.42    0.61
  -2   0   6   29.74    0.74
   2   0  -6   32.03    0.93
   2   0  -5    0.37    0.54
  -2   0   5    0.12    0.36
   2   0  -4   85.36    1.38
  -2   0   4   84.94    1.36
   2   0  -3   -0.01    0.24
  -2   0   3    0.13    0.22
  -2  -1  12    0.69    1.06
  -2   1  12    0.93    0.97
  -2  -1  11    0.45    0.95
  -2   1  11    0.12    0.87
  -2  -1  10   -0.27    0.91
  -2   1  10    0.08    0.81
  -2  -1   9    0.81    0.85
  -2   1   9   -0.02    0.72
  -2  -1   8   19.02    0.89
  -2   1   8   18.90    0.77
  -2  -1   7   69.93    1.39
  -2  -1   6   69.42    1.23
  -2   1   6   62.52    1.16
  -2  -1   5    4.90    0.45
   2  -1  -5    1.98    0.51
  -2  -1   4   13.19    0.46
  -2   1   4   14.36    0.40
   2   1  -4   15.01    0.51
   2  -1  -4   13.62    0.46
   2  -1  -3 2369.80   34.36
   2   1  -3 2375.12   34.40
  -2   1   3 2371.03   34.38
  -2  -1   3 2369.81   34.40
   2   1  -2 7378.04  106.82
  -2  -1   2 7380.76  106.84
  -2   2  11    0.59    0.85
  -2  -2  11    0.29    1.17
  -2  -2  10    0.52    1.02
  -2   2  10    0.15    0.77
  -2  -2   9    0.97    0.92
  -2   2   9    1.74    0.70
  -2   2   8    0.71    0.61
  -2  -2   8    0.31    0.90
   2   2  -7   97.88    1.96
  -2  -2   7  101.27    1.83
  -2   2   6   43.46    0.83
   2   2  -6   44.02    1.15
  -2  -2   6   42.73    0.97
   2  -2  -5    2.80    0.49
   2   2  -5    2.96    0.62
  -2  -2   5    3.70    0.51
  -2   2   5    2.87    0.35
   2   2  -4   67.79    1.22
   2  -2  -4   67.02    1.11
   2   2  -3 1126.07   16.37
   2  -2  -3 1122.74   16.30
   2   2  -2  380.72    5.61
  -2  -2   2  379.44    5.63
  -2  -3  11    0.62    1.13
  -2  -3  10    1.16    1.08
  -2   3  10    0.55    0.70
  -2   3   9    1.94    0.62
  -2  -3   9    1.19    0.96
  -2   3   8   19.41    0.65
   2   3  -8   18.54    1.24
  -2   3   7  103.41    1.63
   2   3  -7  102.66    2.00
  -2  -3   6  170.33    2.73
   2   3  -6  174.91    2.84
  -2   3   6  170.51    2.60
   2   3  -5    0.53    0.68
  -2  -3   5    0.50    0.56
  -2   3   5    0.54    0.35
  -2   3   4    2.14    0.39
  -2  -3   4    1.98    0.53
   2  -3  -4    1.65    0.32
   2   3  -4    1.51    0.60
  -2  -3   3   34.56    0.77
   2   3  -3   36.12    0.78
   2   3  -2   30.13    0.66
  -2  -3   2   30.05    0.73
   2   3  -1  131.31    2.03
  -2   4  10    0.06    0.67
  -2  -4  10   -1.04    1.13
  -2  -4   9    8.88    1.03
  -2   4   9    7.90    0.62
  -2  -4   8   21.45    1.04
  -2  -4   7   24.40    0.97
   2   4  -7   25.00    1.22
  -2  -4   6  110.41    1.94
   2   4  -6  109.11    2.07
  -2   4   6  112.72    1.75
  -2  -4   5   13.82    0.72
  -2   4   5   14.98    0.51
   2   4  -5   13.77    0.89
  -2  -4   4   97.42    1.71
   2   4  -4  103.42    1.76
  -2  -4   3  189.75    2.94
  -2  -4   2    5.80    0.66
   2   4  -1   22.94    0.60
   2   4   0    0.24    0.40
  -2  -5   9    0.29    1.02
  -2   5   9    0.75    0.66
  -2  -5   8   -0.10    0.93
  -2   5   7    6.39    0.54
  -2  -5   7    5.72    0.87
   2   5  -7    6.58    1.22
  -2  -5   6    5.69    0.77
  -2  -5   5    0.43    0.73
   2   5  -5    0.03    0.90
   2   5  -4   18.77    0.86
  -2  -5   4   15.76    0.80
  -2  -5   3   15.88    0.82
   2   5  -3   14.98    0.78
   2   5  -2    4.04    0.59
   2  -5  -1   12.80    0.39
   2   5  -1   12.82    0.56
   2   5   0    2.65    0.42
   2  -5   0    2.45    0.45
  -2   6   8    3.79    0.59
  -2  -6   8    5.06    1.00
  -2  -6   7    1.57    0.91
   2   6  -6   19.38    1.26
  -2  -6   5   14.81    0.92
   2   6  -4    1.05    0.91
  -2  -6   4    1.39    0.86
   2   6  -3   -0.76    0.80
  -2  -6   3   -0.25    0.94
   2   6  -2    3.19    0.72
   2  -6  -1   20.19    0.54
   2  -6   0    0.20    0.44
   2   6   0    0.18    0.48
   2   6   1   42.31    0.83
   2  -6   1   45.16    0.91
   2  -6   2    4.88    0.69
   2   6   2    2.02    0.36
   2  -6   3    5.53    0.95
  -2  -7   7   -1.05    0.88
  -2  -7   6    1.17    0.91
  -2  -7   5    6.22    0.93
   2   7  -5    5.53    1.14
   2   7  -4    0.24    0.96
  -2  -7   4    0.35    1.06
   2   7  -3    1.13    0.92
  -2  -7   3    1.19    1.25
   2   7  -2    0.13    0.81
   2  -7  -1    2.19    0.49
   2   7   0    1.90    0.64
   2  -7   0    2.06    0.57
   2   7   1    6.43    0.58
   2  -7   2    2.99    0.63
   2   7   2    3.28    0.42
   2   7   3    0.23    0.32
   2  -7   3   -0.35    0.77
   2  -7   4    1.65    1.02
   2   8  -4    2.50    1.17
   2   8  -3    1.20    1.04
   2   8  -2   -0.09    0.94
   2   8  -1    7.16    0.89
   2   8   0   -0.36    0.78
   2  -8   1   10.67    0.75
   2   8   1    9.58    0.72
   2   8   2    0.06    0.60
   2  -8   2   -0.02    0.64
   2   8   3   -0.13    0.48
  -3   0  12    1.39    0.94
  -3   0  11   -0.40    0.91
  -3   0   9   -0.23    0.75
   3   0  -9   -0.83    1.10
  -3   0   8  174.18    2.80
  -3   0   7   -0.07    0.60
   3   0  -7    0.27    0.81
  -3   0   6   35.29    0.84
   3   0  -6   36.89    0.94
   3   0  -5    0.04    0.54
   3   0  -4   32.23    0.71
   3   0  -3    0.24    0.39
  -3   1  12    0.63    0.89
  -3   1  11    0.06    0.83
  -3  -1  11   -0.06    0.92
  -3   1  10    0.62    0.75
  -3  -1  10    0.57    0.90
  -3   1   9    6.36    0.70
   3   1  -9    6.12    1.19
  -3  -1   9    5.50    0.84
  -3  -1   8   38.28    1.02
  -3   1   8   37.04    0.93
   3   1  -8   35.63    1.21
   3  -1  -7    1.28    0.84
  -3  -1   7    0.28    0.65
   3   1  -7    0.45    0.81
   3   1  -6    4.88    0.74
   3  -1  -6    5.61    0.66
  -3   1   5   23.39    0.63
   3  -1  -5   22.83    0.64
  -3  -1   5   24.79    0.67
  -3  -1   4 3024.25   43.87
   3  -1  -4 3022.40   43.83
   3   1  -4 3024.96   43.86
  -3   1   4 3021.35   43.88
   3  -1  -3  299.40    4.46
   3   1  -3  299.34    4.48
  -3  -1   3  300.32    4.53
  -3   2  11   -0.18    0.76
  -3  -2  11    0.10    0.97
  -3   2  10    0.83    0.70
   3   2 -10    0.59    1.29
  -3  -2  10    0.31    0.95
  -3   2   9   33.63    0.92
  -3  -2   9   36.42    1.14
   3   2  -9   34.99    1.42
  -3   2   8  133.98    2.18
  -3   2   7   21.48    0.67
   3   2  -7   21.96    1.01
  -3  -2   7   21.77    0.87
  -3   2   6   38.44    0.84
   3   2  -6   40.14    1.07
   3  -2  -6   40.04    0.97
  -3   2   5   65.95    1.17
   3  -2  -5   64.29    1.13
  -3  -2   5   66.54    1.23
   3  -2  -4  937.67   13.65
   3   2  -4  937.14   13.72
  -3  -2   3 1486.54   21.71
   3  -2  -3 1487.64   21.61
   3   2  -3 1486.10   21.65
  -3  -3  11    0.14    1.09
  -3   3  10    0.67    0.73
  -3  -3  10   -0.03    0.99
   3   3 -10    1.15    1.32
  -3   3   9    0.16    0.64
   3   3  -9    0.24    1.17
  -3  -3   9    0.78    0.92
  -3   3   8   88.83    1.52
   3   3  -8   84.75    1.91
  -3   3   7  101.73    1.71
   3   3  -7  105.56    1.96
   3   3  -6    0.94    0.83
  -3  -3   6    1.18    0.70
   3  -3  -6    0.92    0.60
  -3   3   6    1.04    0.59
  -3  -3   5    1.28    0.60
   3   3  -5    1.95    0.66
  -3  -3   4    0.22    0.59
   3   3  -4    0.14    0.54
  -3  -3   3  116.20    1.99
   3   3  -3  114.44    1.89
   3   3  -2   70.89    1.25
  -3   4  10    1.40    0.71
  -3  -4  10    2.18    1.07
  -3   4   9    5.45    0.70
   3   4  -9    4.43    1.33
  -3  -4   9    4.81    1.01
  -3  -4   8    0.22    0.95
   3   4  -7    5.97    1.11
  -3  -4   7    6.93    0.95
  -3  -4   6    0.58    0.77
   3   4  -6    0.11    0.89
   3   4  -5   24.32    0.97
  -3  -4   5   24.83    0.89
   3   4  -4   63.17    1.24
  -3  -4   4   64.60    1.29
   3   4  -3    2.98    0.58
  -3  -4   3    2.67    0.86
  -3  -5   9    1.58    1.05
   3   5  -9    1.71    1.40
   3   5  -8    3.51    1.22
  -3  -5   8    5.48    0.99
  -3  -5   7    9.88    0.90
   3   5  -7    9.56    1.22
  -3  -5   6    0.97    0.87
  -3  -5   5   24.47    1.03
   3   5  -5   24.67    1.06
  -3  -5   4   17.33    1.03
   3   5  -4   18.17    0.90
  -3  -5   3    8.76    1.01
   3   5  -3    8.11    0.69
   3   5  -1    2.57    0.51
   3   6  -8    1.14    1.38
  -3  -6   8    0.71    0.95
  -3  -6   7   10.55    1.00
   3   6  -7    9.62    1.32
   3   6  -6   10.62    1.20
  -3  -6   5    3.28    1.06
   3   6  -5    0.97    1.04
   3   6  -4    0.72    0.87
  -3  -6   4   -0.52    1.14
   3   6  -3    3.71    0.78
   3  -6  -2   21.99    0.47
   3  -6  -1   45.40    0.84
   3   6   0   71.49    1.21
   3  -6   0   69.45    1.33
   3   6   1    5.28    0.43
  -3  -7   6    0.82    1.14
   3   7  -6    1.61    1.25
   3   7  -5    1.48    1.11
  -3  -7   5    1.05    1.22
   3   7  -4   -0.10    0.99
  -3  -7   4    1.81    1.42
   3   7  -3    1.11    0.87
   3   7  -2    0.16    0.79
   3  -7  -1    1.62    0.48
   3   7   0    0.40    0.55
   3  -7   1    0.93    0.64
   3   7   1    0.48    0.43
   3   7   2    0.00    0.36
   3   8  -3    1.82    1.00
   3   8  -2    5.32    0.95
   3   8  -1   23.10    0.98
   3  -8  -1   25.35    0.72
   3   8   0    0.85    0.68
   3  -8   0    0.31    0.63
   3   8   1    0.64    0.56
   3  -8   2    0.22    0.73
   3   8   2    0.13    0.45
  -4   0  12   -1.26    1.00
  -4   0  11   -0.48    0.94
   4   0 -11    1.17    1.38
   4   0 -10    2.02    1.19
  -4   0  10    1.80    0.86
   4   0  -9    0.26    1.07
  -4   0   8    4.81    0.75
   4   0  -8    5.02    0.93
   4   0  -7    0.32    0.76
  -4   0   7   -0.16    0.64
   4   0  -6   16.32    0.73
   4   0  -5    0.12    0.57
  -4   0   5   -0.16    0.69
   4   0  -4   32.37    0.78
  -4   1  12    0.34    0.92
  -4   1  11    0.60    0.87
  -4  -1  11   -1.25    0.99
   4   1 -11   -0.74    1.31
  -4   1  10   56.92    1.29
  -4  -1  10   59.33    1.40
   4   1  -9    1.36    1.08
  -4   1   9    1.20    0.72
  -4  -1   9    0.43    0.88
   4  -1  -9    1.20    1.04
  -4   1   8    1.29    0.66
  -4  -1   8    1.85    0.78
   4   1  -8    1.73    0.95
   4  -1  -8    1.05    0.93
  -4   1   7    0.47    0.67
  -4  -1   7    0.53    0.68
   4   1  -7    0.19    0.79
   4  -1  -7   -0.35    0.76
  -4  -1   6    1.38    0.65
   4   1  -6    0.24    0.67
  -4  -1   5   65.64    1.25
   4  -1  -5   61.78    1.17
   4  -1  -4 1257.43   18.36
   4   1  -4 1259.43   18.36
  -4   2  11   -0.37    0.78
   4   2 -11   -0.36    1.40
  -4  -2  11    0.39    1.13
  -4   2  10    2.26    0.77
  -4  -2  10    3.28    1.02
  -4   2   9   90.13    1.61
  -4  -2   9   91.46    1.79
  -4  -2   8   23.93    0.99
   4  -2  -8   27.05    1.03
  -4   2   8   25.17    0.87
  -4   2   7    0.15    0.70
  -4  -2   7    0.27    0.73
   4   2  -7    0.12    0.85
  -4  -2   6  150.15    2.52
   4   2  -6  143.78    2.54
   4  -2  -5  978.80   14.27
   4   2  -5  978.33   14.34
  -4  -2   5  976.33   14.37
   4  -2  -4    7.15    0.56
   4   2  -4    8.03    0.60
  -4  -3  11    0.21    1.15
  -4   3  10    1.94    0.79
  -4  -3  10    0.93    1.02
   4   3 -10    0.30    1.34
  -4  -3   9   22.31    1.06
   4   3  -9   23.74    1.36
  -4   3   8   37.44    1.08
   4   3  -8   33.60    1.31
   4  -3  -7    0.79    0.76
   4   3  -7    0.39    0.97
  -4   3   7    0.20    0.85
  -4  -3   6   63.43    1.41
   4   3  -6   63.97    1.40
   4  -3  -6   65.78    1.19
  -4  -3   5  112.36    1.96
   4  -3  -5  106.91    1.71
   4   3  -5  107.49    1.86
   4   3  -4    3.47    0.66
  -4  -3   4    3.59    0.85
  -4   4  10    5.76    0.98
   4   4 -10    3.72    1.41
  -4  -4  10    5.20    1.07
  -4  -4   9    0.96    1.02
   4   4  -9    2.84    1.29
  -4   4   9    1.82    0.93
  -4  -4   8    0.28    0.97
   4   4  -8    0.68    1.12
   4   4  -7    1.32    1.06
  -4  -4   7    0.87    0.92
   4  -4  -7    1.04    0.70
  -4  -4   6    3.65    0.95
   4   4  -6    3.31    0.94
   4  -4  -6    3.98    0.59
   4  -4  -5   15.37    0.51
   4   4  -5   14.88    0.88
   4  -4  -4    9.78    0.48
   4   4  -4    9.80    0.71
  -4  -4   4    9.92    1.02
   4   4  -3    9.33    0.63
  -4  -5   9    5.19    1.05
   4   5  -9    4.33    1.40
  -4  -5   8   12.52    1.07
   4   5  -8   14.98    1.34
  -4  -5   7   11.87    1.13
   4   5  -7   10.65    1.19
  -4  -5   6   31.33    1.30
   4   5  -5   15.79    0.92
   4  -5  -5   12.85    0.47
   4  -5  -4   17.09    0.41
   4   5  -4   17.23    0.84
   4   5  -3   28.61    0.84
   4   5  -2    8.61    0.59
  -4  -6   8    0.94    1.16
   4   6  -8    2.96    1.35
  -4  -6   7    1.64    1.15
   4   6  -7   -0.84    1.14
   4   6  -6    3.13    1.07
   4   6  -5    0.34    0.96
  -4  -6   5    1.39    1.39
   4   6  -4    0.26    0.79
   4   6  -3    4.96    0.68
   4   6  -2   10.79    0.66
   4   6  -1   54.78    1.01
   4   7  -6   -0.99    1.15
  -4  -7   6    0.59    1.56
   4   7  -5    0.82    1.04
   4   7  -4    3.20    0.92
   4   7  -3   10.54    0.83
   4  -7  -2    0.95    0.43
   4   7  -2    2.18    0.66
   4   7   0   -0.09    0.45
   4   8  -3   10.73    0.99
   4  -8  -2    5.47    0.47
   4   8  -2    5.79    0.77
   4   8  -1    3.59    0.64
   4  -8  -1    4.20    0.57
   4   8   0    0.47    0.50
   4  -8   0    0.41    0.64
   4   8   1   -0.39    0.44
  -5   0  12    1.78    1.02
  -5   0  11    0.15    0.93
   5   0 -11    0.15    1.27
   5   0 -10    1.18    1.09
  -5   0  10    0.30    0.91
   5   0  -9   -0.37    1.03
  -5   0   8    2.93    0.87
   5   0  -8    5.51    0.87
   5   0  -7    0.65    0.74
  -5   0   7    0.95    0.93
   5   0  -6  373.62    5.64
   5   0  -5    0.24    0.61
  -5   1  12    1.51    0.97
   5  -1 -12    1.58    1.48
   5   1 -12    0.34    1.49
   5  -1 -11    1.58    1.31
  -5   1  11    2.88    0.91
  -5  -1  11    3.11    1.03
   5   1 -11    2.96    1.38
  -5   1  10   48.40    1.30
  -5  -1  10   48.68    1.33
  -5  -1   9   -0.69    0.96
   5   1  -9    0.52    1.01
   5  -1  -9    0.15    0.95
  -5   1   9   -0.16    0.89
  -5  -1   8    0.37    0.90
   5   1  -8    1.90    0.88
   5  -1  -8    0.20    0.83
  -5   1   8   -0.60    0.89
   5  -1  -7    0.31    0.69
  -5   1   7   -0.22    0.97
   5   1  -7   -0.97    0.80
  -5  -1   7   -1.60    0.91
  -5  -1   6  217.54    3.60
   5  -1  -6  220.51    3.43
   5   1  -6  225.13    3.47
   5  -1  -5   51.89    1.11
   5   1  -4    4.30    0.58
  -5   2  11   21.20    1.06
  -5  -2  11   20.45    1.20
   5  -2 -11   21.13    1.45
  -5   2  10   31.93    1.17
  -5  -2  10   32.32    1.23
   5   2 -10   29.43    1.39
   5  -2 -10   33.33    1.35
  -5   2   9    8.63    0.95
  -5  -2   9    7.62    0.98
   5  -2  -9    8.81    1.06
  -5  -2   8    3.04    0.93
   5  -2  -8    4.18    0.84
  -5   2   8    3.63    1.05
  -5  -2   7   57.03    1.43
   5   2  -7   54.59    1.34
  -5  -2   6  291.12    4.61
   5  -2  -6  290.10    4.39
   5   2  -6  288.76    4.48
   5  -2  -5  143.17    2.33
   5   2  -5  145.04    2.37
   5   2  -4   22.98    0.76
  -5   3  11    0.11    1.08
  -5  -3  11    1.30    1.10
   5   3 -10    1.00    1.26
  -5  -3  10    0.91    1.06
   5  -3 -10    1.17    1.16
  -5   3  10    1.12    1.02
  -5  -3   9    3.12    1.09
   5  -3  -9    3.43    1.04
   5   3  -9    2.66    1.13
  -5   3   9    3.60    1.15
  -5  -3   8   -0.49    1.06
   5  -3  -8    1.39    0.85
   5   3  -8    0.19    1.07
   5   3  -7   86.36    1.80
   5  -3  -6  102.42    1.72
   5   3  -6  102.07    1.89
   5  -3  -5   -0.05    0.64
   5   3  -5    0.84    0.74
   5   3  -4    1.63    0.64
  -5  -4  10    5.34    1.20
   5   4 -10    6.33    1.45
  -5  -4   9    1.89    1.18
   5  -4  -9    1.77    1.01
   5   4  -9    0.51    1.28
  -5  -4   8    0.37    1.07
   5   4  -8   -0.31    1.15
   5   4  -7    0.56    0.98
   5  -4  -7    0.52    0.70
  -5  -4   7    0.97    1.07
   5  -4  -6    3.81    0.52
   5   4  -6    3.55    0.88
   5  -4  -5   10.93    0.57
   5   4  -5   11.17    0.84
   5   4  -4    1.01    0.65
  -5  -5   9    5.32    1.29
   5   5  -9    5.11    1.36
  -5  -5   8    0.50    1.25
   5   5  -8    0.12    1.19
   5   5  -7    8.36    1.14
   5  -5  -7    7.78    0.73
  -5  -5   7    8.97    1.26
   5  -5  -6    3.17    0.53
  -5  -5   6    5.35    1.39
   5  -5  -5    8.14    0.41
   5   5  -5   11.22    0.83
   5   5  -4   21.70    0.86
   5   5  -3    0.21    0.60
   5   6  -8    2.41    1.30
  -5  -6   8    3.92    1.35
  -5  -6   7    3.78    1.54
   5   6  -7    5.87    1.21
   5  -6  -6   -0.19    0.43
   5   6  -5    0.47    0.95
   5   6  -4    0.51    0.69
   5   6  -3   21.02    0.77
   5   6  -2   37.14    0.83
   5   7  -6    0.58    1.07
   5   7  -5    4.07    0.91
   5   7  -4    7.26    0.90
   5   7  -3   31.83    0.88
   5   7  -2    7.73    0.63
  -6   0  11    1.13    1.15
   6   0 -11   -2.30    1.27
  -6   0  10    0.63    1.15
   6   0  -9    0.00    0.97
  -6   0   8   23.93    1.32
   6   0  -8   23.67    0.99
   6   0  -7   -1.34    0.83
   6   0  -6  105.89    1.87
  -6   1  11    5.80    1.17
   6  -1 -11    5.17    1.21
  -6  -1  11    7.92    1.21
   6   1 -11    6.62    1.37
  -6  -1  10    0.03    1.15
  -6   1  10    0.29    1.20
   6   1 -10   -0.04    1.15
   6   1  -9    0.11    0.98
   6  -1  -9   -0.30    0.89
  -6   1   9   -0.05    1.25
  -6  -1   9   -0.44    1.08
   6  -1  -8    3.59    0.82
   6   1  -8    3.92    0.85
  -6  -1   8    4.79    1.24
   6  -1  -7   27.75    1.06
   6   1  -7   34.72    1.04
   6  -1  -6   34.76    0.99
   6   1  -6   31.98    0.99
  -6   2  11   14.87    1.29
  -6  -2  11   12.74    1.34
   6   2 -11   12.00    1.42
   6  -2 -11   14.80    1.34
  -6  -2  10    4.08    1.26
   6   2 -10    2.09    1.22
   6  -2 -10    3.85    1.06
  -6   2  10    3.74    1.30
   6  -2  -9    0.14    0.90
  -6  -2   9    0.23    1.11
  -6  -2   8   23.89    1.36
   6  -2  -8   22.12    0.89
   6   2  -7   91.08    1.74
   6  -2  -6    0.64    0.72
   6   2  -6   -0.40    0.76
  -6  -3  11   -2.54    1.30
  -6   3  11   -2.00    1.36
   6  -3 -11    0.38    1.30
  -6  -3  10    0.91    1.35
   6   3 -10    1.13    1.30
   6  -3 -10    0.09    1.05
   6   3  -9    2.58    1.15
   6  -3  -9    2.18    0.90
  -6  -3   9    3.61    1.21
  -6  -3   8   62.14    1.88
   6  -3  -8   66.90    1.34
   6   3  -8   63.68    1.62
   6  -3  -7   50.62    1.06
   6   3  -7   46.01    1.28
   6   3  -6    3.99    0.79
   6   3  -5    0.46    0.66
  -6  -4  10    2.78    1.43
   6   4 -10    2.80    1.31
   6  -4  -9    2.09    0.98
   6   4  -9    0.01    1.23
  -6  -4   9    1.59    1.29
  -6  -4   8   13.96    1.57
   6   4  -8   13.50    1.10
   6  -4  -8   13.24    0.82
   6  -4  -7   11.52    0.64
   6   4  -7    9.46    0.96
   6  -4  -6   23.17    0.74
   6   4  -6   21.98    0.98
   6   4  -4    3.01    0.67
   6   5  -9    0.67    1.32
   6  -5  -9    1.41    1.05
  -6  -5   9    0.89    1.45
   6  -5  -8    2.83    0.85
   6   5  -8    2.81    1.16
  -6  -5   8    3.10    1.57
   6  -5  -7    2.73    0.61
   6   5  -7    0.64    1.05
   6  -5  -6    3.04    0.50
   6   5  -5    5.25    0.77
   6   5  -4   -0.04    0.63
   6   6  -7    2.52    1.05
   6  -6  -7    2.08    0.72
   6  -6  -6    4.08    0.48
   6   6  -6    5.27    0.93
   6   6  -5    2.99    0.76
   6  -6  -5    2.23    0.46
   6   6  -4    7.53    0.70
   6  -7  -5   13.38    0.42
   6   7  -5   22.57    0.93
   6   7  -4    1.90    0.69
   6   7  -3    8.30    0.65
  -7   0  11    0.07    1.46
   7   0 -11   -0.93    1.22
   7   0 -10    0.40    1.07
  -7   0  10   -1.19    1.41
   7   0  -9    0.83    0.95
   7   0  -8  120.92    2.19
   7   0  -7   -0.15    0.81
   7  -1 -11    0.22    1.17
  -7   1  11    1.13    1.45
   7   1 -11   -0.61    1.28
  -7  -1  11   -0.27    1.43
   7   1 -10   -0.91    1.10
   7  -1 -10    0.09    1.00
   7   1  -9    2.64    1.01
   7  -1  -8    1.55    0.87
   7   1  -8    1.54    0.92
   7  -1  -7   10.47    0.86
   7   1  -7    8.32    0.80
   7   2 -11    2.10    1.34
  -7  -2  11    0.71    1.41
   7   2 -10   -0.63    1.12
   7  -2 -10    1.11    1.00
  -7  -2  10    0.64    1.58
  -7  -2   9    1.84    1.44
   7  -2  -9    1.67    0.85
   7   2  -9    1.89    1.06
   7  -2  -8    7.18    0.85
   7   2  -7    1.89    0.81
   7   2  -6    0.09    0.66
   7   3 -10    0.90    1.28
   7  -3 -10    0.38    0.97
  -7  -3  10    1.07    1.59
  -7  -3   9   23.53    1.61
   7  -3  -9   25.35    1.00
   7   3  -9   23.94    1.31
   7  -3  -8   49.33    1.13
   7   3  -8   51.27    1.34
   7  -3  -7    8.13    0.81
   7   3  -7    6.41    0.90
   7   3  -6    0.06    0.67
   7   4 -10   -2.41    1.61
  -7  -4   9   11.19    1.63
   7   4  -9   12.24    1.17
   7  -4  -9   11.13    0.81
   7  -4  -8   -0.76    0.64
   7   4  -8    0.04    0.95
   7  -4  -7    9.08    0.68
   7   4  -7    7.97    0.90
   7   4  -6    2.69    0.76
   7  -5  -8    0.80    0.69
   7   5  -8    1.28    1.13
   7   5  -7    1.28    0.88
   7   5  -5    2.62    0.70
   7  -6  -7    5.17    0.53
   7   6  -7    6.71    0.96
   7   6  -6    5.81    0.79
   7   6  -5   -0.85    0.74
   8   0 -11    1.22    1.16
   8   0 -10    3.51    1.06
   8   0  -8    8.68    0.88
   8   1 -11    1.94    1.24
   8  -1 -11   -0.09    1.06
   8  -1 -10    3.83    1.03
   8   1 -10    4.39    1.12
   8   1  -9   12.36    1.00
   8  -1  -8   -2.38    0.91
   8   1  -8    0.93    0.81
   8  -2 -10   -1.00    0.95
   8   2 -10    2.44    1.10
   8  -2  -9    2.80    0.89
   8   2  -9    2.80    0.98
   8  -2  -8    1.30    0.90
   8   3 -10    7.52    1.31
   8  -3 -10    8.87    0.93
   8  -3  -9   -0.65    0.81
   8   3  -9   -0.77    0.96
   8  -3  -8    5.42    0.87
   8   3  -8    4.44    0.87
   8   3  -7    0.01    0.72
   8  -4  -9    4.31    0.74
   8   4  -9    3.38    1.05
   8  -4  -8    4.10    0.75
   8   4  -8    3.18    0.89
   8   4  -7    1.40    0.82
   8  -5  -8    3.21    0.61
   8   5  -8    1.92    0.86
   8   5  -7   -0.40    0.79
   9   0 -10    5.36    1.08
   9   0  -9   -0.19    0.97
   9  -1 -10    0.86    1.05
   9   1 -10    1.80    1.05
   9   1  -9    1.16    0.90
   9  -2 -10    2.96    1.00
   9   2 -10    3.48    1.07
   9  -2  -9    0.78    1.03
   9   2  -9    0.55    0.95
   9  -3  -9    3.46    1.36
   9   3  -9    2.67    0.92
   0   0   0    0.00    0.00
;
_shelx_hkl_checksum                28688
_olex2_submission_special_instructions  'No special instructions were received'
_oxdiff_exptl_absorpt_empirical_details
;
Empirical correction (ABSPACK) includes:
- Absorption correction using spherical harmonics
- Frame scaling
;
# start Validation Reply Form
_vrf_PLAT029_Anthracene_00.0GPa_IAM
;
PROBLEM: _diffrn_measured_fraction_theta_full value Low .      0.367 Why?  
RESPONSE: This measurement was performed at high pressure which, due to the high pressure apparatus, limits the theta range. Indeed, the diamond anvil cell metallic body typically shadows more than 60% of the reflections.
;
_vrf_PLAT911_Anthracene_00.0GPa_IAM
;
PROBLEM: Missing FCF Refl Between Thmin & STh/L=    0.600        515 Report
RESPONSE: This measurement was performed at high pressure which, due to the high pressure apparatus, limits the theta range. Indeed, the diamond anvil cell metallic body typically shadows more than 60% of the reflections.
;
# end Validation Reply Form
