# Supplementary material for: Compressional Behavior of Naphthalene (C10H8) and Anthracene (C14H10) up to 50 GPa
Source: ACS Omega. 2025 Oct 19;10(42):50230–42. doi: 10.1021/acsomega.5c06935 (PMC12573047; doi:10.1021/acsomega.5c06935)
Supplement: Supplementary file 17 [file ao5c06935_si_017.cif]

data_Anthracene_01.5GPa_IAM
_audit_creation_date               2025-08-25
_audit_creation_method
;
Olex2 1.5
(compiled 2025.07.13 svn.rb7424aed for OlexSys, GUI svn.r7311)
;
_shelx_SHELXL_version_number       '2017/1'
_audit_contact_author_address      ?
_audit_contact_author_email        ?
_audit_contact_author_name         ''
_audit_contact_author_phone        ?
_publ_contact_author_id_orcid      ?
_publ_section_references
;
Dolomanov, O.V., Bourhis, L.J., Gildea, R.J, Howard, J.A.K. & Puschmann, H.
 (2009), J. Appl. Cryst. 42, 339-341.

Sheldrick, G.M. (2008). Acta Cryst. A64, 112-122.
;
_chemical_name_common              ?
_chemical_name_systematic          ?
_chemical_formula_moiety           'C14 H10'
_chemical_formula_sum              'C14 H10'
_chemical_formula_weight           178.22
_chemical_melting_point            ?
_chemical_oxdiff_formula           'C H '
loop_
  _atom_type_symbol
  _atom_type_description
  _atom_type_scat_dispersion_real
  _atom_type_scat_dispersion_imag
  _atom_type_scat_source
 'C' 'C' -0.0001 0.0005 'International Tables Vol C Tables 4.2.6.8 and 6.1.1.4'
 'H' 'H' 0.0000 0.0000 'International Tables Vol C Tables 4.2.6.8 and 6.1.1.4'

_shelx_space_group_comment
;
The symmetry employed for this shelxl refinement is uniquely defined
by the following loop, which should always be used as a source of
symmetry information in preference to the above space-group names.
They are only intended as comments.
;
_space_group_crystal_system        'monoclinic'
_space_group_IT_number             14
_space_group_name_H-M_alt          'P 1 21/c 1'
_space_group_name_Hall             '-P 2ybc'
loop_
  _space_group_symop_operation_xyz
 'x, y, z'
 '-x, y+1/2, -z+1/2'
 '-x, -y, -z'
 'x, -y-1/2, z-1/2'

_cell_length_a                     8.0741(10)
_cell_length_b                     5.8283(7)
_cell_length_c                     9.032(11)
_cell_angle_alpha                  90
_cell_angle_beta                   101.44(4)
_cell_angle_gamma                  90
_cell_volume                       416.6(5)
_cell_formula_units_Z              2
_cell_measurement_reflns_used      76
_cell_measurement_temperature      293(2)
_cell_measurement_theta_max        14.1010
_cell_measurement_theta_min        2.6940
_shelx_estimated_absorpt_T_max     1.000
_shelx_estimated_absorpt_T_min     1.000
_exptl_absorpt_coefficient_mu      0.037
_exptl_absorpt_correction_T_max    1.00000
_exptl_absorpt_correction_T_min    0.66066
_exptl_absorpt_correction_type     multi-scan
_exptl_absorpt_process_details
;
CrysAlisPro 1.171.42.49 (Rigaku Oxford Diffraction, 2022)
Empirical absorption correction using spherical harmonics,
implemented in SCALE3 ABSPACK scaling algorithm.
;
_exptl_absorpt_special_details     ?
_exptl_crystal_colour              'clear yellowish'
_exptl_crystal_colour_lustre       clear
_exptl_crystal_colour_modifier     yellowish
_exptl_crystal_density_diffrn      1.421
_exptl_crystal_density_meas        ?
_exptl_crystal_density_method      ?
_exptl_crystal_description         block
_exptl_crystal_F_000               188
_exptl_crystal_size_max            0.013
_exptl_crystal_size_mid            0.012
_exptl_crystal_size_min            0.012
_exptl_transmission_factor_max     ?
_exptl_transmission_factor_min     ?
_diffrn_reflns_av_R_equivalents    0.0733
_diffrn_reflns_av_unetI/netI       0.2755
_diffrn_reflns_Laue_measured_fraction_full  0.395
_diffrn_reflns_Laue_measured_fraction_max  0.336
_diffrn_reflns_limit_h_max         5
_diffrn_reflns_limit_h_min         -5
_diffrn_reflns_limit_k_max         7
_diffrn_reflns_limit_k_min         -7
_diffrn_reflns_limit_l_max         10
_diffrn_reflns_limit_l_min         -10
_diffrn_reflns_number              731
_diffrn_reflns_point_group_measured_fraction_full  0.395
_diffrn_reflns_point_group_measured_fraction_max  0.336
_diffrn_reflns_theta_full          14.241
_diffrn_reflns_theta_max           15.711
_diffrn_reflns_theta_min           2.414
_diffrn_ambient_temperature        293(2)
_diffrn_detector                   'Hybrid Pixel Array Detector'
_diffrn_detector_area_resol_mean   13.3333
_diffrn_measured_fraction_theta_full  0.395
_diffrn_measured_fraction_theta_max  0.336
_diffrn_measurement_details
;
List of Runs (angles in degrees, time in seconds):

  # Type    Start    End  Width  t~exp~   \w     \q     \k     \f   Frames
--------------------------------------------------------------------------
  1  \w    -32.00  33.00   0.50    1.00    --    0.00   0.00   0.00  130
;
_diffrn_measurement_device         'abstract diffractometer'
_diffrn_measurement_device_type   
 'esperanto-CrysAlisPro-abstract goniometer imported esperanto images'
_diffrn_measurement_method         '\w scans'
_diffrn_orient_matrix_axis[1]      matrixX
_diffrn_orient_matrix_axis[2]      matrixY
_diffrn_orient_matrix_axis[3]      matrixZ
_diffrn_orient_matrix_type        
 'CrysAlisPro convention (1999,Acta A55,543-557)'
_diffrn_orient_matrix_UB_11        0.0087733000
_diffrn_orient_matrix_UB_12        0.0007736000
_diffrn_orient_matrix_UB_13        0.0462496000
_diffrn_orient_matrix_UB_21        0.0469863000
_diffrn_orient_matrix_UB_22        0.0275841000
_diffrn_orient_matrix_UB_23        0.0011100000
_diffrn_orient_matrix_UB_31        -0.0201028000
_diffrn_orient_matrix_UB_32        0.0647245000
_diffrn_orient_matrix_UB_33        -0.0010284000
_diffrn_radiation_monochromator    synchrotron
_diffrn_radiation_probe            x-ray
_diffrn_radiation_type             synchrotron
_diffrn_radiation_wavelength       0.410
_diffrn_source                     synchrotron
_reflns_Friedel_coverage           0.000
_reflns_Friedel_fraction_full      .
_reflns_Friedel_fraction_max       .
_reflns_number_gt                  163
_reflns_number_total               336
_reflns_special_details
;
 Reflections were merged by SHELXL according to the crystal
 class for the calculation of statistics and refinement.
 
 _reflns_Friedel_fraction is defined as the number of unique
 Friedel pairs measured divided by the number that would be
 possible theoretically, ignoring centric projections and
 systematic absences.
;
_reflns_threshold_expression       'I > 2\s(I)'
_computing_cell_refinement         'CrysAlisPro 1.171.42.49 (Rigaku OD, 2022)'
_computing_data_collection         'CrysAlisPro 1.171.42.49 (Rigaku OD, 2022)'
_computing_data_reduction          'CrysAlisPro 1.171.42.49 (Rigaku OD, 2022)'
_computing_molecular_graphics      'Olex2 1.5 (Dolomanov et al., 2009)'
_computing_publication_material    'Olex2 1.5 (Dolomanov et al., 2009)'
_computing_structure_refinement    'XL  (Sheldrick, 2008)'
_computing_structure_solution      'SHELXT 2014/5 (Sheldrick, 2014)'
_refine_diff_density_max           0.098
_refine_diff_density_min           -0.099
_refine_diff_density_rms           0.032
_refine_ls_extinction_coef         .
_refine_ls_extinction_method       none
_refine_ls_goodness_of_fit_ref     0.704
_refine_ls_hydrogen_treatment      constr
_refine_ls_matrix_type             full
_refine_ls_number_parameters       64
_refine_ls_number_reflns           336
_refine_ls_number_restraints       81
_refine_ls_R_factor_all            0.1210
_refine_ls_R_factor_gt             0.0591
_refine_ls_restrained_S_all        0.631
_refine_ls_shift/su_max            0.000
_refine_ls_shift/su_mean           0.000
_refine_ls_structure_factor_coef   Fsqd
_refine_ls_weighting_details       'w=1/[\s^2^(Fo^2^)] where P=(Fo^2^+2Fc^2^)/3'
_refine_ls_weighting_scheme        calc
_refine_ls_wR_factor_gt            0.1560
_refine_ls_wR_factor_ref           0.2379
_refine_special_details            ?
_olex2_refinement_description
;
1. Fixed Uiso
 At 1.2 times of:
  All C(H) groups
2. Uiso/Uaniso restraints and constraints
Uanis(C001) \\sim Ueq, Uanis(C003) \\sim Ueq, Uanis(C004) \\sim Ueq,
Uanis(C005) \\sim Ueq, Uanis(C006) \\sim Ueq, Uanis(C007) \\sim Ueq: with sigma
of 0.015 and sigma for terminal atoms of 0.1
3. Rigid body (RIGU) restrains
 All non-hydrogen atoms
 with sigma for 1-2 distances of 0.004 and sigma for 1-3 distances of 0.004
4.a Aromatic/amide H refined with riding coordinates:
 C001(H001), C002(H002), C003(H003), C006(H006), C007(H007)
;
_atom_sites_solution_hydrogens     geom
_atom_sites_solution_primary       ?
_atom_sites_solution_secondary     ?
loop_
  _atom_site_label
  _atom_site_type_symbol
  _atom_site_fract_x
  _atom_site_fract_y
  _atom_site_fract_z
  _atom_site_U_iso_or_equiv
  _atom_site_adp_type
  _atom_site_occupancy
  _atom_site_site_symmetry_order
  _atom_site_calc_flag
  _atom_site_refinement_flags_posn
  _atom_site_refinement_flags_adp
  _atom_site_refinement_flags_occupancy
  _atom_site_disorder_assembly
  _atom_site_disorder_group
 C001 C 0.4525(19) 0.2845(9) 0.5377(7) 0.042(4) Uani 1 1 d . U . . .
 H001 H 0.414691 0.139175 0.557580 0.051 Uiso 1 1 calc R U . . .
 C002 C 0.209(2) 0.3453(10) 0.3300(8) 0.056(4) Uani 1 1 d . . . . .
 H002 H 0.162856 0.205871 0.351876 0.068 Uiso 1 1 calc R U . . .
 C003 C 0.1221(18) 0.4730(10) 0.2102(6) 0.056(4) Uani 1 1 d . U . . .
 H003 H 0.023758 0.413278 0.151703 0.067 Uiso 1 1 calc R U . . .
 C004 C 0.409(2) 0.6388(9) 0.3783(8) 0.042(4) Uani 1 1 d . U . . .
 C005 C 0.356(2) 0.4133(9) 0.4167(7) 0.050(4) Uani 1 1 d . U . . .
 C006 C 0.181(2) 0.6979(11) 0.1730(8) 0.054(4) Uani 1 1 d . U . . .
 H006 H 0.121933 0.783206 0.092348 0.065 Uiso 1 1 calc R U . . .
 C007 C 0.313(2) 0.7703(10) 0.2542(8) 0.051(4) Uani 1 1 d . U . . .
 H007 H 0.351345 0.915243 0.234592 0.061 Uiso 1 1 calc R U . . .

loop_
  _atom_site_aniso_label
  _atom_site_aniso_U_11
  _atom_site_aniso_U_22
  _atom_site_aniso_U_33
  _atom_site_aniso_U_23
  _atom_site_aniso_U_13
  _atom_site_aniso_U_12
 C001 0.042(13) 0.033(2) 0.055(3) -0.003(2) 0.018(5) -0.003(4)
 C002 0.068(13) 0.044(3) 0.056(4) -0.001(3) 0.010(5) 0.001(5)
 C003 0.055(13) 0.060(3) 0.049(3) -0.005(3) 0.001(5) -0.009(5)
 C004 0.041(12) 0.044(3) 0.042(3) -0.004(2) 0.012(4) -0.003(4)
 C005 0.064(11) 0.041(3) 0.046(3) -0.001(2) 0.016(4) 0.000(5)
 C006 0.051(11) 0.055(3) 0.053(4) 0.007(3) 0.005(5) 0.005(5)
 C007 0.062(11) 0.043(3) 0.048(3) 0.003(2) 0.010(4) -0.008(4)

_geom_special_details
;
 All esds (except the esd in the dihedral angle between two l.s. planes)
 are estimated using the full covariance matrix.  The cell esds are taken
 into account individually in the estimation of esds in distances, angles
 and torsion angles; correlations between esds in cell parameters are only
 used when they are defined by crystal symmetry.  An approximate (isotropic)
 treatment of cell esds is used for estimating esds involving l.s. planes.
;
loop_
  _geom_bond_atom_site_label_1
  _geom_bond_atom_site_label_2
  _geom_bond_distance
  _geom_bond_site_symmetry_2
  _geom_bond_publ_flag
 C001 H001 0.9300 . ?
 C001 C004 1.300(19) 3_666 ?
 C001 C005 1.423(13) . ?
 C002 H002 0.9300 . ?
 C002 C003 1.383(12) . ?
 C002 C005 1.35(2) . ?
 C003 H003 0.9300 . ?
 C003 C006 1.455(11) . ?
 C004 C005 1.445(10) . ?
 C004 C007 1.450(15) . ?
 C006 H006 0.9300 . ?
 C006 C007 1.24(2) . ?
 C007 H007 0.9300 . ?

loop_
  _geom_angle_atom_site_label_1
  _geom_angle_atom_site_label_2
  _geom_angle_atom_site_label_3
  _geom_angle
  _geom_angle_site_symmetry_1
  _geom_angle_site_symmetry_3
  _geom_angle_publ_flag
 C004 C001 H001 118.6 3_666 . ?
 C004 C001 C005 122.9(7) 3_666 . ?
 C005 C001 H001 118.6 . . ?
 C003 C002 H002 118.4 . . ?
 C005 C002 H002 118.4 . . ?
 C005 C002 C003 123.2(7) . . ?
 C002 C003 H003 119.0 . . ?
 C002 C003 C006 121.9(11) . . ?
 C006 C003 H003 119.0 . . ?
 C001 C004 C005 115.7(10) 3_666 . ?
 C001 C004 C007 122.5(7) 3_666 . ?
 C005 C004 C007 121.8(14) . . ?
 C001 C005 C004 121.4(13) . . ?
 C002 C005 C001 125.2(7) . . ?
 C002 C005 C004 113.4(11) . . ?
 C003 C006 H006 121.7 . . ?
 C007 C006 C003 116.7(10) . . ?
 C007 C006 H006 121.7 . . ?
 C004 C007 H007 118.6 . . ?
 C006 C007 C004 122.9(8) . . ?
 C006 C007 H007 118.6 . . ?

loop_
  _geom_torsion_atom_site_label_1
  _geom_torsion_atom_site_label_2
  _geom_torsion_atom_site_label_3
  _geom_torsion_atom_site_label_4
  _geom_torsion
  _geom_torsion_site_symmetry_1
  _geom_torsion_site_symmetry_2
  _geom_torsion_site_symmetry_3
  _geom_torsion_site_symmetry_4
  _geom_torsion_publ_flag
 C001 C004 C005 C001 -0.9(16) 3_666 . . . ?
 C001 C004 C005 C002 177.7(10) 3_666 . . . ?
 C001 C004 C007 C006 179.6(12) 3_666 . . . ?
 C002 C003 C006 C007 0.1(16) . . . . ?
 C003 C002 C005 C001 -177.7(7) . . . . ?
 C003 C002 C005 C004 3.8(16) . . . . ?
 C003 C006 C007 C004 1.6(19) . . . . ?
 C004 C001 C005 C002 -177.4(11) 3_666 . . . ?
 C004 C001 C005 C004 0.9(17) 3_666 . . . ?
 C005 C002 C003 C006 -3.1(15) . . . . ?
 C005 C004 C007 C006 -0.6(17) . . . . ?
 C007 C004 C005 C001 179.3(8) . . . . ?
 C007 C004 C005 C002 -2.2(15) . . . . ?

_shelx_res_file
;
TITL Anthracene_01.5GPa_IAM_a.res in P2(1)/c
    Anthracene_01.5GPa_IAM.res
    created by SHELXL-2017/1 at 17:52:03 on 25-Aug-2025
REM Old TITL Anthracene_01.5GPa_IAM in P2(1)/n
REM SHELXT solution in P2(1)/c
REM R1 0.191, Rweak 0.586, Alpha 0.073, Orientation a'=c, b'=-b, c'=a
REM Formula found by SHELXT: C7
CELL 0.41 8.074103 5.828293 9.032071 90 101.4376 90
ZERR 2 0.001039 0.000655 0.01092 0 0.0423 0
LATT 1
SYMM -X,0.5+Y,0.5-Z
SFAC C H
DISP C -0.0001 0.0005 5.0796
DISP H 0 0 0.5971
UNIT 28 20
ISOR 0.015 0.1 C001 C003 C004 C005 C006 C007
RIGU

L.S. 30 0 0
PLAN  5
SIZE 0.012 0.012 0.013
CONF
BOND $H
list 4
MORE -1
fmap 2 53
acta
OMIT -4 2 6
OMIT 0 4 4
OMIT 0 5 2
OMIT 0 6 1
OMIT 0 6 6
OMIT 1 4 3
OMIT 1 5 7
REM <olex2.extras>
REM <HklSrc "%.\\Anthracene_01.5GPa_IAM.hkl">
REM </olex2.extras>

WGHT    0.000000
FVAR       1.78213
C001  1    0.452506    0.284537    0.537716    11.00000    0.04201    0.03334 =
         0.05524   -0.00271    0.01824   -0.00311
AFIX  43
H001  2    0.414691    0.139175    0.557580    11.00000   -1.20000
AFIX   0
C002  1    0.208626    0.345315    0.330037    11.00000    0.06797    0.04388 =
         0.05650   -0.00082    0.01030    0.00124
AFIX  43
H002  2    0.162856    0.205871    0.351876    11.00000   -1.20000
AFIX   0
C003  1    0.122149    0.472972    0.210211    11.00000    0.05508    0.06038 =
         0.04946   -0.00486    0.00139   -0.00882
AFIX  43
H003  2    0.023758    0.413278    0.151703    11.00000   -1.20000
AFIX   0
C004  1    0.408913    0.638814    0.378319    11.00000    0.04127    0.04434 =
         0.04201   -0.00361    0.01161   -0.00295
C005  1    0.356112    0.413301    0.416727    11.00000    0.06380    0.04138 =
         0.04560   -0.00063    0.01567   -0.00012
C006  1    0.180551    0.697894    0.172978    11.00000    0.05139    0.05527 =
         0.05290    0.00694    0.00480    0.00452
AFIX  43
H006  2    0.121933    0.783206    0.092348    11.00000   -1.20000
AFIX   0
C007  1    0.312568    0.770316    0.254212    11.00000    0.06165    0.04302 =
         0.04761    0.00256    0.00986   -0.00803
AFIX  43
H007  2    0.351345    0.915243    0.234592    11.00000   -1.20000
AFIX   0
HKLF 4


REM  Anthracene_01.5GPa_IAM_a.res in P2(1)/c
REM R1 =  0.0591 for     163 Fo > 4sig(Fo)  and  0.1210 for all     336 data
REM     64 parameters refined using     81 restraints

END

WGHT      0.0000      0.0000

REM Highest difference peak  0.098,  deepest hole -0.099,  1-sigma level  0.032
Q1    1   0.0789  0.2985  0.2816  11.00000  0.05    0.10
Q2    1   0.2857  0.7016  0.3208  11.00000  0.05    0.10
Q3    1   0.0545  0.5110  0.2223  11.00000  0.05    0.09
Q4    1   0.2998  0.9429  0.1714  11.00000  0.05    0.08
Q5    1   0.1201  0.7744  0.1974  11.00000  0.05    0.08
;
_shelx_res_checksum                56283
_shelx_hkl_file
;
   0  -2   0 2629.03  897.58
   0   2   0 2634.57  897.58
   0  -3   0   -1.23    2.90
   0   3   0    0.65    4.57
   1  -3   0 1066.94  362.90
   1   3   0 1061.85  362.84
   0   4   0    1.08    8.41
   0  -4   0    1.86    3.85
   1  -4   0   59.14   17.76
   1   4   0   40.75   17.78
   2   4   0    7.25    4.46
   0  -5   0    1.82    5.10
   0   5   0   10.63   11.30
   1  -5   0    8.72    6.70
   1   5   0   10.84    6.53
   2   5   0   25.37    8.95
   2  -5   0   12.17    8.86
   1  -6   0   66.08   19.60
   1   6   0   29.31   20.71
   2  -6   0    7.54    7.43
   2   6   0    5.14    7.05
   3   6   0   85.22   30.01
   1   7   0   14.26   13.60
   1  -7   0   -1.68    5.71
   2   7   0  -10.35    8.52
   3  -7   0   -4.23    7.15
   3   7   0   -2.73    7.40
   1   1  -1 9999.00 3401.14
  -1  -1   1 9923.45 3401.19
   0   1  -1 1851.67  630.81
   0  -1   1 1847.56  630.81
   1   2  -1  880.17  303.30
  -1  -2   1  896.17  303.28
   0  -2   1  382.70  132.70
   0   2  -1  395.35  132.72
   1  -2   1   39.70   14.84
   2   3  -1  115.71   39.72
  -1  -3   1  690.27  221.61
   1   3  -1  600.93  221.62
   0   3  -1  524.66  179.06
   0  -3   1  524.09  178.98
   1  -3   1    6.02    5.47
  -1  -4   1    2.64    6.52
   1  -4  -1    3.68    3.57
   0  -4   1  192.76   66.15
   1  -4   1    5.25    7.25
   1   4   1   15.37    5.67
   2  -4   1  120.38   42.25
   2   5  -1   42.83   18.39
   2  -5  -1   52.78   17.64
   1  -5  -1    5.62    4.99
   1   5  -1    6.20    7.42
   0   5  -1   -6.17   13.72
   0  -5   1    8.28    6.21
   1  -5   1    9.89    7.95
   1   5   1    7.81    5.15
   2   5   1  372.03  137.77
   2  -5   1  507.94  138.04
   3   6  -1  113.17   39.45
   2  -6  -1   11.96    7.06
   1  -6  -1    1.09    5.56
   1   6  -1   -3.27   10.55
   0   6  -1   17.77   17.20
   0  -6   1   22.70    9.83
   1  -6   1   41.11   10.58
   1   6   1   -7.36   11.36
   2  -6   1   55.27   14.50
   2   6   1   25.97   13.30
   3   7  -1   -5.77    8.26
   3  -7  -1    3.37    6.37
   2   7  -1    2.90    8.38
   2  -7  -1    7.16    5.69
   1   7  -1   -5.36   15.09
   0  -7   1   18.98   11.16
   1  -7   1   52.21   19.47
   2   7   1   22.46   12.64
   2  -7   1   43.24   13.62
   3   7   1   10.41    6.67
   3  -7   1   -2.71    8.33
  -1   0   2 8457.81 2881.07
   1   0  -2 8433.91 2881.09
   0   0  -2 3536.75 1205.31
   0   0   2 3531.71 1205.30
  -1   1   2 6978.23 2383.38
  -1  -1   2 6778.46 2383.38
   1  -1  -2 7128.67 2383.35
   0   1   2  553.02  187.64
   0  -1  -2  540.90  187.71
   0  -1   2  551.60  187.69
   1  -1   2    8.40    6.43
   2   2  -2  670.02  228.64
   1   2  -2   32.36   13.07
  -1  -2   2   38.57   12.88
   0   2  -2    5.02    4.90
   0  -2   2    4.01    4.57
   1  -2   2   14.13    7.76
  -1   2  -2   11.14   10.03
  -2  -3   2    4.83    9.79
   2   3  -2   11.72    6.71
  -1  -3   2 1082.21  339.36
   1   3  -2  892.21  339.36
   0  -3   2    8.82    5.66
   0   3  -2   -8.90    7.38
   1  -3   2   14.39    8.06
  -1   3  -2   20.66   13.63
   2   4  -2    3.93    6.95
   1   4  -2  206.95   72.21
  -1  -4   2  212.77   72.10
   0  -4   2   85.28   27.21
   0   4  -2   56.99   28.57
   1  -4   2  516.71  176.53
   2  -4   2  174.58   60.62
   3   5  -2   15.31   13.40
   2  -5  -2   12.17    5.79
   2   5  -2   23.37    9.56
   1   5  -2    8.90    7.98
  -1  -5   2   -8.34    6.66
   0  -5   2   25.66   11.95
   0   5  -2   18.51   16.73
   1  -5   2  290.81   99.74
   3   6  -2   23.27   12.21
   2   6  -2   -0.56    8.65
   1   6  -2   15.76   12.66
  -1  -6   2    8.43   10.62
   0  -6   2   45.72   15.20
   0   6  -2    4.26   21.25
   1  -6   2    1.39    8.77
   2  -6   2   -1.00    8.80
   3  -7  -2   19.77    8.42
  -1  -7   2    6.05   14.65
   0  -7   2    4.67    7.65
   1  -7   2   29.42   14.09
   2  -7   2    8.35   10.03
   3   7   2   -1.33    4.93
  -2   0   3   -5.31    5.83
   2   0  -3   -0.84    3.24
  -1   0   3   -2.74    3.87
   1   0  -3    2.12    3.64
   0   0  -3    0.15    4.65
   0   0   3   -3.16    4.05
   1   0   3    1.54    7.55
   2  -1  -3 3172.16 1091.63
  -2  -1   3 3221.17 1091.71
   2   1  -3 3225.60 1091.67
   1  -1  -3   24.60   11.48
  -1  -1   3   29.93   11.91
  -1   1   3   37.08   11.37
   1   1  -3   32.75   11.80
   0  -1  -3   22.34   14.05
   0  -1   3   46.12   13.89
   0   1  -3   30.96   14.19
   0   1   3   44.63   13.70
   1  -1   3 1032.12  352.36
   2   2  -3  868.96  298.74
  -2  -2   3  880.04  298.71
   1   2  -3   70.01   23.95
   1  -2  -3   68.03   23.43
  -1   2   3   66.24   23.60
   0   2   3  120.81   39.31
   0   2  -3   92.71   39.82
   1  -2   3  310.67   77.72
  -1   2  -3   47.63   77.97
   3   3  -3  101.90   35.48
   2   3  -3   77.64   30.53
  -2  -3   3   93.93   30.41
   1  -3  -3  167.56   59.75
  -1  -3   3  227.78   60.39
   0  -3   3  106.12   26.76
   0   3   3   69.98   25.75
   1  -3   3   92.17   26.19
  -1   3  -3   10.51   28.64
   3   4  -3    3.35    8.79
   2   4  -3  198.67   62.00
   2  -4  -3  177.41   61.30
   1   4  -3   -2.61    8.19
   0   4  -3  166.76   58.57
  -1   4  -3   38.67  110.19
   1   4   3  364.92  109.11
   3   5  -3   21.86   12.05
  -2  -5   3   21.17   14.65
   2   5  -3   13.93   10.24
   1   5  -3    1.18   10.72
  -1  -5   3   17.27    8.86
   0  -5   3  175.87   48.63
   0   5  -3   49.51   50.27
   1  -5   3   57.58   22.02
   2  -5   3   21.21   11.96
   3   6  -3    6.16    9.89
   3  -6  -3   -1.43    3.67
   2   6  -3   -2.70    9.77
  -2  -6   3   -8.50   15.41
   1   6  -3    7.64   13.49
  -1  -6   3   -1.87    8.15
   0  -6   3   34.16   14.59
   0   6  -3   12.95   21.23
   1  -6   3  -11.76   11.14
   2  -6   3    7.26   10.33
   4   7  -3   20.22   12.75
   3   7  -3   -2.76    9.99
   2   7  -3   -6.38   11.22
   1   7  -3   32.21   21.96
  -1  -7   3   35.84   16.89
   0  -7   3   51.86   17.12
   0   7  -3   -6.28   25.47
   1  -7   3   11.33   11.93
   2  -7   3    3.95   10.87
  -2   0   4   97.19   36.38
   2   0  -4  122.39   36.66
  -1   0   4  163.43   62.72
   1   0  -4  199.51   62.67
   0   0   4   57.01   20.72
   0   0  -4   59.25   21.22
   1   0   4  314.68  107.96
   3   1  -4 3543.97 1208.77
   2  -1  -4   51.92   16.90
   2   1  -4   43.73   17.13
  -2   1   4   40.96   17.35
  -1   1   4   42.37   15.38
   1  -1  -4   36.78   15.23
   1   1  -4   48.57   15.58
   0   1   4 1140.10  362.85
   0   1  -4 1044.82  362.96
   0  -1  -4  929.13  362.99
  -1   1  -4   29.22   44.49
   1   1   4  180.24   44.04
   3   2  -4 1149.28  358.46
  -3  -2   4  835.06  358.62
   2   2  -4   29.64   13.22
  -2  -2   4   33.75   12.55
   1   2  -4   41.44   13.45
  -1  -2   4   41.12   14.04
  -1   2   4   29.13   12.00
   0  -2   4   47.29   17.42
   0   2   4   47.17   16.62
   0   2  -4   39.05   18.19
   1   2   4 1138.37  376.29
   1  -2   4 1074.18  376.24
   3   3  -4   14.06   11.12
  -3  -3   4   26.44   14.48
   2   3  -4    2.35    8.84
   2  -3  -4    9.07    5.87
  -2  -3   4    5.51    7.09
  -1  -3   4   -3.48    9.39
   1   3  -4    9.82    8.52
   1  -3  -4   -4.95    5.52
   0   3   4  319.50  115.84
   0  -3   4  395.33  116.29
   0   3  -4  376.79  116.69
   1   3   4  153.84   46.77
   1  -3   4  149.65   47.10
  -1   3  -4    6.44   48.81
   3   4  -4   93.26   29.52
  -3  -4   4   53.44   31.87
  -2  -4   4  184.32   67.08
   2   4  -4  228.70   67.31
   2  -4  -4  190.60   66.55
  -1  -4   4  226.53   72.56
   1   4  -4  195.68   72.42
   0   4   4  305.48  108.12
   0  -4   4  438.75  108.88
   0   4  -4  392.60  109.62
   1  -4   4   44.97   17.54
  -1   4  -4    5.63   23.51
   1   4   4   44.16   15.32
   2  -4   4  139.51   48.94
   4   5  -4   50.17   20.55
   3   5  -4   27.39   14.36
   2   5  -4   20.43   11.65
  -2  -5   4   14.43   11.37
  -1  -5   4   13.18    8.95
   1   5  -4   -7.92   11.60
   0  -5   4   68.04   21.87
   0   5  -4   21.69   25.86
  -1   5  -4   -8.12   27.49
   1  -5   4   73.35   21.53
   2  -5   4  269.25   92.77
   4   6  -4    9.35   11.44
   3   6  -4   13.90   11.21
  -2  -6   4   19.19   12.35
   2   6  -4   -5.74   10.81
   1   6  -4   24.82   23.49
  -1  -6   4   64.59   20.54
   0  -6   4   34.75   17.01
   0   6  -4   35.82   23.35
   1  -6   4    3.56   11.32
   2  -6   4   27.43   14.58
   2   7  -4   11.46   14.38
   1   7  -4   29.45   21.96
   0   7  -4  -19.96   22.87
   3   0  -5    6.14    8.46
  -3   0   5    5.77   10.84
   2   0  -5   -0.43    7.68
  -2   0   5   -4.58    5.96
  -1   0   5    9.46    8.34
   1   0  -5    2.77    7.25
   0   0  -5    7.38   10.42
   0   0   5   -7.22    7.83
  -1   0  -5   -2.99   13.85
   1   0   5    0.27    9.62
   3   1  -5   28.10   11.30
  -3  -1   5   13.63   11.31
  -2   1   5    4.88    5.75
   2  -1  -5    1.32    7.45
   2   1  -5   -0.72    7.85
  -2  -1   5    5.98    6.49
  -1   1   5   57.90   23.83
  -1  -1   5   54.97   24.03
   1  -1  -5   66.73   23.67
   1   1  -5   83.55   23.93
   0   1   5  692.00  221.70
   0  -1   5  725.06  221.77
   0   1  -5  634.26  221.91
   0  -1  -5  444.78  221.95
   1   1   5   21.23   13.22
   1  -1   5   42.54   13.34
  -1   1  -5    9.99   17.35
   3   2  -5   99.48   29.11
  -3  -2   5   57.65   29.16
   3  -2  -5   82.84   28.48
   2  -2  -5    4.82    7.59
   2   2  -5    5.98    9.17
  -2  -2   5   14.70    7.94
  -1  -2   5    6.37    9.51
   1   2  -5    9.20    8.18
   1  -2  -5    2.79    7.07
   0   2  -5  126.35   35.50
   0  -2   5  137.34   34.71
   0  -2  -5   22.09   34.96
   1  -2   5  184.86   64.00
   3  -3  -5   -6.35    7.82
   3   3  -5   21.57    9.87
  -3  -3   5   -0.30   10.85
   2  -3  -5   10.75    6.76
   2   3  -5   11.44   10.41
  -2  -3   5   -6.84    8.51
   1   3  -5  770.79  245.06
  -1  -3   5  651.57  245.08
   0   3   5    3.67    7.12
   0   3  -5   19.32   15.05
   0  -3   5   12.53   10.97
   1   3   5  175.75   54.38
   1  -3   5  164.10   54.99
  -1   3  -5   29.04   56.96
   4   4  -5   38.18   17.52
   3  -4  -5   67.79   21.39
   3   4  -5   52.56   23.05
  -3  -4   5   38.70   23.67
   2   4  -5   48.22   15.49
   2  -4  -5   28.46   11.94
  -2  -4   5   29.96   14.26
  -1  -4   5  361.22  125.51
   1   4  -5  369.31  125.51
   0  -4   5   12.65   11.38
   0   4  -5   17.85   16.41
   0   4   5   -1.69    4.53
   1  -4   5   88.78   36.56
  -1   4  -5    2.16   40.25
   1   4   5  113.93   35.19
   2  -4   5    6.90   11.51
   3  -5  -5   34.79   13.16
  -3  -5   5   43.04   21.63
  -2  -5   5   13.85   10.87
  -1  -5   5    0.29   10.59
   0  -5   5  -12.40   12.46
   1  -5   5  283.68   97.96
   2  -5   5   46.91   20.22
   4   6  -5    3.25   12.47
  -3  -6   5  -15.84   20.11
   2   6  -5   39.96   20.06
  -2  -6   5   53.47   19.72
   1   6  -5   33.36   21.08
  -1  -6   5   32.26   15.61
   0  -6   5   -6.98   14.04
   0   6  -5   -1.66   22.44
   1  -6   5   48.20   20.92
   2   6   5   30.97   12.01
   2  -6   5   46.23   17.38
   3   0  -6   51.73   16.46
  -3   0   6   26.45   16.52
   2   0  -6   88.36   31.02
  -2   0   6   84.41   30.45
  -1   0   6 1186.82  428.15
   1   0  -6 1312.58  428.13
   0   0  -6    7.25   15.55
   0   0   6   15.60   10.92
  -1   0  -6  -23.41   17.31
   1   0   6    2.91   10.68
   4   1  -6    6.39   11.13
   3  -1  -6    7.61    9.05
   3   1  -6   10.53    9.43
  -3   1   6   -7.97   12.17
  -3  -1   6   -5.43    8.67
  -2   1   6   88.61   35.42
   2  -1  -6  119.56   35.97
   2   1  -6  105.75   36.26
  -2  -1   6  103.69   35.82
  -1   1   6   79.25   32.25
  -1  -1   6   78.14   32.30
   1   1  -6   97.55   32.31
   1  -1  -6  103.84   32.25
   0  -1  -6   23.53   14.09
   0   1  -6    5.17   13.75
   0   1   6   -3.44    9.85
   0  -1   6   -7.97   10.87
  -1   1  -6   -8.30   18.12
   1  -1   6    8.46   11.00
   1   1   6   10.55   10.71
  -4  -2   6   59.07   25.79
   3  -2  -6   66.64   25.78
  -3  -2   6   74.52   25.94
  -2  -2   6  136.76   52.16
   2  -2  -6  161.08   52.02
  -1   2   6   -6.68    8.34
  -1  -2   6   -1.65   11.23
   0   2   6   30.57   15.35
   0  -2   6   49.18   16.52
   0  -2  -6   26.19   18.53
   1  -2   6   14.48   13.15
   1   2   6   22.07   11.86
   4   3  -6   81.81   25.41
  -4  -3   6   32.99   28.24
   3  -3  -6    7.34    9.13
   3   3  -6   -6.96   11.77
  -3  -3   6   15.56   10.04
  -2  -3   6  330.06  142.12
   2   3  -6  427.80  142.28
   2  -3  -6  452.10  141.88
  -1  -3   6  347.80  116.46
   1   3  -6  432.02  116.45
   1  -3  -6  253.64  116.20
   0   3  -6   30.61   20.59
   0  -3   6   34.60   16.99
   1  -3   6    5.98   13.65
   1   3   6   20.08   11.46
  -4  -4   6   14.85   20.09
   4   4  -6   27.10   14.51
   3  -4  -6   10.23    7.57
  -3  -4   6  -12.73   11.18
   3   4  -6   11.07   12.44
   2   4  -6  167.03   55.70
   2  -4  -6  155.77   54.81
  -1   4   6    7.47    8.40
   1   4  -6   13.16   14.70
   0   4   6   21.09    9.46
   0  -4   6   14.07   14.29
   0   4  -6   12.49   21.89
  -1   4  -6    8.03   23.44
   1   4   6    8.72    8.76
   1  -4   6    8.47   13.83
   2  -4   6    9.67   12.91
   4  -5  -6   59.10   20.59
   4   5  -6   45.20   23.74
   3   5  -6   21.68   12.53
   3  -5  -6   -0.73    5.64
  -3  -5   6   -3.83   14.48
   2   5  -6   20.78   14.19
  -2  -5   6   18.49   13.13
  -1  -5   6   16.79   14.38
   1   5  -6   -0.46   17.18
   0   5  -6   18.06   37.16
   0  -5   6  109.32   32.24
   1   5   6   45.29   15.12
   1  -5   6   14.99   20.11
  -1   5  -6   20.29   29.06
   2  -5   6   15.77   13.63
   2   5   6    4.86    8.38
   4  -6  -6   12.18    6.62
   4   6  -6   13.74   13.10
   3   6  -6    6.62   13.30
  -3  -6   6   28.64   20.61
   2   6  -6   33.01   17.41
  -2  -6   6   25.14   14.78
  -1  -6   6    3.54   11.87
   1   6  -6   -7.35   19.23
   0  -6   6   53.18   19.25
   0   6  -6  -11.99   27.35
   1  -6   6   -5.21   14.49
   4   0  -7   -7.33   12.43
   3   0  -7    9.44   11.58
  -3   0   7    3.43    9.40
   2   0  -7  -14.29   10.64
  -2   0   7   -1.98    9.35
  -1   0   7   17.74   12.05
   1   0  -7  -15.47   11.20
   0   0   7   11.64   13.20
   0   0  -7   20.00   18.61
   1   0   7    2.77   12.43
  -1   0  -7    2.05   19.79
   4   1  -7   15.65   13.16
  -4  -1   7   -2.72   16.73
   3   1  -7  -14.94   11.56
  -3   1   7    4.38   10.41
  -3  -1   7    5.19    9.13
  -2  -1   7   95.38   32.46
   2   1  -7  109.42   32.56
  -2   1   7   73.60   31.76
  -1   1   7   12.20   11.75
  -1  -1   7   -3.57   12.85
   1   1  -7    6.81   11.77
   0   1   7   18.37   13.45
   0   1  -7   18.35   19.38
   0  -1   7   19.61   14.55
   1  -1   7   49.14   20.15
   1   1   7   56.86   19.84
  -1   1  -7   -2.82   25.64
   4  -2  -7    9.28   12.70
   4   2  -7   15.66   13.13
  -3   2   7   37.91   23.74
   3  -2  -7   69.23   22.29
   3   2  -7   59.82   23.47
  -2   2   7  142.40   56.39
   2   2  -7  170.08   57.31
   2  -2  -7  195.31   56.75
  -1   2   7    3.29   10.78
   1  -2  -7   24.83   14.24
   1   2  -7    7.75   13.34
   0   2   7   -9.46   11.35
   0   2  -7  -14.82   20.75
   0  -2  -7    3.35   16.24
   1   2   7   -2.77   12.47
  -1   2  -7  -19.61   22.49
   4  -3  -7    0.94   10.11
   4   3  -7    5.12   13.10
  -4  -3   7    7.81   18.42
  -3  -3   7  224.34   77.51
  -2  -3   7   99.30   30.48
   2   3  -7   92.91   30.91
   2  -3  -7   80.22   29.66
  -2   3   7   62.79   30.29
   1  -3  -7   78.08   54.90
  -1   3   7  159.19   53.51
  -1  -3   7  206.58   55.10
   1   3  -7  173.20   55.47
   0   3   7    1.62    9.29
   0  -3   7   -6.57   13.98
  -1   3  -7    9.22   23.57
   1   3   7    3.20   11.11
   1  -3   7   29.33   14.12
   4   4  -7   -0.81   14.27
  -4  -4   7   17.20   19.63
   3   4  -7   22.87   13.77
  -3  -4   7    7.78   12.00
   2   4  -7   42.33   15.38
  -2  -4   7    7.53   13.93
   1   4  -7   -1.50   17.97
  -1  -4   7    5.58   14.77
  -1   4   7   12.60    7.30
   0   4   7    9.77    9.60
   0  -4   7   14.14   14.96
   0   4  -7   43.63   23.88
   1   4   7   23.04   11.00
   1  -4   7  -17.32   15.81
  -1   4  -7   42.72   26.24
   2  -4   7    4.01   13.88
   4  -5  -7   21.65   11.01
   4   5  -7   19.05   16.55
   3   5  -7   55.86   19.53
   3  -5  -7   35.51   15.88
   2   5  -7   27.16   17.64
   1   5  -7   73.05   31.85
   0   5  -7   33.59   25.24
   0   5   7   12.16    6.58
  -1   5  -7   -5.16   28.04
   2   5   7    4.53    9.00
   4   0  -8   50.08   18.47
  -4   0   8   13.41   21.02
  -3   0   8  228.70   94.49
   3   0  -8  361.15   95.06
  -2   0   8  152.38   58.01
   2   0  -8  185.03   58.37
   1   0  -8   47.78   20.11
  -1   0   8   21.15   17.63
   0   0  -8   16.02   21.12
   0   0   8   -1.94   14.26
   1   0   8   95.65   35.74
   4  -1  -8   -2.44   12.83
  -4  -1   8    6.97   17.87
   3   1  -8   82.86   24.62
   3  -1  -8   74.20   24.28
  -3  -1   8   37.09   23.56
  -2  -1   8    5.09   12.18
   2   1  -8   15.97   12.62
   2  -1  -8    6.82   11.73
   1   1  -8    5.20   15.41
  -1  -1   8   18.27   14.99
   1  -1  -8    2.54   16.99
   0  -1   8   12.25   14.96
   0  -1  -8   -0.99   19.73
   0   1  -8   -9.08   21.77
   1  -1   8  257.02   65.78
  -1   1  -8   18.69   67.78
   4  -2  -8   71.23   22.34
   4   2  -8   56.82   23.32
  -4  -2   8   26.27   23.41
  -3  -2   8  194.80   71.52
   3   2  -8  219.79   71.91
   3  -2  -8  262.45   71.54
  -3   2   8  124.39   72.07
  -2  -2   8   -1.84   12.37
   2   2  -8    0.76   12.84
   2  -2  -8   24.06   11.61
  -2   2   8    3.94    8.58
  -1   2   8   -0.28   11.85
   1   2  -8    6.08   15.90
  -1  -2   8   18.80   15.52
   1  -2  -8    8.38   17.54
   0  -2  -8   26.63   19.58
   0   2   8   17.90   14.30
   0  -2   8    5.86   16.07
   0   2  -8   48.45   23.83
   1   2   8   51.82   20.13
   1  -2   8   42.64   21.08
  -1   2  -8   26.49   28.43
   4  -3  -8   81.94   25.99
  -4  -3   8   29.17   28.02
   4   3  -8   77.90   27.47
   3   3  -8  124.46   42.66
   3  -3  -8  126.39   41.58
  -3  -3   8  100.91   41.88
   2  -3  -8   12.96   16.14
   2   3  -8    9.82   16.74
  -2   3   8   11.66   13.07
   1   3  -8   -4.34   18.13
  -1  -3   8    5.18   15.77
   1  -3  -8   -4.64   16.03
  -1   3   8    5.51    8.69
   0   3   8   -2.90   12.10
   0  -3   8    2.85   15.80
   0   3  -8    8.40   24.58
  -1   3  -8   16.41   25.19
   1   3   8   -1.44   12.32
   1  -3   8   -2.98   15.63
   5   4  -8   21.76   17.35
  -4  -4   8   -4.76   16.37
   4  -4  -8    1.25    9.62
   4   4  -8    2.75   15.38
   3   4  -8   -6.85   14.43
   3  -4  -8   17.29    9.40
  -3  -4   8   -7.04   12.41
   2  -4  -8   16.18   17.45
   2   4  -8   43.30   18.57
  -2  -4   8   30.87   16.73
  -1  -4   8  -14.77   16.59
   1   4  -8    2.29   19.25
   0   4  -8    7.41   25.44
   0  -4   8  -13.30   15.31
  -1   4  -8    1.58   27.90
   1  -4   8   16.37   16.91
   2   5  -8  -34.56   18.61
  -2  -5   8    6.95   13.26
  -1  -5   8   38.99   19.36
   1   5  -8   12.45   24.40
   5   0  -9    9.92   15.70
  -4   0   9    2.54   19.30
   4   0  -9  -21.99   15.21
  -3   0   9   19.62   12.86
  -2   0   9   11.31   13.62
  -1   0   9   28.95   19.10
   0   0   9   13.88   16.92
   1   0   9  -18.82   18.14
   5  -1  -9   -0.84   14.68
   5   1  -9   -0.96   15.87
  -4   1   9    3.25   18.92
  -4  -1   9   37.50   16.00
   4  -1  -9    3.49   14.75
   4   1  -9    5.89   15.55
   3   1  -9   16.20   15.29
   3  -1  -9   48.24   14.72
  -3   1   9    7.73   12.67
  -3  -1   9    5.86   13.18
  -2  -1   9    5.84   13.94
   2   1  -9   11.57   15.81
   2  -1  -9    7.03   14.22
  -2   1   9   -7.68   12.00
  -1   1   9    9.63   15.23
  -1  -1   9    8.12   17.33
   1   1  -9    6.50   21.19
   1  -1  -9   25.85   21.78
   0   1  -9   -1.38   24.61
   0   1   9  -22.96   14.98
   0  -1   9   35.95   16.94
   0  -1  -9   -2.28   23.17
   1   1   9   84.83   35.79
   1  -1   9  100.95   36.26
   5  -2  -9   36.44   17.28
   5   2  -9   19.01   18.44
  -5  -2   9   25.23   24.55
   4  -2  -9  214.46   64.09
  -4  -2   9  138.00   64.75
   4   2  -9  181.73   64.45
   3   2  -9   20.81   15.68
   3  -2  -9    1.83   13.20
  -3   2   9   17.51   13.45
  -3  -2   9   21.58   13.53
  -2  -2   9   -3.79   13.89
   2  -2  -9    8.98   14.18
   2   2  -9   13.36   16.35
  -2   2   9   -3.45    9.48
  -1   2   9   15.76   13.45
   1  -2  -9    8.26   19.90
  -1  -2   9   -2.57   17.12
   1   2  -9  -13.37   21.83
   0   2  -9   35.04   29.47
   0   2   9   50.97   20.63
   0  -2   9   38.80   23.22
  -1   2  -9   15.76   48.43
   1  -2   9  166.25   44.51
  -5  -3   9  -19.47   24.65
   4  -3  -9   41.40   15.93
  -4  -3   9    6.55   20.15
   3  -3  -9   16.53   13.26
  -3  -3   9   24.23   14.05
  -2  -3   9    9.88   14.58
   2  -3  -9   14.33   15.78
  -2   3   9   -1.06    9.39
  -1  -3   9   -9.68   17.34
  -1   3   9   11.67   10.01
   0   3   9   26.18   14.39
   0  -3   9   -4.88   17.79
   1   3   9   -5.00   14.49
   1  -3   9   34.69   18.94
   3   4  -9   53.12   17.81
  -3  -4   9   21.98   15.87
   3  -4  -9   11.02   14.47
   2  -4  -9   -1.37   16.70
  -2   4   9    1.63   13.82
   2   4  -9   45.39   19.58
  -2  -4   9   17.31   15.17
  -1  -4   9   22.44   19.23
   1   4  -9   -1.43   23.89
  -1   4   9   16.37    9.46
   5   0 -10    2.49   16.78
   4   0 -10    6.71   16.34
  -4   0  10   28.07   17.39
   3   0 -10    0.86   14.80
  -3   0  10   -3.66   11.85
   2   0 -10  -25.02   18.68
  -2   0  10   -3.04   14.19
  -1   0  10   27.13   20.15
   1   0 -10   31.91   26.93
   0   0  10  -12.22   17.66
   0   0 -10    6.45   26.02
  -5  -1  10   31.10   41.03
   5  -1 -10  125.09   38.02
   5   1 -10  111.55   38.48
   4   1 -10  100.39   33.12
   4  -1 -10   83.49   32.30
  -4   1  10   74.25   34.91
  -4  -1  10   72.27   33.23
   3   1 -10   15.26   15.55
   3  -1 -10  -16.10   14.62
  -3   1  10    4.24   12.01
  -3  -1  10   -6.64   12.44
  -2  -1  10    1.33   15.28
   2  -1 -10   -6.53   18.98
  -2   1  10   -6.10   12.01
   2   1 -10  -11.10   19.21
  -1   1  10   32.53   21.68
  -1  -1  10   62.59   23.49
   1   1 -10   42.36   29.69
   1  -1 -10   27.56   27.86
   0   1  10  147.95   39.43
   0  -1  10  143.03   40.29
   0   1 -10   52.41   44.42
   1   1  10    5.98   18.11
   1  -1  10  -17.66   19.15
   4   2 -10  -23.42   16.49
   4  -2 -10   14.62   14.25
  -4  -2  10   32.18   18.29
   3   2 -10   -3.49   16.37
   3  -2 -10   14.38   14.43
  -3   2  10   -6.77   13.52
  -3  -2  10   -2.40   13.44
  -2  -2  10  -14.37   15.11
   2  -2 -10   -4.88   20.01
  -2   2  10    2.64   10.37
   2   2 -10   -0.59   19.71
  -1   2  10   12.78   13.29
  -1  -2  10   -1.74   18.72
   1  -2 -10    6.65   22.34
   1   2 -10  -13.83   26.53
   0   2  10   76.93   28.58
   0  -2  10   76.69   30.08
   0   2 -10   16.02   36.51
   0   0   0    0.00    0.00


TITL Anthracene_01.5GPa_IAM in P2(1)/n
REM P2(1)/n (#14 in standard setting)
CELL 0.41000   8.074103   5.828293   9.032071  90.0000 101.4376  90.0000
ZERR   24.00   0.001039   0.000655   0.010920   0.0000   0.0423   0.0000
LATT  1
SYMM -x+1/2, y+1/2,-z+1/2
SFAC C H
UNIT 24.00 24.00
TREF
HKLF 4
END
_computing_structure_solution     'SHELXT 2014/5 (Sheldrick, 2014)'
;
_shelx_hkl_checksum                2224
_olex2_submission_special_instructions  'No special instructions were received'
_oxdiff_exptl_absorpt_empirical_details
;
Empirical correction (ABSPACK) includes:
- Absorption correction using spherical harmonics
- Frame scaling
;
_oxdiff_exptl_absorpt_empirical_full_max  1.753
_oxdiff_exptl_absorpt_empirical_full_min  0.609

# start Validation Reply Form
_vrf_PLAT029_Anthracene_01.5GPa_IAM
;
PROBLEM: _diffrn_measured_fraction_theta_full value Low .      0.395 Why?  
RESPONSE: This measurement was performed at high pressure which, due to the high pressure apparatus, limits the theta range. Indeed, the diamond anvil cell metallic body typically shadows more than 60% of the reflections.
;
_vrf_PLAT088_Anthracene_01.5GPa_IAM
;
PROBLEM: Poor Data / Parameter Ratio ....................       5.25 Note  
RESPONSE: This measurement was performed at high pressure which, due to the high pressure apparatus, limits the theta range. Indeed, the diamond anvil cell metallic body typically shadows more than 60% of the reflections.
;
_vrf_PLAT340_Anthracene_01.5GPa_IAM
;
PROBLEM: Low Bond Precision on  C-C Bonds ...............    0.01413 Ang.  
RESPONSE: Large errors due to low completeness.
;
_vrf_PLAT911_Anthracene_01.5GPa_IAM
;
PROBLEM: Missing FCF Refl Between Thmin & STh/L=    0.600        270 Report
RESPONSE: This measurement was performed at high pressure which, due to the high pressure apparatus, limits the theta range. Indeed, the diamond anvil cell metallic body typically shadows more than 60% of the reflections.
;
# end Validation Reply Form
