# Supplementary material for: Compressional Behavior of Naphthalene (C10H8) and Anthracene (C14H10) up to 50 GPa
Source: ACS Omega. 2025 Oct 19;10(42):50230–42. doi: 10.1021/acsomega.5c06935 (PMC12573047; doi:10.1021/acsomega.5c06935)
Supplement: Supplementary file 18 [file ao5c06935_si_018.cif]

data_Anthracene_04.0GPa_IAM
_audit_creation_date               2023-05-05
_audit_creation_method
;
Olex2 1.5
(compiled 2023.03.06 svn.rbb2c1857 for OlexSys, GUI svn.r6748)
;
_shelx_SHELXL_version_number       '2017/1'
_audit_contact_author_address      ?
_audit_contact_author_email        ?
_audit_contact_author_name         ''
_audit_contact_author_phone        ?
_publ_contact_author_id_orcid      ?
_publ_section_references
;
Dolomanov, O.V., Bourhis, L.J., Gildea, R.J, Howard, J.A.K. & Puschmann, H.
 (2009), J. Appl. Cryst. 42, 339-341.

Sheldrick, G.M. (2008). Acta Cryst. A64, 112-122.

Sheldrick, G.M. (2015). Acta Cryst. A71, 3-8.
;
_chemical_name_common              ?
_chemical_name_systematic          ?
_chemical_formula_moiety           'C14 H10'
_chemical_formula_sum              'C14 H10'
_chemical_formula_weight           178.22
_chemical_melting_point            ?
_chemical_oxdiff_formula           'C H'
loop_
  _atom_type_symbol
  _atom_type_description
  _atom_type_scat_dispersion_real
  _atom_type_scat_dispersion_imag
  _atom_type_scat_source
 'C' 'C' -0.0001 0.0005 'International Tables Vol C Tables 4.2.6.8 and 6.1.1.4'
 'H' 'H' 0.0000 0.0000 'International Tables Vol C Tables 4.2.6.8 and 6.1.1.4'

_shelx_space_group_comment
;
The symmetry employed for this shelxl refinement is uniquely defined
by the following loop, which should always be used as a source of
symmetry information in preference to the above space-group names.
They are only intended as comments.
;
_space_group_crystal_system        'monoclinic'
_space_group_IT_number             14
_space_group_name_H-M_alt          'P 1 21/c 1'
_space_group_name_Hall             '-P 2ybc'
loop_
  _space_group_symop_operation_xyz
 'x, y, z'
 '-x, y+1/2, -z+1/2'
 '-x, -y, -z'
 'x, -y-1/2, z-1/2'

_cell_length_a                     8.747(11)
_cell_length_b                     5.6633(7)
_cell_length_c                     7.718(2)
_cell_angle_alpha                  90
_cell_angle_beta                   99.35(7)
_cell_angle_gamma                  90
_cell_volume                       377.3(5)
_cell_formula_units_Z              2
_cell_measurement_reflns_used      58
_cell_measurement_temperature      293(2)
_cell_measurement_theta_max        13.1470
_cell_measurement_theta_min        2.5820
_shelx_estimated_absorpt_T_max     1.000
_shelx_estimated_absorpt_T_min     0.999
_exptl_absorpt_coefficient_mu      0.041
_exptl_absorpt_correction_T_max    1.00000
_exptl_absorpt_correction_T_min    0.08886
_exptl_absorpt_correction_type     multi-scan
_exptl_absorpt_process_details
;
CrysAlisPro 1.171.42.49 (Rigaku Oxford Diffraction, 2022)
Empirical absorption correction using spherical harmonics,
implemented in SCALE3 ABSPACK scaling algorithm.
;
_exptl_absorpt_special_details     ?
_exptl_crystal_colour              'clear yellowish yellow'
_exptl_crystal_colour_lustre       clear
_exptl_crystal_colour_modifier     yellowish
_exptl_crystal_colour_primary      yellow
_exptl_crystal_density_diffrn      1.569
_exptl_crystal_density_meas        ?
_exptl_crystal_density_method      ?
_exptl_crystal_description         block
_exptl_crystal_F_000               188
_exptl_crystal_size_max            0.013
_exptl_crystal_size_mid            0.012
_exptl_crystal_size_min            0.012
_exptl_transmission_factor_max     ?
_exptl_transmission_factor_min     ?
_diffrn_reflns_av_R_equivalents    0.0535
_diffrn_reflns_av_unetI/netI       0.1078
_diffrn_reflns_Laue_measured_fraction_full  0.328
_diffrn_reflns_Laue_measured_fraction_max  0.318
_diffrn_reflns_limit_h_max         7
_diffrn_reflns_limit_h_min         -5
_diffrn_reflns_limit_k_max         7
_diffrn_reflns_limit_k_min         -7
_diffrn_reflns_limit_l_max         10
_diffrn_reflns_limit_l_min         -9
_diffrn_reflns_number              515
_diffrn_reflns_point_group_measured_fraction_full  0.328
_diffrn_reflns_point_group_measured_fraction_max  0.318
_diffrn_reflns_theta_full          14.241
_diffrn_reflns_theta_max           15.633
_diffrn_reflns_theta_min           2.585
_diffrn_ambient_temperature        293(2)
_diffrn_detector                   'Hybrid Pixel Array Detector'
_diffrn_detector_area_resol_mean   13.3333
_diffrn_measured_fraction_theta_full  0.328
_diffrn_measured_fraction_theta_max  0.318
_diffrn_measurement_details
;
List of Runs (angles in degrees, time in seconds):

  # Type    Start    End  Width  t~exp~   \w     \q     \k     \f   Frames
--------------------------------------------------------------------------
  1  \w    -23.00  27.50   0.50    1.00    --    0.00   0.00   0.00  101
;
_diffrn_measurement_device         'abstract diffractometer'
_diffrn_measurement_device_type   
 'esperanto-CrysAlisPro-abstract goniometer imported esperanto images'
_diffrn_measurement_method         '\w scans'
_diffrn_orient_matrix_axis[1]      matrixX
_diffrn_orient_matrix_axis[2]      matrixY
_diffrn_orient_matrix_axis[3]      matrixZ
_diffrn_orient_matrix_type        
 'CrysAlisPro convention (1999,Acta A55,543-557)'
_diffrn_orient_matrix_UB_11        0.0457433000
_diffrn_orient_matrix_UB_12        0.0001464000
_diffrn_orient_matrix_UB_13        0.0226702000
_diffrn_orient_matrix_UB_21        -0.0064796000
_diffrn_orient_matrix_UB_22        0.0628603000
_diffrn_orient_matrix_UB_23        0.0241615000
_diffrn_orient_matrix_UB_31        -0.0109856000
_diffrn_orient_matrix_UB_32        -0.0359934000
_diffrn_orient_matrix_UB_33        0.0424165000
_diffrn_radiation_monochromator    synchrotron
_diffrn_radiation_probe            x-ray
_diffrn_radiation_type             synchrotron
_diffrn_radiation_wavelength       0.410
_diffrn_source                     synchrotron
_reflns_Friedel_coverage           0.000
_reflns_Friedel_fraction_full      .
_reflns_Friedel_fraction_max       .
_reflns_number_gt                  130
_reflns_number_total               285
_reflns_special_details
;
 Reflections were merged by SHELXL according to the crystal
 class for the calculation of statistics and refinement.
 
 _reflns_Friedel_fraction is defined as the number of unique
 Friedel pairs measured divided by the number that would be
 possible theoretically, ignoring centric projections and
 systematic absences.
;
_reflns_threshold_expression       'I > 2\s(I)'
_computing_cell_refinement         'CrysAlisPro 1.171.42.49 (Rigaku OD, 2022)'
_computing_data_collection         'CrysAlisPro 1.171.42.49 (Rigaku OD, 2022)'
_computing_data_reduction          'CrysAlisPro 1.171.42.49 (Rigaku OD, 2022)'
_computing_molecular_graphics      'Olex2 1.5 (Dolomanov et al., 2009)'
_computing_publication_material    'Olex2 1.5 (Dolomanov et al., 2009)'
_computing_structure_refinement    'XL  (Sheldrick, 2008)'
_computing_structure_solution      'SHELXT 2014/5 (Sheldrick, 2014)'
_refine_diff_density_max           0.133
_refine_diff_density_min           -0.116
_refine_diff_density_rms           0.037
_refine_ls_extinction_coef         .
_refine_ls_extinction_method       none
_refine_ls_goodness_of_fit_ref     0.953
_refine_ls_hydrogen_treatment      constr
_refine_ls_matrix_type             full
_refine_ls_number_parameters       64
_refine_ls_number_reflns           285
_refine_ls_number_restraints       36
_refine_ls_R_factor_all            0.1342
_refine_ls_R_factor_gt             0.0540
_refine_ls_restrained_S_all        0.923
_refine_ls_shift/su_max            0.000
_refine_ls_shift/su_mean           0.000
_refine_ls_structure_factor_coef   Fsqd
_refine_ls_weighting_details      
 'w=1/[\s^2^(Fo^2^)+(0.0377P)^2^] where P=(Fo^2^+2Fc^2^)/3'
_refine_ls_weighting_scheme        calc
_refine_ls_wR_factor_gt            0.1102
_refine_ls_wR_factor_ref           0.1318
_refine_special_details            ?
_olex2_refinement_description
;
1. Fixed Uiso
 At 1.2 times of:
  All C(H) groups
2. Uiso/Uaniso restraints and constraints
Uanis(C001) \\sim Ueq, Uanis(C003) \\sim Ueq, Uanis(C004) \\sim Ueq,
Uanis(C005) \\sim Ueq, Uanis(C006) \\sim Ueq, Uanis(C007) \\sim Ueq: with sigma
of 0.015 and sigma for terminal atoms of 0.1
3.a Aromatic/amide H refined with riding coordinates:
 C001(H001), C002(H002), C003(H003), C006(H006), C007(H007)
;
_atom_sites_solution_hydrogens     geom
_atom_sites_solution_primary       dual
_atom_sites_solution_secondary     ?
loop_
  _atom_site_label
  _atom_site_type_symbol
  _atom_site_fract_x
  _atom_site_fract_y
  _atom_site_fract_z
  _atom_site_U_iso_or_equiv
  _atom_site_adp_type
  _atom_site_occupancy
  _atom_site_site_symmetry_order
  _atom_site_calc_flag
  _atom_site_refinement_flags_posn
  _atom_site_refinement_flags_adp
  _atom_site_refinement_flags_occupancy
  _atom_site_disorder_assembly
  _atom_site_disorder_group
 C001 C 0.445(2) 0.2778(12) 0.5365(13) 0.030(6) Uani 1 1 d . U . . .
 H001 H 0.405977 0.132916 0.565783 0.036 Uiso 1 1 calc R U . . .
 C002 C 0.194(3) 0.3444(13) 0.3220(14) 0.040(13) Uani 1 1 d . . . . .
 H002 H 0.148787 0.204455 0.350737 0.048 Uiso 1 1 calc R U . . .
 C003 C 0.1215(17) 0.4744(9) 0.2086(10) 0.042(6) Uani 1 1 d . U . . .
 H003 H 0.029063 0.416365 0.146705 0.050 Uiso 1 1 calc R U . . .
 C004 C 0.399(3) 0.6477(12) 0.3736(15) 0.040(6) Uani 1 1 d . U . . .
 C005 C 0.361(3) 0.4077(13) 0.4186(13) 0.037(6) Uani 1 1 d . U . . .
 C006 C 0.167(3) 0.7042(13) 0.1651(16) 0.045(7) Uani 1 1 d . U . . .
 H006 H 0.105031 0.799555 0.084443 0.054 Uiso 1 1 calc R U . . .
 C007 C 0.312(3) 0.7772(13) 0.2518(15) 0.043(6) Uani 1 1 d . U . . .
 H007 H 0.349227 0.923333 0.222973 0.052 Uiso 1 1 calc R U . . .

loop_
  _atom_site_aniso_label
  _atom_site_aniso_U_11
  _atom_site_aniso_U_22
  _atom_site_aniso_U_33
  _atom_site_aniso_U_23
  _atom_site_aniso_U_13
  _atom_site_aniso_U_12
 C001 0.042(18) 0.025(3) 0.025(5) 0.004(3) 0.008(9) 0.012(6)
 C002 0.06(4) 0.035(4) 0.018(8) 0.006(4) -0.003(17) 0.006(7)
 C003 0.058(18) 0.042(3) 0.025(5) 0.000(3) 0.003(8) -0.003(5)
 C004 0.066(18) 0.035(4) 0.019(5) -0.007(3) 0.003(8) -0.022(7)
 C005 0.059(18) 0.042(4) 0.008(5) -0.002(4) -0.002(9) 0.005(6)
 C006 0.059(18) 0.052(4) 0.024(6) 0.002(3) 0.007(10) 0.000(7)
 C007 0.069(18) 0.038(3) 0.025(6) 0.005(3) 0.014(10) -0.001(6)

_geom_special_details
;
 All esds (except the esd in the dihedral angle between two l.s. planes)
 are estimated using the full covariance matrix.  The cell esds are taken
 into account individually in the estimation of esds in distances, angles
 and torsion angles; correlations between esds in cell parameters are only
 used when they are defined by crystal symmetry.  An approximate (isotropic)
 treatment of cell esds is used for estimating esds involving l.s. planes.
;
loop_
  _geom_bond_atom_site_label_1
  _geom_bond_atom_site_label_2
  _geom_bond_distance
  _geom_bond_site_symmetry_2
  _geom_bond_publ_flag
 C001 H001 0.9300 . ?
 C001 C004 1.49(3) 3_666 ?
 C001 C005 1.30(2) . ?
 C002 H002 0.9300 . ?
 C002 C003 1.24(2) . ?
 C002 C005 1.56(3) . ?
 C003 H003 0.9300 . ?
 C003 C006 1.418(10) . ?
 C004 C005 1.455(10) . ?
 C004 C007 1.33(3) . ?
 C006 H006 0.9300 . ?
 C006 C007 1.39(4) . ?
 C007 H007 0.9300 . ?

loop_
  _geom_angle_atom_site_label_1
  _geom_angle_atom_site_label_2
  _geom_angle_atom_site_label_3
  _geom_angle
  _geom_angle_site_symmetry_1
  _geom_angle_site_symmetry_3
  _geom_angle_publ_flag
 C004 C001 H001 118.7 3_666 . ?
 C005 C001 H001 118.7 . . ?
 C005 C001 C004 122.6(11) . 3_666 ?
 C003 C002 H002 118.9 . . ?
 C003 C002 C005 122.2(11) . . ?
 C005 C002 H002 118.9 . . ?
 C002 C003 H003 117.2 . . ?
 C002 C003 C006 125.5(17) . . ?
 C006 C003 H003 117.2 . . ?
 C005 C004 C001 112.4(16) . 3_666 ?
 C007 C004 C001 123.3(10) . 3_666 ?
 C007 C004 C005 123.9(19) . . ?
 C001 C005 C002 125.5(11) . . ?
 C001 C005 C004 124.7(18) . . ?
 C004 C005 C002 109.4(15) . . ?
 C003 C006 H006 122.3 . . ?
 C007 C006 C003 115.3(17) . . ?
 C007 C006 H006 122.3 . . ?
 C004 C007 C006 123.1(11) . . ?
 C004 C007 H007 118.5 . . ?
 C006 C007 H007 118.5 . . ?

loop_
  _geom_torsion_atom_site_label_1
  _geom_torsion_atom_site_label_2
  _geom_torsion_atom_site_label_3
  _geom_torsion_atom_site_label_4
  _geom_torsion
  _geom_torsion_site_symmetry_1
  _geom_torsion_site_symmetry_2
  _geom_torsion_site_symmetry_3
  _geom_torsion_site_symmetry_4
  _geom_torsion_publ_flag
 C001 C004 C005 C001 6.4(14) 3_666 . . . ?
 C001 C004 C005 C002 179.1(9) 3_666 . . . ?
 C001 C004 C007 C006 178.4(12) 3_666 . . . ?
 C002 C003 C006 C007 4.5(15) . . . . ?
 C003 C002 C005 C001 -178.7(6) . . . . ?
 C003 C002 C005 C004 8.7(12) . . . . ?
 C003 C006 C007 C004 -3.4(16) . . . . ?
 C004 C001 C005 C002 -178.5(10) 3_666 . . . ?
 C004 C001 C005 C004 -7.0(16) 3_666 . . . ?
 C005 C002 C003 C006 -7.7(14) . . . . ?
 C005 C004 C007 C006 6.1(14) . . . . ?
 C007 C004 C005 C001 179.4(10) . . . . ?
 C007 C004 C005 C002 -7.9(11) . . . . ?

_shelx_res_file
;
TITL Anthracene_04.0GPa_IAM_a.res in P2(1)/c
    Anthracene_04.0GPa_IAM.res
    created by SHELXL-2017/1 at 12:15:37 on 05-May-2023
REM Old TITL Anthracene_04.0GPa_IAM_a.res in P2(1)/c
REM SHELXT solution in P2(1)/c
REM R1 0.183, Rweak 0.484, Alpha 0.034, Orientation as input
REM Formula found by SHELXT: C7
CELL 0.41 8.7472 5.6633 7.718 90 99.349 90
ZERR 2 0.0113 0.0007 0.0022 0 0.068 0
LATT 1
SYMM -X,0.5+Y,0.5-Z
SFAC C H
DISP C -0.0001 0.0005 5.0796
DISP H 0 0 0.5971
UNIT 28 20
ISOR 0.015 0.1 C001 C003 C004 C005 C006 C007

L.S. 30 0 0
PLAN  5
SIZE 0.012 0.012 0.013
CONF
BOND $H
list 4
MORE -1
fmap 2 53
acta
OMIT -5 6 4
OMIT -3 1 9
OMIT -5 5 4
OMIT -3 0 8
OMIT -3 3 7
OMIT -2 2 2
OMIT -2 3 2
OMIT 1 4 3
OMIT -1 2 1
OMIT -3 2 4
OMIT 2 5 0
REM <olex2.extras>
REM <HklSrc "%.\\Anthracene_04.0GPa_IAM.hkl">
REM </olex2.extras>

WGHT    0.037700
FVAR       1.88850
C001  1    0.444839    0.277795    0.536478    11.00000    0.04232    0.02498 =
         0.02485    0.00402    0.00846    0.01206
AFIX  43
H001  2    0.405977    0.132916    0.565783    11.00000   -1.20000
AFIX   0
C002  1    0.194406    0.344376    0.322045    11.00000    0.06403    0.03507 =
         0.01760    0.00628   -0.00322    0.00642
AFIX  43
H002  2    0.148787    0.204455    0.350737    11.00000   -1.20000
AFIX   0
C003  1    0.121535    0.474395    0.208593    11.00000    0.05751    0.04245 =
         0.02460   -0.00013    0.00289   -0.00324
AFIX  43
H003  2    0.029063    0.416365    0.146705    11.00000   -1.20000
AFIX   0
C004  1    0.398640    0.647721    0.373619    11.00000    0.06569    0.03478 =
         0.01878   -0.00657    0.00337   -0.02224
C005  1    0.360517    0.407677    0.418602    11.00000    0.05889    0.04172 =
         0.00792   -0.00197   -0.00237    0.00525
C006  1    0.167188    0.704200    0.165114    11.00000    0.05876    0.05167 =
         0.02427    0.00247    0.00727   -0.00038
AFIX  43
H006  2    0.105031    0.799555    0.084443    11.00000   -1.20000
AFIX   0
C007  1    0.311778    0.777231    0.251751    11.00000    0.06858    0.03817 =
         0.02494    0.00513    0.01360   -0.00146
AFIX  43
H007  2    0.349227    0.923333    0.222973    11.00000   -1.20000
AFIX   0
HKLF 4


REM  Anthracene_04.0GPa_IAM_a.res in P2(1)/c
REM R1 =  0.0540 for     130 Fo > 4sig(Fo)  and  0.1342 for all     285 data
REM     64 parameters refined using     36 restraints

END

WGHT      0.0400      0.0000

REM Highest difference peak  0.133,  deepest hole -0.116,  1-sigma level  0.037
Q1    1   0.4572  0.3882  0.5606  11.00000  0.05    0.13
Q2    1   0.2648  0.0642  0.5341  11.00000  0.05    0.11
Q3    1   0.1774  0.6091  0.2612  11.00000  0.05    0.10
Q4    1   0.1442  0.6197  0.2391  11.00000  0.05    0.10
Q5    1   0.1888  0.0941  0.4749  11.00000  0.05    0.10
;
_shelx_res_checksum                27410
_shelx_hkl_file
;
   0  -1   0   -1.69    2.66
   0   1   0   -1.05    2.83
   0   1   1 1162.53   68.43
   0  -1  -1 1151.57   68.55
   0   1   2  464.37   28.43
   0   1   3   16.47    5.74
   0   2   0 3307.31  193.95
   0  -2   0 3272.48  193.32
   0  -2  -1  576.43   34.76
   0  -2   1  599.05   34.96
   0   2  -1  531.89   34.08
   0   2   2    2.07    6.85
   0  -2   2    3.79    5.43
   0   2   3  109.15   11.27
   0   2   4   21.44   10.99
   0  -3   0    0.39    9.81
   0   3   0    0.98   13.39
   0  -3   1  612.23   41.12
   0   3   1  729.18   42.52
   0  -3  -1  633.94   41.28
   0  -3   2    0.21   12.90
   0  -3  -2   -3.68   12.21
   0   3   3  192.07   16.86
   0  -3   3  189.96   17.91
   0   3   4  563.07   36.99
   0   3   5   24.61   12.75
   0   3   6   50.41   14.13
   0  -4   0   22.98   14.40
   0   4   0   11.96   20.30
   0  -4  -1  124.45   17.92
   0   4   1  156.79   23.88
   0  -4   2   50.87   17.74
   0  -4  -2   77.78   18.06
   0   4   2   84.46   17.85
   0  -4   3  313.39   28.73
   0  -4   4  670.97   48.06
   0   4   4  594.06   41.55
   0  -4   5    2.57   28.51
   0   4   5   -6.97   15.06
   0   4   6    3.72   15.18
   0  -5   0    1.41   19.15
   0   5   0   -1.01   25.54
   0   5   1   12.68   26.72
   0  -5  -1   31.83   20.86
   0  -5   1   28.78   20.96
   0   5  -2   -0.37   14.73
   0   5   2  -16.10   26.52
   0  -5   2  -10.38   21.99
   0  -5  -2   12.85   21.42
   0  -5   3  172.89   28.51
   0  -5  -3   77.78   22.46
   0  -5   4   47.28   31.45
   0   5   5   -7.51   18.36
   0  -5   6  321.73   84.22
   0   5   6  166.78   22.75
   0   5   7   17.32   18.45
   0  -6   0    4.26   25.83
   0   6  -1   12.92   27.48
   0  -6   1   48.66   25.50
   0  -6  -1   32.20   25.64
   0   6   1   85.55   35.89
   0  -6  -2   84.44   26.17
   0   6   2  138.09   33.58
   0  -6   2  147.96   27.65
   0   6   3   54.93   30.44
   0  -6   3  118.09   29.99
   0   6   4   39.79   24.17
   0   6   5   28.86   22.89
   0  -6   5   20.78   51.43
   0   7   0  -13.28   34.76
   0  -7   0   18.96   30.64
   0   7  -1    8.70   30.58
   0  -7   1  -10.65   30.90
   0  -7  -1  -23.18   28.92
   0  -7  -2   -4.17   28.77
   0   7   2    4.26   36.39
   0  -7   2   16.18   32.35
   0   7   3  132.19   36.99
  -1   0   8    2.76   12.24
  -1   0   7   10.69   10.74
  -1   0   5   -0.78    7.24
  -1   0   3    0.93    4.33
   1   0  -2 7294.65  427.46
  -1   0   2 7321.96  427.59
  -1   1   8   17.05   13.71
  -1   1   7    5.19   13.80
  -1   1   6   44.72   11.62
  -1   1   4   15.27    7.85
  -1   1   3   40.91    7.23
   1  -1  -3   34.59    8.43
  -1   1   2 7890.26  464.95
   1  -1  -2 7968.21  464.70
  -1   1   1 9999.00  584.99
  -1   2   8    7.11   14.96
  -1   2   7    6.66   13.84
  -1   2   5   15.11   11.54
   1  -2  -4   25.35   14.01
  -1   2   4   19.03   11.36
  -1   2   3   76.34   11.88
   1  -2  -3   80.43   12.37
  -1   2   2   15.61   10.44
   1   2  -2   10.60    6.36
  -1  -2   2   10.16    4.91
   1  -2  -1  761.79   47.28
   1   2  -1  774.39   46.37
   1  -2   0  910.69   52.08
  -1   2   0  845.50   51.59
   1   2   0  833.45   51.62
   1   2   1   21.87    6.01
  -1   3   9   14.29   17.84
  -1   3   8   28.64   18.63
  -1   3   6  412.28   31.00
  -1   3   5 1080.15   58.68
  -1  -3   5  797.07   56.70
  -1   3   4   32.16   15.02
  -1  -3   4   13.99   10.48
   1  -3  -4   26.40   18.29
  -1   3   3  294.91   22.11
   1  -3  -3  322.84   22.37
   1  -3  -2 1314.30   76.12
   1   3  -2 1178.43   75.51
  -1   3   1  688.04   43.63
   1  -3  -1  635.19   42.30
   1  -3   0 1230.54   75.34
   1   3   0 1220.06   74.11
   1   3   1    6.55    9.70
   1  -3   1    7.56   11.32
   1  -3   2   -3.00   10.89
   1   3   2    2.29   10.40
   1   3   3   98.35   13.23
  -1  -4   8   30.98   42.79
  -1   4   8    5.35   21.56
  -1  -4   7    8.39   26.61
  -1   4   7    3.24   19.33
  -1  -4   6   -0.29   19.35
  -1   4   6   12.27   18.57
  -1  -4   5  325.54   27.93
  -1   4   5  431.67   30.92
  -1  -4   4  252.07   23.34
  -1   4   4  311.45   27.21
   1  -4  -4  343.06   29.15
  -1   4   3    4.19   20.91
  -1  -4   3   27.75   13.97
   1  -4  -3    8.29   16.85
  -1  -4   2  250.41   23.01
   1  -4  -2  279.56   24.91
  -1   4   1    2.76   19.85
   1  -4  -1   -9.61   15.96
   1   4  -1   -0.39   22.37
  -1  -4   0   18.96   13.38
  -1   4   0   -0.29   15.40
   1   4   0   19.68   19.27
   1  -4   0   47.56   17.36
   1   4   1   19.95   15.21
   1   4   2  775.71   49.80
   1  -4   3  795.60   53.00
   1   4   4   28.37   13.20
  -1   5   7  144.87   24.66
  -1  -5   7   59.63   24.90
  -1  -5   6   25.56   22.16
  -1   5   6    4.59   21.05
  -1   5   5   23.83   24.18
  -1  -5   5   37.31   20.06
  -1  -5   4   10.08   18.79
   1  -5  -4   24.08   23.52
  -1   5   4    2.96   24.72
  -1  -5   3   11.76   19.40
   1   5  -3    1.67   14.22
   1  -5  -3    9.77   22.66
   1   5  -2   17.31   25.20
  -1   5   2   11.88   25.94
   1  -5  -2    0.80   19.74
  -1  -5   2    1.07   19.25
   1  -5  -1   16.45   19.21
  -1   5   1    4.23   24.67
  -1  -5   1   -6.26   18.30
   1  -5   0  -12.83   20.42
  -1   5   0    1.32   21.71
   1   5   0    2.77   24.44
  -1   5  -1   -4.43   15.04
   1   5   1    1.89   20.89
   1  -5   1    7.30   22.59
   1   5   2  388.98   30.99
   1  -5   2  271.61   34.80
   1   5   3   -6.94   17.81
   1  -5   3   45.14   32.61
   1  -5   4  101.97   43.54
  -1   6   6   -5.97   27.57
  -1   6   5   30.48   27.60
  -1  -6   5   50.45   29.56
   1  -6  -4   82.36   27.49
  -1   6   4   96.89   30.55
  -1  -6   4  100.77   27.79
   1  -6  -3  -37.55   27.23
  -1   6   3   -0.64   30.26
   1   6  -3   -1.57   18.63
  -1  -6   3   39.08   25.99
   1  -6  -2    5.03   24.84
   1   6  -2    0.24   31.34
  -1   6   2   -1.58   32.81
  -1  -6   2  -11.01   23.36
  -1   6   1   25.04   30.08
   1  -6  -1    2.62   25.34
   1   6  -1    8.56   36.89
  -1  -6   1   12.37   21.12
  -1   6   0  108.06   26.38
   1  -6   0   60.54   25.12
   1   6   1   44.48   33.61
   1  -6   1   67.26   28.91
   1   6   2   38.37   26.27
   1  -6   2   17.85   31.13
   1  -6   3   -8.07   44.55
   1   6   3   10.42   22.68
   1  -6   4   24.03   55.54
   1   6   4   10.28   20.44
  -1  -7   3   88.33   31.13
  -1   7   3   91.90   35.29
   1  -7  -3   75.91   31.40
   1  -7  -2   44.77   30.68
  -1  -7   2   32.95   27.64
  -1   7   2    2.11   33.48
   1  -7  -1    7.62   28.16
  -1   7   1    3.13   31.50
   1   7  -1   16.54   42.65
  -1   7   0  -15.09   30.02
   1   7   0   -1.68   43.71
   1  -7   0    7.80   28.88
   1  -7   1   96.61   33.95
   1   7   2   19.76   36.89
   1   7   3   13.45   28.36
  -2   0  10   11.71   25.22
  -2   0   9   -3.67   20.56
  -2   0   8  151.86   20.69
  -2   0   7   18.37   15.88
  -2   0   6  119.40   15.84
  -2   0   5    0.54   12.36
   2   0  -4  123.73   12.31
  -2   0   4  134.27   12.85
   2   0  -3    0.49    7.13
  -2   1  10  -20.08   25.04
  -2  -1  10   31.09   29.34
  -2   1   9   19.40   20.96
  -2  -1   9   -3.21   22.45
  -2   1   8  -20.55   18.74
  -2  -1   7  105.51   16.51
  -2   1   7  131.32   19.31
  -2  -1   6  147.30   16.14
  -2   1   6  150.96   19.58
   2  -1  -5   15.60   14.88
  -2  -1   5   10.35    8.55
   2  -1  -4   67.78   12.50
  -2   1   4   81.43   13.58
   2  -1  -3 3543.76  206.10
  -2   1   3 3451.15  205.98
  -2   1   2 8321.81  487.43
   2  -1  -2 8332.45  487.64
  -2  -2   9   23.08   32.62
  -2   2   9   20.84   21.21
  -2   2   8   -5.58   19.10
  -2  -2   8   34.22   21.13
  -2   2   7  256.76   24.69
  -2   2   5   -1.31   16.91
   2  -2  -5    5.44   18.85
   2  -2  -4    8.08   13.45
  -2   2   4   21.45   15.80
   2  -2  -3  713.23   46.70
  -2   2   3  769.00   47.45
  -2   2   2  936.29   55.99
   2  -2  -2  880.60   56.64
   2  -2  -1  351.19   22.98
  -2   3   9    3.95   21.78
  -2   3   8   36.30   20.15
  -2   3   7   53.96   20.32
  -2   3   6  633.10   43.05
   2  -3  -6  501.39   43.73
   2  -3  -5    4.81   21.74
  -2   3   5   24.15   20.89
   2  -3  -4   17.30   16.80
  -2   3   4    4.16   19.43
   2  -3  -3  168.08   18.32
  -2   3   3  135.91   20.17
   2  -3  -2   11.31   13.38
   2   3  -2   18.97   11.38
  -2   3   2    8.18   13.10
   2  -3  -1  111.65   15.93
  -2   3   1  111.75   13.04
  -2   4   8   26.49   26.48
  -2   4   7   -0.50   24.52
  -2   4   6  169.36   26.84
   2  -4  -6  178.90   28.43
   2  -4  -5   43.59   23.41
  -2   4   5   30.42   23.62
   2  -4  -4  331.35   29.15
  -2   4   4  302.10   31.51
   2  -4  -3  288.81   26.48
  -2   4   3  283.20   29.47
  -2   4   2   18.39   17.80
   2  -4  -2    7.84   16.43
   2  -4  -1   11.68   19.45
   2   4  -1    4.05   16.86
  -2   4   1   17.55   15.77
   2   4   0    2.28   14.08
   2  -4   0   10.43   18.24
   2   4   1  375.26   26.76
   2  -4   1  324.61   28.63
  -2   5   7   10.80   25.78
   2  -5  -6   38.56   26.88
  -2   5   6   70.41   26.34
  -2   5   5    0.55   25.64
   2  -5  -5   18.37   25.68
  -2   5   4    8.15   24.86
   2  -5  -3    1.30   20.15
   2   5  -3   -6.27   25.80
  -2   5   3    8.98   23.50
  -2   5   2   29.77   21.76
   2   5  -2   -0.80   32.85
   2  -5  -2   21.96   20.69
   2  -5  -1  120.64   23.24
  -2   5   1   13.82   21.50
   2  -5   0   62.34   23.67
   2   5   0   35.96   23.01
   2   5   2  205.20   21.51
   2  -5   2  124.10   30.81
  -2   6   5   98.70   29.55
   2  -6  -4   47.95   27.30
   2   6  -3    0.47   32.67
  -2   6   3   -3.69   26.34
   2  -6  -3   21.38   23.76
   2  -6  -2    8.67   23.53
  -2   6   2   -7.23   26.79
   2   6  -2    2.48   43.94
  -2   6   1    7.51   23.83
   2  -6  -1   17.73   25.59
   2   6  -1    8.52   42.10
   2   6   0   17.29   29.55
   2  -6   1   43.51   30.62
   2   6   1   26.86   25.13
   2   6   2    9.25   22.01
   2  -6   2   43.44   39.95
   2  -7  -3  -10.97   27.54
  -2   7   3   -6.34   28.81
  -2   7   2   14.04   29.19
   2   7  -2  -11.11   49.22
   2  -7  -2    4.74   27.99
  -2   7   1   15.36   25.02
   2   7  -1   -8.33   50.32
   2   7   0  116.04   45.78
   2  -7   0   59.91   32.99
   2   7   1   48.59   34.48
   2  -7   1   72.26   38.14
   2   7   2    9.96   29.23
   2  -7   2   10.41   44.32
  -3   0  10   15.11   38.03
  -3   0   9   44.26   30.40
  -3   0   8  697.27   50.91
  -3   0   7    0.26   19.00
   3   0  -6   80.34   18.00
  -3   0   6  107.27   16.38
   3   0  -4   12.08   10.13
  -3  -1  10   16.99   43.88
  -3   1  10   -3.59   33.14
  -3  -1   9  111.44   29.50
  -3   1   8  122.71   28.30
  -3  -1   8  175.23   22.48
  -3   1   7   15.91   22.00
  -3   1   6   -6.37   17.65
   3   1  -5   37.29   10.67
   3  -1  -5   46.11   15.40
   3  -1  -4 3477.74  209.19
  -3   1   4 3562.20  208.12
   3  -1  -3  171.65   13.24
  -3   2   9   45.04   28.01
  -3   2   8  386.02   37.92
   3  -2  -7  159.52   26.98
  -3   2   7  159.38   25.81
   3  -2  -6  101.88   21.30
  -3   2   6  104.71   22.09
   3  -2  -5  114.98   19.67
  -3   2   5  127.39   19.88
   3  -2  -4 1308.72   85.38
  -3   2   4 1469.15   85.03
  -3   2   3 1091.96   66.38
   3  -2  -2  349.87   23.38
  -3   3   9   18.78   29.30
  -3   3   8  158.86   28.30
  -3   3   7  524.27   42.66
   3  -3  -6   36.51   22.09
  -3   3   6  -17.01   23.01
   3  -3  -5   41.13   19.85
  -3   3   5   50.57   20.76
  -3   3   4   87.24   17.90
   3  -3  -4   79.13   17.88
  -3   3   3   88.23   14.87
   3  -3  -3   83.01   17.39
  -3   4   8   -4.86   26.97
   3  -4  -7   -9.25   27.41
   3  -4  -6    6.17   22.72
  -3   4   6   15.64   24.99
   3  -4  -5  103.49   22.04
  -3   4   4  114.88   21.10
   3  -4  -4   91.10   20.12
  -3   4   3   21.64   17.47
   3   4  -3    0.46   21.90
   3   4  -2    7.36   16.09
   3  -4  -2   12.59   18.44
   3  -4  -1    1.25   17.49
  -3   5   7   56.52   28.06
   3  -5  -7   86.60   30.66
   3  -5  -6   49.97   27.77
  -3   5   6   36.77   26.20
  -3   5   5   44.25   24.24
   3  -5  -5   53.40   23.87
  -3   5   4   15.83   22.03
   3  -5  -3   14.70   20.67
   3   5  -3    8.79   33.33
   3  -5  -2   46.52   21.37
   3   5  -2   19.72   29.36
   3   5  -1    8.61   22.75
   3  -5  -1   34.24   24.39
   3  -5   0  390.37   37.36
   3  -6  -5    9.74   24.85
  -3   6   5   15.00   26.00
   3  -6  -4   -2.35   23.47
   3  -6  -3    5.39   23.27
  -3   6   3   15.50   23.36
   3   6  -3   -7.72   52.00
   3   6  -2    7.62   41.68
  -3   6   2   25.76   21.42
   3  -6  -2    1.80   24.29
   3  -6  -1  128.03   28.59
   3   6   0   38.14   27.09
   3  -7  -2   54.90   29.08
  -3   7   2   59.11   24.78
   3   7  -1    4.58   45.45
   3   7   0   24.52   37.82
   3  -7   0    5.78   33.46
   3  -7   1    3.92   38.69
  -4   0   9    1.22   23.58
   4   0  -7   -2.96   22.73
   4   0  -6   13.02   17.40
   4   0  -5   -9.30   12.71
  -4   1   8   12.20   21.87
   4  -1  -8    3.38   26.12
  -4   1   7   22.65   18.01
   4  -1  -7   21.42   23.96
   4  -1  -6   11.41   18.24
   4   1  -6   19.19   14.82
   4   1  -5  139.42   13.05
   4  -1  -4 1120.62   67.84
  -4   2   9  349.03   35.96
   4  -2  -8  179.16   32.98
  -4   2   8  225.50   28.76
  -4   2   7   -3.27   19.53
   4  -2  -7   -0.78   22.51
  -4   2   6  208.94   22.52
   4  -2  -5  950.13   58.14
  -4   2   5  872.26   57.01
   4  -2  -4   39.16   14.73
  -4   3   9   34.74   26.54
  -4   3   8  141.88   26.44
  -4   3   7  -19.75   22.46
   4  -3  -7   13.71   23.30
   4  -3  -6   91.60   21.61
  -4   3   5   87.34   19.41
   4  -3  -5  101.38   19.91
   4  -3  -4    6.67   17.96
   4  -3  -3    3.93   14.25
   4  -4  -8   17.14   29.81
  -4   4   8   -0.50   25.47
  -4   4   7   11.46   24.09
   4  -4  -7   -0.74   24.65
   4  -4  -6   53.90   21.73
  -4   4   6   24.13   22.28
  -4   4   5   72.24   20.47
   4  -4  -5   73.41   20.91
   4  -4  -4   31.41   18.62
  -4   4   4    0.17   16.36
   4   4  -4    5.58   22.31
   4   4  -3    6.73   17.46
   4  -4  -2   -3.43   16.44
   4  -5  -7   62.23   26.39
  -4   5   7   73.04   25.81
  -4   5   6  120.38   25.32
   4  -5  -6   89.13   25.00
  -4   5   5   20.12   21.66
   4   5  -5    5.26   22.66
   4  -5  -5    6.56   21.39
  -4   5   4   40.46   19.43
   4  -5  -4   37.36   21.10
   4   5  -3   28.62   31.22
   4  -5  -3   88.40   21.70
   4   5  -2    3.88   22.26
   4  -5  -2  113.23   23.00
   4  -6  -5   20.38   23.15
  -4   6   5  -12.32   23.92
   4   6  -5   36.21   25.87
  -4   6   4   -3.27   21.48
   4   6  -4  -17.42   61.31
   4  -6  -4   18.01   23.21
   4   6  -3   -7.06   51.63
   4  -6  -3   13.36   22.88
   4   6  -2   52.58   37.38
   4  -6  -2   96.35   25.52
   5   0  -7  -20.32   21.21
   5   0  -6  408.82   30.48
   5  -1  -9   12.18   31.02
   5  -1  -8   12.46   26.13
   5  -1  -7   18.45   21.11
   5   1  -7    1.04   19.70
   5  -1  -6  238.06   25.34
   5   1  -6  208.27   19.41
   5  -2  -9   45.46   33.05
  -5   2   9    0.94   22.51
   5  -2  -8   29.76   25.27
   5  -2  -7  106.86   23.13
   5  -2  -5   43.71   16.32
  -5   3   8  -17.19   22.74
   5  -3  -8   -4.91   26.45
  -5   3   7  107.51   20.82
   5  -3  -7  112.50   23.88
   5  -3  -6   63.97   20.58
   5  -3  -5   31.47   18.65
   5  -3  -4   14.34   15.76
  -5   4   7    5.88   21.63
   5  -4  -6    6.14   21.01
   5   4  -5    0.65   23.85
   5  -4  -5   71.87   20.11
   5  -4  -4   16.85   18.85
   5   5  -6   29.55   13.02
  -5   5   6   12.30   21.56
   5  -5  -6   -0.96   22.49
   5   5  -5   17.21   50.61
   5  -5  -5    4.54   20.84
   5  -5  -4   29.78   20.27
   5   5  -4   68.88   32.06
   5   6  -4  299.66   71.13
   6   0  -9   25.21   33.35
   6   0  -8    6.59   25.02
   6   0  -7   10.61   19.58
   6  -1  -8   26.36   23.97
   6   1  -8   44.52   26.66
   6  -1  -7    3.56   18.05
   6   1  -7   34.05   17.24
   6  -2  -8   68.16   25.10
   6  -2  -7  119.48   21.84
   6   2  -7   78.99   17.02
   6  -2  -6   25.73   17.66
   6  -3  -8   97.32   24.89
   6  -3  -7   56.09   21.05
   6  -4  -6   37.26   20.38
   6  -5  -6    4.60   21.17
   6   5  -6   68.90   60.38
   7  -1  -8   35.98   21.13
   7   1  -8    1.80   19.81
   7  -2  -8   30.03   21.35
   7   2  -8   35.92   22.07
   0   0   0    0.00    0.00


TITL Anthracene_04.0GPa_IAM in P2(1)/c
REM P2(1)/c (#14 in standard setting)
CELL 0.41000   8.747221   5.663265   7.718003  90.0000  99.3485  90.0000
ZERR   21.00   0.011274   0.000669   0.002217   0.0000   0.0676   0.0000
LATT  1
SYMM -x, y+1/2,-z+1/2
SFAC C H
UNIT 21.00 21.00
TREF
HKLF 4
END
_computing_structure_solution     'SHELXT 2014/5 (Sheldrick, 2014)'
;
_shelx_hkl_checksum                304
loop_
  _axis.id
  _axis.type
  _axis.equipment
  _axis.parity
  _axis.depends_on
  _axis.zero
  _axis.vector[1]
  _axis.vector[2]
  _axis.vector[3]
 source . source . . . 1.00000000 0.00000000 0.00000000
 omega rotation goniometer -1 . -0.00106000 0.00000000 0.00000000 1.00000000
 kappa rotation goniometer -1 omega 0.00000000 -0.76604444 0.00000000 0.64278761
 phi rotation goniometer -1 kappa . 0.00000000 0.00000000 1.00000000
 theta rotation goniometer -1 . -0.00142000 0.00000000 0.00000000 1.00000000
 matrixX general general . phi . 1.00000000 0.00000000 0.00000000
 matrixY general general . phi . 0.00000000 1.00000000 0.00000000
 matrixZ general general . phi . 0.00000000 0.00000000 1.00000000
 dacX translation general . phi . 0.00000000 1.00000000 0.00000000
 dacY translation general . phi . -1.00000000 0.00000000 0.00000000
 dacZ translation general . phi . 0.00000000 0.00000000 1.00000000

_olex2_submission_special_instructions  'No special instructions were received'
_oxdiff_exptl_absorpt_empirical_details
;
Empirical correction (ABSPACK) includes:
- Absorption correction using spherical harmonics
- Frame scaling
;
# start Validation Reply Form
_vrf_PLAT029_Anthracene_04.0GPa_IAM
;
PROBLEM: _diffrn_measured_fraction_theta_full value Low .      0.328 Why?  
RESPONSE: This measurement was performed at high pressure which, due to the high pressure apparatus, limits the theta range. Indeed, the diamond anvil cell metallic body typically shadows more than 60% of the reflections.
;
_vrf_PLAT088_Anthracene_04.0GPa_IAM
;
PROBLEM: Poor Data / Parameter Ratio ....................       4.45 Note  
RESPONSE: This measurement was performed at high pressure which, due to the high pressure apparatus, limits the theta range. Indeed, the diamond anvil cell metallic body typically shadows more than 60% of the reflections.
;
_vrf_PLAT149_Anthracene_04.0GPa_IAM
;
PROBLEM: s.u. on the   beta    Angle is Too Large .......       0.07 Degree
RESPONSE: Large errors due to low completeness.
;
_vrf_PLAT340_Anthracene_04.0GPa_IAM
;
PROBLEM: Low Bond Precision on  C-C Bonds ...............    0.02138 Ang.  
RESPONSE: Large errors due to low completeness.
;
_vrf_PLAT369_Anthracene_04.0GPa_IAM
;
PROBLEM: Long   C(sp2)-C(sp2) Bond  C002     - C005     .       1.57 Ang.  
RESPONSE: Large errors due to low completeness.
;
_vrf_PLAT911_Anthracene_04.0GPa_IAM
;
PROBLEM: Missing FCF Refl Between Thmin & STh/L=    0.600        383 Report
RESPONSE: This measurement was performed at high pressure which, due to the high pressure apparatus, limits the theta range. Indeed, the diamond anvil cell metallic body typically shadows more than 60% of the reflections.
;
# end Validation Reply Form
