# Supplementary material for: Compressional Behavior of Naphthalene (C10H8) and Anthracene (C14H10) up to 50 GPa
Source: ACS Omega. 2025 Oct 19;10(42):50230–42. doi: 10.1021/acsomega.5c06935 (PMC12573047; doi:10.1021/acsomega.5c06935)
Supplement: Supplementary file 19 [file ao5c06935_si_019.cif]

data_Anthracene_08.3GPa_IAM
_audit_creation_date               2024-12-04
_audit_creation_method
;
Olex2 1.5
(compiled 2024.02.16 svn.r378c4104 for OlexSys, GUI svn.r6928)
;
_shelx_SHELXL_version_number       '2017/1'
_audit_contact_author_address      ?
_audit_contact_author_email        ?
_audit_contact_author_name         ''
_audit_contact_author_phone        ?
_publ_contact_author_id_orcid      ?
_publ_section_references
;
Dolomanov, O.V., Bourhis, L.J., Gildea, R.J, Howard, J.A.K. & Puschmann, H.
 (2009), J. Appl. Cryst. 42, 339-341.

Sheldrick, G.M. (2008). Acta Cryst. A64, 112-122.
;
_chemical_name_common              ?
_chemical_name_systematic          ?
_chemical_formula_moiety           'C14 H10'
_chemical_formula_sum              'C14 H10'
_chemical_formula_weight           178.22
_chemical_melting_point            ?
loop_
  _atom_type_symbol
  _atom_type_description
  _atom_type_scat_dispersion_real
  _atom_type_scat_dispersion_imag
  _atom_type_scat_source
 'C' 'C' -0.0001 0.0005 'International Tables Vol C Tables 4.2.6.8 and 6.1.1.4'
 'H' 'H' 0.0000 0.0000 'International Tables Vol C Tables 4.2.6.8 and 6.1.1.4'

_shelx_space_group_comment
;
The symmetry employed for this shelxl refinement is uniquely defined
by the following loop, which should always be used as a source of
symmetry information in preference to the above space-group names.
They are only intended as comments.
;
_space_group_crystal_system        'monoclinic'
_space_group_IT_number             14
_space_group_name_H-M_alt          'P 1 21/c 1'
_space_group_name_Hall             '-P 2ybc'
loop_
  _space_group_symop_operation_xyz
 'x, y, z'
 '-x, y+1/2, -z+1/2'
 '-x, -y, -z'
 'x, -y-1/2, z-1/2'

_cell_length_a                     8.522(6)
_cell_length_b                     5.5444(4)
_cell_length_c                     7.4715(11)
_cell_angle_alpha                  90
_cell_angle_beta                   97.85(3)
_cell_angle_gamma                  90
_cell_volume                       349.7(3)
_cell_formula_units_Z              2
_cell_measurement_reflns_used      134
_cell_measurement_temperature      293(2)
_cell_measurement_theta_max        17.7760
_cell_measurement_theta_min        2.6480
_shelx_estimated_absorpt_T_max     0.999
_shelx_estimated_absorpt_T_min     0.999
_exptl_absorpt_coefficient_mu      0.044
_exptl_absorpt_correction_T_max    1.00000
_exptl_absorpt_correction_T_min    0.00850
_exptl_absorpt_correction_type     multi-scan
_exptl_absorpt_process_details
;
CrysAlisPro 1.171.42.49 (Rigaku Oxford Diffraction, 2022)
Empirical absorption correction using spherical harmonics,
implemented in SCALE3 ABSPACK scaling algorithm.
;
_exptl_absorpt_special_details     ?
_exptl_crystal_colour              'clear colourless'
_exptl_crystal_colour_lustre       clear
_exptl_crystal_colour_primary      colourless
_exptl_crystal_density_diffrn      1.692
_exptl_crystal_density_meas        ?
_exptl_crystal_density_method      ?
_exptl_crystal_description         block
_exptl_crystal_F_000               188
_exptl_crystal_size_max            0.013
_exptl_crystal_size_mid            0.012
_exptl_crystal_size_min            0.012
_exptl_transmission_factor_max     ?
_exptl_transmission_factor_min     ?
_diffrn_reflns_av_R_equivalents    0.0399
_diffrn_reflns_av_unetI/netI       0.0533
_diffrn_reflns_Laue_measured_fraction_full  0.391
_diffrn_reflns_Laue_measured_fraction_max  0.375
_diffrn_reflns_limit_h_max         7
_diffrn_reflns_limit_h_min         -4
_diffrn_reflns_limit_k_max         7
_diffrn_reflns_limit_k_min         -7
_diffrn_reflns_limit_l_max         10
_diffrn_reflns_limit_l_min         -9
_diffrn_reflns_number              540
_diffrn_reflns_point_group_measured_fraction_full  0.391
_diffrn_reflns_point_group_measured_fraction_max  0.375
_diffrn_reflns_theta_full          14.241
_diffrn_reflns_theta_max           16.306
_diffrn_reflns_theta_min           2.648
_diffrn_ambient_temperature        293(2)
_diffrn_detector_area_resol_mean   13.3333
_diffrn_measured_fraction_theta_full  0.391
_diffrn_measured_fraction_theta_max  0.375
_diffrn_measurement_details
;
List of Runs (angles in degrees, time in seconds):

  # Type    Start    End  Width  t~exp~   \w     \q     \k     \f   Frames
--------------------------------------------------------------------------
  1  \w    -32.00  19.00   0.50    1.00    --    0.00   0.00   0.00  102
;
_diffrn_measurement_device         'abstract diffractometer'
_diffrn_measurement_device_type   
 'esperanto-CrysAlisPro-abstract goniometer imported esperanto images'
_diffrn_measurement_method         '\w scans'
_diffrn_radiation_type             synchrotron
_diffrn_radiation_wavelength       0.410
_diffrn_source                     synchrotron
_reflns_Friedel_coverage           0.000
_reflns_Friedel_fraction_full      .
_reflns_Friedel_fraction_max       .
_reflns_number_gt                  237
_reflns_number_total               354
_reflns_special_details
;
 Reflections were merged by SHELXL according to the crystal
 class for the calculation of statistics and refinement.
 
 _reflns_Friedel_fraction is defined as the number of unique
 Friedel pairs measured divided by the number that would be
 possible theoretically, ignoring centric projections and
 systematic absences.
;
_reflns_threshold_expression       'I > 2\s(I)'
_computing_cell_refinement         'CrysAlisPro 1.171.42.49 (Rigaku OD, 2022)'
_computing_data_collection         'CrysAlisPro 1.171.42.49 (Rigaku OD, 2022)'
_computing_data_reduction          'CrysAlisPro 1.171.42.49 (Rigaku OD, 2022)'
_computing_molecular_graphics      'Olex2 1.5 (Dolomanov et al., 2009)'
_computing_publication_material    'Olex2 1.5 (Dolomanov et al., 2009)'
_computing_structure_refinement    'XL  (Sheldrick, 2008)'
_computing_structure_solution      'SHELXT 2014/5 (Sheldrick, 2014)'
_refine_diff_density_max           0.198
_refine_diff_density_min           -0.182
_refine_diff_density_rms           0.061
_refine_ls_extinction_coef         .
_refine_ls_extinction_method       none
_refine_ls_goodness_of_fit_ref     1.072
_refine_ls_hydrogen_treatment      constr
_refine_ls_matrix_type             full
_refine_ls_number_parameters       64
_refine_ls_number_reflns           354
_refine_ls_number_restraints       6
_refine_ls_R_factor_all            0.0994
_refine_ls_R_factor_gt             0.0707
_refine_ls_restrained_S_all        1.065
_refine_ls_shift/su_max            0.000
_refine_ls_shift/su_mean           0.000
_refine_ls_structure_factor_coef   Fsqd
_refine_ls_weighting_details      
 'w=1/[\s^2^(Fo^2^)+(0.1466P)^2^] where P=(Fo^2^+2Fc^2^)/3'
_refine_ls_weighting_scheme        calc
_refine_ls_wR_factor_gt            0.1913
_refine_ls_wR_factor_ref           0.2104
_refine_special_details            ?
_olex2_refinement_description
;
1. Fixed Uiso
 At 1.2 times of:
  All C(H) groups
2. Uiso/Uaniso restraints and constraints
Uanis(C007) \\sim Ueq: with sigma of 0.03 and sigma for terminal atoms of 0.06
3.a Aromatic/amide H refined with riding coordinates:
 C001(H001), C002(H002), C003(H003), C006(H006), C007(H007)
;
_atom_sites_solution_hydrogens     geom
_atom_sites_solution_primary       ?
_atom_sites_solution_secondary     ?
loop_
  _atom_site_label
  _atom_site_type_symbol
  _atom_site_fract_x
  _atom_site_fract_y
  _atom_site_fract_z
  _atom_site_U_iso_or_equiv
  _atom_site_adp_type
  _atom_site_occupancy
  _atom_site_site_symmetry_order
  _atom_site_calc_flag
  _atom_site_refinement_flags_posn
  _atom_site_refinement_flags_adp
  _atom_site_refinement_flags_occupancy
  _atom_site_disorder_assembly
  _atom_site_disorder_group
 C001 C 0.4502(14) 0.2671(6) 0.5367(7) 0.025(5) Uani 1 1 d . . . . .
 H001 H 0.417739 0.111597 0.560413 0.030 Uiso 1 1 calc R U . . .
 C002 C 0.2041(14) 0.3332(7) 0.3288(8) 0.032(5) Uani 1 1 d . . . . .
 H002 H 0.165724 0.183618 0.358832 0.038 Uiso 1 1 calc R U . . .
 C003 C 0.3095(13) 0.7917(7) 0.2499(7) 0.019(4) Uani 1 1 d . . . . .
 H003 H 0.341421 0.947496 0.226199 0.023 Uiso 1 1 calc R U . . .
 C004 C 0.3535(14) 0.4122(7) 0.4139(7) 0.030(6) Uani 1 1 d . . . . .
 C005 C 0.4067(13) 0.6483(7) 0.3768(7) 0.030(5) Uani 1 1 d . . . . .
 C006 C 0.1143(12) 0.4748(6) 0.2015(6) 0.030(5) Uani 1 1 d . . . . .
 H006 H 0.018040 0.418574 0.142672 0.036 Uiso 1 1 calc R U . . .
 C007 C 0.1702(16) 0.7061(8) 0.1617(8) 0.044(5) Uani 1 1 d . U . . .
 H007 H 0.111195 0.800852 0.074311 0.053 Uiso 1 1 calc R U . . .

loop_
  _atom_site_aniso_label
  _atom_site_aniso_U_11
  _atom_site_aniso_U_22
  _atom_site_aniso_U_33
  _atom_site_aniso_U_23
  _atom_site_aniso_U_13
  _atom_site_aniso_U_12
 C001 0.034(15) 0.0211(19) 0.018(3) 0.0021(13) -0.003(6) 0.007(2)
 C002 0.049(15) 0.020(2) 0.025(4) 0.0009(14) 0.002(6) -0.001(2)
 C003 0.014(13) 0.024(2) 0.017(3) 0.0013(14) -0.005(6) 0.003(2)
 C004 0.042(18) 0.026(2) 0.020(4) 0.0006(16) 0.004(7) 0.003(2)
 C005 0.049(15) 0.021(2) 0.020(3) -0.0002(15) 0.006(6) -0.001(3)
 C006 0.035(16) 0.032(2) 0.021(3) -0.0013(14) -0.006(6) 0.003(3)
 C007 0.081(16) 0.030(2) 0.023(3) 0.0020(17) 0.011(6) 0.005(3)

_geom_special_details
;
 All esds (except the esd in the dihedral angle between two l.s. planes)
 are estimated using the full covariance matrix.  The cell esds are taken
 into account individually in the estimation of esds in distances, angles
 and torsion angles; correlations between esds in cell parameters are only
 used when they are defined by crystal symmetry.  An approximate (isotropic)
 treatment of cell esds is used for estimating esds involving l.s. planes.
;
loop_
  _geom_bond_atom_site_label_1
  _geom_bond_atom_site_label_2
  _geom_bond_distance
  _geom_bond_site_symmetry_2
  _geom_bond_publ_flag
 C001 H001 0.9300 . ?
 C001 C004 1.401(13) . ?
 C001 C005 1.381(17) 3_666 ?
 C002 H002 0.9300 . ?
 C002 C004 1.413(17) . ?
 C002 C006 1.381(12) . ?
 C003 H003 0.9300 . ?
 C003 C005 1.415(12) . ?
 C003 C007 1.362(17) . ?
 C004 C005 1.425(6) . ?
 C006 H006 0.9300 . ?
 C006 C007 1.414(7) . ?
 C007 H007 0.9300 . ?

loop_
  _geom_angle_atom_site_label_1
  _geom_angle_atom_site_label_2
  _geom_angle_atom_site_label_3
  _geom_angle
  _geom_angle_site_symmetry_1
  _geom_angle_site_symmetry_3
  _geom_angle_publ_flag
 C004 C001 H001 119.5 . . ?
 C005 C001 H001 119.5 3_666 . ?
 C005 C001 C004 121.0(5) 3_666 . ?
 C004 C002 H002 119.5 . . ?
 C006 C002 H002 119.5 . . ?
 C006 C002 C004 120.9(5) . . ?
 C005 C003 H003 119.3 . . ?
 C007 C003 H003 119.3 . . ?
 C007 C003 C005 121.4(5) . . ?
 C001 C004 C002 122.0(5) . . ?
 C001 C004 C005 118.7(10) . . ?
 C002 C004 C005 119.3(9) . . ?
 C001 C005 C003 121.4(5) 3_666 . ?
 C001 C005 C004 120.3(9) 3_666 . ?
 C003 C005 C004 118.3(9) . . ?
 C002 C006 H006 120.3 . . ?
 C002 C006 C007 119.3(9) . . ?
 C007 C006 H006 120.3 . . ?
 C003 C007 C006 120.7(8) . . ?
 C003 C007 H007 119.7 . . ?
 C006 C007 H007 119.7 . . ?

loop_
  _geom_torsion_atom_site_label_1
  _geom_torsion_atom_site_label_2
  _geom_torsion_atom_site_label_3
  _geom_torsion_atom_site_label_4
  _geom_torsion
  _geom_torsion_site_symmetry_1
  _geom_torsion_site_symmetry_2
  _geom_torsion_site_symmetry_3
  _geom_torsion_site_symmetry_4
  _geom_torsion_publ_flag
 C001 C004 C005 C001 -1.2(9) . . . 3_666 ?
 C001 C004 C005 C003 178.8(4) . . . . ?
 C002 C004 C005 C001 177.7(6) . . . 3_666 ?
 C002 C004 C005 C003 -2.3(8) . . . . ?
 C002 C006 C007 C003 -1.3(9) . . . . ?
 C004 C002 C006 C007 -2.6(8) . . . . ?
 C005 C001 C004 C002 -177.6(6) 3_666 . . . ?
 C005 C001 C004 C005 1.2(9) 3_666 . . . ?
 C005 C003 C007 C006 3.3(10) . . . . ?
 C006 C002 C004 C001 -176.8(4) . . . . ?
 C006 C002 C004 C005 4.4(9) . . . . ?
 C007 C003 C005 C001 178.5(6) . . . 3_666 ?
 C007 C003 C005 C004 -1.5(8) . . . . ?

_shelx_res_file
;
TITL Anthracene_08.3GPa_IAM_a.res in P2(1)/c
    Anthracene_08.3GPa_IAM.res
    created by SHELXL-2017/1 at 12:29:09 on 04-Dec-2024
REM Old TITL Anthracene_08.3GPa_IAM_a.res in P2(1)
REM SHELXT solution in P2(1)/c
REM R1 0.438, Rweak 0.083, Alpha 0.736, Orientation as input
REM Formula found by SHELXT: C7
CELL 0.41 8.5222 5.5444 7.4715 90 97.852 90
ZERR 2 0.006 0.0004 0.0011 0 0.033 0
LATT 1
SYMM -X,0.5+Y,0.5-Z
SFAC C H
DISP C -0.0001 0.0005 5.0796
DISP H 0 0 0.5971
UNIT 28 20
ISOR 0.03 0.06 C007

L.S. 10
PLAN  5
SIZE 0.012 0.013 0.012
CONF
BOND $H
list 4
MORE -1
fmap 2
acta
SHEL 999 0.73
OMIT -6 6 4
REM <olex2.extras>
REM <HklSrc "%.\\Anthracene_08.3GPa_IAM.hkl">
REM </olex2.extras>

WGHT    0.146600
FVAR       2.08612
C001  1    0.450248    0.267116    0.536748    11.00000    0.03362    0.02110 =
         0.01786    0.00214   -0.00284    0.00666
AFIX  43
H001  2    0.417739    0.111597    0.560413    11.00000   -1.20000
AFIX   0
C002  1    0.204116    0.333151    0.328780    11.00000    0.04923    0.02048 =
         0.02530    0.00091    0.00185   -0.00074
AFIX  43
H002  2    0.165724    0.183618    0.358832    11.00000   -1.20000
AFIX   0
C003  1    0.309515    0.791657    0.249866    11.00000    0.01370    0.02447 =
         0.01727    0.00134   -0.00458    0.00253
AFIX  43
H003  2    0.341421    0.947496    0.226199    11.00000   -1.20000
AFIX   0
C004  1    0.353453    0.412181    0.413922    11.00000    0.04241    0.02623 =
         0.02016    0.00057    0.00405    0.00275
C005  1    0.406740    0.648261    0.376796    11.00000    0.04859    0.02082 =
         0.02021   -0.00024    0.00640   -0.00075
C006  1    0.114297    0.474785    0.201533    11.00000    0.03534    0.03209 =
         0.02094   -0.00127   -0.00613    0.00335
AFIX  43
H006  2    0.018040    0.418574    0.142672    11.00000   -1.20000
AFIX   0
C007  1    0.170183    0.706119    0.161663    11.00000    0.08112    0.02967 =
         0.02267    0.00205    0.01055    0.00511
AFIX  43
H007  2    0.111195    0.800852    0.074311    11.00000   -1.20000
AFIX   0
HKLF 4


REM  Anthracene_08.3GPa_IAM_a.res in P2(1)/c
REM R1 =  0.0707 for     237 Fo > 4sig(Fo)  and  0.0994 for all     354 data
REM     64 parameters refined using      6 restraints

END

WGHT      0.1487      0.0000

REM Highest difference peak  0.198,  deepest hole -0.182,  1-sigma level  0.061
Q1    1   0.4410  0.3875  0.5581  11.00000  0.05    0.20
Q2    1   0.3304  0.9572  0.2887  11.00000  0.05    0.20
Q3    1   0.2158  0.4593  0.3628  11.00000  0.05    0.19
Q4    1   0.4304  0.8092  0.4238  11.00000  0.05    0.19
Q5    1   0.4403  0.1139  0.5200  11.00000  0.05    0.17
;
_shelx_res_checksum                93162
_shelx_hkl_file
;
   0   1   0   -0.03    1.04
   0  -1   0    0.15    0.86
   0   1   1 1331.91   17.20
   0   1   2  933.47   12.79
   0  -1  -2  909.34   12.77
   0  -1  -3   51.52    3.59
   0   1   3   45.98    3.41
   0  -1  -4 1230.72   17.39
   0   1   4 1224.62   17.20
   0   1   5  862.48   13.52
   0   1   6   28.46    7.82
   0  -2   0 3796.76   47.24
   0   2   0 3786.19   48.27
   0  -2  -1  874.51   12.39
   0   2   1  872.50   11.86
   0   2   2    4.90    3.35
   0   2   3  185.32    6.06
   0  -2  -3  191.82    5.93
   0   2   4   30.60    5.88
   0  -2  -4   24.11    5.39
   0  -2  -5  361.19    8.94
   0   2   5  385.21    9.65
   0   2   6   77.04    8.72
   0  -2  -6   67.10    7.77
   0   2   7   -2.85   10.94
   0  -3   0    1.68    3.97
   0   3   1  698.27   10.91
   0  -3  -1  709.59   11.34
   0  -3   1  709.29   10.84
   0  -3  -2    4.50    6.04
   0   3   2    2.80    4.09
   0   3   3  374.37    9.22
   0   3   4 1063.55   16.73
   0  -3  -4 1057.07   17.21
   0   3   5   27.21    6.84
   0  -3  -5   39.12    7.27
   0  -3  -6   66.96    7.92
   0   3   6   80.53    7.84
   0  -3  -7   -2.88    8.24
   0   3   8   -5.14   11.45
   0  -4   0   47.91    7.23
   0  -4   1  101.79    6.36
   0  -4  -1   91.43    7.69
   0   4   2   68.69    6.70
   0  -4  -2   40.91    8.11
   0  -4  -3  602.75   13.10
   0   4   4  680.74   13.22
   0   4   5   33.51    8.48
   0  -4  -5   42.36    8.44
   0  -4  -6   12.12    8.33
   0   4   6   11.04    9.31
   0   4   7   16.31   10.48
   0  -4  -7   14.26    8.85
   0  -4  -8   -1.98    9.62
   0   4   9   27.77   16.34
   0  -5   0   -6.86    8.85
   0  -5  -1   37.44    9.48
   0  -5   1   30.92    9.07
   0  -5   2  -14.93    8.51
   0   5   2    1.20   10.09
   0  -5  -2   -6.94   10.51
   0  -5  -3  136.38   11.15
   0   5   3  194.75    9.67
   0  -5  -4   45.39    9.24
   0   5   5    5.50    8.97
   0   5   6  318.08   11.28
   0  -5  -6  335.20   12.15
   0  -5  -7   23.27   10.19
   0   5   7    6.81    8.63
   0  -5  -8   35.88   10.77
   0  -6   0   20.05   11.91
   0  -6   1   68.63   11.67
   0  -6   2  225.04   13.97
   0  -6  -2  216.86   15.20
   0  -6  -3  151.86   13.16
   0  -6  -4   46.92   11.01
   0   6   4   78.89   13.10
   0  -6  -5   13.24   12.94
   0   6   6  106.19   12.26
   0  -7   0  -10.26   14.52
   0  -7  -1    4.96   15.79
   0  -7   1    1.45   14.64
   0  -7   2    3.61   13.87
   0  -7  -3  131.55   14.60
   0  -7  -4    1.87   12.04
   0  -8   0   16.05   19.90
   0  -8   1   -7.26   21.05
   0  -8  -1   10.15   18.73
   0  -8  -2   11.71   17.02
  -1   0   8   46.65   15.60
  -1   0   7   10.00    9.93
  -1   0   5    2.11    4.43
   1   0  -3   -0.19    2.26
  -1   0   3   -0.38    2.04
  -1   0   2 9995.21  122.28
   1   0  -2 9999.00  122.25
  -1   1   9   57.10   16.60
  -1   1   8   -0.14   10.45
  -1   1   7    1.04    7.45
  -1  -1   6  135.08    8.92
  -1   1   6   99.68    6.42
  -1  -1   5  167.41    5.77
  -1   1   5  179.95    5.85
   1  -1  -5  179.69    5.88
  -1   1   4   10.02    3.72
  -1  -1   4    7.93    2.85
   1  -1  -4   14.57    4.19
   1  -1  -3   32.83    3.68
  -1   1   3   29.42    3.22
  -1   1   2 9090.35  111.87
   1  -1  -2 9099.76  111.90
  -1   2  10   -9.49   27.08
  -1   2   9   25.13   14.01
  -1   2   8   18.26    9.80
  -1   2   7    0.24    7.65
   1  -2  -6   -1.49    6.41
   1  -2  -5   48.46    6.91
  -1   2   5   50.97    6.37
  -1   2   4   18.22    4.70
   1  -2  -4   14.11    5.46
   1  -2  -3   94.57    4.92
  -1   2   3   84.54    4.62
  -1   2   2    2.57    3.70
  -1  -2   2    2.47    1.99
  -1  -2   1  761.03   10.63
   1   2  -1  763.12   10.09
   1  -2  -1  768.01   10.86
  -1  -2   0 1146.29   15.16
   1   2   0 1134.03   15.30
  -1  -2  -1   53.29    3.33
   1   2   1   54.96    4.25
  -1  -2  -2   20.16    3.52
   1   2   2    9.76    4.18
  -1  -2  -3  253.22    6.85
   1   2   3  270.25    6.84
   1   2   4 1435.16   20.74
  -1   3  10    9.54   17.12
  -1   3   9    4.17   11.02
   1  -3  -8   21.26    8.95
  -1   3   8   16.10    8.54
   1  -3  -7  354.05   10.00
   1  -3  -6  489.57   11.31
  -1   3   6  455.22   10.44
   1  -3  -5 1594.04   22.75
  -1   3   5 1562.17   22.34
  -1   3   4   69.71    6.39
   1  -3  -4   65.30    8.35
   1  -3  -3  453.13    9.68
  -1   3   3  480.23    9.41
  -1  -3   3  456.00    8.21
   1  -3  -2 1341.78   19.14
  -1  -3   1  589.93    9.93
   1   3  -1  575.99    9.75
  -1  -3   0 1101.91   16.75
   1   3   0 1140.08   15.35
  -1  -3  -1    8.32    4.44
   1   3   1    5.21    4.71
   1   3   2   19.85    5.98
  -1  -3  -2   13.09    5.55
  -1  -3  -3  296.75    8.10
   1   3   3  315.77    9.60
  -1  -3  -4   40.60    6.93
   1   3   4   48.34    8.54
  -1  -3  -5  121.92    8.15
   1   3   5  145.71   10.45
   1   3   6   17.01   11.33
   1  -4  -9   68.83   11.03
  -1   4   9   63.47   10.95
  -1   4   8   11.80    9.01
   1  -4  -8   13.01    9.61
  -1   4   7    6.80    8.02
   1  -4  -7   25.93    9.50
   1  -4  -6   -8.17   10.08
  -1   4   6    9.03    7.72
   1  -4  -5  426.76   11.99
  -1   4   5  457.86   10.87
  -1   4   4  504.44   11.53
  -1  -4   4  481.50   10.32
   1  -4  -3    4.80    7.22
  -1  -4   2  256.12    8.46
   1  -4  -2  236.57    8.25
   1  -4  -1    3.26    4.72
   1  -4   0   50.49    5.57
  -1  -4   0   71.93    9.00
   1   4   0   67.95    5.37
   1   4   1   23.61    5.48
  -1  -4  -1   24.77    7.47
  -1  -4  -2 1324.79   19.99
   1   4   2 1305.31   20.56
   1   4   3 1306.97   20.63
  -1  -4  -3 1293.08   20.18
  -1  -4  -4   68.34    8.04
   1   4   4   69.52    8.77
  -1  -4  -5  233.57    9.77
   1   4   5  225.37   10.32
   1   4   6    9.16   10.48
  -1  -4  -6    6.78    8.70
   1   4   7   31.63   12.89
   1  -5  -8   75.85   11.10
  -1   5   8   86.96   10.84
   1  -5  -7  264.48   12.67
  -1   5   7  238.90   11.41
   1  -5  -6   14.63   10.73
  -1   5   6   18.19    9.71
  -1   5   5   91.00   11.21
  -1  -5   5   67.87    7.70
  -1   5   4   51.93   14.35
   1  -5  -4   49.10   11.22
   1  -5  -3   12.07    8.87
  -1  -5   3   18.76    9.66
  -1  -5   2   13.99    8.89
   1  -5  -2    0.63    7.73
  -1  -5   1    8.34   10.45
   1  -5  -1   12.67    8.47
   1   5   0   -3.89   12.08
   1  -5   0    3.67    7.05
  -1  -5  -1    5.79   10.56
   1   5   1   11.70    7.17
  -1  -5  -2  390.84   11.99
   1   5   2  415.23   10.92
  -1  -5  -3    6.28   10.88
   1   5   3    0.38    8.02
  -1  -5  -4  127.53   10.27
   1   5   4  125.06   10.67
  -1  -5  -5  815.58   15.68
   1   5   5  736.76   17.91
   1   5   6  186.46   12.92
  -1  -5  -6  185.47   10.91
  -1  -5  -7  117.80   11.01
   1   5   7  140.28   14.10
   1  -6  -6    4.82   11.84
  -1   6   6   25.77   17.80
   1  -6  -5   10.88   11.36
  -1   6   5   22.81   20.64
  -1  -6   5    7.99    9.82
  -1  -6   4  113.74   10.67
   1  -6  -4  116.49   12.60
  -1  -6   3   26.96   11.60
   1  -6  -3    6.74   11.11
   1  -6  -2   -5.85   10.07
  -1  -6   2   -7.53   12.23
  -1  -6   1  -13.44   14.40
   1  -6  -1    7.95    9.62
  -1  -6   0   81.00   14.76
   1   6   1   57.32   14.93
  -1  -6  -2   75.45   12.45
   1   6   2   74.25   10.85
  -1  -6  -3   38.07   13.51
   1   6   3   33.66   10.25
  -1  -6  -4   -9.35   11.75
   1   6   4    2.41   10.97
  -1  -6  -5   70.53   11.51
   1   6   5   65.84   11.18
  -1  -7   4    1.75   11.71
   1  -7  -4   -3.44   13.38
   1  -7  -3   78.15   14.34
  -1  -7   3   79.90   14.61
   1  -7  -2   11.55   12.34
  -1  -7   2   17.54   16.18
   1  -7  -1   10.96   11.73
  -1  -7   1   15.36   16.69
  -1  -7   0    3.92   16.09
   1  -7   0   -9.14   13.35
  -1  -7  -1  121.91   14.42
  -1  -7  -2   79.81   14.26
   1   7   2   35.40   21.00
  -1  -7  -3   10.35   15.71
   1   7   3   10.08   16.89
  -1  -7  -4   -3.13   13.66
  -1  -8   3   11.79   16.84
  -1  -8   2    7.67   17.51
   1  -8  -1    1.23   15.65
  -1  -8   0   29.31   16.27
  -1  -8  -1  348.24   18.42
  -1  -8  -2   37.82   17.48
  -1  -9   2    6.46   16.32
  -1  -9   1  -10.73   16.59
  -2   0  10   34.19   22.20
  -2   0   9    2.35   11.46
  -2   0   8  227.20    9.08
  -2   0   7   -0.52    6.04
  -2   0   6  232.25    5.74
  -2   0   5   -2.23    4.15
   2   0  -4   93.74    3.79
   2   0  -3    0.94    1.73
  -2   1  11   70.46   67.76
  -2  -1  10   63.65   35.56
  -2   1  10   -0.45   15.75
  -2   1   9    5.51    8.77
  -2  -1   9    4.92   13.66
  -2   1   8   -1.44    6.37
  -2  -1   7  132.37    6.37
  -2   1   7  160.39    6.68
   2  -1  -6  139.02    6.54
  -2  -1   6  128.38    5.17
  -2  -1   5   13.61    3.29
   2  -1  -5    4.80    4.92
  -2   1   4  116.62    6.75
   2  -1  -4   77.13    4.56
   2  -1  -3 3780.94   47.38
  -2   2  11   19.97   30.87
  -2   2   9   19.53    9.26
   2  -2  -9    6.95    9.79
  -2  -2   9    9.56   14.56
  -2   2   8   12.19    7.50
   2  -2  -8    5.96    8.09
  -2  -2   8    7.35    7.31
   2  -2  -7  396.46   10.42
  -2   2   7  403.78    9.78
   2  -2  -6  473.31   10.38
  -2   2   6  526.53   10.30
  -2   2   5    1.06    6.48
   2  -2  -5   -2.94    7.55
  -2   2   4    5.31    8.95
   2  -2  -4    2.80    4.99
   2  -2  -3  559.01    8.91
   2   2  -2  832.01   10.89
   2   2  -1  584.20    8.57
   2   2   0  271.56    5.49
  -2   3  11   75.79   24.23
   2  -3 -10   17.80   11.72
  -2   3  10    2.72   13.45
   2  -3  -9    4.02    9.96
  -2   3   9    6.97    9.99
  -2  -3   9   12.52    9.09
  -2   3   8   50.71    8.92
   2  -3  -8   47.77    9.73
   2  -3  -7   46.46   10.37
  -2   3   7   29.73    7.94
   2  -3  -6  827.89   15.61
  -2   3   6  829.07   15.00
  -2   3   5   45.61    9.94
   2  -3  -5   44.52    8.79
   2  -3  -4    2.96    6.32
  -2  -3   4    4.33    3.04
  -2  -3   3  157.00    3.92
   2  -3  -3  160.88    5.77
  -2  -3   2   -0.53    3.39
   2   3  -2    5.96    3.23
   2  -3  -2    3.08    3.80
  -2  -3   1   94.28    4.18
   2   3  -1   81.01    4.31
  -2  -3   0   56.09    3.99
  -2  -3  -1    6.59    4.29
   2   3   1   14.26    6.29
  -2  -3  -2   15.15    5.14
   2   3   2   19.13    6.24
  -2  -3  -3   20.11    6.28
   2  -4 -10   15.57   12.75
   2  -4  -9   35.32   11.11
  -2   4   9   24.21   10.65
  -2   4   8   34.04    9.57
   2  -4  -7    6.78    9.89
  -2   4   7   -9.96   10.14
  -2   4   6  131.08   12.07
   2  -4  -6  131.97   11.04
  -2  -4   5   16.75    5.69
  -2   4   5    8.95   15.86
   2  -4  -5   31.20    9.52
   2  -4  -4  291.74    8.70
  -2  -4   4  245.06    7.96
   2  -4  -3  229.49    8.30
  -2  -4   3  255.43    7.38
  -2  -4   2   25.19    5.44
   2  -4  -2   21.72    5.12
   2   4  -1    8.60    4.65
  -2  -4   0   20.38    6.02
   2   4   0   12.91    6.69
   2   4   1  922.78   15.60
  -2  -4  -1  907.46   14.95
  -2  -4  -2  259.04    8.70
   2   4   2  302.59   10.43
  -2  -4  -3  790.71   14.35
   2   4   3  761.05   16.38
  -2  -4  -4  489.56   12.21
   2  -5  -8   10.42   13.08
  -2  -5   7   13.43   13.09
   2  -5  -7   -7.44   10.85
  -2   5   7  -11.89   19.02
  -2  -5   6   39.77    9.23
   2  -5  -6   76.67   11.86
  -2  -5   5   24.51    9.32
   2  -5  -5   29.65   10.38
  -2  -5   4   14.12    8.95
   2  -5  -3    7.35    7.75
   2  -5  -2   16.41    5.79
  -2  -5   2   28.56    7.76
  -2  -5   1  324.17    9.94
   2   5  -1  304.16    9.17
  -2  -5   0  225.43   11.29
   2   5   0  229.69    8.26
  -2  -5  -1 1045.21   18.15
   2   5   1 1039.24   17.68
  -2  -5  -2  194.52    9.96
   2   5   2  184.21   11.41
  -2  -5  -3    8.66    8.96
   2   5   3    7.15    9.89
  -2  -5  -4  421.51   12.27
   2   5   4  386.73   13.38
  -2  -5  -5   -5.45    9.64
   2  -6  -6   28.42   11.79
  -2  -6   6   16.43   12.35
  -2  -6   5  129.51   11.63
   2  -6  -4   20.47    9.70
  -2  -6   4   24.61   11.20
   2  -6  -3   11.18    8.32
   2  -6  -2   13.85    9.16
  -2  -6   2   -0.46    9.97
  -2  -6   1   31.25   10.48
  -2  -6   0   43.92   13.06
   2   6   0   42.38    9.62
  -2  -6  -1    7.48   11.66
   2   6   2    0.52    9.83
  -2  -6  -2   -2.95   11.78
  -2  -6  -3   24.94   10.55
   2   6   3   21.08   11.18
  -2  -6  -4   -9.50   11.12
   2   6   4    7.11   12.11
  -2  -6  -5   66.40   11.81
   2   6   5   31.40   13.86
  -2  -6  -6   36.13   11.89
  -2  -7   5   41.52   12.50
   2  -7  -4   41.27   11.98
  -2  -7   4   63.08   12.33
   2  -7  -3   -8.04   10.91
  -2  -7   3   -2.79   11.57
   2  -7  -2   23.00   10.52
  -2  -7   1   10.26   13.90
  -2  -7   0  309.86   17.71
  -2  -7  -1   93.87   14.42
   2   7   1   96.85   14.75
  -2  -7  -2    4.45   14.10
  -2  -7  -3    0.56   12.94
   2   7   3    4.94   11.94
  -2  -7  -4   44.23   13.80
  -2  -8   4   -3.39   12.46
  -2  -8   3    4.22   12.85
  -2  -8   2   -8.80   15.06
  -2  -8   1   47.27   18.25
  -2  -8   0   84.53   17.07
  -2  -8  -1   65.27   17.14
  -2  -8  -2  -10.40   16.58
  -2  -9   3  -11.57   16.31
  -2  -9   2   -0.44   15.39
  -2  -9   1  -15.30   16.68
  -3   0  11    0.82   33.79
  -3   0  10  -17.15   16.64
  -3   0   9   11.32   12.93
  -3   0   8  799.36   18.73
   3   0  -7   -7.13    6.02
   3   0  -6  133.01    6.52
   3   0  -5    1.00    4.47
   3   0  -4    7.14    3.35
  -3   1  12   73.50  174.79
  -3   1  11   11.81   30.00
  -3   1  10   -2.13   17.47
   3  -1  -9   47.63    9.78
   3  -1  -8  228.09    9.19
  -3   1   8  286.94   14.95
   3  -1  -7    9.08    7.93
   3  -1  -6   -0.05    7.34
   3   1  -5   40.32    3.07
   3  -1  -5   37.83    5.60
   3  -1  -4 4560.38   57.16
  -3   2  12   -1.60  117.27
  -3   2  11   42.58   31.04
  -3   2  10    5.28   19.67
  -3   2   9   -1.39   15.38
   3  -2  -9    8.89    9.64
   3  -2  -8  368.08   11.38
  -3   2   8  282.36   15.81
   3  -2  -7  247.68    9.51
   3  -2  -5  128.18    7.33
   3  -2  -4 1522.48   20.60
  -3   3  11   22.04   33.06
   3  -3 -11   24.16   14.86
   3  -3 -10   13.70   12.30
   3  -3  -9   76.44   12.04
  -3   3   9   46.08   19.39
   3  -3  -8  165.49   12.40
   3  -3  -6   16.36    9.95
   3  -3  -5   83.25    7.48
   3  -3  -4   86.09    5.06
   3   3  -1   11.06    4.70
   3  -4 -10   15.17   13.94
   3  -4  -9   77.36   14.30
   3  -4  -8   18.62   12.14
   3  -4  -7    6.07   12.73
   3  -4  -6    6.67   10.51
   3  -4  -5  102.12    7.99
   3  -4  -4   75.34    5.90
  -3  -4   3   22.66    5.97
  -3  -4   2    9.98    5.04
  -3  -4   1   -2.34    4.90
   3   4   0  162.21    9.25
   3   4   1  133.96    9.69
   3   4   2  447.45   12.18
   3  -5  -8   10.06   12.47
   3  -5  -7   65.74   13.21
   3  -5  -6   37.25   10.59
   3  -5  -5   34.22    7.60
  -3  -5   5 1984.12  300.26
   3  -5  -4   19.81    7.30
   3  -5  -3    0.94    5.26
   3   5  -2  115.91    7.31
  -3  -5   1   67.54    7.00
   3   5  -1   72.37    6.25
  -3  -5   0  746.22   13.37
   3   5   1   13.73    8.99
  -3  -5  -2  106.98    8.63
   3   5   3  331.00   13.71
   3  -6  -6    7.59   10.70
   3  -6  -5    4.74    8.97
  -3  -6   5   68.55   32.61
  -3  -6   4   20.16   11.63
   3  -6  -4    1.47    7.68
  -3  -6   3  -14.07    9.39
  -3  -6   2   25.08    8.88
  -3  -6   1  235.47    9.82
   3   6  -1  242.08    9.84
  -3  -6   0  131.34    9.83
   3   6   0  107.11    9.40
  -3  -6  -1   11.48    9.71
   3   6   1   21.39   10.07
   3   6   2   18.11   12.19
  -3  -6  -3   21.65   10.61
   3   6   3   37.68   11.31
   3   6   4  166.79   13.08
  -3  -7   5  107.12   39.92
   3  -7  -4   -9.20    8.89
  -3  -7   4   -1.62   15.04
  -3  -7   3   -5.39   11.88
  -3  -7   2  246.69   12.69
  -3  -7   1   38.86   10.95
   3   7   0   50.30   11.15
  -3  -7   0   44.36   11.78
   3   7   1    6.85   10.76
  -3  -7  -1   -5.29   12.00
  -3  -7  -2    1.78   12.54
   3   7   2    5.91   11.35
   3   7   3  135.79   11.74
  -3  -8   4    6.18   17.53
  -3  -8   3   22.96   14.38
  -3  -8   2   10.09   12.75
  -3  -8   1  705.04   18.19
  -3  -8   0   22.35   14.19
   3   8   1   21.36   17.03
  -3  -8  -1   36.30   15.03
  -3  -9   2    3.58   15.17
  -3  -9   1   13.24   15.42
   4   0  -7   -3.04    6.15
   4   0  -6   16.06    6.27
   4   0  -5    0.24    4.72
   4  -1 -10  145.69   12.71
   4  -1  -9   24.59    9.45
   4  -1  -8    2.55    9.35
   4  -1  -7    9.36   10.59
   4   1  -6   -1.59    4.00
   4  -1  -6    3.76    7.62
   4   1  -5  235.58    4.95
   4  -2 -11    5.40   14.94
   4  -2 -10   -0.95   12.48
   4  -2  -9  465.32   15.18
   4  -2  -8  327.28   13.65
   4  -2  -7   -2.76   11.40
   4  -2  -6  221.66    9.92
   4  -2  -5 1046.19   15.22
   4  -3 -11   16.35   15.61
   4  -3 -10    7.26   14.81
   4  -3  -9   19.19   14.76
   4  -3  -8   90.72   14.89
   4  -3  -7    0.80   11.79
   4  -3  -6   68.78    8.12
   4  -3  -5   59.33    5.19
   4   3  -4    0.01    3.09
   4   3  -3    4.35    4.58
   4  -4 -10   10.51   16.92
   4  -4  -9   32.93   14.73
   4  -4  -8   13.01   14.73
   4  -4  -7   18.19   11.52
   4  -4  -6   44.67    7.89
   4   4  -3   94.67    6.21
   4   4  -2   -0.29    7.13
   4   4  -1   35.39    7.55
   4  -5  -7   41.40   11.31
   4  -5  -6   88.37    8.13
   4  -5  -5   12.04    6.97
   4   5  -3  254.46    8.57
   4   5  -2  296.85    9.26
   4   5  -1  755.52   14.45
   4   5   0   18.25    8.93
   4   5   1    8.47   10.25
   4  -6  -6   -1.87    8.53
   4   6  -2  410.49   11.71
   4   6  -1  180.24    8.95
   4   6   0   17.50   10.68
   4   6   1   20.45   10.13
   4   6   2  102.69   11.68
  -4  -7   2  181.38   13.81
   4   7  -1   11.57   10.87
   4   7   0    5.31   10.40
   4   7   1    5.44    9.57
   4   7   2   -8.97   12.86
  -4  -8   3  177.30   27.23
  -4  -8   2   18.29   15.94
  -4  -8   1   25.06   14.00
   4   8   0    8.95   14.60
   4   8   1   17.28   12.74
  -4  -9   2   -7.48   20.06
  -4  -9   1   -7.09   16.96
   5   0  -9    2.90    9.43
   5   0  -8   21.28    8.48
   5   0  -7   -2.57    8.62
   5   0  -6  735.41   11.98
   5  -1 -11    3.33   16.78
   5  -1 -10  541.29   15.81
   5  -1  -8   30.56   13.00
   5   1  -7   -0.36    5.57
   5  -1  -7   -4.62    9.32
   5  -1  -6  326.52    7.90
   5   1  -6  331.84    8.13
   5  -2 -11   65.29   15.59
   5  -2 -10  176.21   15.63
   5  -2  -9   67.64   13.70
   5  -2  -8   33.18   14.13
   5  -2  -7  169.62    9.96
   5  -2  -6  615.75   10.51
   5  -3 -12   19.58   17.67
   5  -3 -11    1.46   17.37
   5  -3  -9    5.23   15.90
   5  -3  -8    9.53   13.11
   5  -3  -7   99.78    8.71
   5  -4 -10   19.90   15.80
   5  -4  -9   44.26   15.40
   5  -4  -8    5.48   11.62
   5   4  -4   55.41    6.19
   5   4  -3   51.38    7.65
   5  -5  -8   14.05   10.41
   5  -5  -7   20.77    7.11
   5   5  -3   28.35    8.55
   5   5  -2  128.13    8.93
   5   5  -1   -6.80    8.80
   5   6  -3  354.84   12.35
   5   6  -2  141.02    9.74
   5   6  -1   37.32    9.46
   5   6   0   48.62    9.73
   5   7  -2   11.39   12.18
   5   7  -1   -2.10   10.13
   5   7   0    7.99   10.69
   5   8  -1   23.95   14.05
   6   0 -10   17.95   13.74
   6   0  -9    3.66   11.15
   6   0  -8   12.08   11.52
   6   0  -7    2.13    5.71
   6  -1 -11  141.27   16.98
   6  -1 -10    4.06   16.53
   6  -1  -9    3.17   14.44
   6   1  -8   37.50    8.21
   6  -1  -8   29.28    9.85
   6  -1  -7   14.40    4.96
   6  -2 -12   20.51   17.26
   6  -2 -11   95.82   16.75
   6  -2 -10   19.47   14.29
   6  -2  -8   71.13    9.34
   6  -3 -12   -8.52   15.91
   6  -3 -11   25.63   18.65
   6  -3 -10    0.59   14.81
   6  -3  -9    1.48   12.65
   6  -3  -8  103.72    8.55
   6  -4 -10   35.54   13.96
   6  -4  -9    4.88   11.10
   6   4  -5   50.79    6.87
   6   5  -4   20.99    9.97
   6   6  -4  644.95   16.61
   6   6  -3  175.76   11.52
   6   7  -3    8.91   14.99
   6   7  -2    2.95    9.93
   6   8  -2   -8.86   16.20
   7   0 -10   -3.64   16.07
   7   0  -9    7.63   12.47
   7   0  -8  216.16    8.68
   7  -1 -10    6.10   14.09
   7  -1  -9    3.31    9.95
   7   1  -9    6.54   11.20
   7   1  -8    9.20    7.66
   7  -2 -11   -0.65   12.30
   7  -2 -10    8.11   13.02
   7   4  -6   -0.66    6.06
   7   5  -5   26.50   11.45
   0   0   0    0.00    0.00
;
_shelx_hkl_checksum                26356
_olex2_submission_special_instructions  'No special instructions were received'
_oxdiff_exptl_absorpt_empirical_details
;
Empirical correction (ABSPACK) includes:
- Absorption correction using spherical harmonics
- Frame scaling
;
# start Validation Reply Form
_vrf_PLAT029_Anthracene_08.3GPa_IAM
;
PROBLEM: _diffrn_measured_fraction_theta_full value Low .      0.391 Why?  
RESPONSE: This measurement was performed at high pressure which, due to the high pressure apparatus, limits the theta range. Indeed, the diamond anvil cell metallic body typically shadows more than 60% of the reflections.
;
_vrf_PLAT088_Anthracene_08.3GPa_IAM
;
PROBLEM: Poor Data / Parameter Ratio ....................       5.53 Note  
RESPONSE: This measurement was performed at high pressure which, due to the high pressure apparatus, limits the theta range. Indeed, the diamond anvil cell metallic body typically shadows more than 60% of the reflections.
;
_vrf_PLAT340_Anthracene_08.3GPa_IAM
;
PROBLEM: Low Bond Precision on  C-C Bonds ...............    0.01113 Ang.  
RESPONSE:  Large errors due to low completeness.
;
_vrf_PLAT911_Anthracene_08.3GPa_IAM
;
PROBLEM: Missing FCF Refl Between Thmin & STh/L=    0.600        322 Report
RESPONSE: This measurement was performed at high pressure which, due to the high pressure apparatus, limits the theta range. Indeed, the diamond anvil cell metallic body typically shadows more than 60% of the reflections.
;
# end Validation Reply Form
