# Supplementary material for: Compressional Behavior of Naphthalene (C10H8) and Anthracene (C14H10) up to 50 GPa
Source: ACS Omega. 2025 Oct 19;10(42):50230–42. doi: 10.1021/acsomega.5c06935 (PMC12573047; doi:10.1021/acsomega.5c06935)
Supplement: Supplementary file 31 [file ao5c06935_si_031.cif]

data_Anthracene_00.0GPa_IAM
_audit_creation_date               2025-08-25
_audit_creation_method
;
Olex2 1.5
(compiled 2025.07.13 svn.rb7424aed for OlexSys, GUI svn.r7311)
;
_shelx_SHELXL_version_number       '2017/1'
_audit_contact_author_address      ?
_audit_contact_author_email        ?
_audit_contact_author_name         ''
_audit_contact_author_phone        ?
_publ_contact_author_id_orcid      ?
_publ_section_references
;
Dolomanov, O.V., Bourhis, L.J., Gildea, R.J, Howard, J.A.K. & Puschmann, H.
 (2009), J. Appl. Cryst. 42, 339-341.

Sheldrick, G.M. (2008). Acta Cryst. A64, 112-122.
;
_chemical_name_common              ?
_chemical_name_systematic          ?
_chemical_formula_moiety           'C14 H10'
_chemical_formula_sum              'C14 H10'
_chemical_formula_weight           178.22
_chemical_melting_point            ?
loop_
  _atom_type_symbol
  _atom_type_description
  _atom_type_scat_dispersion_real
  _atom_type_scat_dispersion_imag
  _atom_type_scat_source
 'C' 'C' -0.0001 0.0005 'International Tables Vol C Tables 4.2.6.8 and 6.1.1.4'
 'H' 'H' 0.0000 0.0000 'International Tables Vol C Tables 4.2.6.8 and 6.1.1.4'

_shelx_space_group_comment
;
The symmetry employed for this shelxl refinement is uniquely defined
by the following loop, which should always be used as a source of
symmetry information in preference to the above space-group names.
They are only intended as comments.
;
_space_group_crystal_system        'monoclinic'
_space_group_IT_number             14
_space_group_name_H-M_alt          'P 1 21/c 1'
_space_group_name_Hall             '-P 2ybc'
loop_
  _space_group_symop_operation_xyz
 'x, y, z'
 '-x, y+1/2, -z+1/2'
 '-x, -y, -z'
 'x, -y-1/2, z-1/2'

_cell_length_a                     9.488(5)
_cell_length_b                     6.0253(3)
_cell_length_c                     8.5642(14)
_cell_angle_alpha                  90
_cell_angle_beta                   103.52(3)
_cell_angle_gamma                  90
_cell_volume                       476.0(3)
_cell_formula_units_Z              2
_cell_measurement_reflns_used      284
_cell_measurement_temperature      293
_cell_measurement_theta_max        15.2580
_cell_measurement_theta_min        2.3420
_shelx_estimated_absorpt_T_max     1.000
_shelx_estimated_absorpt_T_min     1.000
_exptl_absorpt_coefficient_mu      0.032
_exptl_absorpt_correction_T_max    1.00000
_exptl_absorpt_correction_T_min    0.45842
_exptl_absorpt_correction_type     multi-scan
_exptl_absorpt_process_details
;
CrysAlisPro 1.171.42.49 (Rigaku Oxford Diffraction, 2022)
Empirical absorption correction using spherical harmonics,
implemented in SCALE3 ABSPACK scaling algorithm.
;
_exptl_absorpt_special_details     ?
_exptl_crystal_colour              'clear colourless'
_exptl_crystal_colour_lustre       clear
_exptl_crystal_colour_primary      colourless
_exptl_crystal_density_diffrn      1.243
_exptl_crystal_density_meas        ?
_exptl_crystal_density_method      ?
_exptl_crystal_description         block
_exptl_crystal_F_000               188
_exptl_crystal_size_max            0.013
_exptl_crystal_size_mid            0.012
_exptl_crystal_size_min            0.012
_exptl_transmission_factor_max     ?
_exptl_transmission_factor_min     ?
_diffrn_reflns_av_R_equivalents    0.0046
_diffrn_reflns_av_unetI/netI       0.0165
_diffrn_reflns_Laue_measured_fraction_full  0.367
_diffrn_reflns_Laue_measured_fraction_max  0.356
_diffrn_reflns_limit_h_max         9
_diffrn_reflns_limit_h_min         -7
_diffrn_reflns_limit_k_max         8
_diffrn_reflns_limit_k_min         -8
_diffrn_reflns_limit_l_max         12
_diffrn_reflns_limit_l_min         -12
_diffrn_reflns_number              934
_diffrn_reflns_point_group_measured_fraction_full  0.367
_diffrn_reflns_point_group_measured_fraction_max  0.356
_diffrn_reflns_theta_full          12.961
_diffrn_reflns_theta_max           15.455
_diffrn_reflns_theta_min           2.194
_diffrn_ambient_temperature        293.00
_diffrn_detector_area_resol_mean   13.3333
_diffrn_measured_fraction_theta_full  0.367
_diffrn_measured_fraction_theta_max  0.356
_diffrn_measurement_details
;
List of Runs (angles in degrees, time in seconds):

  # Type    Start    End  Width  t~exp~   \w     \q     \k     \f   Frames
--------------------------------------------------------------------------
  1  \w    -25.00  26.00   0.50    1.00    --    0.00   0.00   0.00  102
;
_diffrn_measurement_device         'abstract diffractometer'
_diffrn_measurement_device_type   
 'esperanto-CrysAlisPro-abstract goniometer imported esperanto images'
_diffrn_measurement_method         '\w scans'
_diffrn_radiation_type             synchrotron
_diffrn_radiation_wavelength       0.3738
_diffrn_source                     synchrotron
_reflns_Friedel_coverage           0.000
_reflns_Friedel_fraction_full      .
_reflns_Friedel_fraction_max       .
_reflns_number_gt                  354
_reflns_number_total               514
_reflns_special_details
;
 Reflections were merged by SHELXL according to the crystal
 class for the calculation of statistics and refinement.
 
 _reflns_Friedel_fraction is defined as the number of unique
 Friedel pairs measured divided by the number that would be
 possible theoretically, ignoring centric projections and
 systematic absences.
;
_reflns_threshold_expression       'I > 2\s(I)'
_computing_cell_refinement         'CrysAlisPro 1.171.42.49 (Rigaku OD, 2022)'
_computing_data_collection         'CrysAlisPro 1.171.42.49 (Rigaku OD, 2022)'
_computing_data_reduction          'CrysAlisPro 1.171.42.49 (Rigaku OD, 2022)'
_computing_molecular_graphics      'Olex2 1.5 (Dolomanov et al., 2009)'
_computing_publication_material    'Olex2 1.5 (Dolomanov et al., 2009)'
_computing_structure_refinement    'XL  (Sheldrick, 2008)'
_computing_structure_solution      'SHELXT 2014/5 (Sheldrick, 2014)'
_refine_diff_density_max           0.064
_refine_diff_density_min           -0.076
_refine_diff_density_rms           0.020
_refine_ls_extinction_coef         .
_refine_ls_extinction_method       none
_refine_ls_goodness_of_fit_ref     1.020
_refine_ls_hydrogen_treatment      constr
_refine_ls_matrix_type             full
_refine_ls_number_parameters       64
_refine_ls_number_reflns           514
_refine_ls_number_restraints       0
_refine_ls_R_factor_all            0.0594
_refine_ls_R_factor_gt             0.0403
_refine_ls_restrained_S_all        1.020
_refine_ls_shift/su_max            0.000
_refine_ls_shift/su_mean           0.000
_refine_ls_structure_factor_coef   Fsqd
_refine_ls_weighting_details      
 'w=1/[\s^2^(Fo^2^)+(0.0769P)^2^+0.0211P] where P=(Fo^2^+2Fc^2^)/3'
_refine_ls_weighting_scheme        calc
_refine_ls_wR_factor_gt            0.1179
_refine_ls_wR_factor_ref           0.1327
_refine_special_details            ?
_olex2_refinement_description
;
1. Fixed Uiso
 At 1.2 times of:
  All C(H) groups
2.a Aromatic/amide H refined with riding coordinates:
 C001(H001), C002(H002), C003(H003), C006(H006), C007(H007)
;
_atom_sites_solution_hydrogens     geom
_atom_sites_solution_primary       ?
_atom_sites_solution_secondary     ?
loop_
  _atom_site_label
  _atom_site_type_symbol
  _atom_site_fract_x
  _atom_site_fract_y
  _atom_site_fract_z
  _atom_site_U_iso_or_equiv
  _atom_site_adp_type
  _atom_site_occupancy
  _atom_site_site_symmetry_order
  _atom_site_calc_flag
  _atom_site_refinement_flags_posn
  _atom_site_refinement_flags_adp
  _atom_site_refinement_flags_occupancy
  _atom_site_disorder_assembly
  _atom_site_disorder_group
 C001 C 0.4543(7) 0.2925(3) 0.5406(4) 0.064(3) Uani 1 1 d . . . . .
 H001 H 0.423185 0.154183 0.567140 0.077 Uiso 1 1 calc R U . . .
 C002 C 0.2211(9) 0.3459(4) 0.3388(5) 0.075(4) Uani 1 1 d . . . . .
 H002 H 0.187210 0.209773 0.365776 0.090 Uiso 1 1 calc R U . . .
 C003 C 0.1338(8) 0.4695(4) 0.2215(5) 0.085(4) Uani 1 1 d . . . . .
 H003 H 0.042751 0.417223 0.169124 0.102 Uiso 1 1 calc R U . . .
 C004 C 0.4104(7) 0.6326(3) 0.3796(4) 0.067(3) Uani 1 1 d . . . . .
 C005 C 0.3631(7) 0.4168(3) 0.4221(4) 0.053(3) Uani 1 1 d . . . . .
 C006 C 0.1839(11) 0.6806(5) 0.1802(6) 0.082(5) Uani 1 1 d . . . . .
 H006 H 0.125345 0.765908 0.100120 0.099 Uiso 1 1 calc R U . . .
 C007 C 0.3164(8) 0.7569(4) 0.2571(5) 0.075(4) Uani 1 1 d . . . . .
 H007 H 0.346682 0.894848 0.228845 0.090 Uiso 1 1 calc R U . . .

loop_
  _atom_site_aniso_label
  _atom_site_aniso_U_11
  _atom_site_aniso_U_22
  _atom_site_aniso_U_33
  _atom_site_aniso_U_23
  _atom_site_aniso_U_13
  _atom_site_aniso_U_12
 C001 0.098(10) 0.0424(9) 0.061(2) 0.0001(9) 0.036(5) -0.0044(15)
 C002 0.098(13) 0.0634(13) 0.069(3) -0.0066(12) 0.031(6) -0.011(2)
 C003 0.096(13) 0.0868(14) 0.073(3) -0.0075(15) 0.023(6) -0.006(3)
 C004 0.110(10) 0.0460(9) 0.058(2) -0.0017(9) 0.042(5) -0.0006(16)
 C005 0.061(9) 0.0482(10) 0.051(2) -0.0074(9) 0.018(4) -0.0080(14)
 C006 0.100(16) 0.0824(18) 0.066(4) 0.0053(15) 0.022(8) 0.007(3)
 C007 0.108(12) 0.0619(13) 0.062(3) 0.0073(11) 0.034(6) 0.0033(19)

_geom_special_details
;
 All esds (except the esd in the dihedral angle between two l.s. planes)
 are estimated using the full covariance matrix.  The cell esds are taken
 into account individually in the estimation of esds in distances, angles
 and torsion angles; correlations between esds in cell parameters are only
 used when they are defined by crystal symmetry.  An approximate (isotropic)
 treatment of cell esds is used for estimating esds involving l.s. planes.
;
loop_
  _geom_bond_atom_site_label_1
  _geom_bond_atom_site_label_2
  _geom_bond_distance
  _geom_bond_site_symmetry_2
  _geom_bond_publ_flag
 C001 H001 0.9300 . ?
 C001 C004 1.382(10) 3_666 ?
 C001 C005 1.389(7) . ?
 C002 H002 0.9300 . ?
 C002 C003 1.364(9) . ?
 C002 C005 1.434(11) . ?
 C003 H003 0.9300 . ?
 C003 C006 1.432(5) . ?
 C004 C005 1.449(3) . ?
 C004 C007 1.421(8) . ?
 C006 H006 0.9300 . ?
 C006 C007 1.356(13) . ?
 C007 H007 0.9300 . ?

loop_
  _geom_angle_atom_site_label_1
  _geom_angle_atom_site_label_2
  _geom_angle_atom_site_label_3
  _geom_angle
  _geom_angle_site_symmetry_1
  _geom_angle_site_symmetry_3
  _geom_angle_publ_flag
 C004 C001 H001 118.9 3_666 . ?
 C004 C001 C005 122.2(3) 3_666 . ?
 C005 C001 H001 118.9 . . ?
 C003 C002 H002 118.6 . . ?
 C003 C002 C005 122.8(3) . . ?
 C005 C002 H002 118.6 . . ?
 C002 C003 H003 120.4 . . ?
 C002 C003 C006 119.1(7) . . ?
 C006 C003 H003 120.4 . . ?
 C001 C004 C005 118.4(4) 3_666 . ?
 C001 C004 C007 122.9(3) 3_666 . ?
 C007 C004 C005 118.7(5) . . ?
 C001 C005 C002 123.7(3) . . ?
 C001 C005 C004 119.4(5) . . ?
 C002 C005 C004 116.9(4) . . ?
 C003 C006 H006 119.8 . . ?
 C007 C006 C003 120.3(7) . . ?
 C007 C006 H006 119.8 . . ?
 C004 C007 H007 119.0 . . ?
 C006 C007 C004 122.1(3) . . ?
 C006 C007 H007 119.0 . . ?

loop_
  _geom_torsion_atom_site_label_1
  _geom_torsion_atom_site_label_2
  _geom_torsion_atom_site_label_3
  _geom_torsion_atom_site_label_4
  _geom_torsion
  _geom_torsion_site_symmetry_1
  _geom_torsion_site_symmetry_2
  _geom_torsion_site_symmetry_3
  _geom_torsion_site_symmetry_4
  _geom_torsion_publ_flag
 C001 C004 C005 C001 -0.1(4) 3_666 . . . ?
 C001 C004 C005 C002 179.0(3) 3_666 . . . ?
 C001 C004 C007 C006 -180.0(4) 3_666 . . . ?
 C002 C003 C006 C007 -0.3(5) . . . . ?
 C003 C002 C005 C001 -179.3(2) . . . . ?
 C003 C002 C005 C004 1.6(4) . . . . ?
 C003 C006 C007 C004 0.4(6) . . . . ?
 C004 C001 C005 C002 -179.0(3) 3_666 . . . ?
 C004 C001 C005 C004 0.1(4) 3_666 . . . ?
 C005 C002 C003 C006 -0.8(4) . . . . ?
 C005 C004 C007 C006 0.5(4) . . . . ?
 C007 C004 C005 C001 179.4(2) . . . . ?
 C007 C004 C005 C002 -1.5(3) . . . . ?

_shelx_res_file
;
TITL Anthracene_00.0GPa_IAM_a.res in P2(1)/c
    Anthracene_00.0GPa_IAM.res
    created by SHELXL-2017/1 at 17:55:49 on 25-Aug-2025
REM Old TITL Anthracene_00.0GPa_IAM_a.res in P2(1)/c
REM SHELXT solution in P2(1)/c
REM R1 0.119, Rweak 0.386, Alpha 0.027, Orientation as input
REM Formula found by SHELXT: C7
CELL 0.3738 9.4884 6.0253 8.5642 90 103.521 90
ZERR 2 0.0048 0.0003 0.0014 0 0.034 0
LATT 1
SYMM -X,0.5+Y,0.5-Z
SFAC C H
DISP C -0.0001 0.0005 5.0796
DISP H 0 0 0.5971
UNIT 28 20

L.S. 30 0 0
PLAN  5
SIZE 0.012 0.012 0.013
CONF
BOND $H
list 4
MORE -1
fmap 2 53
acta
OMIT -1 0 6
REM <olex2.extras>
REM <HklSrc "%.\\Anthracene_00.0GPa_IAM.hkl">
REM </olex2.extras>

WGHT    0.076900    0.021100
FVAR       1.67174
C001  1    0.454266    0.292541    0.540610    11.00000    0.09766    0.04245 =
         0.06078    0.00009    0.03614   -0.00443
AFIX  43
H001  2    0.423185    0.154183    0.567140    11.00000   -1.20000
AFIX   0
C002  1    0.221140    0.345911    0.338751    11.00000    0.09846    0.06342 =
         0.06912   -0.00663    0.03068   -0.01121
AFIX  43
H002  2    0.187210    0.209773    0.365776    11.00000   -1.20000
AFIX   0
C003  1    0.133756    0.469473    0.221520    11.00000    0.09636    0.08680 =
         0.07341   -0.00751    0.02316   -0.00554
AFIX  43
H003  2    0.042751    0.417223    0.169124    11.00000   -1.20000
AFIX   0
C004  1    0.410367    0.632574    0.379568    11.00000    0.10980    0.04595 =
         0.05776   -0.00172    0.04194   -0.00063
C005  1    0.363070    0.416847    0.422133    11.00000    0.06122    0.04820 =
         0.05110   -0.00742    0.01845   -0.00798
C006  1    0.183927    0.680617    0.180173    11.00000    0.10013    0.08237 =
         0.06622    0.00528    0.02236    0.00726
AFIX  43
H006  2    0.125345    0.765908    0.100120    11.00000   -1.20000
AFIX   0
C007  1    0.316381    0.756872    0.257104    11.00000    0.10840    0.06189 =
         0.06167    0.00726    0.03433    0.00327
AFIX  43
H007  2    0.346682    0.894848    0.228845    11.00000   -1.20000
AFIX   0
HKLF 4


REM  Anthracene_00.0GPa_IAM_a.res in P2(1)/c
REM R1 =  0.0403 for     354 Fo > 4sig(Fo)  and  0.0594 for all     514 data
REM     64 parameters refined using      0 restraints

END

WGHT      0.0751      0.0218

REM Highest difference peak  0.064,  deepest hole -0.076,  1-sigma level  0.020
Q1    1   0.4697  0.7639  0.1350  11.00000  0.05    0.06
Q2    1   0.1261  0.8085 -0.0654  11.00000  0.05    0.06
Q3    1   0.3924  0.3340  0.3036  11.00000  0.05    0.05
Q4    1   0.3176  0.7251  0.1011  11.00000  0.05    0.05
Q5    1   0.0000  0.5000  0.0000  10.50000  0.05    0.05
;
_shelx_res_checksum                63265
_shelx_hkl_file
;
   0   0   5   -0.11    0.51
   0   1  -1 1757.93   25.48
   0  -1   2  251.42    3.74
   0  -1   6    4.16    0.71
   0   1   6    5.17    0.59
   0  -1   7    6.03    0.81
   0  -2   0 1868.95   27.06
   0   2   0 1868.63   27.07
   0  -2   1   82.71    1.28
   0   2  -1   83.52    1.29
   0  -2   2    1.51    0.30
   0   2  -2    1.54    0.33
   0  -2   7    0.31    0.88
   0  -3   0   -0.08    0.22
   0   3   0   -0.02    0.23
   0  -3   1  465.12    6.82
   0   3  -1  465.53    6.83
   0   3  -2   15.63    0.56
   0  -3   2   16.00    0.49
   0  -3   3   14.57    0.56
   0  -3   4  194.15    3.05
   0  -3   5    2.64    0.76
   0  -3   6   61.37    1.46
   0  -3   7    3.88    0.99
   0  -4   0   26.69    0.56
   0   4   0   25.17    0.56
   0  -4   1  184.57    2.77
   0   4  -1  183.14    2.81
   0   4   1  184.87    2.72
   0  -4   3   63.29    1.15
   0  -4   4  380.28    5.71
   0  -4   5   75.14    1.53
   0  -4   6   18.75    1.05
   0   4   7    3.23    0.63
   0  -4   7    4.89    1.12
   0  -4   8    0.99    1.16
   0  -5   0    0.33    0.51
   0  -5   1    7.07    0.53
   0  -5   3   76.25    1.36
   0  -5   4   61.31    1.22
   0  -5   5    3.67    0.75
   0   5   5    2.65    0.37
   0  -5   7    6.99    1.18
   0   5   7    6.97    0.62
   0   5   8    5.85    0.72
   0  -5   8    6.26    1.32
   0  -6   1    4.10    0.62
   0  -6   2    3.88    0.64
   0  -6   3    2.07    0.59
   0  -6   4    8.56    0.66
   0  -6   5    5.66    0.75
   0   6   7   23.39    0.65
   0  -6   8    0.40    1.25
   0  -7   2    0.72    0.75
   0  -7   3   29.92    0.94
   0  -7   4    5.91    0.73
   0  -7   5   -0.75    0.73
   0  -7   6    2.79    0.84
   0  -8   3   -0.50    0.86
   0  -8   4    0.33    0.82
  -1   0  11    0.20    0.98
  -1   0   9    0.16    0.84
  -1   0   8    3.84    0.80
  -1   0   7   -0.34    0.65
  -1   0   6  939.54   13.76
  -1   0   4   90.91    1.46
   1   0  -3    0.15    0.26
  -1   0   3   -0.06    0.21
  -1   0   2 6584.87   95.29
  -1  -1  11    1.53    1.04
  -1   1  11    1.59    0.95
  -1  -1  10    4.66    0.99
  -1   1  10    4.79    0.90
  -1  -1   9    0.28    0.93
  -1   1   9    0.04    0.80
  -1  -1   8    0.60    0.85
  -1   1   8   -0.35    0.69
  -1  -1   7   27.11    0.93
  -1  -1   6   67.51    1.32
  -1   1   6   68.73    1.23
  -1  -1   5   24.88    0.72
   1   1  -4   56.44    1.10
  -1   1   4   58.70    0.98
  -1   1   3   26.66    0.49
  -1  -1   3   27.02    0.55
   1   1  -3   28.96    0.59
   1  -1  -3   29.08    0.54
  -1  -1   2 5282.80   76.48
   1   1  -2 5284.57   76.49
  -1   1   2 5283.15   76.46
   1  -1  -2 5284.26   76.46
   1   1  -1 9999.00  144.67
  -1  -2  10   -1.97    1.04
  -1   2  10    0.15    0.81
  -1   2   9    1.50    0.76
  -1  -2   9    0.95    0.96
  -1   2   8    0.09    0.64
  -1  -2   7   12.87    0.91
  -1   2   7   12.59    0.63
  -1   2   6    8.57    0.51
  -1  -2   6    8.21    0.69
   1   2  -5    3.97    0.71
  -1  -2   5    2.62    0.56
   1   2  -4   33.47    0.85
   1   2  -3   48.98    0.95
  -1   2   3   50.98    0.81
  -1  -2   2   48.90    0.81
   1   2  -2   46.86    0.83
  -1  -2   1  894.43   13.01
   1   2  -1  894.78   13.00
  -1  -3  11    0.81    1.11
  -1   3  10    0.21    0.82
  -1  -3  10   -0.61    1.11
  -1   3   9    1.51    0.73
  -1  -3   9    1.20    1.10
  -1   3   8    0.19    0.61
  -1   3   7   43.56    0.94
  -1  -3   7   48.93    1.27
  -1  -3   6  334.68    5.11
  -1   3   6  335.35    4.97
  -1   3   5  315.35    4.65
   1   3  -5  314.68    4.84
  -1  -3   5  314.72    4.77
  -1  -3   4    0.92    0.51
  -1   3   4    0.96    0.24
  -1  -3   3   65.19    1.13
   1   3  -3   65.60    1.19
   1   3  -2  508.50    7.48
  -1  -3   2  509.38    7.48
  -1  -3   1  898.93   13.10
   1   3  -1  899.42   13.08
   1   3   0  741.25   10.79
   1  -3   0  741.72   10.79
   1  -3   1    1.72    0.40
  -1   4  10    3.38    0.80
  -1  -4  10    0.86    1.19
  -1  -4   9    0.82    1.12
  -1   4   9    1.06    0.68
  -1  -4   8    1.98    1.01
  -1  -4   7    9.90    0.92
  -1  -4   6   11.51    0.83
  -1   4   6   10.84    0.44
  -1   4   5  220.54    3.27
   1   4  -5  225.19    3.55
  -1  -4   5  224.20    3.45
  -1  -4   4   59.38    1.16
   1   4  -4   63.47    1.29
  -1  -4   3   13.59    0.56
   1   4  -2  150.06    2.36
   1   4  -1    2.38    0.41
  -1  -4   1    3.00    0.51
   1   4   0   39.97    0.73
   1  -4   0   41.69    0.72
   1   4   1    3.76    0.31
   1  -4   1    4.20    0.42
   1  -4   2  143.12    2.27
   1  -4   3  477.40    7.14
  -1  -5   9    2.34    1.32
  -1   5   9    3.59    0.67
  -1   5   8    0.31    0.57
  -1  -5   8    1.22    1.14
  -1  -5   7    2.96    0.92
  -1   5   7    3.46    0.43
  -1   5   6    2.66    0.35
  -1  -5   6    3.11    0.77
  -1  -5   5    3.17    0.67
   1   5  -4    6.97    0.86
  -1  -5   4    7.79    0.65
   1   5  -2    6.94    0.67
  -1  -5   1    4.05    0.72
   1  -5  -1    4.29    0.38
   1   5  -1    3.01    0.52
   1   5   0    0.52    0.41
   1  -5   0   -0.01    0.38
   1   5   1    1.76    0.34
   1  -5   1    1.88    0.44
   1  -5   4   21.31    0.96
   1  -5   5   83.09    1.81
   1  -5   6   10.29    1.31
  -1  -6   8    4.95    1.05
  -1   6   8    6.45    0.56
  -1   6   7   10.60    0.45
  -1  -6   5   16.24    0.81
  -1  -6   4   10.91    0.77
  -1  -6   3   -0.27    0.72
   1   6  -3    1.04    0.84
  -1  -6   2   -0.03    0.77
   1   6  -1    1.28    0.64
   1  -6   0   22.74    0.66
   1  -6   1   15.89    0.61
   1  -6   2    6.56    0.60
   1   6   2    4.50    0.35
   1  -6   3   -0.09    0.59
   1   6   3   -0.26    0.27
   1  -6   4    1.79    0.79
   1  -6   5   31.24    1.17
   1  -6   6   10.59    1.28
  -1  -7   7    3.55    0.93
  -1  -7   6   -0.24    0.80
  -1  -7   5    3.81    0.82
  -1  -7   4    4.89    0.84
  -1  -7   3   19.57    1.01
  -1  -7   2    5.96    0.98
   1   7   0    6.48    0.64
   1  -7   0    7.12    0.68
   1   7   1   23.60    0.68
   1   7   2    5.24    0.45
   1  -7   2    6.53    0.65
   1  -7   3    5.10    0.64
   1   7   3    3.42    0.34
   1  -7   4    0.06    0.80
   1  -7   5    0.78    0.87
   1  -7   6    2.62    1.09
  -1  -8   4    5.19    1.07
  -1  -8   3    1.68    1.20
   1  -8   1    6.74    0.91
  -2   0  12   11.38    1.12
  -2   0  11   -1.12    0.96
  -2   0   9    0.44    0.81
  -2   0   8  123.30    2.11
   2   0  -7   -0.34    0.91
  -2   0   7    0.42    0.61
  -2   0   6   29.74    0.74
   2   0  -6   32.03    0.93
   2   0  -5    0.37    0.54
  -2   0   5    0.12    0.36
   2   0  -4   85.36    1.38
  -2   0   4   84.94    1.36
   2   0  -3   -0.01    0.24
  -2   0   3    0.13    0.22
  -2  -1  12    0.69    1.06
  -2   1  12    0.93    0.97
  -2  -1  11    0.45    0.95
  -2   1  11    0.12    0.87
  -2  -1  10   -0.27    0.91
  -2   1  10    0.08    0.81
  -2  -1   9    0.81    0.85
  -2   1   9   -0.02    0.72
  -2  -1   8   19.02    0.89
  -2   1   8   18.90    0.77
  -2  -1   7   69.93    1.39
  -2  -1   6   69.42    1.23
  -2   1   6   62.52    1.16
  -2  -1   5    4.90    0.45
   2  -1  -5    1.98    0.51
  -2  -1   4   13.19    0.46
  -2   1   4   14.36    0.40
   2   1  -4   15.01    0.51
   2  -1  -4   13.62    0.46
   2  -1  -3 2369.80   34.36
   2   1  -3 2375.12   34.40
  -2   1   3 2371.03   34.38
  -2  -1   3 2369.81   34.40
   2   1  -2 7378.04  106.82
  -2  -1   2 7380.76  106.84
  -2   2  11    0.59    0.85
  -2  -2  11    0.29    1.17
  -2  -2  10    0.52    1.02
  -2   2  10    0.15    0.77
  -2  -2   9    0.97    0.92
  -2   2   9    1.74    0.70
  -2   2   8    0.71    0.61
  -2  -2   8    0.31    0.90
   2   2  -7   97.88    1.96
  -2  -2   7  101.27    1.83
  -2   2   6   43.46    0.83
   2   2  -6   44.02    1.15
  -2  -2   6   42.73    0.97
   2  -2  -5    2.80    0.49
   2   2  -5    2.96    0.62
  -2  -2   5    3.70    0.51
  -2   2   5    2.87    0.35
   2   2  -4   67.79    1.22
   2  -2  -4   67.02    1.11
   2   2  -3 1126.07   16.37
   2  -2  -3 1122.74   16.30
   2   2  -2  380.72    5.61
  -2  -2   2  379.44    5.63
  -2  -3  11    0.62    1.13
  -2  -3  10    1.16    1.08
  -2   3  10    0.55    0.70
  -2   3   9    1.94    0.62
  -2  -3   9    1.19    0.96
  -2   3   8   19.41    0.65
   2   3  -8   18.54    1.24
  -2   3   7  103.41    1.63
   2   3  -7  102.66    2.00
  -2  -3   6  170.33    2.73
   2   3  -6  174.91    2.84
  -2   3   6  170.51    2.60
   2   3  -5    0.53    0.68
  -2  -3   5    0.50    0.56
  -2   3   5    0.54    0.35
  -2   3   4    2.14    0.39
  -2  -3   4    1.98    0.53
   2  -3  -4    1.65    0.32
   2   3  -4    1.51    0.60
  -2  -3   3   34.56    0.77
   2   3  -3   36.12    0.78
   2   3  -2   30.13    0.66
  -2  -3   2   30.05    0.73
   2   3  -1  131.31    2.03
  -2   4  10    0.06    0.67
  -2  -4  10   -1.04    1.13
  -2  -4   9    8.88    1.03
  -2   4   9    7.90    0.62
  -2  -4   8   21.45    1.04
  -2  -4   7   24.40    0.97
   2   4  -7   25.00    1.22
  -2  -4   6  110.41    1.94
   2   4  -6  109.11    2.07
  -2   4   6  112.72    1.75
  -2  -4   5   13.82    0.72
  -2   4   5   14.98    0.51
   2   4  -5   13.77    0.89
  -2  -4   4   97.42    1.71
   2   4  -4  103.42    1.76
  -2  -4   3  189.75    2.94
  -2  -4   2    5.80    0.66
   2   4  -1   22.94    0.60
   2   4   0    0.24    0.40
  -2  -5   9    0.29    1.02
  -2   5   9    0.75    0.66
  -2  -5   8   -0.10    0.93
  -2   5   7    6.39    0.54
  -2  -5   7    5.72    0.87
   2   5  -7    6.58    1.22
  -2  -5   6    5.69    0.77
  -2  -5   5    0.43    0.73
   2   5  -5    0.03    0.90
   2   5  -4   18.77    0.86
  -2  -5   4   15.76    0.80
  -2  -5   3   15.88    0.82
   2   5  -3   14.98    0.78
   2   5  -2    4.04    0.59
   2  -5  -1   12.80    0.39
   2   5  -1   12.82    0.56
   2   5   0    2.65    0.42
   2  -5   0    2.45    0.45
  -2   6   8    3.79    0.59
  -2  -6   8    5.06    1.00
  -2  -6   7    1.57    0.91
   2   6  -6   19.38    1.26
  -2  -6   5   14.81    0.92
   2   6  -4    1.05    0.91
  -2  -6   4    1.39    0.86
   2   6  -3   -0.76    0.80
  -2  -6   3   -0.25    0.94
   2   6  -2    3.19    0.72
   2  -6  -1   20.19    0.54
   2  -6   0    0.20    0.44
   2   6   0    0.18    0.48
   2   6   1   42.31    0.83
   2  -6   1   45.16    0.91
   2  -6   2    4.88    0.69
   2   6   2    2.02    0.36
   2  -6   3    5.53    0.95
  -2  -7   7   -1.05    0.88
  -2  -7   6    1.17    0.91
  -2  -7   5    6.22    0.93
   2   7  -5    5.53    1.14
   2   7  -4    0.24    0.96
  -2  -7   4    0.35    1.06
   2   7  -3    1.13    0.92
  -2  -7   3    1.19    1.25
   2   7  -2    0.13    0.81
   2  -7  -1    2.19    0.49
   2   7   0    1.90    0.64
   2  -7   0    2.06    0.57
   2   7   1    6.43    0.58
   2  -7   2    2.99    0.63
   2   7   2    3.28    0.42
   2   7   3    0.23    0.32
   2  -7   3   -0.35    0.77
   2  -7   4    1.65    1.02
   2   8  -4    2.50    1.17
   2   8  -3    1.20    1.04
   2   8  -2   -0.09    0.94
   2   8  -1    7.16    0.89
   2   8   0   -0.36    0.78
   2  -8   1   10.67    0.75
   2   8   1    9.58    0.72
   2   8   2    0.06    0.60
   2  -8   2   -0.02    0.64
   2   8   3   -0.13    0.48
  -3   0  12    1.39    0.94
  -3   0  11   -0.40    0.91
  -3   0   9   -0.23    0.75
   3   0  -9   -0.83    1.10
  -3   0   8  174.18    2.80
  -3   0   7   -0.07    0.60
   3   0  -7    0.27    0.81
  -3   0   6   35.29    0.84
   3   0  -6   36.89    0.94
   3   0  -5    0.04    0.54
   3   0  -4   32.23    0.71
   3   0  -3    0.24    0.39
  -3   1  12    0.63    0.89
  -3   1  11    0.06    0.83
  -3  -1  11   -0.06    0.92
  -3   1  10    0.62    0.75
  -3  -1  10    0.57    0.90
  -3   1   9    6.36    0.70
   3   1  -9    6.12    1.19
  -3  -1   9    5.50    0.84
  -3  -1   8   38.28    1.02
  -3   1   8   37.04    0.93
   3   1  -8   35.63    1.21
   3  -1  -7    1.28    0.84
  -3  -1   7    0.28    0.65
   3   1  -7    0.45    0.81
   3   1  -6    4.88    0.74
   3  -1  -6    5.61    0.66
  -3   1   5   23.39    0.63
   3  -1  -5   22.83    0.64
  -3  -1   5   24.79    0.67
  -3  -1   4 3024.25   43.87
   3  -1  -4 3022.40   43.83
   3   1  -4 3024.96   43.86
  -3   1   4 3021.35   43.88
   3  -1  -3  299.40    4.46
   3   1  -3  299.34    4.48
  -3  -1   3  300.32    4.53
  -3   2  11   -0.18    0.76
  -3  -2  11    0.10    0.97
  -3   2  10    0.83    0.70
   3   2 -10    0.59    1.29
  -3  -2  10    0.31    0.95
  -3   2   9   33.63    0.92
  -3  -2   9   36.42    1.14
   3   2  -9   34.99    1.42
  -3   2   8  133.98    2.18
  -3   2   7   21.48    0.67
   3   2  -7   21.96    1.01
  -3  -2   7   21.77    0.87
  -3   2   6   38.44    0.84
   3   2  -6   40.14    1.07
   3  -2  -6   40.04    0.97
  -3   2   5   65.95    1.17
   3  -2  -5   64.29    1.13
  -3  -2   5   66.54    1.23
   3  -2  -4  937.67   13.65
   3   2  -4  937.14   13.72
  -3  -2   3 1486.54   21.71
   3  -2  -3 1487.64   21.61
   3   2  -3 1486.10   21.65
  -3  -3  11    0.14    1.09
  -3   3  10    0.67    0.73
  -3  -3  10   -0.03    0.99
   3   3 -10    1.15    1.32
  -3   3   9    0.16    0.64
   3   3  -9    0.24    1.17
  -3  -3   9    0.78    0.92
  -3   3   8   88.83    1.52
   3   3  -8   84.75    1.91
  -3   3   7  101.73    1.71
   3   3  -7  105.56    1.96
   3   3  -6    0.94    0.83
  -3  -3   6    1.18    0.70
   3  -3  -6    0.92    0.60
  -3   3   6    1.04    0.59
  -3  -3   5    1.28    0.60
   3   3  -5    1.95    0.66
  -3  -3   4    0.22    0.59
   3   3  -4    0.14    0.54
  -3  -3   3  116.20    1.99
   3   3  -3  114.44    1.89
   3   3  -2   70.89    1.25
  -3   4  10    1.40    0.71
  -3  -4  10    2.18    1.07
  -3   4   9    5.45    0.70
   3   4  -9    4.43    1.33
  -3  -4   9    4.81    1.01
  -3  -4   8    0.22    0.95
   3   4  -7    5.97    1.11
  -3  -4   7    6.93    0.95
  -3  -4   6    0.58    0.77
   3   4  -6    0.11    0.89
   3   4  -5   24.32    0.97
  -3  -4   5   24.83    0.89
   3   4  -4   63.17    1.24
  -3  -4   4   64.60    1.29
   3   4  -3    2.98    0.58
  -3  -4   3    2.67    0.86
  -3  -5   9    1.58    1.05
   3   5  -9    1.71    1.40
   3   5  -8    3.51    1.22
  -3  -5   8    5.48    0.99
  -3  -5   7    9.88    0.90
   3   5  -7    9.56    1.22
  -3  -5   6    0.97    0.87
  -3  -5   5   24.47    1.03
   3   5  -5   24.67    1.06
  -3  -5   4   17.33    1.03
   3   5  -4   18.17    0.90
  -3  -5   3    8.76    1.01
   3   5  -3    8.11    0.69
   3   5  -1    2.57    0.51
   3   6  -8    1.14    1.38
  -3  -6   8    0.71    0.95
  -3  -6   7   10.55    1.00
   3   6  -7    9.62    1.32
   3   6  -6   10.62    1.20
  -3  -6   5    3.28    1.06
   3   6  -5    0.97    1.04
   3   6  -4    0.72    0.87
  -3  -6   4   -0.52    1.14
   3   6  -3    3.71    0.78
   3  -6  -2   21.99    0.47
   3  -6  -1   45.40    0.84
   3   6   0   71.49    1.21
   3  -6   0   69.45    1.33
   3   6   1    5.28    0.43
  -3  -7   6    0.82    1.14
   3   7  -6    1.61    1.25
   3   7  -5    1.48    1.11
  -3  -7   5    1.05    1.22
   3   7  -4   -0.10    0.99
  -3  -7   4    1.81    1.42
   3   7  -3    1.11    0.87
   3   7  -2    0.16    0.79
   3  -7  -1    1.62    0.48
   3   7   0    0.40    0.55
   3  -7   1    0.93    0.64
   3   7   1    0.48    0.43
   3   7   2    0.00    0.36
   3   8  -3    1.82    1.00
   3   8  -2    5.32    0.95
   3   8  -1   23.10    0.98
   3  -8  -1   25.35    0.72
   3   8   0    0.85    0.68
   3  -8   0    0.31    0.63
   3   8   1    0.64    0.56
   3  -8   2    0.22    0.73
   3   8   2    0.13    0.45
  -4   0  12   -1.26    1.00
  -4   0  11   -0.48    0.94
   4   0 -11    1.17    1.38
   4   0 -10    2.02    1.19
  -4   0  10    1.80    0.86
   4   0  -9    0.26    1.07
  -4   0   8    4.81    0.75
   4   0  -8    5.02    0.93
   4   0  -7    0.32    0.76
  -4   0   7   -0.16    0.64
   4   0  -6   16.32    0.73
   4   0  -5    0.12    0.57
  -4   0   5   -0.16    0.69
   4   0  -4   32.37    0.78
  -4   1  12    0.34    0.92
  -4   1  11    0.60    0.87
  -4  -1  11   -1.25    0.99
   4   1 -11   -0.74    1.31
  -4   1  10   56.92    1.29
  -4  -1  10   59.33    1.40
   4   1  -9    1.36    1.08
  -4   1   9    1.20    0.72
  -4  -1   9    0.43    0.88
   4  -1  -9    1.20    1.04
  -4   1   8    1.29    0.66
  -4  -1   8    1.85    0.78
   4   1  -8    1.73    0.95
   4  -1  -8    1.05    0.93
  -4   1   7    0.47    0.67
  -4  -1   7    0.53    0.68
   4   1  -7    0.19    0.79
   4  -1  -7   -0.35    0.76
  -4  -1   6    1.38    0.65
   4   1  -6    0.24    0.67
  -4  -1   5   65.64    1.25
   4  -1  -5   61.78    1.17
   4  -1  -4 1257.43   18.36
   4   1  -4 1259.43   18.36
  -4   2  11   -0.37    0.78
   4   2 -11   -0.36    1.40
  -4  -2  11    0.39    1.13
  -4   2  10    2.26    0.77
  -4  -2  10    3.28    1.02
  -4   2   9   90.13    1.61
  -4  -2   9   91.46    1.79
  -4  -2   8   23.93    0.99
   4  -2  -8   27.05    1.03
  -4   2   8   25.17    0.87
  -4   2   7    0.15    0.70
  -4  -2   7    0.27    0.73
   4   2  -7    0.12    0.85
  -4  -2   6  150.15    2.52
   4   2  -6  143.78    2.54
   4  -2  -5  978.80   14.27
   4   2  -5  978.33   14.34
  -4  -2   5  976.33   14.37
   4  -2  -4    7.15    0.56
   4   2  -4    8.03    0.60
  -4  -3  11    0.21    1.15
  -4   3  10    1.94    0.79
  -4  -3  10    0.93    1.02
   4   3 -10    0.30    1.34
  -4  -3   9   22.31    1.06
   4   3  -9   23.74    1.36
  -4   3   8   37.44    1.08
   4   3  -8   33.60    1.31
   4  -3  -7    0.79    0.76
   4   3  -7    0.39    0.97
  -4   3   7    0.20    0.85
  -4  -3   6   63.43    1.41
   4   3  -6   63.97    1.40
   4  -3  -6   65.78    1.19
  -4  -3   5  112.36    1.96
   4  -3  -5  106.91    1.71
   4   3  -5  107.49    1.86
   4   3  -4    3.47    0.66
  -4  -3   4    3.59    0.85
  -4   4  10    5.76    0.98
   4   4 -10    3.72    1.41
  -4  -4  10    5.20    1.07
  -4  -4   9    0.96    1.02
   4   4  -9    2.84    1.29
  -4   4   9    1.82    0.93
  -4  -4   8    0.28    0.97
   4   4  -8    0.68    1.12
   4   4  -7    1.32    1.06
  -4  -4   7    0.87    0.92
   4  -4  -7    1.04    0.70
  -4  -4   6    3.65    0.95
   4   4  -6    3.31    0.94
   4  -4  -6    3.98    0.59
   4  -4  -5   15.37    0.51
   4   4  -5   14.88    0.88
   4  -4  -4    9.78    0.48
   4   4  -4    9.80    0.71
  -4  -4   4    9.92    1.02
   4   4  -3    9.33    0.63
  -4  -5   9    5.19    1.05
   4   5  -9    4.33    1.40
  -4  -5   8   12.52    1.07
   4   5  -8   14.98    1.34
  -4  -5   7   11.87    1.13
   4   5  -7   10.65    1.19
  -4  -5   6   31.33    1.30
   4   5  -5   15.79    0.92
   4  -5  -5   12.85    0.47
   4  -5  -4   17.09    0.41
   4   5  -4   17.23    0.84
   4   5  -3   28.61    0.84
   4   5  -2    8.61    0.59
  -4  -6   8    0.94    1.16
   4   6  -8    2.96    1.35
  -4  -6   7    1.64    1.15
   4   6  -7   -0.84    1.14
   4   6  -6    3.13    1.07
   4   6  -5    0.34    0.96
  -4  -6   5    1.39    1.39
   4   6  -4    0.26    0.79
   4   6  -3    4.96    0.68
   4   6  -2   10.79    0.66
   4   6  -1   54.78    1.01
   4   7  -6   -0.99    1.15
  -4  -7   6    0.59    1.56
   4   7  -5    0.82    1.04
   4   7  -4    3.20    0.92
   4   7  -3   10.54    0.83
   4  -7  -2    0.95    0.43
   4   7  -2    2.18    0.66
   4   7   0   -0.09    0.45
   4   8  -3   10.73    0.99
   4  -8  -2    5.47    0.47
   4   8  -2    5.79    0.77
   4   8  -1    3.59    0.64
   4  -8  -1    4.20    0.57
   4   8   0    0.47    0.50
   4  -8   0    0.41    0.64
   4   8   1   -0.39    0.44
  -5   0  12    1.78    1.02
  -5   0  11    0.15    0.93
   5   0 -11    0.15    1.27
   5   0 -10    1.18    1.09
  -5   0  10    0.30    0.91
   5   0  -9   -0.37    1.03
  -5   0   8    2.93    0.87
   5   0  -8    5.51    0.87
   5   0  -7    0.65    0.74
  -5   0   7    0.95    0.93
   5   0  -6  373.62    5.64
   5   0  -5    0.24    0.61
  -5   1  12    1.51    0.97
   5  -1 -12    1.58    1.48
   5   1 -12    0.34    1.49
   5  -1 -11    1.58    1.31
  -5   1  11    2.88    0.91
  -5  -1  11    3.11    1.03
   5   1 -11    2.96    1.38
  -5   1  10   48.40    1.30
  -5  -1  10   48.68    1.33
  -5  -1   9   -0.69    0.96
   5   1  -9    0.52    1.01
   5  -1  -9    0.15    0.95
  -5   1   9   -0.16    0.89
  -5  -1   8    0.37    0.90
   5   1  -8    1.90    0.88
   5  -1  -8    0.20    0.83
  -5   1   8   -0.60    0.89
   5  -1  -7    0.31    0.69
  -5   1   7   -0.22    0.97
   5   1  -7   -0.97    0.80
  -5  -1   7   -1.60    0.91
  -5  -1   6  217.54    3.60
   5  -1  -6  220.51    3.43
   5   1  -6  225.13    3.47
   5  -1  -5   51.89    1.11
   5   1  -4    4.30    0.58
  -5   2  11   21.20    1.06
  -5  -2  11   20.45    1.20
   5  -2 -11   21.13    1.45
  -5   2  10   31.93    1.17
  -5  -2  10   32.32    1.23
   5   2 -10   29.43    1.39
   5  -2 -10   33.33    1.35
  -5   2   9    8.63    0.95
  -5  -2   9    7.62    0.98
   5  -2  -9    8.81    1.06
  -5  -2   8    3.04    0.93
   5  -2  -8    4.18    0.84
  -5   2   8    3.63    1.05
  -5  -2   7   57.03    1.43
   5   2  -7   54.59    1.34
  -5  -2   6  291.12    4.61
   5  -2  -6  290.10    4.39
   5   2  -6  288.76    4.48
   5  -2  -5  143.17    2.33
   5   2  -5  145.04    2.37
   5   2  -4   22.98    0.76
  -5   3  11    0.11    1.08
  -5  -3  11    1.30    1.10
   5   3 -10    1.00    1.26
  -5  -3  10    0.91    1.06
   5  -3 -10    1.17    1.16
  -5   3  10    1.12    1.02
  -5  -3   9    3.12    1.09
   5  -3  -9    3.43    1.04
   5   3  -9    2.66    1.13
  -5   3   9    3.60    1.15
  -5  -3   8   -0.49    1.06
   5  -3  -8    1.39    0.85
   5   3  -8    0.19    1.07
   5   3  -7   86.36    1.80
   5  -3  -6  102.42    1.72
   5   3  -6  102.07    1.89
   5  -3  -5   -0.05    0.64
   5   3  -5    0.84    0.74
   5   3  -4    1.63    0.64
  -5  -4  10    5.34    1.20
   5   4 -10    6.33    1.45
  -5  -4   9    1.89    1.18
   5  -4  -9    1.77    1.01
   5   4  -9    0.51    1.28
  -5  -4   8    0.37    1.07
   5   4  -8   -0.31    1.15
   5   4  -7    0.56    0.98
   5  -4  -7    0.52    0.70
  -5  -4   7    0.97    1.07
   5  -4  -6    3.81    0.52
   5   4  -6    3.55    0.88
   5  -4  -5   10.93    0.57
   5   4  -5   11.17    0.84
   5   4  -4    1.01    0.65
  -5  -5   9    5.32    1.29
   5   5  -9    5.11    1.36
  -5  -5   8    0.50    1.25
   5   5  -8    0.12    1.19
   5   5  -7    8.36    1.14
   5  -5  -7    7.78    0.73
  -5  -5   7    8.97    1.26
   5  -5  -6    3.17    0.53
  -5  -5   6    5.35    1.39
   5  -5  -5    8.14    0.41
   5   5  -5   11.22    0.83
   5   5  -4   21.70    0.86
   5   5  -3    0.21    0.60
   5   6  -8    2.41    1.30
  -5  -6   8    3.92    1.35
  -5  -6   7    3.78    1.54
   5   6  -7    5.87    1.21
   5  -6  -6   -0.19    0.43
   5   6  -5    0.47    0.95
   5   6  -4    0.51    0.69
   5   6  -3   21.02    0.77
   5   6  -2   37.14    0.83
   5   7  -6    0.58    1.07
   5   7  -5    4.07    0.91
   5   7  -4    7.26    0.90
   5   7  -3   31.83    0.88
   5   7  -2    7.73    0.63
  -6   0  11    1.13    1.15
   6   0 -11   -2.30    1.27
  -6   0  10    0.63    1.15
   6   0  -9    0.00    0.97
  -6   0   8   23.93    1.32
   6   0  -8   23.67    0.99
   6   0  -7   -1.34    0.83
   6   0  -6  105.89    1.87
  -6   1  11    5.80    1.17
   6  -1 -11    5.17    1.21
  -6  -1  11    7.92    1.21
   6   1 -11    6.62    1.37
  -6  -1  10    0.03    1.15
  -6   1  10    0.29    1.20
   6   1 -10   -0.04    1.15
   6   1  -9    0.11    0.98
   6  -1  -9   -0.30    0.89
  -6   1   9   -0.05    1.25
  -6  -1   9   -0.44    1.08
   6  -1  -8    3.59    0.82
   6   1  -8    3.92    0.85
  -6  -1   8    4.79    1.24
   6  -1  -7   27.75    1.06
   6   1  -7   34.72    1.04
   6  -1  -6   34.76    0.99
   6   1  -6   31.98    0.99
  -6   2  11   14.87    1.29
  -6  -2  11   12.74    1.34
   6   2 -11   12.00    1.42
   6  -2 -11   14.80    1.34
  -6  -2  10    4.08    1.26
   6   2 -10    2.09    1.22
   6  -2 -10    3.85    1.06
  -6   2  10    3.74    1.30
   6  -2  -9    0.14    0.90
  -6  -2   9    0.23    1.11
  -6  -2   8   23.89    1.36
   6  -2  -8   22.12    0.89
   6   2  -7   91.08    1.74
   6  -2  -6    0.64    0.72
   6   2  -6   -0.40    0.76
  -6  -3  11   -2.54    1.30
  -6   3  11   -2.00    1.36
   6  -3 -11    0.38    1.30
  -6  -3  10    0.91    1.35
   6   3 -10    1.13    1.30
   6  -3 -10    0.09    1.05
   6   3  -9    2.58    1.15
   6  -3  -9    2.18    0.90
  -6  -3   9    3.61    1.21
  -6  -3   8   62.14    1.88
   6  -3  -8   66.90    1.34
   6   3  -8   63.68    1.62
   6  -3  -7   50.62    1.06
   6   3  -7   46.01    1.28
   6   3  -6    3.99    0.79
   6   3  -5    0.46    0.66
  -6  -4  10    2.78    1.43
   6   4 -10    2.80    1.31
   6  -4  -9    2.09    0.98
   6   4  -9    0.01    1.23
  -6  -4   9    1.59    1.29
  -6  -4   8   13.96    1.57
   6   4  -8   13.50    1.10
   6  -4  -8   13.24    0.82
   6  -4  -7   11.52    0.64
   6   4  -7    9.46    0.96
   6  -4  -6   23.17    0.74
   6   4  -6   21.98    0.98
   6   4  -4    3.01    0.67
   6   5  -9    0.67    1.32
   6  -5  -9    1.41    1.05
  -6  -5   9    0.89    1.45
   6  -5  -8    2.83    0.85
   6   5  -8    2.81    1.16
  -6  -5   8    3.10    1.57
   6  -5  -7    2.73    0.61
   6   5  -7    0.64    1.05
   6  -5  -6    3.04    0.50
   6   5  -5    5.25    0.77
   6   5  -4   -0.04    0.63
   6   6  -7    2.52    1.05
   6  -6  -7    2.08    0.72
   6  -6  -6    4.08    0.48
   6   6  -6    5.27    0.93
   6   6  -5    2.99    0.76
   6  -6  -5    2.23    0.46
   6   6  -4    7.53    0.70
   6  -7  -5   13.38    0.42
   6   7  -5   22.57    0.93
   6   7  -4    1.90    0.69
   6   7  -3    8.30    0.65
  -7   0  11    0.07    1.46
   7   0 -11   -0.93    1.22
   7   0 -10    0.40    1.07
  -7   0  10   -1.19    1.41
   7   0  -9    0.83    0.95
   7   0  -8  120.92    2.19
   7   0  -7   -0.15    0.81
   7  -1 -11    0.22    1.17
  -7   1  11    1.13    1.45
   7   1 -11   -0.61    1.28
  -7  -1  11   -0.27    1.43
   7   1 -10   -0.91    1.10
   7  -1 -10    0.09    1.00
   7   1  -9    2.64    1.01
   7  -1  -8    1.55    0.87
   7   1  -8    1.54    0.92
   7  -1  -7   10.47    0.86
   7   1  -7    8.32    0.80
   7   2 -11    2.10    1.34
  -7  -2  11    0.71    1.41
   7   2 -10   -0.63    1.12
   7  -2 -10    1.11    1.00
  -7  -2  10    0.64    1.58
  -7  -2   9    1.84    1.44
   7  -2  -9    1.67    0.85
   7   2  -9    1.89    1.06
   7  -2  -8    7.18    0.85
   7   2  -7    1.89    0.81
   7   2  -6    0.09    0.66
   7   3 -10    0.90    1.28
   7  -3 -10    0.38    0.97
  -7  -3  10    1.07    1.59
  -7  -3   9   23.53    1.61
   7  -3  -9   25.35    1.00
   7   3  -9   23.94    1.31
   7  -3  -8   49.33    1.13
   7   3  -8   51.27    1.34
   7  -3  -7    8.13    0.81
   7   3  -7    6.41    0.90
   7   3  -6    0.06    0.67
   7   4 -10   -2.41    1.61
  -7  -4   9   11.19    1.63
   7   4  -9   12.24    1.17
   7  -4  -9   11.13    0.81
   7  -4  -8   -0.76    0.64
   7   4  -8    0.04    0.95
   7  -4  -7    9.08    0.68
   7   4  -7    7.97    0.90
   7   4  -6    2.69    0.76
   7  -5  -8    0.80    0.69
   7   5  -8    1.28    1.13
   7   5  -7    1.28    0.88
   7   5  -5    2.62    0.70
   7  -6  -7    5.17    0.53
   7   6  -7    6.71    0.96
   7   6  -6    5.81    0.79
   7   6  -5   -0.85    0.74
   8   0 -11    1.22    1.16
   8   0 -10    3.51    1.06
   8   0  -8    8.68    0.88
   8   1 -11    1.94    1.24
   8  -1 -11   -0.09    1.06
   8  -1 -10    3.83    1.03
   8   1 -10    4.39    1.12
   8   1  -9   12.36    1.00
   8  -1  -8   -2.38    0.91
   8   1  -8    0.93    0.81
   8  -2 -10   -1.00    0.95
   8   2 -10    2.44    1.10
   8  -2  -9    2.80    0.89
   8   2  -9    2.80    0.98
   8  -2  -8    1.30    0.90
   8   3 -10    7.52    1.31
   8  -3 -10    8.87    0.93
   8  -3  -9   -0.65    0.81
   8   3  -9   -0.77    0.96
   8  -3  -8    5.42    0.87
   8   3  -8    4.44    0.87
   8   3  -7    0.01    0.72
   8  -4  -9    4.31    0.74
   8   4  -9    3.38    1.05
   8  -4  -8    4.10    0.75
   8   4  -8    3.18    0.89
   8   4  -7    1.40    0.82
   8  -5  -8    3.21    0.61
   8   5  -8    1.92    0.86
   8   5  -7   -0.40    0.79
   9   0 -10    5.36    1.08
   9   0  -9   -0.19    0.97
   9  -1 -10    0.86    1.05
   9   1 -10    1.80    1.05
   9   1  -9    1.16    0.90
   9  -2 -10    2.96    1.00
   9   2 -10    3.48    1.07
   9  -2  -9    0.78    1.03
   9   2  -9    0.55    0.95
   9  -3  -9    3.46    1.36
   9   3  -9    2.67    0.92
   0   0   0    0.00    0.00
;
_shelx_hkl_checksum                28688
_olex2_submission_special_instructions  'No special instructions were received'
_oxdiff_exptl_absorpt_empirical_details
;
Empirical correction (ABSPACK) includes:
- Absorption correction using spherical harmonics
- Frame scaling
;
# start Validation Reply Form
_vrf_PLAT029_Anthracene_00.0GPa_IAM
;
PROBLEM: _diffrn_measured_fraction_theta_full value Low .      0.367 Why?  
RESPONSE: This measurement was performed at high pressure which, due to the high pressure apparatus, limits the theta range. Indeed, the diamond anvil cell metallic body typically shadows more than 60% of the reflections.
;
_vrf_PLAT911_Anthracene_00.0GPa_IAM
;
PROBLEM: Missing FCF Refl Between Thmin & STh/L=    0.600        515 Report
RESPONSE: This measurement was performed at high pressure which, due to the high pressure apparatus, limits the theta range. Indeed, the diamond anvil cell metallic body typically shadows more than 60% of the reflections.
;
# end Validation Reply Form

data_Anthracene_01.5GPa_IAM
_audit_creation_date               2025-08-25
_audit_creation_method
;
Olex2 1.5
(compiled 2025.07.13 svn.rb7424aed for OlexSys, GUI svn.r7311)
;
_shelx_SHELXL_version_number       '2017/1'
_audit_contact_author_address      ?
_audit_contact_author_email        ?
_audit_contact_author_name         ''
_audit_contact_author_phone        ?
_publ_contact_author_id_orcid      ?
_publ_section_references
;
Dolomanov, O.V., Bourhis, L.J., Gildea, R.J, Howard, J.A.K. & Puschmann, H.
 (2009), J. Appl. Cryst. 42, 339-341.

Sheldrick, G.M. (2008). Acta Cryst. A64, 112-122.
;
_chemical_name_common              ?
_chemical_name_systematic          ?
_chemical_formula_moiety           'C14 H10'
_chemical_formula_sum              'C14 H10'
_chemical_formula_weight           178.22
_chemical_melting_point            ?
_chemical_oxdiff_formula           'C H '
loop_
  _atom_type_symbol
  _atom_type_description
  _atom_type_scat_dispersion_real
  _atom_type_scat_dispersion_imag
  _atom_type_scat_source
 'C' 'C' -0.0001 0.0005 'International Tables Vol C Tables 4.2.6.8 and 6.1.1.4'
 'H' 'H' 0.0000 0.0000 'International Tables Vol C Tables 4.2.6.8 and 6.1.1.4'

_shelx_space_group_comment
;
The symmetry employed for this shelxl refinement is uniquely defined
by the following loop, which should always be used as a source of
symmetry information in preference to the above space-group names.
They are only intended as comments.
;
_space_group_crystal_system        'monoclinic'
_space_group_IT_number             14
_space_group_name_H-M_alt          'P 1 21/c 1'
_space_group_name_Hall             '-P 2ybc'
loop_
  _space_group_symop_operation_xyz
 'x, y, z'
 '-x, y+1/2, -z+1/2'
 '-x, -y, -z'
 'x, -y-1/2, z-1/2'

_cell_length_a                     8.0741(10)
_cell_length_b                     5.8283(7)
_cell_length_c                     9.032(11)
_cell_angle_alpha                  90
_cell_angle_beta                   101.44(4)
_cell_angle_gamma                  90
_cell_volume                       416.6(5)
_cell_formula_units_Z              2
_cell_measurement_reflns_used      76
_cell_measurement_temperature      293(2)
_cell_measurement_theta_max        14.1010
_cell_measurement_theta_min        2.6940
_shelx_estimated_absorpt_T_max     1.000
_shelx_estimated_absorpt_T_min     1.000
_exptl_absorpt_coefficient_mu      0.037
_exptl_absorpt_correction_T_max    1.00000
_exptl_absorpt_correction_T_min    0.66066
_exptl_absorpt_correction_type     multi-scan
_exptl_absorpt_process_details
;
CrysAlisPro 1.171.42.49 (Rigaku Oxford Diffraction, 2022)
Empirical absorption correction using spherical harmonics,
implemented in SCALE3 ABSPACK scaling algorithm.
;
_exptl_absorpt_special_details     ?
_exptl_crystal_colour              'clear yellowish'
_exptl_crystal_colour_lustre       clear
_exptl_crystal_colour_modifier     yellowish
_exptl_crystal_density_diffrn      1.421
_exptl_crystal_density_meas        ?
_exptl_crystal_density_method      ?
_exptl_crystal_description         block
_exptl_crystal_F_000               188
_exptl_crystal_size_max            0.013
_exptl_crystal_size_mid            0.012
_exptl_crystal_size_min            0.012
_exptl_transmission_factor_max     ?
_exptl_transmission_factor_min     ?
_diffrn_reflns_av_R_equivalents    0.0733
_diffrn_reflns_av_unetI/netI       0.2755
_diffrn_reflns_Laue_measured_fraction_full  0.395
_diffrn_reflns_Laue_measured_fraction_max  0.336
_diffrn_reflns_limit_h_max         5
_diffrn_reflns_limit_h_min         -5
_diffrn_reflns_limit_k_max         7
_diffrn_reflns_limit_k_min         -7
_diffrn_reflns_limit_l_max         10
_diffrn_reflns_limit_l_min         -10
_diffrn_reflns_number              731
_diffrn_reflns_point_group_measured_fraction_full  0.395
_diffrn_reflns_point_group_measured_fraction_max  0.336
_diffrn_reflns_theta_full          14.241
_diffrn_reflns_theta_max           15.711
_diffrn_reflns_theta_min           2.414
_diffrn_ambient_temperature        293(2)
_diffrn_detector                   'Hybrid Pixel Array Detector'
_diffrn_detector_area_resol_mean   13.3333
_diffrn_measured_fraction_theta_full  0.395
_diffrn_measured_fraction_theta_max  0.336
_diffrn_measurement_details
;
List of Runs (angles in degrees, time in seconds):

  # Type    Start    End  Width  t~exp~   \w     \q     \k     \f   Frames
--------------------------------------------------------------------------
  1  \w    -32.00  33.00   0.50    1.00    --    0.00   0.00   0.00  130
;
_diffrn_measurement_device         'abstract diffractometer'
_diffrn_measurement_device_type   
 'esperanto-CrysAlisPro-abstract goniometer imported esperanto images'
_diffrn_measurement_method         '\w scans'
_diffrn_orient_matrix_axis[1]      matrixX
_diffrn_orient_matrix_axis[2]      matrixY
_diffrn_orient_matrix_axis[3]      matrixZ
_diffrn_orient_matrix_type        
 'CrysAlisPro convention (1999,Acta A55,543-557)'
_diffrn_orient_matrix_UB_11        0.0087733000
_diffrn_orient_matrix_UB_12        0.0007736000
_diffrn_orient_matrix_UB_13        0.0462496000
_diffrn_orient_matrix_UB_21        0.0469863000
_diffrn_orient_matrix_UB_22        0.0275841000
_diffrn_orient_matrix_UB_23        0.0011100000
_diffrn_orient_matrix_UB_31        -0.0201028000
_diffrn_orient_matrix_UB_32        0.0647245000
_diffrn_orient_matrix_UB_33        -0.0010284000
_diffrn_radiation_monochromator    synchrotron
_diffrn_radiation_probe            x-ray
_diffrn_radiation_type             synchrotron
_diffrn_radiation_wavelength       0.410
_diffrn_source                     synchrotron
_reflns_Friedel_coverage           0.000
_reflns_Friedel_fraction_full      .
_reflns_Friedel_fraction_max       .
_reflns_number_gt                  163
_reflns_number_total               336
_reflns_special_details
;
 Reflections were merged by SHELXL according to the crystal
 class for the calculation of statistics and refinement.
 
 _reflns_Friedel_fraction is defined as the number of unique
 Friedel pairs measured divided by the number that would be
 possible theoretically, ignoring centric projections and
 systematic absences.
;
_reflns_threshold_expression       'I > 2\s(I)'
_computing_cell_refinement         'CrysAlisPro 1.171.42.49 (Rigaku OD, 2022)'
_computing_data_collection         'CrysAlisPro 1.171.42.49 (Rigaku OD, 2022)'
_computing_data_reduction          'CrysAlisPro 1.171.42.49 (Rigaku OD, 2022)'
_computing_molecular_graphics      'Olex2 1.5 (Dolomanov et al., 2009)'
_computing_publication_material    'Olex2 1.5 (Dolomanov et al., 2009)'
_computing_structure_refinement    'XL  (Sheldrick, 2008)'
_computing_structure_solution      'SHELXT 2014/5 (Sheldrick, 2014)'
_refine_diff_density_max           0.098
_refine_diff_density_min           -0.099
_refine_diff_density_rms           0.032
_refine_ls_extinction_coef         .
_refine_ls_extinction_method       none
_refine_ls_goodness_of_fit_ref     0.704
_refine_ls_hydrogen_treatment      constr
_refine_ls_matrix_type             full
_refine_ls_number_parameters       64
_refine_ls_number_reflns           336
_refine_ls_number_restraints       81
_refine_ls_R_factor_all            0.1210
_refine_ls_R_factor_gt             0.0591
_refine_ls_restrained_S_all        0.631
_refine_ls_shift/su_max            0.000
_refine_ls_shift/su_mean           0.000
_refine_ls_structure_factor_coef   Fsqd
_refine_ls_weighting_details       'w=1/[\s^2^(Fo^2^)] where P=(Fo^2^+2Fc^2^)/3'
_refine_ls_weighting_scheme        calc
_refine_ls_wR_factor_gt            0.1560
_refine_ls_wR_factor_ref           0.2379
_refine_special_details            ?
_olex2_refinement_description
;
1. Fixed Uiso
 At 1.2 times of:
  All C(H) groups
2. Uiso/Uaniso restraints and constraints
Uanis(C001) \\sim Ueq, Uanis(C003) \\sim Ueq, Uanis(C004) \\sim Ueq,
Uanis(C005) \\sim Ueq, Uanis(C006) \\sim Ueq, Uanis(C007) \\sim Ueq: with sigma
of 0.015 and sigma for terminal atoms of 0.1
3. Rigid body (RIGU) restrains
 All non-hydrogen atoms
 with sigma for 1-2 distances of 0.004 and sigma for 1-3 distances of 0.004
4.a Aromatic/amide H refined with riding coordinates:
 C001(H001), C002(H002), C003(H003), C006(H006), C007(H007)
;
_atom_sites_solution_hydrogens     geom
_atom_sites_solution_primary       ?
_atom_sites_solution_secondary     ?
loop_
  _atom_site_label
  _atom_site_type_symbol
  _atom_site_fract_x
  _atom_site_fract_y
  _atom_site_fract_z
  _atom_site_U_iso_or_equiv
  _atom_site_adp_type
  _atom_site_occupancy
  _atom_site_site_symmetry_order
  _atom_site_calc_flag
  _atom_site_refinement_flags_posn
  _atom_site_refinement_flags_adp
  _atom_site_refinement_flags_occupancy
  _atom_site_disorder_assembly
  _atom_site_disorder_group
 C001 C 0.4525(19) 0.2845(9) 0.5377(7) 0.042(4) Uani 1 1 d . U . . .
 H001 H 0.414691 0.139175 0.557580 0.051 Uiso 1 1 calc R U . . .
 C002 C 0.209(2) 0.3453(10) 0.3300(8) 0.056(4) Uani 1 1 d . . . . .
 H002 H 0.162856 0.205871 0.351876 0.068 Uiso 1 1 calc R U . . .
 C003 C 0.1221(18) 0.4730(10) 0.2102(6) 0.056(4) Uani 1 1 d . U . . .
 H003 H 0.023758 0.413278 0.151703 0.067 Uiso 1 1 calc R U . . .
 C004 C 0.409(2) 0.6388(9) 0.3783(8) 0.042(4) Uani 1 1 d . U . . .
 C005 C 0.356(2) 0.4133(9) 0.4167(7) 0.050(4) Uani 1 1 d . U . . .
 C006 C 0.181(2) 0.6979(11) 0.1730(8) 0.054(4) Uani 1 1 d . U . . .
 H006 H 0.121933 0.783206 0.092348 0.065 Uiso 1 1 calc R U . . .
 C007 C 0.313(2) 0.7703(10) 0.2542(8) 0.051(4) Uani 1 1 d . U . . .
 H007 H 0.351345 0.915243 0.234592 0.061 Uiso 1 1 calc R U . . .

loop_
  _atom_site_aniso_label
  _atom_site_aniso_U_11
  _atom_site_aniso_U_22
  _atom_site_aniso_U_33
  _atom_site_aniso_U_23
  _atom_site_aniso_U_13
  _atom_site_aniso_U_12
 C001 0.042(13) 0.033(2) 0.055(3) -0.003(2) 0.018(5) -0.003(4)
 C002 0.068(13) 0.044(3) 0.056(4) -0.001(3) 0.010(5) 0.001(5)
 C003 0.055(13) 0.060(3) 0.049(3) -0.005(3) 0.001(5) -0.009(5)
 C004 0.041(12) 0.044(3) 0.042(3) -0.004(2) 0.012(4) -0.003(4)
 C005 0.064(11) 0.041(3) 0.046(3) -0.001(2) 0.016(4) 0.000(5)
 C006 0.051(11) 0.055(3) 0.053(4) 0.007(3) 0.005(5) 0.005(5)
 C007 0.062(11) 0.043(3) 0.048(3) 0.003(2) 0.010(4) -0.008(4)

_geom_special_details
;
 All esds (except the esd in the dihedral angle between two l.s. planes)
 are estimated using the full covariance matrix.  The cell esds are taken
 into account individually in the estimation of esds in distances, angles
 and torsion angles; correlations between esds in cell parameters are only
 used when they are defined by crystal symmetry.  An approximate (isotropic)
 treatment of cell esds is used for estimating esds involving l.s. planes.
;
loop_
  _geom_bond_atom_site_label_1
  _geom_bond_atom_site_label_2
  _geom_bond_distance
  _geom_bond_site_symmetry_2
  _geom_bond_publ_flag
 C001 H001 0.9300 . ?
 C001 C004 1.300(19) 3_666 ?
 C001 C005 1.423(13) . ?
 C002 H002 0.9300 . ?
 C002 C003 1.383(12) . ?
 C002 C005 1.35(2) . ?
 C003 H003 0.9300 . ?
 C003 C006 1.455(11) . ?
 C004 C005 1.445(10) . ?
 C004 C007 1.450(15) . ?
 C006 H006 0.9300 . ?
 C006 C007 1.24(2) . ?
 C007 H007 0.9300 . ?

loop_
  _geom_angle_atom_site_label_1
  _geom_angle_atom_site_label_2
  _geom_angle_atom_site_label_3
  _geom_angle
  _geom_angle_site_symmetry_1
  _geom_angle_site_symmetry_3
  _geom_angle_publ_flag
 C004 C001 H001 118.6 3_666 . ?
 C004 C001 C005 122.9(7) 3_666 . ?
 C005 C001 H001 118.6 . . ?
 C003 C002 H002 118.4 . . ?
 C005 C002 H002 118.4 . . ?
 C005 C002 C003 123.2(7) . . ?
 C002 C003 H003 119.0 . . ?
 C002 C003 C006 121.9(11) . . ?
 C006 C003 H003 119.0 . . ?
 C001 C004 C005 115.7(10) 3_666 . ?
 C001 C004 C007 122.5(7) 3_666 . ?
 C005 C004 C007 121.8(14) . . ?
 C001 C005 C004 121.4(13) . . ?
 C002 C005 C001 125.2(7) . . ?
 C002 C005 C004 113.4(11) . . ?
 C003 C006 H006 121.7 . . ?
 C007 C006 C003 116.7(10) . . ?
 C007 C006 H006 121.7 . . ?
 C004 C007 H007 118.6 . . ?
 C006 C007 C004 122.9(8) . . ?
 C006 C007 H007 118.6 . . ?

loop_
  _geom_torsion_atom_site_label_1
  _geom_torsion_atom_site_label_2
  _geom_torsion_atom_site_label_3
  _geom_torsion_atom_site_label_4
  _geom_torsion
  _geom_torsion_site_symmetry_1
  _geom_torsion_site_symmetry_2
  _geom_torsion_site_symmetry_3
  _geom_torsion_site_symmetry_4
  _geom_torsion_publ_flag
 C001 C004 C005 C001 -0.9(16) 3_666 . . . ?
 C001 C004 C005 C002 177.7(10) 3_666 . . . ?
 C001 C004 C007 C006 179.6(12) 3_666 . . . ?
 C002 C003 C006 C007 0.1(16) . . . . ?
 C003 C002 C005 C001 -177.7(7) . . . . ?
 C003 C002 C005 C004 3.8(16) . . . . ?
 C003 C006 C007 C004 1.6(19) . . . . ?
 C004 C001 C005 C002 -177.4(11) 3_666 . . . ?
 C004 C001 C005 C004 0.9(17) 3_666 . . . ?
 C005 C002 C003 C006 -3.1(15) . . . . ?
 C005 C004 C007 C006 -0.6(17) . . . . ?
 C007 C004 C005 C001 179.3(8) . . . . ?
 C007 C004 C005 C002 -2.2(15) . . . . ?

_shelx_res_file
;
TITL Anthracene_01.5GPa_IAM_a.res in P2(1)/c
    Anthracene_01.5GPa_IAM.res
    created by SHELXL-2017/1 at 17:52:03 on 25-Aug-2025
REM Old TITL Anthracene_01.5GPa_IAM in P2(1)/n
REM SHELXT solution in P2(1)/c
REM R1 0.191, Rweak 0.586, Alpha 0.073, Orientation a'=c, b'=-b, c'=a
REM Formula found by SHELXT: C7
CELL 0.41 8.074103 5.828293 9.032071 90 101.4376 90
ZERR 2 0.001039 0.000655 0.01092 0 0.0423 0
LATT 1
SYMM -X,0.5+Y,0.5-Z
SFAC C H
DISP C -0.0001 0.0005 5.0796
DISP H 0 0 0.5971
UNIT 28 20
ISOR 0.015 0.1 C001 C003 C004 C005 C006 C007
RIGU

L.S. 30 0 0
PLAN  5
SIZE 0.012 0.012 0.013
CONF
BOND $H
list 4
MORE -1
fmap 2 53
acta
OMIT -4 2 6
OMIT 0 4 4
OMIT 0 5 2
OMIT 0 6 1
OMIT 0 6 6
OMIT 1 4 3
OMIT 1 5 7
REM <olex2.extras>
REM <HklSrc "%.\\Anthracene_01.5GPa_IAM.hkl">
REM </olex2.extras>

WGHT    0.000000
FVAR       1.78213
C001  1    0.452506    0.284537    0.537716    11.00000    0.04201    0.03334 =
         0.05524   -0.00271    0.01824   -0.00311
AFIX  43
H001  2    0.414691    0.139175    0.557580    11.00000   -1.20000
AFIX   0
C002  1    0.208626    0.345315    0.330037    11.00000    0.06797    0.04388 =
         0.05650   -0.00082    0.01030    0.00124
AFIX  43
H002  2    0.162856    0.205871    0.351876    11.00000   -1.20000
AFIX   0
C003  1    0.122149    0.472972    0.210211    11.00000    0.05508    0.06038 =
         0.04946   -0.00486    0.00139   -0.00882
AFIX  43
H003  2    0.023758    0.413278    0.151703    11.00000   -1.20000
AFIX   0
C004  1    0.408913    0.638814    0.378319    11.00000    0.04127    0.04434 =
         0.04201   -0.00361    0.01161   -0.00295
C005  1    0.356112    0.413301    0.416727    11.00000    0.06380    0.04138 =
         0.04560   -0.00063    0.01567   -0.00012
C006  1    0.180551    0.697894    0.172978    11.00000    0.05139    0.05527 =
         0.05290    0.00694    0.00480    0.00452
AFIX  43
H006  2    0.121933    0.783206    0.092348    11.00000   -1.20000
AFIX   0
C007  1    0.312568    0.770316    0.254212    11.00000    0.06165    0.04302 =
         0.04761    0.00256    0.00986   -0.00803
AFIX  43
H007  2    0.351345    0.915243    0.234592    11.00000   -1.20000
AFIX   0
HKLF 4


REM  Anthracene_01.5GPa_IAM_a.res in P2(1)/c
REM R1 =  0.0591 for     163 Fo > 4sig(Fo)  and  0.1210 for all     336 data
REM     64 parameters refined using     81 restraints

END

WGHT      0.0000      0.0000

REM Highest difference peak  0.098,  deepest hole -0.099,  1-sigma level  0.032
Q1    1   0.0789  0.2985  0.2816  11.00000  0.05    0.10
Q2    1   0.2857  0.7016  0.3208  11.00000  0.05    0.10
Q3    1   0.0545  0.5110  0.2223  11.00000  0.05    0.09
Q4    1   0.2998  0.9429  0.1714  11.00000  0.05    0.08
Q5    1   0.1201  0.7744  0.1974  11.00000  0.05    0.08
;
_shelx_res_checksum                56283
_shelx_hkl_file
;
   0  -2   0 2629.03  897.58
   0   2   0 2634.57  897.58
   0  -3   0   -1.23    2.90
   0   3   0    0.65    4.57
   1  -3   0 1066.94  362.90
   1   3   0 1061.85  362.84
   0   4   0    1.08    8.41
   0  -4   0    1.86    3.85
   1  -4   0   59.14   17.76
   1   4   0   40.75   17.78
   2   4   0    7.25    4.46
   0  -5   0    1.82    5.10
   0   5   0   10.63   11.30
   1  -5   0    8.72    6.70
   1   5   0   10.84    6.53
   2   5   0   25.37    8.95
   2  -5   0   12.17    8.86
   1  -6   0   66.08   19.60
   1   6   0   29.31   20.71
   2  -6   0    7.54    7.43
   2   6   0    5.14    7.05
   3   6   0   85.22   30.01
   1   7   0   14.26   13.60
   1  -7   0   -1.68    5.71
   2   7   0  -10.35    8.52
   3  -7   0   -4.23    7.15
   3   7   0   -2.73    7.40
   1   1  -1 9999.00 3401.14
  -1  -1   1 9923.45 3401.19
   0   1  -1 1851.67  630.81
   0  -1   1 1847.56  630.81
   1   2  -1  880.17  303.30
  -1  -2   1  896.17  303.28
   0  -2   1  382.70  132.70
   0   2  -1  395.35  132.72
   1  -2   1   39.70   14.84
   2   3  -1  115.71   39.72
  -1  -3   1  690.27  221.61
   1   3  -1  600.93  221.62
   0   3  -1  524.66  179.06
   0  -3   1  524.09  178.98
   1  -3   1    6.02    5.47
  -1  -4   1    2.64    6.52
   1  -4  -1    3.68    3.57
   0  -4   1  192.76   66.15
   1  -4   1    5.25    7.25
   1   4   1   15.37    5.67
   2  -4   1  120.38   42.25
   2   5  -1   42.83   18.39
   2  -5  -1   52.78   17.64
   1  -5  -1    5.62    4.99
   1   5  -1    6.20    7.42
   0   5  -1   -6.17   13.72
   0  -5   1    8.28    6.21
   1  -5   1    9.89    7.95
   1   5   1    7.81    5.15
   2   5   1  372.03  137.77
   2  -5   1  507.94  138.04
   3   6  -1  113.17   39.45
   2  -6  -1   11.96    7.06
   1  -6  -1    1.09    5.56
   1   6  -1   -3.27   10.55
   0   6  -1   17.77   17.20
   0  -6   1   22.70    9.83
   1  -6   1   41.11   10.58
   1   6   1   -7.36   11.36
   2  -6   1   55.27   14.50
   2   6   1   25.97   13.30
   3   7  -1   -5.77    8.26
   3  -7  -1    3.37    6.37
   2   7  -1    2.90    8.38
   2  -7  -1    7.16    5.69
   1   7  -1   -5.36   15.09
   0  -7   1   18.98   11.16
   1  -7   1   52.21   19.47
   2   7   1   22.46   12.64
   2  -7   1   43.24   13.62
   3   7   1   10.41    6.67
   3  -7   1   -2.71    8.33
  -1   0   2 8457.81 2881.07
   1   0  -2 8433.91 2881.09
   0   0  -2 3536.75 1205.31
   0   0   2 3531.71 1205.30
  -1   1   2 6978.23 2383.38
  -1  -1   2 6778.46 2383.38
   1  -1  -2 7128.67 2383.35
   0   1   2  553.02  187.64
   0  -1  -2  540.90  187.71
   0  -1   2  551.60  187.69
   1  -1   2    8.40    6.43
   2   2  -2  670.02  228.64
   1   2  -2   32.36   13.07
  -1  -2   2   38.57   12.88
   0   2  -2    5.02    4.90
   0  -2   2    4.01    4.57
   1  -2   2   14.13    7.76
  -1   2  -2   11.14   10.03
  -2  -3   2    4.83    9.79
   2   3  -2   11.72    6.71
  -1  -3   2 1082.21  339.36
   1   3  -2  892.21  339.36
   0  -3   2    8.82    5.66
   0   3  -2   -8.90    7.38
   1  -3   2   14.39    8.06
  -1   3  -2   20.66   13.63
   2   4  -2    3.93    6.95
   1   4  -2  206.95   72.21
  -1  -4   2  212.77   72.10
   0  -4   2   85.28   27.21
   0   4  -2   56.99   28.57
   1  -4   2  516.71  176.53
   2  -4   2  174.58   60.62
   3   5  -2   15.31   13.40
   2  -5  -2   12.17    5.79
   2   5  -2   23.37    9.56
   1   5  -2    8.90    7.98
  -1  -5   2   -8.34    6.66
   0  -5   2   25.66   11.95
   0   5  -2   18.51   16.73
   1  -5   2  290.81   99.74
   3   6  -2   23.27   12.21
   2   6  -2   -0.56    8.65
   1   6  -2   15.76   12.66
  -1  -6   2    8.43   10.62
   0  -6   2   45.72   15.20
   0   6  -2    4.26   21.25
   1  -6   2    1.39    8.77
   2  -6   2   -1.00    8.80
   3  -7  -2   19.77    8.42
  -1  -7   2    6.05   14.65
   0  -7   2    4.67    7.65
   1  -7   2   29.42   14.09
   2  -7   2    8.35   10.03
   3   7   2   -1.33    4.93
  -2   0   3   -5.31    5.83
   2   0  -3   -0.84    3.24
  -1   0   3   -2.74    3.87
   1   0  -3    2.12    3.64
   0   0  -3    0.15    4.65
   0   0   3   -3.16    4.05
   1   0   3    1.54    7.55
   2  -1  -3 3172.16 1091.63
  -2  -1   3 3221.17 1091.71
   2   1  -3 3225.60 1091.67
   1  -1  -3   24.60   11.48
  -1  -1   3   29.93   11.91
  -1   1   3   37.08   11.37
   1   1  -3   32.75   11.80
   0  -1  -3   22.34   14.05
   0  -1   3   46.12   13.89
   0   1  -3   30.96   14.19
   0   1   3   44.63   13.70
   1  -1   3 1032.12  352.36
   2   2  -3  868.96  298.74
  -2  -2   3  880.04  298.71
   1   2  -3   70.01   23.95
   1  -2  -3   68.03   23.43
  -1   2   3   66.24   23.60
   0   2   3  120.81   39.31
   0   2  -3   92.71   39.82
   1  -2   3  310.67   77.72
  -1   2  -3   47.63   77.97
   3   3  -3  101.90   35.48
   2   3  -3   77.64   30.53
  -2  -3   3   93.93   30.41
   1  -3  -3  167.56   59.75
  -1  -3   3  227.78   60.39
   0  -3   3  106.12   26.76
   0   3   3   69.98   25.75
   1  -3   3   92.17   26.19
  -1   3  -3   10.51   28.64
   3   4  -3    3.35    8.79
   2   4  -3  198.67   62.00
   2  -4  -3  177.41   61.30
   1   4  -3   -2.61    8.19
   0   4  -3  166.76   58.57
  -1   4  -3   38.67  110.19
   1   4   3  364.92  109.11
   3   5  -3   21.86   12.05
  -2  -5   3   21.17   14.65
   2   5  -3   13.93   10.24
   1   5  -3    1.18   10.72
  -1  -5   3   17.27    8.86
   0  -5   3  175.87   48.63
   0   5  -3   49.51   50.27
   1  -5   3   57.58   22.02
   2  -5   3   21.21   11.96
   3   6  -3    6.16    9.89
   3  -6  -3   -1.43    3.67
   2   6  -3   -2.70    9.77
  -2  -6   3   -8.50   15.41
   1   6  -3    7.64   13.49
  -1  -6   3   -1.87    8.15
   0  -6   3   34.16   14.59
   0   6  -3   12.95   21.23
   1  -6   3  -11.76   11.14
   2  -6   3    7.26   10.33
   4   7  -3   20.22   12.75
   3   7  -3   -2.76    9.99
   2   7  -3   -6.38   11.22
   1   7  -3   32.21   21.96
  -1  -7   3   35.84   16.89
   0  -7   3   51.86   17.12
   0   7  -3   -6.28   25.47
   1  -7   3   11.33   11.93
   2  -7   3    3.95   10.87
  -2   0   4   97.19   36.38
   2   0  -4  122.39   36.66
  -1   0   4  163.43   62.72
   1   0  -4  199.51   62.67
   0   0   4   57.01   20.72
   0   0  -4   59.25   21.22
   1   0   4  314.68  107.96
   3   1  -4 3543.97 1208.77
   2  -1  -4   51.92   16.90
   2   1  -4   43.73   17.13
  -2   1   4   40.96   17.35
  -1   1   4   42.37   15.38
   1  -1  -4   36.78   15.23
   1   1  -4   48.57   15.58
   0   1   4 1140.10  362.85
   0   1  -4 1044.82  362.96
   0  -1  -4  929.13  362.99
  -1   1  -4   29.22   44.49
   1   1   4  180.24   44.04
   3   2  -4 1149.28  358.46
  -3  -2   4  835.06  358.62
   2   2  -4   29.64   13.22
  -2  -2   4   33.75   12.55
   1   2  -4   41.44   13.45
  -1  -2   4   41.12   14.04
  -1   2   4   29.13   12.00
   0  -2   4   47.29   17.42
   0   2   4   47.17   16.62
   0   2  -4   39.05   18.19
   1   2   4 1138.37  376.29
   1  -2   4 1074.18  376.24
   3   3  -4   14.06   11.12
  -3  -3   4   26.44   14.48
   2   3  -4    2.35    8.84
   2  -3  -4    9.07    5.87
  -2  -3   4    5.51    7.09
  -1  -3   4   -3.48    9.39
   1   3  -4    9.82    8.52
   1  -3  -4   -4.95    5.52
   0   3   4  319.50  115.84
   0  -3   4  395.33  116.29
   0   3  -4  376.79  116.69
   1   3   4  153.84   46.77
   1  -3   4  149.65   47.10
  -1   3  -4    6.44   48.81
   3   4  -4   93.26   29.52
  -3  -4   4   53.44   31.87
  -2  -4   4  184.32   67.08
   2   4  -4  228.70   67.31
   2  -4  -4  190.60   66.55
  -1  -4   4  226.53   72.56
   1   4  -4  195.68   72.42
   0   4   4  305.48  108.12
   0  -4   4  438.75  108.88
   0   4  -4  392.60  109.62
   1  -4   4   44.97   17.54
  -1   4  -4    5.63   23.51
   1   4   4   44.16   15.32
   2  -4   4  139.51   48.94
   4   5  -4   50.17   20.55
   3   5  -4   27.39   14.36
   2   5  -4   20.43   11.65
  -2  -5   4   14.43   11.37
  -1  -5   4   13.18    8.95
   1   5  -4   -7.92   11.60
   0  -5   4   68.04   21.87
   0   5  -4   21.69   25.86
  -1   5  -4   -8.12   27.49
   1  -5   4   73.35   21.53
   2  -5   4  269.25   92.77
   4   6  -4    9.35   11.44
   3   6  -4   13.90   11.21
  -2  -6   4   19.19   12.35
   2   6  -4   -5.74   10.81
   1   6  -4   24.82   23.49
  -1  -6   4   64.59   20.54
   0  -6   4   34.75   17.01
   0   6  -4   35.82   23.35
   1  -6   4    3.56   11.32
   2  -6   4   27.43   14.58
   2   7  -4   11.46   14.38
   1   7  -4   29.45   21.96
   0   7  -4  -19.96   22.87
   3   0  -5    6.14    8.46
  -3   0   5    5.77   10.84
   2   0  -5   -0.43    7.68
  -2   0   5   -4.58    5.96
  -1   0   5    9.46    8.34
   1   0  -5    2.77    7.25
   0   0  -5    7.38   10.42
   0   0   5   -7.22    7.83
  -1   0  -5   -2.99   13.85
   1   0   5    0.27    9.62
   3   1  -5   28.10   11.30
  -3  -1   5   13.63   11.31
  -2   1   5    4.88    5.75
   2  -1  -5    1.32    7.45
   2   1  -5   -0.72    7.85
  -2  -1   5    5.98    6.49
  -1   1   5   57.90   23.83
  -1  -1   5   54.97   24.03
   1  -1  -5   66.73   23.67
   1   1  -5   83.55   23.93
   0   1   5  692.00  221.70
   0  -1   5  725.06  221.77
   0   1  -5  634.26  221.91
   0  -1  -5  444.78  221.95
   1   1   5   21.23   13.22
   1  -1   5   42.54   13.34
  -1   1  -5    9.99   17.35
   3   2  -5   99.48   29.11
  -3  -2   5   57.65   29.16
   3  -2  -5   82.84   28.48
   2  -2  -5    4.82    7.59
   2   2  -5    5.98    9.17
  -2  -2   5   14.70    7.94
  -1  -2   5    6.37    9.51
   1   2  -5    9.20    8.18
   1  -2  -5    2.79    7.07
   0   2  -5  126.35   35.50
   0  -2   5  137.34   34.71
   0  -2  -5   22.09   34.96
   1  -2   5  184.86   64.00
   3  -3  -5   -6.35    7.82
   3   3  -5   21.57    9.87
  -3  -3   5   -0.30   10.85
   2  -3  -5   10.75    6.76
   2   3  -5   11.44   10.41
  -2  -3   5   -6.84    8.51
   1   3  -5  770.79  245.06
  -1  -3   5  651.57  245.08
   0   3   5    3.67    7.12
   0   3  -5   19.32   15.05
   0  -3   5   12.53   10.97
   1   3   5  175.75   54.38
   1  -3   5  164.10   54.99
  -1   3  -5   29.04   56.96
   4   4  -5   38.18   17.52
   3  -4  -5   67.79   21.39
   3   4  -5   52.56   23.05
  -3  -4   5   38.70   23.67
   2   4  -5   48.22   15.49
   2  -4  -5   28.46   11.94
  -2  -4   5   29.96   14.26
  -1  -4   5  361.22  125.51
   1   4  -5  369.31  125.51
   0  -4   5   12.65   11.38
   0   4  -5   17.85   16.41
   0   4   5   -1.69    4.53
   1  -4   5   88.78   36.56
  -1   4  -5    2.16   40.25
   1   4   5  113.93   35.19
   2  -4   5    6.90   11.51
   3  -5  -5   34.79   13.16
  -3  -5   5   43.04   21.63
  -2  -5   5   13.85   10.87
  -1  -5   5    0.29   10.59
   0  -5   5  -12.40   12.46
   1  -5   5  283.68   97.96
   2  -5   5   46.91   20.22
   4   6  -5    3.25   12.47
  -3  -6   5  -15.84   20.11
   2   6  -5   39.96   20.06
  -2  -6   5   53.47   19.72
   1   6  -5   33.36   21.08
  -1  -6   5   32.26   15.61
   0  -6   5   -6.98   14.04
   0   6  -5   -1.66   22.44
   1  -6   5   48.20   20.92
   2   6   5   30.97   12.01
   2  -6   5   46.23   17.38
   3   0  -6   51.73   16.46
  -3   0   6   26.45   16.52
   2   0  -6   88.36   31.02
  -2   0   6   84.41   30.45
  -1   0   6 1186.82  428.15
   1   0  -6 1312.58  428.13
   0   0  -6    7.25   15.55
   0   0   6   15.60   10.92
  -1   0  -6  -23.41   17.31
   1   0   6    2.91   10.68
   4   1  -6    6.39   11.13
   3  -1  -6    7.61    9.05
   3   1  -6   10.53    9.43
  -3   1   6   -7.97   12.17
  -3  -1   6   -5.43    8.67
  -2   1   6   88.61   35.42
   2  -1  -6  119.56   35.97
   2   1  -6  105.75   36.26
  -2  -1   6  103.69   35.82
  -1   1   6   79.25   32.25
  -1  -1   6   78.14   32.30
   1   1  -6   97.55   32.31
   1  -1  -6  103.84   32.25
   0  -1  -6   23.53   14.09
   0   1  -6    5.17   13.75
   0   1   6   -3.44    9.85
   0  -1   6   -7.97   10.87
  -1   1  -6   -8.30   18.12
   1  -1   6    8.46   11.00
   1   1   6   10.55   10.71
  -4  -2   6   59.07   25.79
   3  -2  -6   66.64   25.78
  -3  -2   6   74.52   25.94
  -2  -2   6  136.76   52.16
   2  -2  -6  161.08   52.02
  -1   2   6   -6.68    8.34
  -1  -2   6   -1.65   11.23
   0   2   6   30.57   15.35
   0  -2   6   49.18   16.52
   0  -2  -6   26.19   18.53
   1  -2   6   14.48   13.15
   1   2   6   22.07   11.86
   4   3  -6   81.81   25.41
  -4  -3   6   32.99   28.24
   3  -3  -6    7.34    9.13
   3   3  -6   -6.96   11.77
  -3  -3   6   15.56   10.04
  -2  -3   6  330.06  142.12
   2   3  -6  427.80  142.28
   2  -3  -6  452.10  141.88
  -1  -3   6  347.80  116.46
   1   3  -6  432.02  116.45
   1  -3  -6  253.64  116.20
   0   3  -6   30.61   20.59
   0  -3   6   34.60   16.99
   1  -3   6    5.98   13.65
   1   3   6   20.08   11.46
  -4  -4   6   14.85   20.09
   4   4  -6   27.10   14.51
   3  -4  -6   10.23    7.57
  -3  -4   6  -12.73   11.18
   3   4  -6   11.07   12.44
   2   4  -6  167.03   55.70
   2  -4  -6  155.77   54.81
  -1   4   6    7.47    8.40
   1   4  -6   13.16   14.70
   0   4   6   21.09    9.46
   0  -4   6   14.07   14.29
   0   4  -6   12.49   21.89
  -1   4  -6    8.03   23.44
   1   4   6    8.72    8.76
   1  -4   6    8.47   13.83
   2  -4   6    9.67   12.91
   4  -5  -6   59.10   20.59
   4   5  -6   45.20   23.74
   3   5  -6   21.68   12.53
   3  -5  -6   -0.73    5.64
  -3  -5   6   -3.83   14.48
   2   5  -6   20.78   14.19
  -2  -5   6   18.49   13.13
  -1  -5   6   16.79   14.38
   1   5  -6   -0.46   17.18
   0   5  -6   18.06   37.16
   0  -5   6  109.32   32.24
   1   5   6   45.29   15.12
   1  -5   6   14.99   20.11
  -1   5  -6   20.29   29.06
   2  -5   6   15.77   13.63
   2   5   6    4.86    8.38
   4  -6  -6   12.18    6.62
   4   6  -6   13.74   13.10
   3   6  -6    6.62   13.30
  -3  -6   6   28.64   20.61
   2   6  -6   33.01   17.41
  -2  -6   6   25.14   14.78
  -1  -6   6    3.54   11.87
   1   6  -6   -7.35   19.23
   0  -6   6   53.18   19.25
   0   6  -6  -11.99   27.35
   1  -6   6   -5.21   14.49
   4   0  -7   -7.33   12.43
   3   0  -7    9.44   11.58
  -3   0   7    3.43    9.40
   2   0  -7  -14.29   10.64
  -2   0   7   -1.98    9.35
  -1   0   7   17.74   12.05
   1   0  -7  -15.47   11.20
   0   0   7   11.64   13.20
   0   0  -7   20.00   18.61
   1   0   7    2.77   12.43
  -1   0  -7    2.05   19.79
   4   1  -7   15.65   13.16
  -4  -1   7   -2.72   16.73
   3   1  -7  -14.94   11.56
  -3   1   7    4.38   10.41
  -3  -1   7    5.19    9.13
  -2  -1   7   95.38   32.46
   2   1  -7  109.42   32.56
  -2   1   7   73.60   31.76
  -1   1   7   12.20   11.75
  -1  -1   7   -3.57   12.85
   1   1  -7    6.81   11.77
   0   1   7   18.37   13.45
   0   1  -7   18.35   19.38
   0  -1   7   19.61   14.55
   1  -1   7   49.14   20.15
   1   1   7   56.86   19.84
  -1   1  -7   -2.82   25.64
   4  -2  -7    9.28   12.70
   4   2  -7   15.66   13.13
  -3   2   7   37.91   23.74
   3  -2  -7   69.23   22.29
   3   2  -7   59.82   23.47
  -2   2   7  142.40   56.39
   2   2  -7  170.08   57.31
   2  -2  -7  195.31   56.75
  -1   2   7    3.29   10.78
   1  -2  -7   24.83   14.24
   1   2  -7    7.75   13.34
   0   2   7   -9.46   11.35
   0   2  -7  -14.82   20.75
   0  -2  -7    3.35   16.24
   1   2   7   -2.77   12.47
  -1   2  -7  -19.61   22.49
   4  -3  -7    0.94   10.11
   4   3  -7    5.12   13.10
  -4  -3   7    7.81   18.42
  -3  -3   7  224.34   77.51
  -2  -3   7   99.30   30.48
   2   3  -7   92.91   30.91
   2  -3  -7   80.22   29.66
  -2   3   7   62.79   30.29
   1  -3  -7   78.08   54.90
  -1   3   7  159.19   53.51
  -1  -3   7  206.58   55.10
   1   3  -7  173.20   55.47
   0   3   7    1.62    9.29
   0  -3   7   -6.57   13.98
  -1   3  -7    9.22   23.57
   1   3   7    3.20   11.11
   1  -3   7   29.33   14.12
   4   4  -7   -0.81   14.27
  -4  -4   7   17.20   19.63
   3   4  -7   22.87   13.77
  -3  -4   7    7.78   12.00
   2   4  -7   42.33   15.38
  -2  -4   7    7.53   13.93
   1   4  -7   -1.50   17.97
  -1  -4   7    5.58   14.77
  -1   4   7   12.60    7.30
   0   4   7    9.77    9.60
   0  -4   7   14.14   14.96
   0   4  -7   43.63   23.88
   1   4   7   23.04   11.00
   1  -4   7  -17.32   15.81
  -1   4  -7   42.72   26.24
   2  -4   7    4.01   13.88
   4  -5  -7   21.65   11.01
   4   5  -7   19.05   16.55
   3   5  -7   55.86   19.53
   3  -5  -7   35.51   15.88
   2   5  -7   27.16   17.64
   1   5  -7   73.05   31.85
   0   5  -7   33.59   25.24
   0   5   7   12.16    6.58
  -1   5  -7   -5.16   28.04
   2   5   7    4.53    9.00
   4   0  -8   50.08   18.47
  -4   0   8   13.41   21.02
  -3   0   8  228.70   94.49
   3   0  -8  361.15   95.06
  -2   0   8  152.38   58.01
   2   0  -8  185.03   58.37
   1   0  -8   47.78   20.11
  -1   0   8   21.15   17.63
   0   0  -8   16.02   21.12
   0   0   8   -1.94   14.26
   1   0   8   95.65   35.74
   4  -1  -8   -2.44   12.83
  -4  -1   8    6.97   17.87
   3   1  -8   82.86   24.62
   3  -1  -8   74.20   24.28
  -3  -1   8   37.09   23.56
  -2  -1   8    5.09   12.18
   2   1  -8   15.97   12.62
   2  -1  -8    6.82   11.73
   1   1  -8    5.20   15.41
  -1  -1   8   18.27   14.99
   1  -1  -8    2.54   16.99
   0  -1   8   12.25   14.96
   0  -1  -8   -0.99   19.73
   0   1  -8   -9.08   21.77
   1  -1   8  257.02   65.78
  -1   1  -8   18.69   67.78
   4  -2  -8   71.23   22.34
   4   2  -8   56.82   23.32
  -4  -2   8   26.27   23.41
  -3  -2   8  194.80   71.52
   3   2  -8  219.79   71.91
   3  -2  -8  262.45   71.54
  -3   2   8  124.39   72.07
  -2  -2   8   -1.84   12.37
   2   2  -8    0.76   12.84
   2  -2  -8   24.06   11.61
  -2   2   8    3.94    8.58
  -1   2   8   -0.28   11.85
   1   2  -8    6.08   15.90
  -1  -2   8   18.80   15.52
   1  -2  -8    8.38   17.54
   0  -2  -8   26.63   19.58
   0   2   8   17.90   14.30
   0  -2   8    5.86   16.07
   0   2  -8   48.45   23.83
   1   2   8   51.82   20.13
   1  -2   8   42.64   21.08
  -1   2  -8   26.49   28.43
   4  -3  -8   81.94   25.99
  -4  -3   8   29.17   28.02
   4   3  -8   77.90   27.47
   3   3  -8  124.46   42.66
   3  -3  -8  126.39   41.58
  -3  -3   8  100.91   41.88
   2  -3  -8   12.96   16.14
   2   3  -8    9.82   16.74
  -2   3   8   11.66   13.07
   1   3  -8   -4.34   18.13
  -1  -3   8    5.18   15.77
   1  -3  -8   -4.64   16.03
  -1   3   8    5.51    8.69
   0   3   8   -2.90   12.10
   0  -3   8    2.85   15.80
   0   3  -8    8.40   24.58
  -1   3  -8   16.41   25.19
   1   3   8   -1.44   12.32
   1  -3   8   -2.98   15.63
   5   4  -8   21.76   17.35
  -4  -4   8   -4.76   16.37
   4  -4  -8    1.25    9.62
   4   4  -8    2.75   15.38
   3   4  -8   -6.85   14.43
   3  -4  -8   17.29    9.40
  -3  -4   8   -7.04   12.41
   2  -4  -8   16.18   17.45
   2   4  -8   43.30   18.57
  -2  -4   8   30.87   16.73
  -1  -4   8  -14.77   16.59
   1   4  -8    2.29   19.25
   0   4  -8    7.41   25.44
   0  -4   8  -13.30   15.31
  -1   4  -8    1.58   27.90
   1  -4   8   16.37   16.91
   2   5  -8  -34.56   18.61
  -2  -5   8    6.95   13.26
  -1  -5   8   38.99   19.36
   1   5  -8   12.45   24.40
   5   0  -9    9.92   15.70
  -4   0   9    2.54   19.30
   4   0  -9  -21.99   15.21
  -3   0   9   19.62   12.86
  -2   0   9   11.31   13.62
  -1   0   9   28.95   19.10
   0   0   9   13.88   16.92
   1   0   9  -18.82   18.14
   5  -1  -9   -0.84   14.68
   5   1  -9   -0.96   15.87
  -4   1   9    3.25   18.92
  -4  -1   9   37.50   16.00
   4  -1  -9    3.49   14.75
   4   1  -9    5.89   15.55
   3   1  -9   16.20   15.29
   3  -1  -9   48.24   14.72
  -3   1   9    7.73   12.67
  -3  -1   9    5.86   13.18
  -2  -1   9    5.84   13.94
   2   1  -9   11.57   15.81
   2  -1  -9    7.03   14.22
  -2   1   9   -7.68   12.00
  -1   1   9    9.63   15.23
  -1  -1   9    8.12   17.33
   1   1  -9    6.50   21.19
   1  -1  -9   25.85   21.78
   0   1  -9   -1.38   24.61
   0   1   9  -22.96   14.98
   0  -1   9   35.95   16.94
   0  -1  -9   -2.28   23.17
   1   1   9   84.83   35.79
   1  -1   9  100.95   36.26
   5  -2  -9   36.44   17.28
   5   2  -9   19.01   18.44
  -5  -2   9   25.23   24.55
   4  -2  -9  214.46   64.09
  -4  -2   9  138.00   64.75
   4   2  -9  181.73   64.45
   3   2  -9   20.81   15.68
   3  -2  -9    1.83   13.20
  -3   2   9   17.51   13.45
  -3  -2   9   21.58   13.53
  -2  -2   9   -3.79   13.89
   2  -2  -9    8.98   14.18
   2   2  -9   13.36   16.35
  -2   2   9   -3.45    9.48
  -1   2   9   15.76   13.45
   1  -2  -9    8.26   19.90
  -1  -2   9   -2.57   17.12
   1   2  -9  -13.37   21.83
   0   2  -9   35.04   29.47
   0   2   9   50.97   20.63
   0  -2   9   38.80   23.22
  -1   2  -9   15.76   48.43
   1  -2   9  166.25   44.51
  -5  -3   9  -19.47   24.65
   4  -3  -9   41.40   15.93
  -4  -3   9    6.55   20.15
   3  -3  -9   16.53   13.26
  -3  -3   9   24.23   14.05
  -2  -3   9    9.88   14.58
   2  -3  -9   14.33   15.78
  -2   3   9   -1.06    9.39
  -1  -3   9   -9.68   17.34
  -1   3   9   11.67   10.01
   0   3   9   26.18   14.39
   0  -3   9   -4.88   17.79
   1   3   9   -5.00   14.49
   1  -3   9   34.69   18.94
   3   4  -9   53.12   17.81
  -3  -4   9   21.98   15.87
   3  -4  -9   11.02   14.47
   2  -4  -9   -1.37   16.70
  -2   4   9    1.63   13.82
   2   4  -9   45.39   19.58
  -2  -4   9   17.31   15.17
  -1  -4   9   22.44   19.23
   1   4  -9   -1.43   23.89
  -1   4   9   16.37    9.46
   5   0 -10    2.49   16.78
   4   0 -10    6.71   16.34
  -4   0  10   28.07   17.39
   3   0 -10    0.86   14.80
  -3   0  10   -3.66   11.85
   2   0 -10  -25.02   18.68
  -2   0  10   -3.04   14.19
  -1   0  10   27.13   20.15
   1   0 -10   31.91   26.93
   0   0  10  -12.22   17.66
   0   0 -10    6.45   26.02
  -5  -1  10   31.10   41.03
   5  -1 -10  125.09   38.02
   5   1 -10  111.55   38.48
   4   1 -10  100.39   33.12
   4  -1 -10   83.49   32.30
  -4   1  10   74.25   34.91
  -4  -1  10   72.27   33.23
   3   1 -10   15.26   15.55
   3  -1 -10  -16.10   14.62
  -3   1  10    4.24   12.01
  -3  -1  10   -6.64   12.44
  -2  -1  10    1.33   15.28
   2  -1 -10   -6.53   18.98
  -2   1  10   -6.10   12.01
   2   1 -10  -11.10   19.21
  -1   1  10   32.53   21.68
  -1  -1  10   62.59   23.49
   1   1 -10   42.36   29.69
   1  -1 -10   27.56   27.86
   0   1  10  147.95   39.43
   0  -1  10  143.03   40.29
   0   1 -10   52.41   44.42
   1   1  10    5.98   18.11
   1  -1  10  -17.66   19.15
   4   2 -10  -23.42   16.49
   4  -2 -10   14.62   14.25
  -4  -2  10   32.18   18.29
   3   2 -10   -3.49   16.37
   3  -2 -10   14.38   14.43
  -3   2  10   -6.77   13.52
  -3  -2  10   -2.40   13.44
  -2  -2  10  -14.37   15.11
   2  -2 -10   -4.88   20.01
  -2   2  10    2.64   10.37
   2   2 -10   -0.59   19.71
  -1   2  10   12.78   13.29
  -1  -2  10   -1.74   18.72
   1  -2 -10    6.65   22.34
   1   2 -10  -13.83   26.53
   0   2  10   76.93   28.58
   0  -2  10   76.69   30.08
   0   2 -10   16.02   36.51
   0   0   0    0.00    0.00


TITL Anthracene_01.5GPa_IAM in P2(1)/n
REM P2(1)/n (#14 in standard setting)
CELL 0.41000   8.074103   5.828293   9.032071  90.0000 101.4376  90.0000
ZERR   24.00   0.001039   0.000655   0.010920   0.0000   0.0423   0.0000
LATT  1
SYMM -x+1/2, y+1/2,-z+1/2
SFAC C H
UNIT 24.00 24.00
TREF
HKLF 4
END
_computing_structure_solution     'SHELXT 2014/5 (Sheldrick, 2014)'
;
_shelx_hkl_checksum                2224
_olex2_submission_special_instructions  'No special instructions were received'
_oxdiff_exptl_absorpt_empirical_details
;
Empirical correction (ABSPACK) includes:
- Absorption correction using spherical harmonics
- Frame scaling
;
# start Validation Reply Form
_vrf_PLAT029_Anthracene_01.5GPa_IAM
;
PROBLEM: _diffrn_measured_fraction_theta_full value Low .      0.395 Why?  
RESPONSE: This measurement was performed at high pressure which, due to the high pressure apparatus, limits the theta range. Indeed, the diamond anvil cell metallic body typically shadows more than 60% of the reflections.
;
_vrf_PLAT088_Anthracene_01.5GPa_IAM
;
PROBLEM: Poor Data / Parameter Ratio ....................       5.25 Note  
RESPONSE: This measurement was performed at high pressure which, due to the high pressure apparatus, limits the theta range. Indeed, the diamond anvil cell metallic body typically shadows more than 60% of the reflections.
;
_vrf_PLAT340_Anthracene_01.5GPa_IAM
;
PROBLEM: Low Bond Precision on  C-C Bonds ...............    0.01413 Ang.  
RESPONSE: Large errors due to low completeness.
;
_vrf_PLAT911_Anthracene_01.5GPa_IAM
;
PROBLEM: Missing FCF Refl Between Thmin & STh/L=    0.600        270 Report
RESPONSE: This measurement was performed at high pressure which, due to the high pressure apparatus, limits the theta range. Indeed, the diamond anvil cell metallic body typically shadows more than 60% of the reflections.
;
# end Validation Reply Form

data_Anthracene_04.0GPa_IAM
_audit_creation_date               2023-05-05
_audit_creation_method
;
Olex2 1.5
(compiled 2023.03.06 svn.rbb2c1857 for OlexSys, GUI svn.r6748)
;
_shelx_SHELXL_version_number       '2017/1'
_audit_contact_author_address      ?
_audit_contact_author_email        ?
_audit_contact_author_name         ''
_audit_contact_author_phone        ?
_publ_contact_author_id_orcid      ?
_publ_section_references
;
Dolomanov, O.V., Bourhis, L.J., Gildea, R.J, Howard, J.A.K. & Puschmann, H.
 (2009), J. Appl. Cryst. 42, 339-341.

Sheldrick, G.M. (2008). Acta Cryst. A64, 112-122.

Sheldrick, G.M. (2015). Acta Cryst. A71, 3-8.
;
_chemical_name_common              ?
_chemical_name_systematic          ?
_chemical_formula_moiety           'C14 H10'
_chemical_formula_sum              'C14 H10'
_chemical_formula_weight           178.22
_chemical_melting_point            ?
_chemical_oxdiff_formula           'C H'
loop_
  _atom_type_symbol
  _atom_type_description
  _atom_type_scat_dispersion_real
  _atom_type_scat_dispersion_imag
  _atom_type_scat_source
 'C' 'C' -0.0001 0.0005 'International Tables Vol C Tables 4.2.6.8 and 6.1.1.4'
 'H' 'H' 0.0000 0.0000 'International Tables Vol C Tables 4.2.6.8 and 6.1.1.4'

_shelx_space_group_comment
;
The symmetry employed for this shelxl refinement is uniquely defined
by the following loop, which should always be used as a source of
symmetry information in preference to the above space-group names.
They are only intended as comments.
;
_space_group_crystal_system        'monoclinic'
_space_group_IT_number             14
_space_group_name_H-M_alt          'P 1 21/c 1'
_space_group_name_Hall             '-P 2ybc'
loop_
  _space_group_symop_operation_xyz
 'x, y, z'
 '-x, y+1/2, -z+1/2'
 '-x, -y, -z'
 'x, -y-1/2, z-1/2'

_cell_length_a                     8.747(11)
_cell_length_b                     5.6633(7)
_cell_length_c                     7.718(2)
_cell_angle_alpha                  90
_cell_angle_beta                   99.35(7)
_cell_angle_gamma                  90
_cell_volume                       377.3(5)
_cell_formula_units_Z              2
_cell_measurement_reflns_used      58
_cell_measurement_temperature      293(2)
_cell_measurement_theta_max        13.1470
_cell_measurement_theta_min        2.5820
_shelx_estimated_absorpt_T_max     1.000
_shelx_estimated_absorpt_T_min     0.999
_exptl_absorpt_coefficient_mu      0.041
_exptl_absorpt_correction_T_max    1.00000
_exptl_absorpt_correction_T_min    0.08886
_exptl_absorpt_correction_type     multi-scan
_exptl_absorpt_process_details
;
CrysAlisPro 1.171.42.49 (Rigaku Oxford Diffraction, 2022)
Empirical absorption correction using spherical harmonics,
implemented in SCALE3 ABSPACK scaling algorithm.
;
_exptl_absorpt_special_details     ?
_exptl_crystal_colour              'clear yellowish yellow'
_exptl_crystal_colour_lustre       clear
_exptl_crystal_colour_modifier     yellowish
_exptl_crystal_colour_primary      yellow
_exptl_crystal_density_diffrn      1.569
_exptl_crystal_density_meas        ?
_exptl_crystal_density_method      ?
_exptl_crystal_description         block
_exptl_crystal_F_000               188
_exptl_crystal_size_max            0.013
_exptl_crystal_size_mid            0.012
_exptl_crystal_size_min            0.012
_exptl_transmission_factor_max     ?
_exptl_transmission_factor_min     ?
_diffrn_reflns_av_R_equivalents    0.0535
_diffrn_reflns_av_unetI/netI       0.1078
_diffrn_reflns_Laue_measured_fraction_full  0.328
_diffrn_reflns_Laue_measured_fraction_max  0.318
_diffrn_reflns_limit_h_max         7
_diffrn_reflns_limit_h_min         -5
_diffrn_reflns_limit_k_max         7
_diffrn_reflns_limit_k_min         -7
_diffrn_reflns_limit_l_max         10
_diffrn_reflns_limit_l_min         -9
_diffrn_reflns_number              515
_diffrn_reflns_point_group_measured_fraction_full  0.328
_diffrn_reflns_point_group_measured_fraction_max  0.318
_diffrn_reflns_theta_full          14.241
_diffrn_reflns_theta_max           15.633
_diffrn_reflns_theta_min           2.585
_diffrn_ambient_temperature        293(2)
_diffrn_detector                   'Hybrid Pixel Array Detector'
_diffrn_detector_area_resol_mean   13.3333
_diffrn_measured_fraction_theta_full  0.328
_diffrn_measured_fraction_theta_max  0.318
_diffrn_measurement_details
;
List of Runs (angles in degrees, time in seconds):

  # Type    Start    End  Width  t~exp~   \w     \q     \k     \f   Frames
--------------------------------------------------------------------------
  1  \w    -23.00  27.50   0.50    1.00    --    0.00   0.00   0.00  101
;
_diffrn_measurement_device         'abstract diffractometer'
_diffrn_measurement_device_type   
 'esperanto-CrysAlisPro-abstract goniometer imported esperanto images'
_diffrn_measurement_method         '\w scans'
_diffrn_orient_matrix_axis[1]      matrixX
_diffrn_orient_matrix_axis[2]      matrixY
_diffrn_orient_matrix_axis[3]      matrixZ
_diffrn_orient_matrix_type        
 'CrysAlisPro convention (1999,Acta A55,543-557)'
_diffrn_orient_matrix_UB_11        0.0457433000
_diffrn_orient_matrix_UB_12        0.0001464000
_diffrn_orient_matrix_UB_13        0.0226702000
_diffrn_orient_matrix_UB_21        -0.0064796000
_diffrn_orient_matrix_UB_22        0.0628603000
_diffrn_orient_matrix_UB_23        0.0241615000
_diffrn_orient_matrix_UB_31        -0.0109856000
_diffrn_orient_matrix_UB_32        -0.0359934000
_diffrn_orient_matrix_UB_33        0.0424165000
_diffrn_radiation_monochromator    synchrotron
_diffrn_radiation_probe            x-ray
_diffrn_radiation_type             synchrotron
_diffrn_radiation_wavelength       0.410
_diffrn_source                     synchrotron
_reflns_Friedel_coverage           0.000
_reflns_Friedel_fraction_full      .
_reflns_Friedel_fraction_max       .
_reflns_number_gt                  130
_reflns_number_total               285
_reflns_special_details
;
 Reflections were merged by SHELXL according to the crystal
 class for the calculation of statistics and refinement.
 
 _reflns_Friedel_fraction is defined as the number of unique
 Friedel pairs measured divided by the number that would be
 possible theoretically, ignoring centric projections and
 systematic absences.
;
_reflns_threshold_expression       'I > 2\s(I)'
_computing_cell_refinement         'CrysAlisPro 1.171.42.49 (Rigaku OD, 2022)'
_computing_data_collection         'CrysAlisPro 1.171.42.49 (Rigaku OD, 2022)'
_computing_data_reduction          'CrysAlisPro 1.171.42.49 (Rigaku OD, 2022)'
_computing_molecular_graphics      'Olex2 1.5 (Dolomanov et al., 2009)'
_computing_publication_material    'Olex2 1.5 (Dolomanov et al., 2009)'
_computing_structure_refinement    'XL  (Sheldrick, 2008)'
_computing_structure_solution      'SHELXT 2014/5 (Sheldrick, 2014)'
_refine_diff_density_max           0.133
_refine_diff_density_min           -0.116
_refine_diff_density_rms           0.037
_refine_ls_extinction_coef         .
_refine_ls_extinction_method       none
_refine_ls_goodness_of_fit_ref     0.953
_refine_ls_hydrogen_treatment      constr
_refine_ls_matrix_type             full
_refine_ls_number_parameters       64
_refine_ls_number_reflns           285
_refine_ls_number_restraints       36
_refine_ls_R_factor_all            0.1342
_refine_ls_R_factor_gt             0.0540
_refine_ls_restrained_S_all        0.923
_refine_ls_shift/su_max            0.000
_refine_ls_shift/su_mean           0.000
_refine_ls_structure_factor_coef   Fsqd
_refine_ls_weighting_details      
 'w=1/[\s^2^(Fo^2^)+(0.0377P)^2^] where P=(Fo^2^+2Fc^2^)/3'
_refine_ls_weighting_scheme        calc
_refine_ls_wR_factor_gt            0.1102
_refine_ls_wR_factor_ref           0.1318
_refine_special_details            ?
_olex2_refinement_description
;
1. Fixed Uiso
 At 1.2 times of:
  All C(H) groups
2. Uiso/Uaniso restraints and constraints
Uanis(C001) \\sim Ueq, Uanis(C003) \\sim Ueq, Uanis(C004) \\sim Ueq,
Uanis(C005) \\sim Ueq, Uanis(C006) \\sim Ueq, Uanis(C007) \\sim Ueq: with sigma
of 0.015 and sigma for terminal atoms of 0.1
3.a Aromatic/amide H refined with riding coordinates:
 C001(H001), C002(H002), C003(H003), C006(H006), C007(H007)
;
_atom_sites_solution_hydrogens     geom
_atom_sites_solution_primary       dual
_atom_sites_solution_secondary     ?
loop_
  _atom_site_label
  _atom_site_type_symbol
  _atom_site_fract_x
  _atom_site_fract_y
  _atom_site_fract_z
  _atom_site_U_iso_or_equiv
  _atom_site_adp_type
  _atom_site_occupancy
  _atom_site_site_symmetry_order
  _atom_site_calc_flag
  _atom_site_refinement_flags_posn
  _atom_site_refinement_flags_adp
  _atom_site_refinement_flags_occupancy
  _atom_site_disorder_assembly
  _atom_site_disorder_group
 C001 C 0.445(2) 0.2778(12) 0.5365(13) 0.030(6) Uani 1 1 d . U . . .
 H001 H 0.405977 0.132916 0.565783 0.036 Uiso 1 1 calc R U . . .
 C002 C 0.194(3) 0.3444(13) 0.3220(14) 0.040(13) Uani 1 1 d . . . . .
 H002 H 0.148787 0.204455 0.350737 0.048 Uiso 1 1 calc R U . . .
 C003 C 0.1215(17) 0.4744(9) 0.2086(10) 0.042(6) Uani 1 1 d . U . . .
 H003 H 0.029063 0.416365 0.146705 0.050 Uiso 1 1 calc R U . . .
 C004 C 0.399(3) 0.6477(12) 0.3736(15) 0.040(6) Uani 1 1 d . U . . .
 C005 C 0.361(3) 0.4077(13) 0.4186(13) 0.037(6) Uani 1 1 d . U . . .
 C006 C 0.167(3) 0.7042(13) 0.1651(16) 0.045(7) Uani 1 1 d . U . . .
 H006 H 0.105031 0.799555 0.084443 0.054 Uiso 1 1 calc R U . . .
 C007 C 0.312(3) 0.7772(13) 0.2518(15) 0.043(6) Uani 1 1 d . U . . .
 H007 H 0.349227 0.923333 0.222973 0.052 Uiso 1 1 calc R U . . .

loop_
  _atom_site_aniso_label
  _atom_site_aniso_U_11
  _atom_site_aniso_U_22
  _atom_site_aniso_U_33
  _atom_site_aniso_U_23
  _atom_site_aniso_U_13
  _atom_site_aniso_U_12
 C001 0.042(18) 0.025(3) 0.025(5) 0.004(3) 0.008(9) 0.012(6)
 C002 0.06(4) 0.035(4) 0.018(8) 0.006(4) -0.003(17) 0.006(7)
 C003 0.058(18) 0.042(3) 0.025(5) 0.000(3) 0.003(8) -0.003(5)
 C004 0.066(18) 0.035(4) 0.019(5) -0.007(3) 0.003(8) -0.022(7)
 C005 0.059(18) 0.042(4) 0.008(5) -0.002(4) -0.002(9) 0.005(6)
 C006 0.059(18) 0.052(4) 0.024(6) 0.002(3) 0.007(10) 0.000(7)
 C007 0.069(18) 0.038(3) 0.025(6) 0.005(3) 0.014(10) -0.001(6)

_geom_special_details
;
 All esds (except the esd in the dihedral angle between two l.s. planes)
 are estimated using the full covariance matrix.  The cell esds are taken
 into account individually in the estimation of esds in distances, angles
 and torsion angles; correlations between esds in cell parameters are only
 used when they are defined by crystal symmetry.  An approximate (isotropic)
 treatment of cell esds is used for estimating esds involving l.s. planes.
;
loop_
  _geom_bond_atom_site_label_1
  _geom_bond_atom_site_label_2
  _geom_bond_distance
  _geom_bond_site_symmetry_2
  _geom_bond_publ_flag
 C001 H001 0.9300 . ?
 C001 C004 1.49(3) 3_666 ?
 C001 C005 1.30(2) . ?
 C002 H002 0.9300 . ?
 C002 C003 1.24(2) . ?
 C002 C005 1.56(3) . ?
 C003 H003 0.9300 . ?
 C003 C006 1.418(10) . ?
 C004 C005 1.455(10) . ?
 C004 C007 1.33(3) . ?
 C006 H006 0.9300 . ?
 C006 C007 1.39(4) . ?
 C007 H007 0.9300 . ?

loop_
  _geom_angle_atom_site_label_1
  _geom_angle_atom_site_label_2
  _geom_angle_atom_site_label_3
  _geom_angle
  _geom_angle_site_symmetry_1
  _geom_angle_site_symmetry_3
  _geom_angle_publ_flag
 C004 C001 H001 118.7 3_666 . ?
 C005 C001 H001 118.7 . . ?
 C005 C001 C004 122.6(11) . 3_666 ?
 C003 C002 H002 118.9 . . ?
 C003 C002 C005 122.2(11) . . ?
 C005 C002 H002 118.9 . . ?
 C002 C003 H003 117.2 . . ?
 C002 C003 C006 125.5(17) . . ?
 C006 C003 H003 117.2 . . ?
 C005 C004 C001 112.4(16) . 3_666 ?
 C007 C004 C001 123.3(10) . 3_666 ?
 C007 C004 C005 123.9(19) . . ?
 C001 C005 C002 125.5(11) . . ?
 C001 C005 C004 124.7(18) . . ?
 C004 C005 C002 109.4(15) . . ?
 C003 C006 H006 122.3 . . ?
 C007 C006 C003 115.3(17) . . ?
 C007 C006 H006 122.3 . . ?
 C004 C007 C006 123.1(11) . . ?
 C004 C007 H007 118.5 . . ?
 C006 C007 H007 118.5 . . ?

loop_
  _geom_torsion_atom_site_label_1
  _geom_torsion_atom_site_label_2
  _geom_torsion_atom_site_label_3
  _geom_torsion_atom_site_label_4
  _geom_torsion
  _geom_torsion_site_symmetry_1
  _geom_torsion_site_symmetry_2
  _geom_torsion_site_symmetry_3
  _geom_torsion_site_symmetry_4
  _geom_torsion_publ_flag
 C001 C004 C005 C001 6.4(14) 3_666 . . . ?
 C001 C004 C005 C002 179.1(9) 3_666 . . . ?
 C001 C004 C007 C006 178.4(12) 3_666 . . . ?
 C002 C003 C006 C007 4.5(15) . . . . ?
 C003 C002 C005 C001 -178.7(6) . . . . ?
 C003 C002 C005 C004 8.7(12) . . . . ?
 C003 C006 C007 C004 -3.4(16) . . . . ?
 C004 C001 C005 C002 -178.5(10) 3_666 . . . ?
 C004 C001 C005 C004 -7.0(16) 3_666 . . . ?
 C005 C002 C003 C006 -7.7(14) . . . . ?
 C005 C004 C007 C006 6.1(14) . . . . ?
 C007 C004 C005 C001 179.4(10) . . . . ?
 C007 C004 C005 C002 -7.9(11) . . . . ?

_shelx_res_file
;
TITL Anthracene_04.0GPa_IAM_a.res in P2(1)/c
    Anthracene_04.0GPa_IAM.res
    created by SHELXL-2017/1 at 12:15:37 on 05-May-2023
REM Old TITL Anthracene_04.0GPa_IAM_a.res in P2(1)/c
REM SHELXT solution in P2(1)/c
REM R1 0.183, Rweak 0.484, Alpha 0.034, Orientation as input
REM Formula found by SHELXT: C7
CELL 0.41 8.7472 5.6633 7.718 90 99.349 90
ZERR 2 0.0113 0.0007 0.0022 0 0.068 0
LATT 1
SYMM -X,0.5+Y,0.5-Z
SFAC C H
DISP C -0.0001 0.0005 5.0796
DISP H 0 0 0.5971
UNIT 28 20
ISOR 0.015 0.1 C001 C003 C004 C005 C006 C007

L.S. 30 0 0
PLAN  5
SIZE 0.012 0.012 0.013
CONF
BOND $H
list 4
MORE -1
fmap 2 53
acta
OMIT -5 6 4
OMIT -3 1 9
OMIT -5 5 4
OMIT -3 0 8
OMIT -3 3 7
OMIT -2 2 2
OMIT -2 3 2
OMIT 1 4 3
OMIT -1 2 1
OMIT -3 2 4
OMIT 2 5 0
REM <olex2.extras>
REM <HklSrc "%.\\Anthracene_04.0GPa_IAM.hkl">
REM </olex2.extras>

WGHT    0.037700
FVAR       1.88850
C001  1    0.444839    0.277795    0.536478    11.00000    0.04232    0.02498 =
         0.02485    0.00402    0.00846    0.01206
AFIX  43
H001  2    0.405977    0.132916    0.565783    11.00000   -1.20000
AFIX   0
C002  1    0.194406    0.344376    0.322045    11.00000    0.06403    0.03507 =
         0.01760    0.00628   -0.00322    0.00642
AFIX  43
H002  2    0.148787    0.204455    0.350737    11.00000   -1.20000
AFIX   0
C003  1    0.121535    0.474395    0.208593    11.00000    0.05751    0.04245 =
         0.02460   -0.00013    0.00289   -0.00324
AFIX  43
H003  2    0.029063    0.416365    0.146705    11.00000   -1.20000
AFIX   0
C004  1    0.398640    0.647721    0.373619    11.00000    0.06569    0.03478 =
         0.01878   -0.00657    0.00337   -0.02224
C005  1    0.360517    0.407677    0.418602    11.00000    0.05889    0.04172 =
         0.00792   -0.00197   -0.00237    0.00525
C006  1    0.167188    0.704200    0.165114    11.00000    0.05876    0.05167 =
         0.02427    0.00247    0.00727   -0.00038
AFIX  43
H006  2    0.105031    0.799555    0.084443    11.00000   -1.20000
AFIX   0
C007  1    0.311778    0.777231    0.251751    11.00000    0.06858    0.03817 =
         0.02494    0.00513    0.01360   -0.00146
AFIX  43
H007  2    0.349227    0.923333    0.222973    11.00000   -1.20000
AFIX   0
HKLF 4


REM  Anthracene_04.0GPa_IAM_a.res in P2(1)/c
REM R1 =  0.0540 for     130 Fo > 4sig(Fo)  and  0.1342 for all     285 data
REM     64 parameters refined using     36 restraints

END

WGHT      0.0400      0.0000

REM Highest difference peak  0.133,  deepest hole -0.116,  1-sigma level  0.037
Q1    1   0.4572  0.3882  0.5606  11.00000  0.05    0.13
Q2    1   0.2648  0.0642  0.5341  11.00000  0.05    0.11
Q3    1   0.1774  0.6091  0.2612  11.00000  0.05    0.10
Q4    1   0.1442  0.6197  0.2391  11.00000  0.05    0.10
Q5    1   0.1888  0.0941  0.4749  11.00000  0.05    0.10
;
_shelx_res_checksum                27410
_shelx_hkl_file
;
   0  -1   0   -1.69    2.66
   0   1   0   -1.05    2.83
   0   1   1 1162.53   68.43
   0  -1  -1 1151.57   68.55
   0   1   2  464.37   28.43
   0   1   3   16.47    5.74
   0   2   0 3307.31  193.95
   0  -2   0 3272.48  193.32
   0  -2  -1  576.43   34.76
   0  -2   1  599.05   34.96
   0   2  -1  531.89   34.08
   0   2   2    2.07    6.85
   0  -2   2    3.79    5.43
   0   2   3  109.15   11.27
   0   2   4   21.44   10.99
   0  -3   0    0.39    9.81
   0   3   0    0.98   13.39
   0  -3   1  612.23   41.12
   0   3   1  729.18   42.52
   0  -3  -1  633.94   41.28
   0  -3   2    0.21   12.90
   0  -3  -2   -3.68   12.21
   0   3   3  192.07   16.86
   0  -3   3  189.96   17.91
   0   3   4  563.07   36.99
   0   3   5   24.61   12.75
   0   3   6   50.41   14.13
   0  -4   0   22.98   14.40
   0   4   0   11.96   20.30
   0  -4  -1  124.45   17.92
   0   4   1  156.79   23.88
   0  -4   2   50.87   17.74
   0  -4  -2   77.78   18.06
   0   4   2   84.46   17.85
   0  -4   3  313.39   28.73
   0  -4   4  670.97   48.06
   0   4   4  594.06   41.55
   0  -4   5    2.57   28.51
   0   4   5   -6.97   15.06
   0   4   6    3.72   15.18
   0  -5   0    1.41   19.15
   0   5   0   -1.01   25.54
   0   5   1   12.68   26.72
   0  -5  -1   31.83   20.86
   0  -5   1   28.78   20.96
   0   5  -2   -0.37   14.73
   0   5   2  -16.10   26.52
   0  -5   2  -10.38   21.99
   0  -5  -2   12.85   21.42
   0  -5   3  172.89   28.51
   0  -5  -3   77.78   22.46
   0  -5   4   47.28   31.45
   0   5   5   -7.51   18.36
   0  -5   6  321.73   84.22
   0   5   6  166.78   22.75
   0   5   7   17.32   18.45
   0  -6   0    4.26   25.83
   0   6  -1   12.92   27.48
   0  -6   1   48.66   25.50
   0  -6  -1   32.20   25.64
   0   6   1   85.55   35.89
   0  -6  -2   84.44   26.17
   0   6   2  138.09   33.58
   0  -6   2  147.96   27.65
   0   6   3   54.93   30.44
   0  -6   3  118.09   29.99
   0   6   4   39.79   24.17
   0   6   5   28.86   22.89
   0  -6   5   20.78   51.43
   0   7   0  -13.28   34.76
   0  -7   0   18.96   30.64
   0   7  -1    8.70   30.58
   0  -7   1  -10.65   30.90
   0  -7  -1  -23.18   28.92
   0  -7  -2   -4.17   28.77
   0   7   2    4.26   36.39
   0  -7   2   16.18   32.35
   0   7   3  132.19   36.99
  -1   0   8    2.76   12.24
  -1   0   7   10.69   10.74
  -1   0   5   -0.78    7.24
  -1   0   3    0.93    4.33
   1   0  -2 7294.65  427.46
  -1   0   2 7321.96  427.59
  -1   1   8   17.05   13.71
  -1   1   7    5.19   13.80
  -1   1   6   44.72   11.62
  -1   1   4   15.27    7.85
  -1   1   3   40.91    7.23
   1  -1  -3   34.59    8.43
  -1   1   2 7890.26  464.95
   1  -1  -2 7968.21  464.70
  -1   1   1 9999.00  584.99
  -1   2   8    7.11   14.96
  -1   2   7    6.66   13.84
  -1   2   5   15.11   11.54
   1  -2  -4   25.35   14.01
  -1   2   4   19.03   11.36
  -1   2   3   76.34   11.88
   1  -2  -3   80.43   12.37
  -1   2   2   15.61   10.44
   1   2  -2   10.60    6.36
  -1  -2   2   10.16    4.91
   1  -2  -1  761.79   47.28
   1   2  -1  774.39   46.37
   1  -2   0  910.69   52.08
  -1   2   0  845.50   51.59
   1   2   0  833.45   51.62
   1   2   1   21.87    6.01
  -1   3   9   14.29   17.84
  -1   3   8   28.64   18.63
  -1   3   6  412.28   31.00
  -1   3   5 1080.15   58.68
  -1  -3   5  797.07   56.70
  -1   3   4   32.16   15.02
  -1  -3   4   13.99   10.48
   1  -3  -4   26.40   18.29
  -1   3   3  294.91   22.11
   1  -3  -3  322.84   22.37
   1  -3  -2 1314.30   76.12
   1   3  -2 1178.43   75.51
  -1   3   1  688.04   43.63
   1  -3  -1  635.19   42.30
   1  -3   0 1230.54   75.34
   1   3   0 1220.06   74.11
   1   3   1    6.55    9.70
   1  -3   1    7.56   11.32
   1  -3   2   -3.00   10.89
   1   3   2    2.29   10.40
   1   3   3   98.35   13.23
  -1  -4   8   30.98   42.79
  -1   4   8    5.35   21.56
  -1  -4   7    8.39   26.61
  -1   4   7    3.24   19.33
  -1  -4   6   -0.29   19.35
  -1   4   6   12.27   18.57
  -1  -4   5  325.54   27.93
  -1   4   5  431.67   30.92
  -1  -4   4  252.07   23.34
  -1   4   4  311.45   27.21
   1  -4  -4  343.06   29.15
  -1   4   3    4.19   20.91
  -1  -4   3   27.75   13.97
   1  -4  -3    8.29   16.85
  -1  -4   2  250.41   23.01
   1  -4  -2  279.56   24.91
  -1   4   1    2.76   19.85
   1  -4  -1   -9.61   15.96
   1   4  -1   -0.39   22.37
  -1  -4   0   18.96   13.38
  -1   4   0   -0.29   15.40
   1   4   0   19.68   19.27
   1  -4   0   47.56   17.36
   1   4   1   19.95   15.21
   1   4   2  775.71   49.80
   1  -4   3  795.60   53.00
   1   4   4   28.37   13.20
  -1   5   7  144.87   24.66
  -1  -5   7   59.63   24.90
  -1  -5   6   25.56   22.16
  -1   5   6    4.59   21.05
  -1   5   5   23.83   24.18
  -1  -5   5   37.31   20.06
  -1  -5   4   10.08   18.79
   1  -5  -4   24.08   23.52
  -1   5   4    2.96   24.72
  -1  -5   3   11.76   19.40
   1   5  -3    1.67   14.22
   1  -5  -3    9.77   22.66
   1   5  -2   17.31   25.20
  -1   5   2   11.88   25.94
   1  -5  -2    0.80   19.74
  -1  -5   2    1.07   19.25
   1  -5  -1   16.45   19.21
  -1   5   1    4.23   24.67
  -1  -5   1   -6.26   18.30
   1  -5   0  -12.83   20.42
  -1   5   0    1.32   21.71
   1   5   0    2.77   24.44
  -1   5  -1   -4.43   15.04
   1   5   1    1.89   20.89
   1  -5   1    7.30   22.59
   1   5   2  388.98   30.99
   1  -5   2  271.61   34.80
   1   5   3   -6.94   17.81
   1  -5   3   45.14   32.61
   1  -5   4  101.97   43.54
  -1   6   6   -5.97   27.57
  -1   6   5   30.48   27.60
  -1  -6   5   50.45   29.56
   1  -6  -4   82.36   27.49
  -1   6   4   96.89   30.55
  -1  -6   4  100.77   27.79
   1  -6  -3  -37.55   27.23
  -1   6   3   -0.64   30.26
   1   6  -3   -1.57   18.63
  -1  -6   3   39.08   25.99
   1  -6  -2    5.03   24.84
   1   6  -2    0.24   31.34
  -1   6   2   -1.58   32.81
  -1  -6   2  -11.01   23.36
  -1   6   1   25.04   30.08
   1  -6  -1    2.62   25.34
   1   6  -1    8.56   36.89
  -1  -6   1   12.37   21.12
  -1   6   0  108.06   26.38
   1  -6   0   60.54   25.12
   1   6   1   44.48   33.61
   1  -6   1   67.26   28.91
   1   6   2   38.37   26.27
   1  -6   2   17.85   31.13
   1  -6   3   -8.07   44.55
   1   6   3   10.42   22.68
   1  -6   4   24.03   55.54
   1   6   4   10.28   20.44
  -1  -7   3   88.33   31.13
  -1   7   3   91.90   35.29
   1  -7  -3   75.91   31.40
   1  -7  -2   44.77   30.68
  -1  -7   2   32.95   27.64
  -1   7   2    2.11   33.48
   1  -7  -1    7.62   28.16
  -1   7   1    3.13   31.50
   1   7  -1   16.54   42.65
  -1   7   0  -15.09   30.02
   1   7   0   -1.68   43.71
   1  -7   0    7.80   28.88
   1  -7   1   96.61   33.95
   1   7   2   19.76   36.89
   1   7   3   13.45   28.36
  -2   0  10   11.71   25.22
  -2   0   9   -3.67   20.56
  -2   0   8  151.86   20.69
  -2   0   7   18.37   15.88
  -2   0   6  119.40   15.84
  -2   0   5    0.54   12.36
   2   0  -4  123.73   12.31
  -2   0   4  134.27   12.85
   2   0  -3    0.49    7.13
  -2   1  10  -20.08   25.04
  -2  -1  10   31.09   29.34
  -2   1   9   19.40   20.96
  -2  -1   9   -3.21   22.45
  -2   1   8  -20.55   18.74
  -2  -1   7  105.51   16.51
  -2   1   7  131.32   19.31
  -2  -1   6  147.30   16.14
  -2   1   6  150.96   19.58
   2  -1  -5   15.60   14.88
  -2  -1   5   10.35    8.55
   2  -1  -4   67.78   12.50
  -2   1   4   81.43   13.58
   2  -1  -3 3543.76  206.10
  -2   1   3 3451.15  205.98
  -2   1   2 8321.81  487.43
   2  -1  -2 8332.45  487.64
  -2  -2   9   23.08   32.62
  -2   2   9   20.84   21.21
  -2   2   8   -5.58   19.10
  -2  -2   8   34.22   21.13
  -2   2   7  256.76   24.69
  -2   2   5   -1.31   16.91
   2  -2  -5    5.44   18.85
   2  -2  -4    8.08   13.45
  -2   2   4   21.45   15.80
   2  -2  -3  713.23   46.70
  -2   2   3  769.00   47.45
  -2   2   2  936.29   55.99
   2  -2  -2  880.60   56.64
   2  -2  -1  351.19   22.98
  -2   3   9    3.95   21.78
  -2   3   8   36.30   20.15
  -2   3   7   53.96   20.32
  -2   3   6  633.10   43.05
   2  -3  -6  501.39   43.73
   2  -3  -5    4.81   21.74
  -2   3   5   24.15   20.89
   2  -3  -4   17.30   16.80
  -2   3   4    4.16   19.43
   2  -3  -3  168.08   18.32
  -2   3   3  135.91   20.17
   2  -3  -2   11.31   13.38
   2   3  -2   18.97   11.38
  -2   3   2    8.18   13.10
   2  -3  -1  111.65   15.93
  -2   3   1  111.75   13.04
  -2   4   8   26.49   26.48
  -2   4   7   -0.50   24.52
  -2   4   6  169.36   26.84
   2  -4  -6  178.90   28.43
   2  -4  -5   43.59   23.41
  -2   4   5   30.42   23.62
   2  -4  -4  331.35   29.15
  -2   4   4  302.10   31.51
   2  -4  -3  288.81   26.48
  -2   4   3  283.20   29.47
  -2   4   2   18.39   17.80
   2  -4  -2    7.84   16.43
   2  -4  -1   11.68   19.45
   2   4  -1    4.05   16.86
  -2   4   1   17.55   15.77
   2   4   0    2.28   14.08
   2  -4   0   10.43   18.24
   2   4   1  375.26   26.76
   2  -4   1  324.61   28.63
  -2   5   7   10.80   25.78
   2  -5  -6   38.56   26.88
  -2   5   6   70.41   26.34
  -2   5   5    0.55   25.64
   2  -5  -5   18.37   25.68
  -2   5   4    8.15   24.86
   2  -5  -3    1.30   20.15
   2   5  -3   -6.27   25.80
  -2   5   3    8.98   23.50
  -2   5   2   29.77   21.76
   2   5  -2   -0.80   32.85
   2  -5  -2   21.96   20.69
   2  -5  -1  120.64   23.24
  -2   5   1   13.82   21.50
   2  -5   0   62.34   23.67
   2   5   0   35.96   23.01
   2   5   2  205.20   21.51
   2  -5   2  124.10   30.81
  -2   6   5   98.70   29.55
   2  -6  -4   47.95   27.30
   2   6  -3    0.47   32.67
  -2   6   3   -3.69   26.34
   2  -6  -3   21.38   23.76
   2  -6  -2    8.67   23.53
  -2   6   2   -7.23   26.79
   2   6  -2    2.48   43.94
  -2   6   1    7.51   23.83
   2  -6  -1   17.73   25.59
   2   6  -1    8.52   42.10
   2   6   0   17.29   29.55
   2  -6   1   43.51   30.62
   2   6   1   26.86   25.13
   2   6   2    9.25   22.01
   2  -6   2   43.44   39.95
   2  -7  -3  -10.97   27.54
  -2   7   3   -6.34   28.81
  -2   7   2   14.04   29.19
   2   7  -2  -11.11   49.22
   2  -7  -2    4.74   27.99
  -2   7   1   15.36   25.02
   2   7  -1   -8.33   50.32
   2   7   0  116.04   45.78
   2  -7   0   59.91   32.99
   2   7   1   48.59   34.48
   2  -7   1   72.26   38.14
   2   7   2    9.96   29.23
   2  -7   2   10.41   44.32
  -3   0  10   15.11   38.03
  -3   0   9   44.26   30.40
  -3   0   8  697.27   50.91
  -3   0   7    0.26   19.00
   3   0  -6   80.34   18.00
  -3   0   6  107.27   16.38
   3   0  -4   12.08   10.13
  -3  -1  10   16.99   43.88
  -3   1  10   -3.59   33.14
  -3  -1   9  111.44   29.50
  -3   1   8  122.71   28.30
  -3  -1   8  175.23   22.48
  -3   1   7   15.91   22.00
  -3   1   6   -6.37   17.65
   3   1  -5   37.29   10.67
   3  -1  -5   46.11   15.40
   3  -1  -4 3477.74  209.19
  -3   1   4 3562.20  208.12
   3  -1  -3  171.65   13.24
  -3   2   9   45.04   28.01
  -3   2   8  386.02   37.92
   3  -2  -7  159.52   26.98
  -3   2   7  159.38   25.81
   3  -2  -6  101.88   21.30
  -3   2   6  104.71   22.09
   3  -2  -5  114.98   19.67
  -3   2   5  127.39   19.88
   3  -2  -4 1308.72   85.38
  -3   2   4 1469.15   85.03
  -3   2   3 1091.96   66.38
   3  -2  -2  349.87   23.38
  -3   3   9   18.78   29.30
  -3   3   8  158.86   28.30
  -3   3   7  524.27   42.66
   3  -3  -6   36.51   22.09
  -3   3   6  -17.01   23.01
   3  -3  -5   41.13   19.85
  -3   3   5   50.57   20.76
  -3   3   4   87.24   17.90
   3  -3  -4   79.13   17.88
  -3   3   3   88.23   14.87
   3  -3  -3   83.01   17.39
  -3   4   8   -4.86   26.97
   3  -4  -7   -9.25   27.41
   3  -4  -6    6.17   22.72
  -3   4   6   15.64   24.99
   3  -4  -5  103.49   22.04
  -3   4   4  114.88   21.10
   3  -4  -4   91.10   20.12
  -3   4   3   21.64   17.47
   3   4  -3    0.46   21.90
   3   4  -2    7.36   16.09
   3  -4  -2   12.59   18.44
   3  -4  -1    1.25   17.49
  -3   5   7   56.52   28.06
   3  -5  -7   86.60   30.66
   3  -5  -6   49.97   27.77
  -3   5   6   36.77   26.20
  -3   5   5   44.25   24.24
   3  -5  -5   53.40   23.87
  -3   5   4   15.83   22.03
   3  -5  -3   14.70   20.67
   3   5  -3    8.79   33.33
   3  -5  -2   46.52   21.37
   3   5  -2   19.72   29.36
   3   5  -1    8.61   22.75
   3  -5  -1   34.24   24.39
   3  -5   0  390.37   37.36
   3  -6  -5    9.74   24.85
  -3   6   5   15.00   26.00
   3  -6  -4   -2.35   23.47
   3  -6  -3    5.39   23.27
  -3   6   3   15.50   23.36
   3   6  -3   -7.72   52.00
   3   6  -2    7.62   41.68
  -3   6   2   25.76   21.42
   3  -6  -2    1.80   24.29
   3  -6  -1  128.03   28.59
   3   6   0   38.14   27.09
   3  -7  -2   54.90   29.08
  -3   7   2   59.11   24.78
   3   7  -1    4.58   45.45
   3   7   0   24.52   37.82
   3  -7   0    5.78   33.46
   3  -7   1    3.92   38.69
  -4   0   9    1.22   23.58
   4   0  -7   -2.96   22.73
   4   0  -6   13.02   17.40
   4   0  -5   -9.30   12.71
  -4   1   8   12.20   21.87
   4  -1  -8    3.38   26.12
  -4   1   7   22.65   18.01
   4  -1  -7   21.42   23.96
   4  -1  -6   11.41   18.24
   4   1  -6   19.19   14.82
   4   1  -5  139.42   13.05
   4  -1  -4 1120.62   67.84
  -4   2   9  349.03   35.96
   4  -2  -8  179.16   32.98
  -4   2   8  225.50   28.76
  -4   2   7   -3.27   19.53
   4  -2  -7   -0.78   22.51
  -4   2   6  208.94   22.52
   4  -2  -5  950.13   58.14
  -4   2   5  872.26   57.01
   4  -2  -4   39.16   14.73
  -4   3   9   34.74   26.54
  -4   3   8  141.88   26.44
  -4   3   7  -19.75   22.46
   4  -3  -7   13.71   23.30
   4  -3  -6   91.60   21.61
  -4   3   5   87.34   19.41
   4  -3  -5  101.38   19.91
   4  -3  -4    6.67   17.96
   4  -3  -3    3.93   14.25
   4  -4  -8   17.14   29.81
  -4   4   8   -0.50   25.47
  -4   4   7   11.46   24.09
   4  -4  -7   -0.74   24.65
   4  -4  -6   53.90   21.73
  -4   4   6   24.13   22.28
  -4   4   5   72.24   20.47
   4  -4  -5   73.41   20.91
   4  -4  -4   31.41   18.62
  -4   4   4    0.17   16.36
   4   4  -4    5.58   22.31
   4   4  -3    6.73   17.46
   4  -4  -2   -3.43   16.44
   4  -5  -7   62.23   26.39
  -4   5   7   73.04   25.81
  -4   5   6  120.38   25.32
   4  -5  -6   89.13   25.00
  -4   5   5   20.12   21.66
   4   5  -5    5.26   22.66
   4  -5  -5    6.56   21.39
  -4   5   4   40.46   19.43
   4  -5  -4   37.36   21.10
   4   5  -3   28.62   31.22
   4  -5  -3   88.40   21.70
   4   5  -2    3.88   22.26
   4  -5  -2  113.23   23.00
   4  -6  -5   20.38   23.15
  -4   6   5  -12.32   23.92
   4   6  -5   36.21   25.87
  -4   6   4   -3.27   21.48
   4   6  -4  -17.42   61.31
   4  -6  -4   18.01   23.21
   4   6  -3   -7.06   51.63
   4  -6  -3   13.36   22.88
   4   6  -2   52.58   37.38
   4  -6  -2   96.35   25.52
   5   0  -7  -20.32   21.21
   5   0  -6  408.82   30.48
   5  -1  -9   12.18   31.02
   5  -1  -8   12.46   26.13
   5  -1  -7   18.45   21.11
   5   1  -7    1.04   19.70
   5  -1  -6  238.06   25.34
   5   1  -6  208.27   19.41
   5  -2  -9   45.46   33.05
  -5   2   9    0.94   22.51
   5  -2  -8   29.76   25.27
   5  -2  -7  106.86   23.13
   5  -2  -5   43.71   16.32
  -5   3   8  -17.19   22.74
   5  -3  -8   -4.91   26.45
  -5   3   7  107.51   20.82
   5  -3  -7  112.50   23.88
   5  -3  -6   63.97   20.58
   5  -3  -5   31.47   18.65
   5  -3  -4   14.34   15.76
  -5   4   7    5.88   21.63
   5  -4  -6    6.14   21.01
   5   4  -5    0.65   23.85
   5  -4  -5   71.87   20.11
   5  -4  -4   16.85   18.85
   5   5  -6   29.55   13.02
  -5   5   6   12.30   21.56
   5  -5  -6   -0.96   22.49
   5   5  -5   17.21   50.61
   5  -5  -5    4.54   20.84
   5  -5  -4   29.78   20.27
   5   5  -4   68.88   32.06
   5   6  -4  299.66   71.13
   6   0  -9   25.21   33.35
   6   0  -8    6.59   25.02
   6   0  -7   10.61   19.58
   6  -1  -8   26.36   23.97
   6   1  -8   44.52   26.66
   6  -1  -7    3.56   18.05
   6   1  -7   34.05   17.24
   6  -2  -8   68.16   25.10
   6  -2  -7  119.48   21.84
   6   2  -7   78.99   17.02
   6  -2  -6   25.73   17.66
   6  -3  -8   97.32   24.89
   6  -3  -7   56.09   21.05
   6  -4  -6   37.26   20.38
   6  -5  -6    4.60   21.17
   6   5  -6   68.90   60.38
   7  -1  -8   35.98   21.13
   7   1  -8    1.80   19.81
   7  -2  -8   30.03   21.35
   7   2  -8   35.92   22.07
   0   0   0    0.00    0.00


TITL Anthracene_04.0GPa_IAM in P2(1)/c
REM P2(1)/c (#14 in standard setting)
CELL 0.41000   8.747221   5.663265   7.718003  90.0000  99.3485  90.0000
ZERR   21.00   0.011274   0.000669   0.002217   0.0000   0.0676   0.0000
LATT  1
SYMM -x, y+1/2,-z+1/2
SFAC C H
UNIT 21.00 21.00
TREF
HKLF 4
END
_computing_structure_solution     'SHELXT 2014/5 (Sheldrick, 2014)'
;
_shelx_hkl_checksum                304
loop_
  _axis.id
  _axis.type
  _axis.equipment
  _axis.parity
  _axis.depends_on
  _axis.zero
  _axis.vector[1]
  _axis.vector[2]
  _axis.vector[3]
 source . source . . . 1.00000000 0.00000000 0.00000000
 omega rotation goniometer -1 . -0.00106000 0.00000000 0.00000000 1.00000000
 kappa rotation goniometer -1 omega 0.00000000 -0.76604444 0.00000000 0.64278761
 phi rotation goniometer -1 kappa . 0.00000000 0.00000000 1.00000000
 theta rotation goniometer -1 . -0.00142000 0.00000000 0.00000000 1.00000000
 matrixX general general . phi . 1.00000000 0.00000000 0.00000000
 matrixY general general . phi . 0.00000000 1.00000000 0.00000000
 matrixZ general general . phi . 0.00000000 0.00000000 1.00000000
 dacX translation general . phi . 0.00000000 1.00000000 0.00000000
 dacY translation general . phi . -1.00000000 0.00000000 0.00000000
 dacZ translation general . phi . 0.00000000 0.00000000 1.00000000

_olex2_submission_special_instructions  'No special instructions were received'
_oxdiff_exptl_absorpt_empirical_details
;
Empirical correction (ABSPACK) includes:
- Absorption correction using spherical harmonics
- Frame scaling
;
# start Validation Reply Form
_vrf_PLAT029_Anthracene_04.0GPa_IAM
;
PROBLEM: _diffrn_measured_fraction_theta_full value Low .      0.328 Why?  
RESPONSE: This measurement was performed at high pressure which, due to the high pressure apparatus, limits the theta range. Indeed, the diamond anvil cell metallic body typically shadows more than 60% of the reflections.
;
_vrf_PLAT088_Anthracene_04.0GPa_IAM
;
PROBLEM: Poor Data / Parameter Ratio ....................       4.45 Note  
RESPONSE: This measurement was performed at high pressure which, due to the high pressure apparatus, limits the theta range. Indeed, the diamond anvil cell metallic body typically shadows more than 60% of the reflections.
;
_vrf_PLAT149_Anthracene_04.0GPa_IAM
;
PROBLEM: s.u. on the   beta    Angle is Too Large .......       0.07 Degree
RESPONSE: Large errors due to low completeness.
;
_vrf_PLAT340_Anthracene_04.0GPa_IAM
;
PROBLEM: Low Bond Precision on  C-C Bonds ...............    0.02138 Ang.  
RESPONSE: Large errors due to low completeness.
;
_vrf_PLAT369_Anthracene_04.0GPa_IAM
;
PROBLEM: Long   C(sp2)-C(sp2) Bond  C002     - C005     .       1.57 Ang.  
RESPONSE: Large errors due to low completeness.
;
_vrf_PLAT911_Anthracene_04.0GPa_IAM
;
PROBLEM: Missing FCF Refl Between Thmin & STh/L=    0.600        383 Report
RESPONSE: This measurement was performed at high pressure which, due to the high pressure apparatus, limits the theta range. Indeed, the diamond anvil cell metallic body typically shadows more than 60% of the reflections.
;
# end Validation Reply Form

data_Anthracene_08.3GPa_IAM
_audit_creation_date               2024-12-04
_audit_creation_method
;
Olex2 1.5
(compiled 2024.02.16 svn.r378c4104 for OlexSys, GUI svn.r6928)
;
_shelx_SHELXL_version_number       '2017/1'
_audit_contact_author_address      ?
_audit_contact_author_email        ?
_audit_contact_author_name         ''
_audit_contact_author_phone        ?
_publ_contact_author_id_orcid      ?
_publ_section_references
;
Dolomanov, O.V., Bourhis, L.J., Gildea, R.J, Howard, J.A.K. & Puschmann, H.
 (2009), J. Appl. Cryst. 42, 339-341.

Sheldrick, G.M. (2008). Acta Cryst. A64, 112-122.
;
_chemical_name_common              ?
_chemical_name_systematic          ?
_chemical_formula_moiety           'C14 H10'
_chemical_formula_sum              'C14 H10'
_chemical_formula_weight           178.22
_chemical_melting_point            ?
loop_
  _atom_type_symbol
  _atom_type_description
  _atom_type_scat_dispersion_real
  _atom_type_scat_dispersion_imag
  _atom_type_scat_source
 'C' 'C' -0.0001 0.0005 'International Tables Vol C Tables 4.2.6.8 and 6.1.1.4'
 'H' 'H' 0.0000 0.0000 'International Tables Vol C Tables 4.2.6.8 and 6.1.1.4'

_shelx_space_group_comment
;
The symmetry employed for this shelxl refinement is uniquely defined
by the following loop, which should always be used as a source of
symmetry information in preference to the above space-group names.
They are only intended as comments.
;
_space_group_crystal_system        'monoclinic'
_space_group_IT_number             14
_space_group_name_H-M_alt          'P 1 21/c 1'
_space_group_name_Hall             '-P 2ybc'
loop_
  _space_group_symop_operation_xyz
 'x, y, z'
 '-x, y+1/2, -z+1/2'
 '-x, -y, -z'
 'x, -y-1/2, z-1/2'

_cell_length_a                     8.522(6)
_cell_length_b                     5.5444(4)
_cell_length_c                     7.4715(11)
_cell_angle_alpha                  90
_cell_angle_beta                   97.85(3)
_cell_angle_gamma                  90
_cell_volume                       349.7(3)
_cell_formula_units_Z              2
_cell_measurement_reflns_used      134
_cell_measurement_temperature      293(2)
_cell_measurement_theta_max        17.7760
_cell_measurement_theta_min        2.6480
_shelx_estimated_absorpt_T_max     0.999
_shelx_estimated_absorpt_T_min     0.999
_exptl_absorpt_coefficient_mu      0.044
_exptl_absorpt_correction_T_max    1.00000
_exptl_absorpt_correction_T_min    0.00850
_exptl_absorpt_correction_type     multi-scan
_exptl_absorpt_process_details
;
CrysAlisPro 1.171.42.49 (Rigaku Oxford Diffraction, 2022)
Empirical absorption correction using spherical harmonics,
implemented in SCALE3 ABSPACK scaling algorithm.
;
_exptl_absorpt_special_details     ?
_exptl_crystal_colour              'clear colourless'
_exptl_crystal_colour_lustre       clear
_exptl_crystal_colour_primary      colourless
_exptl_crystal_density_diffrn      1.692
_exptl_crystal_density_meas        ?
_exptl_crystal_density_method      ?
_exptl_crystal_description         block
_exptl_crystal_F_000               188
_exptl_crystal_size_max            0.013
_exptl_crystal_size_mid            0.012
_exptl_crystal_size_min            0.012
_exptl_transmission_factor_max     ?
_exptl_transmission_factor_min     ?
_diffrn_reflns_av_R_equivalents    0.0399
_diffrn_reflns_av_unetI/netI       0.0533
_diffrn_reflns_Laue_measured_fraction_full  0.391
_diffrn_reflns_Laue_measured_fraction_max  0.375
_diffrn_reflns_limit_h_max         7
_diffrn_reflns_limit_h_min         -4
_diffrn_reflns_limit_k_max         7
_diffrn_reflns_limit_k_min         -7
_diffrn_reflns_limit_l_max         10
_diffrn_reflns_limit_l_min         -9
_diffrn_reflns_number              540
_diffrn_reflns_point_group_measured_fraction_full  0.391
_diffrn_reflns_point_group_measured_fraction_max  0.375
_diffrn_reflns_theta_full          14.241
_diffrn_reflns_theta_max           16.306
_diffrn_reflns_theta_min           2.648
_diffrn_ambient_temperature        293(2)
_diffrn_detector_area_resol_mean   13.3333
_diffrn_measured_fraction_theta_full  0.391
_diffrn_measured_fraction_theta_max  0.375
_diffrn_measurement_details
;
List of Runs (angles in degrees, time in seconds):

  # Type    Start    End  Width  t~exp~   \w     \q     \k     \f   Frames
--------------------------------------------------------------------------
  1  \w    -32.00  19.00   0.50    1.00    --    0.00   0.00   0.00  102
;
_diffrn_measurement_device         'abstract diffractometer'
_diffrn_measurement_device_type   
 'esperanto-CrysAlisPro-abstract goniometer imported esperanto images'
_diffrn_measurement_method         '\w scans'
_diffrn_radiation_type             synchrotron
_diffrn_radiation_wavelength       0.410
_diffrn_source                     synchrotron
_reflns_Friedel_coverage           0.000
_reflns_Friedel_fraction_full      .
_reflns_Friedel_fraction_max       .
_reflns_number_gt                  237
_reflns_number_total               354
_reflns_special_details
;
 Reflections were merged by SHELXL according to the crystal
 class for the calculation of statistics and refinement.
 
 _reflns_Friedel_fraction is defined as the number of unique
 Friedel pairs measured divided by the number that would be
 possible theoretically, ignoring centric projections and
 systematic absences.
;
_reflns_threshold_expression       'I > 2\s(I)'
_computing_cell_refinement         'CrysAlisPro 1.171.42.49 (Rigaku OD, 2022)'
_computing_data_collection         'CrysAlisPro 1.171.42.49 (Rigaku OD, 2022)'
_computing_data_reduction          'CrysAlisPro 1.171.42.49 (Rigaku OD, 2022)'
_computing_molecular_graphics      'Olex2 1.5 (Dolomanov et al., 2009)'
_computing_publication_material    'Olex2 1.5 (Dolomanov et al., 2009)'
_computing_structure_refinement    'XL  (Sheldrick, 2008)'
_computing_structure_solution      'SHELXT 2014/5 (Sheldrick, 2014)'
_refine_diff_density_max           0.198
_refine_diff_density_min           -0.182
_refine_diff_density_rms           0.061
_refine_ls_extinction_coef         .
_refine_ls_extinction_method       none
_refine_ls_goodness_of_fit_ref     1.072
_refine_ls_hydrogen_treatment      constr
_refine_ls_matrix_type             full
_refine_ls_number_parameters       64
_refine_ls_number_reflns           354
_refine_ls_number_restraints       6
_refine_ls_R_factor_all            0.0994
_refine_ls_R_factor_gt             0.0707
_refine_ls_restrained_S_all        1.065
_refine_ls_shift/su_max            0.000
_refine_ls_shift/su_mean           0.000
_refine_ls_structure_factor_coef   Fsqd
_refine_ls_weighting_details      
 'w=1/[\s^2^(Fo^2^)+(0.1466P)^2^] where P=(Fo^2^+2Fc^2^)/3'
_refine_ls_weighting_scheme        calc
_refine_ls_wR_factor_gt            0.1913
_refine_ls_wR_factor_ref           0.2104
_refine_special_details            ?
_olex2_refinement_description
;
1. Fixed Uiso
 At 1.2 times of:
  All C(H) groups
2. Uiso/Uaniso restraints and constraints
Uanis(C007) \\sim Ueq: with sigma of 0.03 and sigma for terminal atoms of 0.06
3.a Aromatic/amide H refined with riding coordinates:
 C001(H001), C002(H002), C003(H003), C006(H006), C007(H007)
;
_atom_sites_solution_hydrogens     geom
_atom_sites_solution_primary       ?
_atom_sites_solution_secondary     ?
loop_
  _atom_site_label
  _atom_site_type_symbol
  _atom_site_fract_x
  _atom_site_fract_y
  _atom_site_fract_z
  _atom_site_U_iso_or_equiv
  _atom_site_adp_type
  _atom_site_occupancy
  _atom_site_site_symmetry_order
  _atom_site_calc_flag
  _atom_site_refinement_flags_posn
  _atom_site_refinement_flags_adp
  _atom_site_refinement_flags_occupancy
  _atom_site_disorder_assembly
  _atom_site_disorder_group
 C001 C 0.4502(14) 0.2671(6) 0.5367(7) 0.025(5) Uani 1 1 d . . . . .
 H001 H 0.417739 0.111597 0.560413 0.030 Uiso 1 1 calc R U . . .
 C002 C 0.2041(14) 0.3332(7) 0.3288(8) 0.032(5) Uani 1 1 d . . . . .
 H002 H 0.165724 0.183618 0.358832 0.038 Uiso 1 1 calc R U . . .
 C003 C 0.3095(13) 0.7917(7) 0.2499(7) 0.019(4) Uani 1 1 d . . . . .
 H003 H 0.341421 0.947496 0.226199 0.023 Uiso 1 1 calc R U . . .
 C004 C 0.3535(14) 0.4122(7) 0.4139(7) 0.030(6) Uani 1 1 d . . . . .
 C005 C 0.4067(13) 0.6483(7) 0.3768(7) 0.030(5) Uani 1 1 d . . . . .
 C006 C 0.1143(12) 0.4748(6) 0.2015(6) 0.030(5) Uani 1 1 d . . . . .
 H006 H 0.018040 0.418574 0.142672 0.036 Uiso 1 1 calc R U . . .
 C007 C 0.1702(16) 0.7061(8) 0.1617(8) 0.044(5) Uani 1 1 d . U . . .
 H007 H 0.111195 0.800852 0.074311 0.053 Uiso 1 1 calc R U . . .

loop_
  _atom_site_aniso_label
  _atom_site_aniso_U_11
  _atom_site_aniso_U_22
  _atom_site_aniso_U_33
  _atom_site_aniso_U_23
  _atom_site_aniso_U_13
  _atom_site_aniso_U_12
 C001 0.034(15) 0.0211(19) 0.018(3) 0.0021(13) -0.003(6) 0.007(2)
 C002 0.049(15) 0.020(2) 0.025(4) 0.0009(14) 0.002(6) -0.001(2)
 C003 0.014(13) 0.024(2) 0.017(3) 0.0013(14) -0.005(6) 0.003(2)
 C004 0.042(18) 0.026(2) 0.020(4) 0.0006(16) 0.004(7) 0.003(2)
 C005 0.049(15) 0.021(2) 0.020(3) -0.0002(15) 0.006(6) -0.001(3)
 C006 0.035(16) 0.032(2) 0.021(3) -0.0013(14) -0.006(6) 0.003(3)
 C007 0.081(16) 0.030(2) 0.023(3) 0.0020(17) 0.011(6) 0.005(3)

_geom_special_details
;
 All esds (except the esd in the dihedral angle between two l.s. planes)
 are estimated using the full covariance matrix.  The cell esds are taken
 into account individually in the estimation of esds in distances, angles
 and torsion angles; correlations between esds in cell parameters are only
 used when they are defined by crystal symmetry.  An approximate (isotropic)
 treatment of cell esds is used for estimating esds involving l.s. planes.
;
loop_
  _geom_bond_atom_site_label_1
  _geom_bond_atom_site_label_2
  _geom_bond_distance
  _geom_bond_site_symmetry_2
  _geom_bond_publ_flag
 C001 H001 0.9300 . ?
 C001 C004 1.401(13) . ?
 C001 C005 1.381(17) 3_666 ?
 C002 H002 0.9300 . ?
 C002 C004 1.413(17) . ?
 C002 C006 1.381(12) . ?
 C003 H003 0.9300 . ?
 C003 C005 1.415(12) . ?
 C003 C007 1.362(17) . ?
 C004 C005 1.425(6) . ?
 C006 H006 0.9300 . ?
 C006 C007 1.414(7) . ?
 C007 H007 0.9300 . ?

loop_
  _geom_angle_atom_site_label_1
  _geom_angle_atom_site_label_2
  _geom_angle_atom_site_label_3
  _geom_angle
  _geom_angle_site_symmetry_1
  _geom_angle_site_symmetry_3
  _geom_angle_publ_flag
 C004 C001 H001 119.5 . . ?
 C005 C001 H001 119.5 3_666 . ?
 C005 C001 C004 121.0(5) 3_666 . ?
 C004 C002 H002 119.5 . . ?
 C006 C002 H002 119.5 . . ?
 C006 C002 C004 120.9(5) . . ?
 C005 C003 H003 119.3 . . ?
 C007 C003 H003 119.3 . . ?
 C007 C003 C005 121.4(5) . . ?
 C001 C004 C002 122.0(5) . . ?
 C001 C004 C005 118.7(10) . . ?
 C002 C004 C005 119.3(9) . . ?
 C001 C005 C003 121.4(5) 3_666 . ?
 C001 C005 C004 120.3(9) 3_666 . ?
 C003 C005 C004 118.3(9) . . ?
 C002 C006 H006 120.3 . . ?
 C002 C006 C007 119.3(9) . . ?
 C007 C006 H006 120.3 . . ?
 C003 C007 C006 120.7(8) . . ?
 C003 C007 H007 119.7 . . ?
 C006 C007 H007 119.7 . . ?

loop_
  _geom_torsion_atom_site_label_1
  _geom_torsion_atom_site_label_2
  _geom_torsion_atom_site_label_3
  _geom_torsion_atom_site_label_4
  _geom_torsion
  _geom_torsion_site_symmetry_1
  _geom_torsion_site_symmetry_2
  _geom_torsion_site_symmetry_3
  _geom_torsion_site_symmetry_4
  _geom_torsion_publ_flag
 C001 C004 C005 C001 -1.2(9) . . . 3_666 ?
 C001 C004 C005 C003 178.8(4) . . . . ?
 C002 C004 C005 C001 177.7(6) . . . 3_666 ?
 C002 C004 C005 C003 -2.3(8) . . . . ?
 C002 C006 C007 C003 -1.3(9) . . . . ?
 C004 C002 C006 C007 -2.6(8) . . . . ?
 C005 C001 C004 C002 -177.6(6) 3_666 . . . ?
 C005 C001 C004 C005 1.2(9) 3_666 . . . ?
 C005 C003 C007 C006 3.3(10) . . . . ?
 C006 C002 C004 C001 -176.8(4) . . . . ?
 C006 C002 C004 C005 4.4(9) . . . . ?
 C007 C003 C005 C001 178.5(6) . . . 3_666 ?
 C007 C003 C005 C004 -1.5(8) . . . . ?

_shelx_res_file
;
TITL Anthracene_08.3GPa_IAM_a.res in P2(1)/c
    Anthracene_08.3GPa_IAM.res
    created by SHELXL-2017/1 at 12:29:09 on 04-Dec-2024
REM Old TITL Anthracene_08.3GPa_IAM_a.res in P2(1)
REM SHELXT solution in P2(1)/c
REM R1 0.438, Rweak 0.083, Alpha 0.736, Orientation as input
REM Formula found by SHELXT: C7
CELL 0.41 8.5222 5.5444 7.4715 90 97.852 90
ZERR 2 0.006 0.0004 0.0011 0 0.033 0
LATT 1
SYMM -X,0.5+Y,0.5-Z
SFAC C H
DISP C -0.0001 0.0005 5.0796
DISP H 0 0 0.5971
UNIT 28 20
ISOR 0.03 0.06 C007

L.S. 10
PLAN  5
SIZE 0.012 0.013 0.012
CONF
BOND $H
list 4
MORE -1
fmap 2
acta
SHEL 999 0.73
OMIT -6 6 4
REM <olex2.extras>
REM <HklSrc "%.\\Anthracene_08.3GPa_IAM.hkl">
REM </olex2.extras>

WGHT    0.146600
FVAR       2.08612
C001  1    0.450248    0.267116    0.536748    11.00000    0.03362    0.02110 =
         0.01786    0.00214   -0.00284    0.00666
AFIX  43
H001  2    0.417739    0.111597    0.560413    11.00000   -1.20000
AFIX   0
C002  1    0.204116    0.333151    0.328780    11.00000    0.04923    0.02048 =
         0.02530    0.00091    0.00185   -0.00074
AFIX  43
H002  2    0.165724    0.183618    0.358832    11.00000   -1.20000
AFIX   0
C003  1    0.309515    0.791657    0.249866    11.00000    0.01370    0.02447 =
         0.01727    0.00134   -0.00458    0.00253
AFIX  43
H003  2    0.341421    0.947496    0.226199    11.00000   -1.20000
AFIX   0
C004  1    0.353453    0.412181    0.413922    11.00000    0.04241    0.02623 =
         0.02016    0.00057    0.00405    0.00275
C005  1    0.406740    0.648261    0.376796    11.00000    0.04859    0.02082 =
         0.02021   -0.00024    0.00640   -0.00075
C006  1    0.114297    0.474785    0.201533    11.00000    0.03534    0.03209 =
         0.02094   -0.00127   -0.00613    0.00335
AFIX  43
H006  2    0.018040    0.418574    0.142672    11.00000   -1.20000
AFIX   0
C007  1    0.170183    0.706119    0.161663    11.00000    0.08112    0.02967 =
         0.02267    0.00205    0.01055    0.00511
AFIX  43
H007  2    0.111195    0.800852    0.074311    11.00000   -1.20000
AFIX   0
HKLF 4


REM  Anthracene_08.3GPa_IAM_a.res in P2(1)/c
REM R1 =  0.0707 for     237 Fo > 4sig(Fo)  and  0.0994 for all     354 data
REM     64 parameters refined using      6 restraints

END

WGHT      0.1487      0.0000

REM Highest difference peak  0.198,  deepest hole -0.182,  1-sigma level  0.061
Q1    1   0.4410  0.3875  0.5581  11.00000  0.05    0.20
Q2    1   0.3304  0.9572  0.2887  11.00000  0.05    0.20
Q3    1   0.2158  0.4593  0.3628  11.00000  0.05    0.19
Q4    1   0.4304  0.8092  0.4238  11.00000  0.05    0.19
Q5    1   0.4403  0.1139  0.5200  11.00000  0.05    0.17
;
_shelx_res_checksum                93162
_shelx_hkl_file
;
   0   1   0   -0.03    1.04
   0  -1   0    0.15    0.86
   0   1   1 1331.91   17.20
   0   1   2  933.47   12.79
   0  -1  -2  909.34   12.77
   0  -1  -3   51.52    3.59
   0   1   3   45.98    3.41
   0  -1  -4 1230.72   17.39
   0   1   4 1224.62   17.20
   0   1   5  862.48   13.52
   0   1   6   28.46    7.82
   0  -2   0 3796.76   47.24
   0   2   0 3786.19   48.27
   0  -2  -1  874.51   12.39
   0   2   1  872.50   11.86
   0   2   2    4.90    3.35
   0   2   3  185.32    6.06
   0  -2  -3  191.82    5.93
   0   2   4   30.60    5.88
   0  -2  -4   24.11    5.39
   0  -2  -5  361.19    8.94
   0   2   5  385.21    9.65
   0   2   6   77.04    8.72
   0  -2  -6   67.10    7.77
   0   2   7   -2.85   10.94
   0  -3   0    1.68    3.97
   0   3   1  698.27   10.91
   0  -3  -1  709.59   11.34
   0  -3   1  709.29   10.84
   0  -3  -2    4.50    6.04
   0   3   2    2.80    4.09
   0   3   3  374.37    9.22
   0   3   4 1063.55   16.73
   0  -3  -4 1057.07   17.21
   0   3   5   27.21    6.84
   0  -3  -5   39.12    7.27
   0  -3  -6   66.96    7.92
   0   3   6   80.53    7.84
   0  -3  -7   -2.88    8.24
   0   3   8   -5.14   11.45
   0  -4   0   47.91    7.23
   0  -4   1  101.79    6.36
   0  -4  -1   91.43    7.69
   0   4   2   68.69    6.70
   0  -4  -2   40.91    8.11
   0  -4  -3  602.75   13.10
   0   4   4  680.74   13.22
   0   4   5   33.51    8.48
   0  -4  -5   42.36    8.44
   0  -4  -6   12.12    8.33
   0   4   6   11.04    9.31
   0   4   7   16.31   10.48
   0  -4  -7   14.26    8.85
   0  -4  -8   -1.98    9.62
   0   4   9   27.77   16.34
   0  -5   0   -6.86    8.85
   0  -5  -1   37.44    9.48
   0  -5   1   30.92    9.07
   0  -5   2  -14.93    8.51
   0   5   2    1.20   10.09
   0  -5  -2   -6.94   10.51
   0  -5  -3  136.38   11.15
   0   5   3  194.75    9.67
   0  -5  -4   45.39    9.24
   0   5   5    5.50    8.97
   0   5   6  318.08   11.28
   0  -5  -6  335.20   12.15
   0  -5  -7   23.27   10.19
   0   5   7    6.81    8.63
   0  -5  -8   35.88   10.77
   0  -6   0   20.05   11.91
   0  -6   1   68.63   11.67
   0  -6   2  225.04   13.97
   0  -6  -2  216.86   15.20
   0  -6  -3  151.86   13.16
   0  -6  -4   46.92   11.01
   0   6   4   78.89   13.10
   0  -6  -5   13.24   12.94
   0   6   6  106.19   12.26
   0  -7   0  -10.26   14.52
   0  -7  -1    4.96   15.79
   0  -7   1    1.45   14.64
   0  -7   2    3.61   13.87
   0  -7  -3  131.55   14.60
   0  -7  -4    1.87   12.04
   0  -8   0   16.05   19.90
   0  -8   1   -7.26   21.05
   0  -8  -1   10.15   18.73
   0  -8  -2   11.71   17.02
  -1   0   8   46.65   15.60
  -1   0   7   10.00    9.93
  -1   0   5    2.11    4.43
   1   0  -3   -0.19    2.26
  -1   0   3   -0.38    2.04
  -1   0   2 9995.21  122.28
   1   0  -2 9999.00  122.25
  -1   1   9   57.10   16.60
  -1   1   8   -0.14   10.45
  -1   1   7    1.04    7.45
  -1  -1   6  135.08    8.92
  -1   1   6   99.68    6.42
  -1  -1   5  167.41    5.77
  -1   1   5  179.95    5.85
   1  -1  -5  179.69    5.88
  -1   1   4   10.02    3.72
  -1  -1   4    7.93    2.85
   1  -1  -4   14.57    4.19
   1  -1  -3   32.83    3.68
  -1   1   3   29.42    3.22
  -1   1   2 9090.35  111.87
   1  -1  -2 9099.76  111.90
  -1   2  10   -9.49   27.08
  -1   2   9   25.13   14.01
  -1   2   8   18.26    9.80
  -1   2   7    0.24    7.65
   1  -2  -6   -1.49    6.41
   1  -2  -5   48.46    6.91
  -1   2   5   50.97    6.37
  -1   2   4   18.22    4.70
   1  -2  -4   14.11    5.46
   1  -2  -3   94.57    4.92
  -1   2   3   84.54    4.62
  -1   2   2    2.57    3.70
  -1  -2   2    2.47    1.99
  -1  -2   1  761.03   10.63
   1   2  -1  763.12   10.09
   1  -2  -1  768.01   10.86
  -1  -2   0 1146.29   15.16
   1   2   0 1134.03   15.30
  -1  -2  -1   53.29    3.33
   1   2   1   54.96    4.25
  -1  -2  -2   20.16    3.52
   1   2   2    9.76    4.18
  -1  -2  -3  253.22    6.85
   1   2   3  270.25    6.84
   1   2   4 1435.16   20.74
  -1   3  10    9.54   17.12
  -1   3   9    4.17   11.02
   1  -3  -8   21.26    8.95
  -1   3   8   16.10    8.54
   1  -3  -7  354.05   10.00
   1  -3  -6  489.57   11.31
  -1   3   6  455.22   10.44
   1  -3  -5 1594.04   22.75
  -1   3   5 1562.17   22.34
  -1   3   4   69.71    6.39
   1  -3  -4   65.30    8.35
   1  -3  -3  453.13    9.68
  -1   3   3  480.23    9.41
  -1  -3   3  456.00    8.21
   1  -3  -2 1341.78   19.14
  -1  -3   1  589.93    9.93
   1   3  -1  575.99    9.75
  -1  -3   0 1101.91   16.75
   1   3   0 1140.08   15.35
  -1  -3  -1    8.32    4.44
   1   3   1    5.21    4.71
   1   3   2   19.85    5.98
  -1  -3  -2   13.09    5.55
  -1  -3  -3  296.75    8.10
   1   3   3  315.77    9.60
  -1  -3  -4   40.60    6.93
   1   3   4   48.34    8.54
  -1  -3  -5  121.92    8.15
   1   3   5  145.71   10.45
   1   3   6   17.01   11.33
   1  -4  -9   68.83   11.03
  -1   4   9   63.47   10.95
  -1   4   8   11.80    9.01
   1  -4  -8   13.01    9.61
  -1   4   7    6.80    8.02
   1  -4  -7   25.93    9.50
   1  -4  -6   -8.17   10.08
  -1   4   6    9.03    7.72
   1  -4  -5  426.76   11.99
  -1   4   5  457.86   10.87
  -1   4   4  504.44   11.53
  -1  -4   4  481.50   10.32
   1  -4  -3    4.80    7.22
  -1  -4   2  256.12    8.46
   1  -4  -2  236.57    8.25
   1  -4  -1    3.26    4.72
   1  -4   0   50.49    5.57
  -1  -4   0   71.93    9.00
   1   4   0   67.95    5.37
   1   4   1   23.61    5.48
  -1  -4  -1   24.77    7.47
  -1  -4  -2 1324.79   19.99
   1   4   2 1305.31   20.56
   1   4   3 1306.97   20.63
  -1  -4  -3 1293.08   20.18
  -1  -4  -4   68.34    8.04
   1   4   4   69.52    8.77
  -1  -4  -5  233.57    9.77
   1   4   5  225.37   10.32
   1   4   6    9.16   10.48
  -1  -4  -6    6.78    8.70
   1   4   7   31.63   12.89
   1  -5  -8   75.85   11.10
  -1   5   8   86.96   10.84
   1  -5  -7  264.48   12.67
  -1   5   7  238.90   11.41
   1  -5  -6   14.63   10.73
  -1   5   6   18.19    9.71
  -1   5   5   91.00   11.21
  -1  -5   5   67.87    7.70
  -1   5   4   51.93   14.35
   1  -5  -4   49.10   11.22
   1  -5  -3   12.07    8.87
  -1  -5   3   18.76    9.66
  -1  -5   2   13.99    8.89
   1  -5  -2    0.63    7.73
  -1  -5   1    8.34   10.45
   1  -5  -1   12.67    8.47
   1   5   0   -3.89   12.08
   1  -5   0    3.67    7.05
  -1  -5  -1    5.79   10.56
   1   5   1   11.70    7.17
  -1  -5  -2  390.84   11.99
   1   5   2  415.23   10.92
  -1  -5  -3    6.28   10.88
   1   5   3    0.38    8.02
  -1  -5  -4  127.53   10.27
   1   5   4  125.06   10.67
  -1  -5  -5  815.58   15.68
   1   5   5  736.76   17.91
   1   5   6  186.46   12.92
  -1  -5  -6  185.47   10.91
  -1  -5  -7  117.80   11.01
   1   5   7  140.28   14.10
   1  -6  -6    4.82   11.84
  -1   6   6   25.77   17.80
   1  -6  -5   10.88   11.36
  -1   6   5   22.81   20.64
  -1  -6   5    7.99    9.82
  -1  -6   4  113.74   10.67
   1  -6  -4  116.49   12.60
  -1  -6   3   26.96   11.60
   1  -6  -3    6.74   11.11
   1  -6  -2   -5.85   10.07
  -1  -6   2   -7.53   12.23
  -1  -6   1  -13.44   14.40
   1  -6  -1    7.95    9.62
  -1  -6   0   81.00   14.76
   1   6   1   57.32   14.93
  -1  -6  -2   75.45   12.45
   1   6   2   74.25   10.85
  -1  -6  -3   38.07   13.51
   1   6   3   33.66   10.25
  -1  -6  -4   -9.35   11.75
   1   6   4    2.41   10.97
  -1  -6  -5   70.53   11.51
   1   6   5   65.84   11.18
  -1  -7   4    1.75   11.71
   1  -7  -4   -3.44   13.38
   1  -7  -3   78.15   14.34
  -1  -7   3   79.90   14.61
   1  -7  -2   11.55   12.34
  -1  -7   2   17.54   16.18
   1  -7  -1   10.96   11.73
  -1  -7   1   15.36   16.69
  -1  -7   0    3.92   16.09
   1  -7   0   -9.14   13.35
  -1  -7  -1  121.91   14.42
  -1  -7  -2   79.81   14.26
   1   7   2   35.40   21.00
  -1  -7  -3   10.35   15.71
   1   7   3   10.08   16.89
  -1  -7  -4   -3.13   13.66
  -1  -8   3   11.79   16.84
  -1  -8   2    7.67   17.51
   1  -8  -1    1.23   15.65
  -1  -8   0   29.31   16.27
  -1  -8  -1  348.24   18.42
  -1  -8  -2   37.82   17.48
  -1  -9   2    6.46   16.32
  -1  -9   1  -10.73   16.59
  -2   0  10   34.19   22.20
  -2   0   9    2.35   11.46
  -2   0   8  227.20    9.08
  -2   0   7   -0.52    6.04
  -2   0   6  232.25    5.74
  -2   0   5   -2.23    4.15
   2   0  -4   93.74    3.79
   2   0  -3    0.94    1.73
  -2   1  11   70.46   67.76
  -2  -1  10   63.65   35.56
  -2   1  10   -0.45   15.75
  -2   1   9    5.51    8.77
  -2  -1   9    4.92   13.66
  -2   1   8   -1.44    6.37
  -2  -1   7  132.37    6.37
  -2   1   7  160.39    6.68
   2  -1  -6  139.02    6.54
  -2  -1   6  128.38    5.17
  -2  -1   5   13.61    3.29
   2  -1  -5    4.80    4.92
  -2   1   4  116.62    6.75
   2  -1  -4   77.13    4.56
   2  -1  -3 3780.94   47.38
  -2   2  11   19.97   30.87
  -2   2   9   19.53    9.26
   2  -2  -9    6.95    9.79
  -2  -2   9    9.56   14.56
  -2   2   8   12.19    7.50
   2  -2  -8    5.96    8.09
  -2  -2   8    7.35    7.31
   2  -2  -7  396.46   10.42
  -2   2   7  403.78    9.78
   2  -2  -6  473.31   10.38
  -2   2   6  526.53   10.30
  -2   2   5    1.06    6.48
   2  -2  -5   -2.94    7.55
  -2   2   4    5.31    8.95
   2  -2  -4    2.80    4.99
   2  -2  -3  559.01    8.91
   2   2  -2  832.01   10.89
   2   2  -1  584.20    8.57
   2   2   0  271.56    5.49
  -2   3  11   75.79   24.23
   2  -3 -10   17.80   11.72
  -2   3  10    2.72   13.45
   2  -3  -9    4.02    9.96
  -2   3   9    6.97    9.99
  -2  -3   9   12.52    9.09
  -2   3   8   50.71    8.92
   2  -3  -8   47.77    9.73
   2  -3  -7   46.46   10.37
  -2   3   7   29.73    7.94
   2  -3  -6  827.89   15.61
  -2   3   6  829.07   15.00
  -2   3   5   45.61    9.94
   2  -3  -5   44.52    8.79
   2  -3  -4    2.96    6.32
  -2  -3   4    4.33    3.04
  -2  -3   3  157.00    3.92
   2  -3  -3  160.88    5.77
  -2  -3   2   -0.53    3.39
   2   3  -2    5.96    3.23
   2  -3  -2    3.08    3.80
  -2  -3   1   94.28    4.18
   2   3  -1   81.01    4.31
  -2  -3   0   56.09    3.99
  -2  -3  -1    6.59    4.29
   2   3   1   14.26    6.29
  -2  -3  -2   15.15    5.14
   2   3   2   19.13    6.24
  -2  -3  -3   20.11    6.28
   2  -4 -10   15.57   12.75
   2  -4  -9   35.32   11.11
  -2   4   9   24.21   10.65
  -2   4   8   34.04    9.57
   2  -4  -7    6.78    9.89
  -2   4   7   -9.96   10.14
  -2   4   6  131.08   12.07
   2  -4  -6  131.97   11.04
  -2  -4   5   16.75    5.69
  -2   4   5    8.95   15.86
   2  -4  -5   31.20    9.52
   2  -4  -4  291.74    8.70
  -2  -4   4  245.06    7.96
   2  -4  -3  229.49    8.30
  -2  -4   3  255.43    7.38
  -2  -4   2   25.19    5.44
   2  -4  -2   21.72    5.12
   2   4  -1    8.60    4.65
  -2  -4   0   20.38    6.02
   2   4   0   12.91    6.69
   2   4   1  922.78   15.60
  -2  -4  -1  907.46   14.95
  -2  -4  -2  259.04    8.70
   2   4   2  302.59   10.43
  -2  -4  -3  790.71   14.35
   2   4   3  761.05   16.38
  -2  -4  -4  489.56   12.21
   2  -5  -8   10.42   13.08
  -2  -5   7   13.43   13.09
   2  -5  -7   -7.44   10.85
  -2   5   7  -11.89   19.02
  -2  -5   6   39.77    9.23
   2  -5  -6   76.67   11.86
  -2  -5   5   24.51    9.32
   2  -5  -5   29.65   10.38
  -2  -5   4   14.12    8.95
   2  -5  -3    7.35    7.75
   2  -5  -2   16.41    5.79
  -2  -5   2   28.56    7.76
  -2  -5   1  324.17    9.94
   2   5  -1  304.16    9.17
  -2  -5   0  225.43   11.29
   2   5   0  229.69    8.26
  -2  -5  -1 1045.21   18.15
   2   5   1 1039.24   17.68
  -2  -5  -2  194.52    9.96
   2   5   2  184.21   11.41
  -2  -5  -3    8.66    8.96
   2   5   3    7.15    9.89
  -2  -5  -4  421.51   12.27
   2   5   4  386.73   13.38
  -2  -5  -5   -5.45    9.64
   2  -6  -6   28.42   11.79
  -2  -6   6   16.43   12.35
  -2  -6   5  129.51   11.63
   2  -6  -4   20.47    9.70
  -2  -6   4   24.61   11.20
   2  -6  -3   11.18    8.32
   2  -6  -2   13.85    9.16
  -2  -6   2   -0.46    9.97
  -2  -6   1   31.25   10.48
  -2  -6   0   43.92   13.06
   2   6   0   42.38    9.62
  -2  -6  -1    7.48   11.66
   2   6   2    0.52    9.83
  -2  -6  -2   -2.95   11.78
  -2  -6  -3   24.94   10.55
   2   6   3   21.08   11.18
  -2  -6  -4   -9.50   11.12
   2   6   4    7.11   12.11
  -2  -6  -5   66.40   11.81
   2   6   5   31.40   13.86
  -2  -6  -6   36.13   11.89
  -2  -7   5   41.52   12.50
   2  -7  -4   41.27   11.98
  -2  -7   4   63.08   12.33
   2  -7  -3   -8.04   10.91
  -2  -7   3   -2.79   11.57
   2  -7  -2   23.00   10.52
  -2  -7   1   10.26   13.90
  -2  -7   0  309.86   17.71
  -2  -7  -1   93.87   14.42
   2   7   1   96.85   14.75
  -2  -7  -2    4.45   14.10
  -2  -7  -3    0.56   12.94
   2   7   3    4.94   11.94
  -2  -7  -4   44.23   13.80
  -2  -8   4   -3.39   12.46
  -2  -8   3    4.22   12.85
  -2  -8   2   -8.80   15.06
  -2  -8   1   47.27   18.25
  -2  -8   0   84.53   17.07
  -2  -8  -1   65.27   17.14
  -2  -8  -2  -10.40   16.58
  -2  -9   3  -11.57   16.31
  -2  -9   2   -0.44   15.39
  -2  -9   1  -15.30   16.68
  -3   0  11    0.82   33.79
  -3   0  10  -17.15   16.64
  -3   0   9   11.32   12.93
  -3   0   8  799.36   18.73
   3   0  -7   -7.13    6.02
   3   0  -6  133.01    6.52
   3   0  -5    1.00    4.47
   3   0  -4    7.14    3.35
  -3   1  12   73.50  174.79
  -3   1  11   11.81   30.00
  -3   1  10   -2.13   17.47
   3  -1  -9   47.63    9.78
   3  -1  -8  228.09    9.19
  -3   1   8  286.94   14.95
   3  -1  -7    9.08    7.93
   3  -1  -6   -0.05    7.34
   3   1  -5   40.32    3.07
   3  -1  -5   37.83    5.60
   3  -1  -4 4560.38   57.16
  -3   2  12   -1.60  117.27
  -3   2  11   42.58   31.04
  -3   2  10    5.28   19.67
  -3   2   9   -1.39   15.38
   3  -2  -9    8.89    9.64
   3  -2  -8  368.08   11.38
  -3   2   8  282.36   15.81
   3  -2  -7  247.68    9.51
   3  -2  -5  128.18    7.33
   3  -2  -4 1522.48   20.60
  -3   3  11   22.04   33.06
   3  -3 -11   24.16   14.86
   3  -3 -10   13.70   12.30
   3  -3  -9   76.44   12.04
  -3   3   9   46.08   19.39
   3  -3  -8  165.49   12.40
   3  -3  -6   16.36    9.95
   3  -3  -5   83.25    7.48
   3  -3  -4   86.09    5.06
   3   3  -1   11.06    4.70
   3  -4 -10   15.17   13.94
   3  -4  -9   77.36   14.30
   3  -4  -8   18.62   12.14
   3  -4  -7    6.07   12.73
   3  -4  -6    6.67   10.51
   3  -4  -5  102.12    7.99
   3  -4  -4   75.34    5.90
  -3  -4   3   22.66    5.97
  -3  -4   2    9.98    5.04
  -3  -4   1   -2.34    4.90
   3   4   0  162.21    9.25
   3   4   1  133.96    9.69
   3   4   2  447.45   12.18
   3  -5  -8   10.06   12.47
   3  -5  -7   65.74   13.21
   3  -5  -6   37.25   10.59
   3  -5  -5   34.22    7.60
  -3  -5   5 1984.12  300.26
   3  -5  -4   19.81    7.30
   3  -5  -3    0.94    5.26
   3   5  -2  115.91    7.31
  -3  -5   1   67.54    7.00
   3   5  -1   72.37    6.25
  -3  -5   0  746.22   13.37
   3   5   1   13.73    8.99
  -3  -5  -2  106.98    8.63
   3   5   3  331.00   13.71
   3  -6  -6    7.59   10.70
   3  -6  -5    4.74    8.97
  -3  -6   5   68.55   32.61
  -3  -6   4   20.16   11.63
   3  -6  -4    1.47    7.68
  -3  -6   3  -14.07    9.39
  -3  -6   2   25.08    8.88
  -3  -6   1  235.47    9.82
   3   6  -1  242.08    9.84
  -3  -6   0  131.34    9.83
   3   6   0  107.11    9.40
  -3  -6  -1   11.48    9.71
   3   6   1   21.39   10.07
   3   6   2   18.11   12.19
  -3  -6  -3   21.65   10.61
   3   6   3   37.68   11.31
   3   6   4  166.79   13.08
  -3  -7   5  107.12   39.92
   3  -7  -4   -9.20    8.89
  -3  -7   4   -1.62   15.04
  -3  -7   3   -5.39   11.88
  -3  -7   2  246.69   12.69
  -3  -7   1   38.86   10.95
   3   7   0   50.30   11.15
  -3  -7   0   44.36   11.78
   3   7   1    6.85   10.76
  -3  -7  -1   -5.29   12.00
  -3  -7  -2    1.78   12.54
   3   7   2    5.91   11.35
   3   7   3  135.79   11.74
  -3  -8   4    6.18   17.53
  -3  -8   3   22.96   14.38
  -3  -8   2   10.09   12.75
  -3  -8   1  705.04   18.19
  -3  -8   0   22.35   14.19
   3   8   1   21.36   17.03
  -3  -8  -1   36.30   15.03
  -3  -9   2    3.58   15.17
  -3  -9   1   13.24   15.42
   4   0  -7   -3.04    6.15
   4   0  -6   16.06    6.27
   4   0  -5    0.24    4.72
   4  -1 -10  145.69   12.71
   4  -1  -9   24.59    9.45
   4  -1  -8    2.55    9.35
   4  -1  -7    9.36   10.59
   4   1  -6   -1.59    4.00
   4  -1  -6    3.76    7.62
   4   1  -5  235.58    4.95
   4  -2 -11    5.40   14.94
   4  -2 -10   -0.95   12.48
   4  -2  -9  465.32   15.18
   4  -2  -8  327.28   13.65
   4  -2  -7   -2.76   11.40
   4  -2  -6  221.66    9.92
   4  -2  -5 1046.19   15.22
   4  -3 -11   16.35   15.61
   4  -3 -10    7.26   14.81
   4  -3  -9   19.19   14.76
   4  -3  -8   90.72   14.89
   4  -3  -7    0.80   11.79
   4  -3  -6   68.78    8.12
   4  -3  -5   59.33    5.19
   4   3  -4    0.01    3.09
   4   3  -3    4.35    4.58
   4  -4 -10   10.51   16.92
   4  -4  -9   32.93   14.73
   4  -4  -8   13.01   14.73
   4  -4  -7   18.19   11.52
   4  -4  -6   44.67    7.89
   4   4  -3   94.67    6.21
   4   4  -2   -0.29    7.13
   4   4  -1   35.39    7.55
   4  -5  -7   41.40   11.31
   4  -5  -6   88.37    8.13
   4  -5  -5   12.04    6.97
   4   5  -3  254.46    8.57
   4   5  -2  296.85    9.26
   4   5  -1  755.52   14.45
   4   5   0   18.25    8.93
   4   5   1    8.47   10.25
   4  -6  -6   -1.87    8.53
   4   6  -2  410.49   11.71
   4   6  -1  180.24    8.95
   4   6   0   17.50   10.68
   4   6   1   20.45   10.13
   4   6   2  102.69   11.68
  -4  -7   2  181.38   13.81
   4   7  -1   11.57   10.87
   4   7   0    5.31   10.40
   4   7   1    5.44    9.57
   4   7   2   -8.97   12.86
  -4  -8   3  177.30   27.23
  -4  -8   2   18.29   15.94
  -4  -8   1   25.06   14.00
   4   8   0    8.95   14.60
   4   8   1   17.28   12.74
  -4  -9   2   -7.48   20.06
  -4  -9   1   -7.09   16.96
   5   0  -9    2.90    9.43
   5   0  -8   21.28    8.48
   5   0  -7   -2.57    8.62
   5   0  -6  735.41   11.98
   5  -1 -11    3.33   16.78
   5  -1 -10  541.29   15.81
   5  -1  -8   30.56   13.00
   5   1  -7   -0.36    5.57
   5  -1  -7   -4.62    9.32
   5  -1  -6  326.52    7.90
   5   1  -6  331.84    8.13
   5  -2 -11   65.29   15.59
   5  -2 -10  176.21   15.63
   5  -2  -9   67.64   13.70
   5  -2  -8   33.18   14.13
   5  -2  -7  169.62    9.96
   5  -2  -6  615.75   10.51
   5  -3 -12   19.58   17.67
   5  -3 -11    1.46   17.37
   5  -3  -9    5.23   15.90
   5  -3  -8    9.53   13.11
   5  -3  -7   99.78    8.71
   5  -4 -10   19.90   15.80
   5  -4  -9   44.26   15.40
   5  -4  -8    5.48   11.62
   5   4  -4   55.41    6.19
   5   4  -3   51.38    7.65
   5  -5  -8   14.05   10.41
   5  -5  -7   20.77    7.11
   5   5  -3   28.35    8.55
   5   5  -2  128.13    8.93
   5   5  -1   -6.80    8.80
   5   6  -3  354.84   12.35
   5   6  -2  141.02    9.74
   5   6  -1   37.32    9.46
   5   6   0   48.62    9.73
   5   7  -2   11.39   12.18
   5   7  -1   -2.10   10.13
   5   7   0    7.99   10.69
   5   8  -1   23.95   14.05
   6   0 -10   17.95   13.74
   6   0  -9    3.66   11.15
   6   0  -8   12.08   11.52
   6   0  -7    2.13    5.71
   6  -1 -11  141.27   16.98
   6  -1 -10    4.06   16.53
   6  -1  -9    3.17   14.44
   6   1  -8   37.50    8.21
   6  -1  -8   29.28    9.85
   6  -1  -7   14.40    4.96
   6  -2 -12   20.51   17.26
   6  -2 -11   95.82   16.75
   6  -2 -10   19.47   14.29
   6  -2  -8   71.13    9.34
   6  -3 -12   -8.52   15.91
   6  -3 -11   25.63   18.65
   6  -3 -10    0.59   14.81
   6  -3  -9    1.48   12.65
   6  -3  -8  103.72    8.55
   6  -4 -10   35.54   13.96
   6  -4  -9    4.88   11.10
   6   4  -5   50.79    6.87
   6   5  -4   20.99    9.97
   6   6  -4  644.95   16.61
   6   6  -3  175.76   11.52
   6   7  -3    8.91   14.99
   6   7  -2    2.95    9.93
   6   8  -2   -8.86   16.20
   7   0 -10   -3.64   16.07
   7   0  -9    7.63   12.47
   7   0  -8  216.16    8.68
   7  -1 -10    6.10   14.09
   7  -1  -9    3.31    9.95
   7   1  -9    6.54   11.20
   7   1  -8    9.20    7.66
   7  -2 -11   -0.65   12.30
   7  -2 -10    8.11   13.02
   7   4  -6   -0.66    6.06
   7   5  -5   26.50   11.45
   0   0   0    0.00    0.00
;
_shelx_hkl_checksum                26356
_olex2_submission_special_instructions  'No special instructions were received'
_oxdiff_exptl_absorpt_empirical_details
;
Empirical correction (ABSPACK) includes:
- Absorption correction using spherical harmonics
- Frame scaling
;
# start Validation Reply Form
_vrf_PLAT029_Anthracene_08.3GPa_IAM
;
PROBLEM: _diffrn_measured_fraction_theta_full value Low .      0.391 Why?  
RESPONSE: This measurement was performed at high pressure which, due to the high pressure apparatus, limits the theta range. Indeed, the diamond anvil cell metallic body typically shadows more than 60% of the reflections.
;
_vrf_PLAT088_Anthracene_08.3GPa_IAM
;
PROBLEM: Poor Data / Parameter Ratio ....................       5.53 Note  
RESPONSE: This measurement was performed at high pressure which, due to the high pressure apparatus, limits the theta range. Indeed, the diamond anvil cell metallic body typically shadows more than 60% of the reflections.
;
_vrf_PLAT340_Anthracene_08.3GPa_IAM
;
PROBLEM: Low Bond Precision on  C-C Bonds ...............    0.01113 Ang.  
RESPONSE:  Large errors due to low completeness.
;
_vrf_PLAT911_Anthracene_08.3GPa_IAM
;
PROBLEM: Missing FCF Refl Between Thmin & STh/L=    0.600        322 Report
RESPONSE: This measurement was performed at high pressure which, due to the high pressure apparatus, limits the theta range. Indeed, the diamond anvil cell metallic body typically shadows more than 60% of the reflections.
;
# end Validation Reply Form

data_Anthracene_10.8GPa_IAM
_audit_creation_date               2024-12-04
_audit_creation_method
;
Olex2 1.5
(compiled 2024.02.16 svn.r378c4104 for OlexSys, GUI svn.r6928)
;
_shelx_SHELXL_version_number       '2017/1'
_audit_contact_author_address      ?
_audit_contact_author_email        ?
_audit_contact_author_name         ''
_audit_contact_author_phone        ?
_publ_contact_author_id_orcid      ?
_publ_section_references
;
Dolomanov, O.V., Bourhis, L.J., Gildea, R.J, Howard, J.A.K. & Puschmann, H.
 (2009), J. Appl. Cryst. 42, 339-341.

Sheldrick, G.M. (2008). Acta Cryst. A64, 112-122.
;
_chemical_name_common              ?
_chemical_name_systematic          ?
_chemical_formula_moiety           'C14 H10'
_chemical_formula_sum              'C14 H10'
_chemical_formula_weight           178.22
_chemical_melting_point            ?
loop_
  _atom_type_symbol
  _atom_type_description
  _atom_type_scat_dispersion_real
  _atom_type_scat_dispersion_imag
  _atom_type_scat_source
 'C' 'C' -0.0001 0.0005 'International Tables Vol C Tables 4.2.6.8 and 6.1.1.4'
 'H' 'H' 0.0000 0.0000 'International Tables Vol C Tables 4.2.6.8 and 6.1.1.4'

_shelx_space_group_comment
;
The symmetry employed for this shelxl refinement is uniquely defined
by the following loop, which should always be used as a source of
symmetry information in preference to the above space-group names.
They are only intended as comments.
;
_space_group_crystal_system        'monoclinic'
_space_group_IT_number             14
_space_group_name_H-M_alt          'P 1 21/c 1'
_space_group_name_Hall             '-P 2ybc'
loop_
  _space_group_symop_operation_xyz
 'x, y, z'
 '-x, y+1/2, -z+1/2'
 '-x, -y, -z'
 'x, -y-1/2, z-1/2'

_cell_length_a                     8.422(5)
_cell_length_b                     5.4845(4)
_cell_length_c                     7.3579(8)
_cell_angle_alpha                  90
_cell_angle_beta                   97.26(2)
_cell_angle_gamma                  90
_cell_volume                       337.12(19)
_cell_formula_units_Z              2
_cell_measurement_reflns_used      132
_cell_measurement_temperature      293(2)
_cell_measurement_theta_max        17.5510
_cell_measurement_theta_min        2.6800
_shelx_estimated_absorpt_T_max     0.999
_shelx_estimated_absorpt_T_min     0.999
_exptl_absorpt_coefficient_mu      0.046
_exptl_absorpt_correction_T_max    1.00000
_exptl_absorpt_correction_T_min    0.32683
_exptl_absorpt_correction_type     multi-scan
_exptl_absorpt_process_details
;
CrysAlisPro 1.171.43.70a (Rigaku Oxford Diffraction, 2023)
Empirical absorption correction using spherical harmonics,
implemented in SCALE3 ABSPACK scaling algorithm.
;
_exptl_absorpt_special_details     ?
_exptl_crystal_colour              'clear yellowish orange'
_exptl_crystal_colour_lustre       clear
_exptl_crystal_colour_modifier     yellowish
_exptl_crystal_colour_primary      orange
_exptl_crystal_density_diffrn      1.756
_exptl_crystal_density_meas        ?
_exptl_crystal_density_method      ?
_exptl_crystal_description         block
_exptl_crystal_F_000               188
_exptl_crystal_size_max            0.013
_exptl_crystal_size_mid            0.012
_exptl_crystal_size_min            0.012
_exptl_transmission_factor_max     ?
_exptl_transmission_factor_min     ?
_diffrn_reflns_av_R_equivalents    0.0190
_diffrn_reflns_av_unetI/netI       0.0454
_diffrn_reflns_Laue_measured_fraction_full  0.376
_diffrn_reflns_Laue_measured_fraction_max  0.287
_diffrn_reflns_limit_h_max         4
_diffrn_reflns_limit_h_min         -7
_diffrn_reflns_limit_k_max         8
_diffrn_reflns_limit_k_min         -8
_diffrn_reflns_limit_l_max         11
_diffrn_reflns_limit_l_min         -11
_diffrn_reflns_number              559
_diffrn_reflns_point_group_measured_fraction_full  0.376
_diffrn_reflns_point_group_measured_fraction_max  0.287
_diffrn_reflns_theta_full          14.241
_diffrn_reflns_theta_max           18.942
_diffrn_reflns_theta_min           2.680
_diffrn_ambient_temperature        293(2)
_diffrn_detector_area_resol_mean   13.3333
_diffrn_measured_fraction_theta_full  0.376
_diffrn_measured_fraction_theta_max  0.287
_diffrn_measurement_details
;
List of Runs (angles in degrees, time in seconds):

  # Type    Start    End  Width  t~exp~   \w     \q     \k     \f   Frames
--------------------------------------------------------------------------
  1  \w    -32.00  18.00   0.50    1.00    --    0.00   0.00   0.00  100
;
_diffrn_measurement_device         'abstract diffractometer'
_diffrn_measurement_device_type   
 'esperanto-CrysAlisPro-abstract goniometer imported esperanto images'
_diffrn_measurement_method         '\w scans'
_diffrn_radiation_type             synchrotron
_diffrn_radiation_wavelength       0.410
_diffrn_source                     synchrotron
_reflns_Friedel_coverage           0.000
_reflns_Friedel_fraction_full      .
_reflns_Friedel_fraction_max       .
_reflns_number_gt                  246
_reflns_number_total               402
_reflns_special_details
;
 Reflections were merged by SHELXL according to the crystal
 class for the calculation of statistics and refinement.
 
 _reflns_Friedel_fraction is defined as the number of unique
 Friedel pairs measured divided by the number that would be
 possible theoretically, ignoring centric projections and
 systematic absences.
;
_reflns_threshold_expression       'I > 2\s(I)'
_computing_cell_refinement         'CrysAlisPro 1.171.43.70a (Rigaku OD, 2023)'
_computing_data_collection        
 'CrysAlisPro 1.171.43.70a (Rigaku OD, 2023) (IMPORT)'
_computing_data_reduction          'CrysAlisPro 1.171.43.70a (Rigaku OD, 2023)'
_computing_molecular_graphics      'Olex2 1.5 (Dolomanov et al., 2009)'
_computing_publication_material    'Olex2 1.5 (Dolomanov et al., 2009)'
_computing_structure_refinement    'XL  (Sheldrick, 2008)'
_computing_structure_solution      'SHELXT 2014/5 (Sheldrick, 2014)'
_refine_diff_density_max           0.124
_refine_diff_density_min           -0.124
_refine_diff_density_rms           0.037
_refine_ls_extinction_coef         .
_refine_ls_extinction_method       none
_refine_ls_goodness_of_fit_ref     0.930
_refine_ls_hydrogen_treatment      constr
_refine_ls_matrix_type             full
_refine_ls_number_parameters       64
_refine_ls_number_reflns           402
_refine_ls_number_restraints       0
_refine_ls_R_factor_all            0.0774
_refine_ls_R_factor_gt             0.0454
_refine_ls_restrained_S_all        0.930
_refine_ls_shift/su_max            0.000
_refine_ls_shift/su_mean           0.000
_refine_ls_structure_factor_coef   Fsqd
_refine_ls_weighting_details      
 'w=1/[\s^2^(Fo^2^)+(0.0683P)^2^] where P=(Fo^2^+2Fc^2^)/3'
_refine_ls_weighting_scheme        calc
_refine_ls_wR_factor_gt            0.1020
_refine_ls_wR_factor_ref           0.1123
_refine_special_details            ?
_olex2_refinement_description
;
1. Fixed Uiso
 At 1.2 times of:
  All C(H) groups
2.a Aromatic/amide H refined with riding coordinates:
 C003(H003), C004(H004), C005(H005), C006(H006), C007(H007)
;
_atom_sites_solution_hydrogens     geom
_atom_sites_solution_primary       ?
_atom_sites_solution_secondary     ?
loop_
  _atom_site_label
  _atom_site_type_symbol
  _atom_site_fract_x
  _atom_site_fract_y
  _atom_site_fract_z
  _atom_site_U_iso_or_equiv
  _atom_site_adp_type
  _atom_site_occupancy
  _atom_site_site_symmetry_order
  _atom_site_calc_flag
  _atom_site_refinement_flags_posn
  _atom_site_refinement_flags_adp
  _atom_site_refinement_flags_occupancy
  _atom_site_disorder_assembly
  _atom_site_disorder_group
 C001 C 0.3515(8) 0.4098(4) 0.4140(4) 0.029(3) Uani 1 1 d . . . . .
 C002 C 0.4090(8) 0.6493(4) 0.3772(4) 0.039(3) Uani 1 1 d . . . . .
 C003 C 0.4514(8) 0.2649(4) 0.5385(4) 0.034(3) Uani 1 1 d . . . . .
 H003 H 0.420080 0.106765 0.562782 0.041 Uiso 1 1 calc R U . . .
 C004 C 0.2014(8) 0.3324(4) 0.3273(4) 0.029(3) Uani 1 1 d . . . . .
 H004 H 0.161902 0.181305 0.357301 0.034 Uiso 1 1 calc R U . . .
 C005 C 0.3090(7) 0.7933(4) 0.2505(4) 0.033(2) Uani 1 1 d . . . . .
 H005 H 0.340027 0.952258 0.228474 0.040 Uiso 1 1 calc R U . . .
 C006 C 0.1712(8) 0.7091(4) 0.1608(4) 0.041(3) Uani 1 1 d . . . . .
 H006 H 0.113002 0.805104 0.071761 0.049 Uiso 1 1 calc R U . . .
 C007 C 0.1133(7) 0.4730(4) 0.2013(4) 0.033(3) Uani 1 1 d . . . . .
 H007 H 0.016269 0.416525 0.141753 0.040 Uiso 1 1 calc R U . . .

loop_
  _atom_site_aniso_label
  _atom_site_aniso_U_11
  _atom_site_aniso_U_22
  _atom_site_aniso_U_33
  _atom_site_aniso_U_23
  _atom_site_aniso_U_13
  _atom_site_aniso_U_12
 C001 0.048(9) 0.0218(12) 0.0172(18) 0.0003(8) 0.002(4) 0.0047(14)
 C002 0.081(9) 0.0183(12) 0.0189(15) -0.0014(8) 0.011(3) -0.0022(15)
 C003 0.064(8) 0.0181(11) 0.0208(16) -0.0004(8) 0.006(3) 0.0046(14)
 C004 0.041(9) 0.0233(12) 0.0206(17) 0.0009(9) -0.001(3) -0.0010(14)
 C005 0.059(8) 0.0203(12) 0.0204(15) -0.0009(8) 0.003(3) -0.0009(13)
 C006 0.075(8) 0.0256(13) 0.0239(17) 0.0037(9) 0.013(3) 0.0083(16)
 C007 0.047(8) 0.0295(12) 0.0223(15) -0.0006(8) -0.001(3) 0.0011(14)

_geom_special_details
;
 All esds (except the esd in the dihedral angle between two l.s. planes)
 are estimated using the full covariance matrix.  The cell esds are taken
 into account individually in the estimation of esds in distances, angles
 and torsion angles; correlations between esds in cell parameters are only
 used when they are defined by crystal symmetry.  An approximate (isotropic)
 treatment of cell esds is used for estimating esds involving l.s. planes.
;
loop_
  _geom_bond_atom_site_label_1
  _geom_bond_atom_site_label_2
  _geom_bond_distance
  _geom_bond_site_symmetry_2
  _geom_bond_publ_flag
 C001 C002 1.437(4) . ?
 C001 C003 1.409(7) . ?
 C001 C004 1.408(9) . ?
 C002 C003 1.344(9) 3_666 ?
 C002 C005 1.415(7) . ?
 C003 H003 0.9300 . ?
 C004 H004 0.9300 . ?
 C004 C007 1.353(7) . ?
 C005 H005 0.9300 . ?
 C005 C006 1.343(9) . ?
 C006 H006 0.9300 . ?
 C006 C007 1.428(4) . ?
 C007 H007 0.9300 . ?

loop_
  _geom_angle_atom_site_label_1
  _geom_angle_atom_site_label_2
  _geom_angle_atom_site_label_3
  _geom_angle
  _geom_angle_site_symmetry_1
  _geom_angle_site_symmetry_3
  _geom_angle_publ_flag
 C003 C001 C002 116.8(5) . . ?
 C004 C001 C002 119.6(4) . . ?
 C004 C001 C003 123.6(3) . . ?
 C003 C002 C001 122.0(5) 3_666 . ?
 C003 C002 C005 121.4(3) 3_666 . ?
 C005 C002 C001 116.6(5) . . ?
 C001 C003 H003 119.4 . . ?
 C002 C003 C001 121.2(3) 3_666 . ?
 C002 C003 H003 119.4 3_666 . ?
 C001 C004 H004 119.3 . . ?
 C007 C004 C001 121.5(3) . . ?
 C007 C004 H004 119.3 . . ?
 C002 C005 H005 118.8 . . ?
 C006 C005 C002 122.5(3) . . ?
 C006 C005 H005 118.8 . . ?
 C005 C006 H006 119.8 . . ?
 C005 C006 C007 120.4(4) . . ?
 C007 C006 H006 119.8 . . ?
 C004 C007 C006 119.2(5) . . ?
 C004 C007 H007 120.4 . . ?
 C006 C007 H007 120.4 . . ?

loop_
  _geom_torsion_atom_site_label_1
  _geom_torsion_atom_site_label_2
  _geom_torsion_atom_site_label_3
  _geom_torsion_atom_site_label_4
  _geom_torsion
  _geom_torsion_site_symmetry_1
  _geom_torsion_site_symmetry_2
  _geom_torsion_site_symmetry_3
  _geom_torsion_site_symmetry_4
  _geom_torsion_publ_flag
 C001 C002 C005 C006 -3.4(5) . . . . ?
 C001 C004 C007 C006 -2.5(4) . . . . ?
 C002 C001 C003 C002 2.2(5) . . . 3_666 ?
 C002 C001 C004 C007 3.9(5) . . . . ?
 C002 C005 C006 C007 4.9(5) . . . . ?
 C003 C001 C002 C003 -2.2(5) . . . 3_666 ?
 C003 C001 C002 C005 179.3(2) . . . . ?
 C003 C001 C004 C007 -176.4(2) . . . . ?
 C003 C002 C005 C006 178.1(4) 3_666 . . . ?
 C004 C001 C002 C003 177.5(3) . . . 3_666 ?
 C004 C001 C002 C005 -1.0(4) . . . . ?
 C004 C001 C003 C002 -177.5(3) . . . 3_666 ?
 C005 C006 C007 C004 -1.9(5) . . . . ?

_shelx_res_file
;
TITL Anthracene_10.8GPa_IAM_a.res in P2(1)/c
    Anthracene_10.8GPa_IAM.res
    created by SHELXL-2017/1 at 12:35:30 on 04-Dec-2024
REM Old TITL Anthracene_10.8GPa_IAM in P2(1)/c
REM SHELXT solution in P2(1)/c
REM R1 0.142, Rweak 0.443, Alpha 0.066, Orientation as input
REM Formula found by SHELXT: C7
CELL 0.41 8.4215 5.4845 7.3579 90 97.257 90
ZERR 2 0.0047 0.0004 0.0008 0 0.024 0
LATT 1
SYMM -X,0.5+Y,0.5-Z
SFAC C H
DISP C -0.0001 0.0005 5.0796
DISP H 0 0 0.5971
UNIT 28 20

L.S. 10 0 0
PLAN  5
SIZE 0.012 0.012 0.013
CONF
BOND $H
list 4
MORE -1
fmap 2 53
acta
OMIT -7 5 5
OMIT -6 3 8
OMIT -6 6 4
OMIT -5 2 9
OMIT -5 2 10
OMIT -5 3 7
OMIT -5 4 7
OMIT -4 2 8
OMIT -4 2 9
OMIT -4 4 6
OMIT -4 5 2
OMIT -4 5 8
OMIT -4 6 2
OMIT -3 2 8
OMIT -3 7 2
OMIT -3 7 5
OMIT -2 3 1
OMIT -2 3 4
OMIT -2 5 5
OMIT -2 6 5
OMIT -2 7 4
OMIT -2 7 5
OMIT -1 3 3
OMIT -1 6 5
OMIT -1 7 3
OMIT 0 2 7
OMIT 0 6 4
OMIT 1 1 0
OMIT 2 2 1
OMIT 3 7 3
REM <olex2.extras>
REM <HklSrc "%.\\Anthracene_10.8GPa_IAM.hkl">
REM </olex2.extras>

WGHT    0.068300
FVAR       2.24581
C001  1    0.351489    0.409838    0.414039    11.00000    0.04834    0.02182 =
         0.01725    0.00027    0.00174    0.00466
C002  1    0.409012    0.649289    0.377153    11.00000    0.08093    0.01828 =
         0.01885   -0.00137    0.01073   -0.00219
C003  1    0.451365    0.264851    0.538518    11.00000    0.06413    0.01809 =
         0.02077   -0.00044    0.00618    0.00458
AFIX  43
H003  2    0.420080    0.106765    0.562782    11.00000   -1.20000
AFIX   0
C004  1    0.201397    0.332433    0.327305    11.00000    0.04109    0.02331 =
         0.02058    0.00093   -0.00065   -0.00098
AFIX  43
H004  2    0.161902    0.181305    0.357301    11.00000   -1.20000
AFIX   0
C005  1    0.309047    0.793302    0.250450    11.00000    0.05894    0.02028 =
         0.02040   -0.00087    0.00298   -0.00088
AFIX  43
H005  2    0.340027    0.952258    0.228474    11.00000   -1.20000
AFIX   0
C006  1    0.171156    0.709102    0.160763    11.00000    0.07498    0.02556 =
         0.02393    0.00373    0.01347    0.00831
AFIX  43
H006  2    0.113002    0.805104    0.071761    11.00000   -1.20000
AFIX   0
C007  1    0.113296    0.472974    0.201269    11.00000    0.04658    0.02954 =
         0.02231   -0.00056   -0.00110    0.00106
AFIX  43
H007  2    0.016269    0.416525    0.141753    11.00000   -1.20000
AFIX   0
HKLF 4


REM  Anthracene_10.8GPa_IAM_a.res in P2(1)/c
REM R1 =  0.0454 for     246 Fo > 4sig(Fo)  and  0.0774 for all     402 data
REM     64 parameters refined using      0 restraints

END

WGHT      0.0683      0.0000

REM Highest difference peak  0.124,  deepest hole -0.124,  1-sigma level  0.037
Q1    1   0.2348  0.7156  0.3039  11.00000  0.05    0.12
Q2    1   0.1322  0.7456  0.2264  11.00000  0.05    0.12
Q3    1   0.4158  0.7943  0.3992  11.00000  0.05    0.11
Q4    1   0.5177  0.3391  0.4826  11.00000  0.05    0.11
Q5    1   0.1487  0.1222  0.3725  11.00000  0.05    0.11
;
_shelx_res_checksum                75667
_shelx_hkl_file
;
   0   1   0   -0.16    1.22
   0  -1   0   -0.01    1.12
   0  -1   1 1220.53   15.20
   0   1  -1 1214.32   15.26
   0  -1   2  778.78   10.40
   0   1  -2  776.52   10.56
   0   1  -3   41.67    3.66
   0  -1   3   53.52    3.60
   0  -1   4 1381.38   19.37
   0   1  -5  798.11   12.30
   0   1  -6   28.03    7.26
   0   1  -7    9.59    8.75
   0  -2   0 4950.99   59.82
   0  -2   1 1151.58   15.02
   0   2  -1 1137.22   15.37
   0   2  -2    6.00    3.69
   0   2  -3  161.86    5.82
   0  -2   3  184.83    5.57
   0   2  -4   19.77    5.55
   0  -2   4   23.44    5.69
   0  -2   5  398.60    9.51
   0   2  -5  406.24    9.30
   0   2  -6   78.70    7.80
   0  -2   6   95.19   12.17
   0   2  -7   19.02    8.88
   0   2  -8   82.94   10.34
   0  -3   0   -0.71    5.41
   0  -3   1  871.49   12.94
   0  -3   2    0.14    5.20
   0   3  -3  460.83    9.98
   0  -3   4 1131.24   17.15
   0   3  -4 1140.76   17.29
   0  -3   5   44.24    8.13
   0   3  -5   38.07    7.83
   0  -3   6   87.95    9.48
   0   3  -6   87.54    8.80
   0   3  -8    2.37   10.67
   0   3  -9    7.79   12.36
   0  -4   0   66.24    8.33
   0  -4   1  106.33    7.40
   0  -4   2   61.27    7.14
   0   4  -2   74.98    8.53
   0  -4   3  805.37   14.77
   0   4  -4  796.79   15.72
   0  -4   5   59.87    9.53
   0   4  -5   71.03   10.40
   0  -4   6   31.89   10.08
   0   4  -6   31.97   10.69
   0  -4   7   -0.81   11.18
   0   4  -7   22.36   12.27
   0  -4   8   41.82   16.48
   0   4  -9   30.60   14.20
   0  -5  -1   41.15   10.88
   0  -5   1   49.43    9.58
   0  -5  -2   19.10   10.66
   0  -5   2   -5.30    8.79
   0   5  -2   -2.72   10.11
   0  -5   3  142.24   10.94
   0  -5   4   35.45    9.82
   0   5  -5   21.96   10.75
   0  -5   6  413.03   13.58
   0   5  -6  423.90   14.62
   0  -5   7   23.91   12.02
   0   5  -7   22.77   13.13
   0  -5   8   49.38   14.36
   0  -6   0   14.19   10.99
   0  -6  -2  288.48   13.89
   0  -6   3  183.34   13.11
   0  -6   4   32.00   11.42
   0   6  -4   32.36   13.24
   0  -6   5   45.68   12.27
   0  -6   6  112.41   12.60
   0  -7   0   -4.19   13.39
   0  -7   1   -9.82   12.77
   0  -7  -1   -4.49   12.64
   0  -7   3  159.26   14.84
   0  -7   4  -12.24   13.21
   0  -8   0    3.73   14.65
   0  -8  -1    1.96   15.26
   0  -8   1    5.18   16.98
   1   0  -9   -0.41   10.60
   1   0  -8   23.49    7.97
   1   0  -7    4.44    7.02
   1   0  -5   -0.41    4.58
   1   0  -4  281.84    5.48
  -1   0   3    1.19    2.10
   1   0  -3    0.29    2.25
   1   0  -2 9999.00  118.97
  -1   0   2 9997.59  118.93
   1   1 -10  224.71   14.72
   1   1  -9   33.38   10.68
   1   1  -8   20.00    8.48
   1  -1  -7    1.45    6.51
   1   1  -7    1.91    7.71
   1  -1  -6   88.90    5.43
   1   1  -6   90.97    6.79
  -1  -1   5  193.07    6.37
   1  -1  -5  178.99    4.69
   1   1  -5  197.53    6.10
   1  -1  -4    6.53    2.53
  -1  -1   4    9.71    4.38
   1   1  -4    5.19    4.22
  -1  -1   3   25.57    3.52
   1   1  -3   26.08    3.79
   1   1  -2 9829.19  117.72
  -1  -1   2 9835.21  117.61
  -1   1   0  299.73    4.29
   1   2  -9   34.46   12.08
   1   2  -8   29.93   10.41
  -1  -2   7    1.59    9.35
   1   2  -7   -4.47    9.13
  -1  -2   6   12.05    7.69
  -1  -2   5   76.52    7.17
   1   2  -5   78.80    7.74
   1   2  -4   13.35    6.35
  -1  -2   4   25.14    6.19
  -1  -2   3   95.39    5.04
   1   2  -3   91.74    5.35
   1   2  -2    1.11    4.29
   1  -2  -2    0.15    2.72
  -1   2   1  924.68   11.95
   1  -2  -1  923.45   11.98
  -1   2   0 1431.28   18.13
   1  -2   0 1429.72   18.24
   1  -2   1   53.44    3.50
  -1   2  -1   55.94    3.76
   1  -2   2   24.41    4.02
  -1   2  -3  257.06    6.45
   1  -2   3  256.58    7.17
   1  -2   4 1334.47   21.10
  -1   2  -4 1358.58   18.92
  -1   2  -5  198.81    7.81
   1   3 -10   -2.22   15.06
   1   3  -9    7.38   13.16
  -1  -3   8   21.98   12.09
   1   3  -8   23.13   11.38
   1   3  -7  443.41   13.44
  -1  -3   7  440.35   12.46
   1   3  -6  559.53   13.44
  -1  -3   6  547.55   12.62
  -1  -3   5 1910.67   26.15
   1   3  -5 1893.24   26.57
   1   3  -4   87.29    8.13
   1   3  -3  554.53   11.15
  -1  -3   3  553.01   10.34
  -1  -3   2 1886.99   25.15
   1  -3  -1  634.41    9.95
  -1  -3   1  636.47   10.50
  -1   3   0 1628.30   21.55
   1  -3   0 1618.22   21.57
  -1   3  -1   11.09    5.05
   1  -3   2   30.80    5.76
  -1   3  -2   32.56    5.73
   1  -3   3  329.56    8.53
  -1   3  -3  339.56    8.53
  -1   3  -4   34.51    6.97
   1  -3   4   35.38    7.54
   1  -3   5  135.00   10.74
  -1   3  -5  119.10    8.39
  -1   3  -7    2.87    9.53
   1   4  -9   88.28   12.89
  -1  -4   9   72.99   15.80
   1   4  -8    4.60   11.37
   1   4  -7   15.96   10.51
  -1  -4   7   22.14   10.34
  -1  -4   6    9.22    9.56
   1   4  -6   -3.92   10.06
  -1  -4   5  435.44   12.07
   1   4  -5  463.44   12.31
  -1  -4   4  488.24   11.59
   1   4  -4  491.20   12.74
   1  -4  -4  462.55   10.18
  -1  -4   3    4.17    7.68
   1  -4  -3    8.11    7.32
   1   4  -3    6.67    8.91
   1  -4  -2  332.95    8.43
  -1  -4   1   -3.96    7.73
   1  -4   0   74.19    7.21
   1  -4   1   30.06    7.43
  -1   4  -1   27.43    7.27
   1  -4   2 1564.86   22.19
  -1   4  -2 1581.50   22.72
  -1   4  -3 1405.81   20.88
   1  -4   3 1391.54   20.84
  -1   4  -4   81.99    8.90
   1  -4   4   98.92    9.03
  -1   4  -5  282.48   10.91
   1  -4   6   21.51   12.81
  -1   4  -6    9.18    9.76
  -1   4  -7   49.72   11.24
  -1  -5   8  103.21   12.57
  -1  -5   7  322.58   13.19
   1   5  -7  354.23   15.41
  -1  -5   6    5.21   10.14
   1   5  -6    7.39   12.44
  -1  -5   5  132.85   11.17
   1  -5  -5   87.69    7.46
  -1  -5   4   69.25   10.03
  -1  -5   3   24.94    9.34
   1  -5  -3    0.75    8.64
   1  -5  -2   -0.54    8.05
  -1  -5   2    6.34    9.18
   1  -5  -1   12.52    8.47
  -1  -5   1    6.85   10.19
  -1  -5   0   -5.89   10.68
  -1   5  -1   -3.00    9.53
   1  -5   1    8.97    9.60
  -1   5  -2  394.55   11.56
   1  -5   2  367.86   11.56
  -1   5  -3  -17.16   10.53
   1  -5   3   13.90    9.70
   1  -5   4  122.25   10.61
  -1   5  -4  143.54   11.94
  -1   5  -5  884.43   18.58
   1  -5   6  222.67   13.18
  -1   5  -6  269.52   14.53
   1  -5   7  197.69   17.96
  -1   5  -7  180.92   15.20
  -1  -6   6    0.84   11.06
  -1  -6   5   15.28   12.00
   1  -6  -5   -0.06    8.48
   1  -6  -4  111.33    8.95
  -1  -6   4  162.34   12.97
   1  -6  -3   11.18    8.67
  -1  -6   3   11.81   11.25
  -1  -6   2    4.06   11.07
   1  -6  -2   -1.76    9.54
  -1  -6   1    2.22   11.82
   1  -6  -1    5.34    9.43
   1  -6   2  105.89   11.90
  -1   6  -3   20.73   11.57
   1  -6   3   25.71   11.37
  -1   6  -4  -19.92   12.26
   1  -6   4    6.78   11.89
  -1   6  -5   74.14   13.49
   1  -6   5   64.46   12.42
   1  -7  -4    2.47    9.07
  -1  -7   4    5.95   14.10
   1  -7  -3   73.64   10.19
  -1  -7   3   74.21   14.14
  -1  -7   2   22.42   13.79
   1  -7  -2   10.24   10.27
  -1  -7   1   10.35   13.89
   1  -7  -1   12.30   12.53
   1  -7   0   10.08   13.10
  -1  -7   0   16.22   15.19
   1  -7   1   88.00   13.82
   1  -7   2   70.11   13.23
  -1   7  -3   22.21   14.14
   1  -7   3   19.73   13.26
   1  -7   4   11.82   13.62
   1  -8  -3    6.12   10.76
   1  -8  -2   -0.25   12.67
  -1  -8   1    7.84   17.39
   1  -8   0    9.71   14.37
   1  -8   1  312.72   16.04
   2   0 -11    6.90   15.24
   2   0 -10   21.21   11.94
   2   0  -9   -4.64    9.40
   2   0  -8  203.30    8.78
   2   0  -7    3.63    6.82
   2   0  -6  247.24    7.39
   2   0  -5   -2.07    4.57
  -2   0   4  100.17    4.16
  -2   0   3   -1.40    2.62
   2   1 -11   31.33   14.14
   2   1 -10    3.94   11.75
   2  -1 -10   -1.47   10.30
   2  -1  -9   10.26    8.64
   2  -1  -8   -0.74    6.84
   2   1  -8   -1.08    8.85
   2  -1  -7  118.88    6.26
   2   1  -7  199.37    8.71
   2   1  -6  129.99    7.12
   2  -1  -6  111.54    5.26
  -2  -1   5    5.70    5.75
   2  -1  -5    9.04    3.49
  -2  -1   4   82.96    4.81
  -2  -1   3 3935.50   48.04
   2   2 -11   12.38   14.80
   2   2 -10    9.35   12.15
   2  -2 -10   11.74    8.57
   2  -2  -9    5.28    7.09
  -2  -2   9   11.11   14.79
   2   2  -9   12.84   10.22
  -2  -2   8    7.46    9.45
   2   2  -8   19.71    9.18
   2  -2  -8   12.25    5.09
  -2  -2   7  528.77   11.76
   2   2  -7  497.18   11.92
  -2  -2   6  591.03   11.92
   2   2  -6  618.69   12.14
  -2  -2   5   15.55    6.94
   2   2  -5   -7.41    7.74
  -2  -2   4    1.65    5.26
  -2   2   2 1246.94   15.63
  -2   2   1  647.97    8.87
  -2   2   0  333.02    5.80
  -2   2  -1  409.29    6.88
   2   3 -10    2.12   13.87
  -2  -3   9   -3.09   11.76
   2   3  -9    2.85   12.42
   2  -3  -9    4.38    4.59
  -2  -3   8   67.14   10.55
   2   3  -8   71.38   11.51
   2   3  -7   29.92   10.76
  -2  -3   6  906.37   16.29
   2   3  -6  909.28   16.86
   2   3  -5   30.54    9.29
  -2  -3   4    5.95    6.51
   2  -3  -4   10.39    3.28
   2  -3  -3  262.38    5.06
  -2  -3   3  245.40    7.96
   2  -3  -2    2.90    3.79
  -2  -3   2    0.39    5.50
   2  -3  -1  115.07    4.83
  -2   3   1  116.47    5.18
   2  -3   0   75.89    4.98
   2  -3   1    2.44    5.37
  -2   3  -1    4.57    5.51
  -2   3  -2   31.56    6.29
   2  -3   2   30.30    6.80
   2  -3   3   34.35   10.44
  -2   3  -4    3.63    6.95
  -2  -4  10   29.52   15.43
   2   4  -9   36.25   13.97
  -2  -4   9   30.34   12.60
   2   4  -8   48.02   12.76
  -2  -4   8   33.52   11.58
  -2  -4   7    7.15    9.53
  -2  -4   6  118.38   10.39
  -2  -4   5   32.07    8.37
   2  -4  -4  276.31    6.55
  -2  -4   4  313.06    9.43
   2  -4  -3  310.45    7.51
   2  -4  -2   36.44    6.08
  -2  -4   2   32.76    7.10
  -2   4   1   17.51    6.54
   2  -4   0   36.63    6.66
  -2   4   0   33.69    7.20
   2  -4   1 1138.80   17.01
  -2   4  -1 1128.31   16.99
  -2   4  -2  316.92    9.44
   2  -4   2  278.54    9.45
  -2   4  -3  926.74   16.23
   2  -4   3  957.59   16.28
   2  -4   4  654.49   15.92
  -2   4  -5   14.96    9.12
  -2  -5   8   29.37   11.93
   2  -5  -7   -2.60    4.86
  -2  -5   7   -0.58   10.62
   2  -5  -5   17.67    5.46
  -2  -5   5   13.90    8.99
   2  -5  -3   -2.10    7.24
   2  -5  -2   38.66    8.04
  -2  -5   2   42.00   10.74
   2  -5  -1  383.92   10.03
   2  -5   0  279.04    9.71
   2  -5   1 1247.11   19.53
  -2   5  -1 1227.97   20.30
   2  -5   2  190.53   10.07
  -2   5  -2  154.04   11.18
  -2   5  -3   22.07    9.91
   2  -5   4  402.87   13.18
  -2   5  -4  377.89   12.73
   2  -5   5   -6.70   13.57
  -2   5  -6   23.26   11.58
  -2  -6   6   25.37   11.80
   2  -6  -6   20.46    6.90
   2  -6  -5   99.88    7.71
  -2  -6   4   27.67   10.87
   2  -6  -4   21.85    8.02
  -2  -6   3   14.66   10.76
  -2  -6   2    6.01   13.10
   2  -6  -2  -11.33    9.13
   2  -6  -1   15.88    9.23
  -2   6   0   34.15   11.12
   2  -6   0   50.03   10.01
   2  -6   2   -1.34   10.98
  -2   6  -2    5.36   11.42
   2  -6   3   27.49   11.35
  -2   6  -3   31.46   12.74
   2  -6   4    4.75   12.20
  -2   6  -4    9.88   12.89
  -2   6  -5   80.75   14.06
   2  -6   5   53.47   14.33
   2  -7  -5   33.07    8.31
   2  -7  -4   51.35    9.17
  -2  -7   4   45.97   13.09
   2  -7  -3   -6.95    9.52
  -2  -7   3  -23.90   13.79
  -2  -7   2    4.04   13.93
   2  -7  -1   17.49   10.12
   2  -7   0  335.48   13.05
   2  -7   1  106.33   12.67
  -2   7  -1   37.28   12.71
   2  -7   2    0.50   12.52
   2  -7   3    9.36   12.97
  -2   7  -3    5.75   12.45
   2  -7   4   56.60   14.24
   2  -8  -4   -0.31    8.74
   2  -8  -3   -1.74    9.55
   2  -8  -2    1.70   10.12
   2  -8  -1   38.65   11.62
   2  -8   0   78.49   13.15
   2  -8   1   72.75   14.20
  -3   0   7   -0.13    5.06
  -3   0   6  137.87    5.84
  -3   0   5   -0.01    4.67
  -3   0   4    5.86    3.36
  -3  -1   8  216.26    8.87
  -3  -1   7    6.96    7.59
  -3  -1   6    1.11    7.40
  -3  -1   5   51.00    5.63
  -3  -1   4 4592.89   55.91
  -3  -2   9   12.14   10.33
  -3  -2   8  429.57   12.37
  -3  -2   7  331.93   10.38
  -3  -2   5  117.66    6.72
  -3  -2   4 1664.55   21.87
  -3  -3  10   -4.64   13.25
  -3  -3   9   62.69   11.81
  -3  -3   8  167.00   11.16
  -3  -3   7  605.54   14.05
  -3  -3   6   24.09    8.11
  -3  -3   5  105.94    7.32
  -3  -3   4  114.81    7.14
  -3   3   1    5.36    4.69
  -3   3   0   69.34    5.07
  -3  -4  10   19.53   14.08
  -3  -4   9   97.52   12.80
  -3  -4   8   10.40   10.70
  -3  -4   7   14.97   10.47
  -3  -4   6    4.03    8.68
  -3  -4   5  126.01    8.24
  -3  -4   4  111.25    8.38
   3  -4  -3   36.26    6.84
   3  -4  -2   17.38    6.44
   3  -4  -1    5.27    6.89
  -3   4   0  248.33    8.03
  -3   4  -1  184.15    8.61
   3  -4   1  165.80   11.62
  -3   4  -2  547.99   12.31
  -3  -5   7   77.79   11.24
  -3  -5   6   57.17    9.62
  -3  -5   5   29.76    8.61
   3  -5  -5   33.02    7.83
  -3  -5   4   19.19    9.66
   3  -5  -4   23.57    6.75
  -3  -5   3    5.96    9.14
   3  -5  -2   96.26    7.52
   3  -5  -1   89.04    8.03
  -3   5   1   79.14    8.55
   3  -5   0  807.10   14.47
  -3   5  -1   11.62    8.12
  -3   5  -2  125.66    9.74
   3  -5   2  139.77   12.00
  -3   5  -3  324.28   11.71
   3  -5   3  288.25   16.96
  -3   5  -4   18.48   10.32
  -3  -6   6   -1.61    9.72
   3  -6  -5   13.49    8.50
  -3  -6   5   16.99   10.48
  -3  -6   4    5.25   10.32
   3  -6  -4    3.40    7.66
   3  -6  -3    6.91    7.80
   3  -6  -2    8.80    8.20
   3  -6  -1  203.69    9.80
  -3   6   1  172.97   11.41
   3  -6   0  106.65   10.23
  -3   6   0   80.63    9.69
   3  -6   1   10.39   10.50
  -3   6  -1   32.59   11.03
  -3   6  -2   26.97   11.41
   3  -6   3   31.60   14.09
  -3   6  -3   57.46   11.31
   3  -6   4  172.13   19.65
  -3   6  -4  226.43   13.00
   3  -7  -5   -1.92    9.58
   3  -7  -4    2.21    8.74
   3  -7  -3   -0.56    8.86
   3  -7  -2  255.00   10.61
   3  -7  -1   37.24   10.06
  -3   7   0   33.98   11.96
   3  -7   0   40.23   11.21
  -3   7  -1   11.46   10.81
   3  -7   1   -6.97   11.76
   3  -7   2   11.36   12.56
  -3   7  -2    2.78   11.24
  -3   7  -3  178.90   14.10
   3  -8  -4    0.44    9.73
   3  -8  -3   16.54    9.69
   3  -8  -2    2.20   10.27
   3  -8  -1  509.40   14.31
  -3   8  -1   23.28   12.75
   3  -8   1   19.95   13.73
  -4   0   7    1.66    6.07
  -4   0   6   18.61    6.05
  -4   0   5   -0.67    4.50
  -4  -1   8    9.08    8.69
  -4  -1   7    3.95    8.97
  -4  -1   6   -6.23    6.72
  -4   1   6    2.08    3.48
  -4   1   5  227.81    5.47
  -4  -2  11   -0.42   16.52
  -4  -2  10   10.52   11.57
  -4  -2   9  523.47   14.53
  -4  -2   8  386.16   12.86
  -4  -2   7    6.33    8.20
  -4  -2   6  181.67    8.05
  -4  -2   5 1154.45   16.62
  -4  -3  10   10.90   13.34
  -4  -3   9   18.49   11.69
  -4  -3   8   74.71   11.32
  -4  -3   7   16.38    8.72
  -4   3   4    2.83    3.84
  -4   3   3    8.43    3.92
  -4   3   2   45.37    3.87
  -4  -4  10   18.18   13.85
  -4  -4   9   32.91   11.87
  -4  -4   8   24.08   11.11
  -4  -4   6   47.35    8.15
  -4   4   3  129.09    6.98
  -4   4   2    8.27    5.51
  -4   4   1   55.40    6.37
  -4   4   0   14.82    6.40
  -4  -5   8   48.35   11.38
  -4  -5   7   50.69    9.56
  -4  -5   5  -11.94    9.32
  -4   5   2  420.97   10.78
  -4   5   1  772.36   13.33
  -4   5   0   14.19    7.36
  -4   5  -1   31.02    7.63
  -4   6   2  361.30   11.69
  -4   6   1  186.39   10.18
  -4   6   0    0.44    9.51
  -4   6  -1   31.60    9.17
  -4   6  -2  146.20   10.07
  -4   6  -3   27.39   10.12
   4  -7  -3  151.68   15.20
   4  -7  -2  194.76   14.66
  -4   7   1   11.72   10.61
  -4   7   0    4.22    9.82
   4  -7   0   -0.21   16.65
  -4   7  -1    0.89   10.82
  -4   7  -2    8.88   11.45
   4  -8  -3   70.72   15.74
   4  -8  -2    8.44   14.78
   4  -8  -1    1.61   15.50
   4  -8   0   -4.01   16.55
  -4   8   0   -4.81   11.41
   4  -8   1    7.13   20.00
  -5   0   9    3.14    5.62
  -5   0   7    2.69    7.79
  -5   0   6  687.01   11.70
  -5  -1  10  366.60   11.04
  -5  -1   9   21.88   10.27
  -5  -1   8   33.48   10.86
  -5   1   7    3.48    4.41
  -5  -1   7    6.79    8.07
  -5  -1   6  291.65    8.15
  -5   1   6  261.37    7.81
  -5  -2  10  202.21   14.19
  -5  -2   9   71.41   12.35
  -5  -2   8   44.62    9.82
  -5  -2   7  144.59    8.82
  -5  -3  10    5.04   14.29
  -5  -3   9    4.70   12.62
  -5  -3   8   -5.21    9.74
  -5  -3   7   81.40    8.43
  -5   3   4    0.60    2.66
  -5  -4   9   42.75   12.21
  -5  -4   8    8.43    9.36
  -5  -4   7   19.73    8.20
  -5   4   2   25.79    4.35
  -5  -5   7   22.76    8.18
  -5   5   3   41.67    7.18
  -5   5   2  108.20    6.25
  -5   5   1    7.61    5.74
  -5   6   3  216.09   10.34
  -5   6   2  125.01    8.94
  -5   6   1   21.05    7.27
  -5   6   0   31.04    7.20
  -5   7   2   11.16    9.50
  -5   7   1    6.12    8.59
  -5   7   0   -0.06    9.32
  -5   8   1    3.33    9.81
  -6   0  10    8.76    5.28
  -6   0   9    7.53    7.87
  -6   0   8   20.54    9.52
  -6   0   7   -3.06    8.94
  -6  -1  10    4.14   11.94
  -6  -1   9   15.28   13.32
  -6   1   8   21.14    4.69
  -6  -1   8   32.68   10.88
  -6  -1   7   22.85    8.51
  -6  -2  10   43.61   14.98
  -6  -2   8   87.51    9.89
  -6  -3  10   22.70   15.42
  -6  -3   9    0.68   10.74
  -6  -3   8  107.83    9.45
  -6  -4   9    1.90    9.79
  -6   5   4   11.26    6.61
  -6   6   4  353.81   10.96
  -6   6   3  102.61    7.72
  -6   7   3    6.05    8.52
  -6   7   2   -0.01    7.09
  -6   7   1    5.89    7.26
  -7   0  10    1.03    7.68
  -7   0   9    4.14   13.03
  -7   0   8  282.40   14.12
  -7  -1  10   11.85   16.14
  -7   1   9    5.29    4.33
  -7  -1   9    4.56   14.05
  -7   1   8    4.23    9.70
  -7  -2  10   -3.56   17.55
  -7  -2   9    2.47   12.23
  -7   2   7   -4.27    8.79
  -7   5   5   19.35    6.00
  -7   6   4    4.48    6.18
   0   0   0    0.00    0.00
;
_shelx_hkl_checksum                1331
_olex2_submission_special_instructions  'No special instructions were received'
_oxdiff_exptl_absorpt_empirical_details
;
Empirical correction (ABSPACK) includes:
- Absorption correction using spherical harmonics
- Frame scaling
;
# start Validation Reply Form
_vrf_PLAT029_Anthracene_10.8GPa_IAM
;
PROBLEM: _diffrn_measured_fraction_theta_full value Low .      0.376 Why?  
RESPONSE: This measurement was performed at high pressure which, due to the high pressure apparatus, limits the theta range. Indeed, the diamond anvil cell metallic body typically shadows more than 60% of the reflections.
;
_vrf_PLAT088_Anthracene_10.8GPa_IAM
;
PROBLEM: Poor Data / Parameter Ratio ....................       6.28 Note  
RESPONSE: This measurement was performed at high pressure which, due to the high pressure apparatus, limits the theta range. Indeed, the diamond anvil cell metallic body typically shadows more than 60% of the reflections.
;
_vrf_PLAT911_Anthracene_10.8GPa_IAM
;
PROBLEM: Missing FCF Refl Between Thmin & STh/L=    0.600        325 Report
RESPONSE: This measurement was performed at high pressure which, due to the high pressure apparatus, limits the theta range. Indeed, the diamond anvil cell metallic body typically shadows more than 60% of the reflections.
;
# end Validation Reply Form

data_Anthracene_13.5GPa_IAM
_audit_creation_date               2025-08-25
_audit_creation_method
;
Olex2 1.5
(compiled 2025.07.13 svn.rb7424aed for OlexSys, GUI svn.r7311)
;
_shelx_SHELXL_version_number       '2017/1'
_audit_contact_author_address      ?
_audit_contact_author_email        ?
_audit_contact_author_name         ''
_audit_contact_author_phone        ?
_publ_contact_author_id_orcid      ?
_publ_section_references
;
Dolomanov, O.V., Bourhis, L.J., Gildea, R.J, Howard, J.A.K. & Puschmann, H.
 (2009), J. Appl. Cryst. 42, 339-341.

Sheldrick, G.M. (2008). Acta Cryst. A64, 112-122.
;
_chemical_name_common              ?
_chemical_name_systematic          ?
_chemical_formula_moiety           'C14 H10'
_chemical_formula_sum              'C14 H10'
_chemical_formula_weight           178.22
_chemical_melting_point            ?
loop_
  _atom_type_symbol
  _atom_type_description
  _atom_type_scat_dispersion_real
  _atom_type_scat_dispersion_imag
  _atom_type_scat_source
 'C' 'C' -0.0001 0.0005 'International Tables Vol C Tables 4.2.6.8 and 6.1.1.4'
 'H' 'H' 0.0000 0.0000 'International Tables Vol C Tables 4.2.6.8 and 6.1.1.4'

_shelx_space_group_comment
;
The symmetry employed for this shelxl refinement is uniquely defined
by the following loop, which should always be used as a source of
symmetry information in preference to the above space-group names.
They are only intended as comments.
;
_space_group_crystal_system        'monoclinic'
_space_group_IT_number             14
_space_group_name_H-M_alt          'P 1 21/c 1'
_space_group_name_Hall             '-P 2ybc'
loop_
  _space_group_symop_operation_xyz
 'x, y, z'
 '-x, y+1/2, -z+1/2'
 '-x, -y, -z'
 'x, -y-1/2, z-1/2'

_cell_length_a                     8.291(3)
_cell_length_b                     5.4007(3)
_cell_length_c                     7.2067(6)
_cell_angle_alpha                  90
_cell_angle_beta                   96.21(2)
_cell_angle_gamma                  90
_cell_volume                       320.81(14)
_cell_formula_units_Z              2
_cell_measurement_reflns_used      185
_cell_measurement_temperature      293(2)
_cell_measurement_theta_max        20.4660
_cell_measurement_theta_min        2.7220
_shelx_estimated_absorpt_T_max     0.999
_shelx_estimated_absorpt_T_min     0.999
_exptl_absorpt_coefficient_mu      0.048
_exptl_absorpt_correction_T_max    1.00000
_exptl_absorpt_correction_T_min    0.35778
_exptl_absorpt_correction_type     multi-scan
_exptl_absorpt_process_details
;
CrysAlisPro 1.171.42.49 (Rigaku Oxford Diffraction, 2022)
Empirical absorption correction using spherical harmonics,
implemented in SCALE3 ABSPACK scaling algorithm.
;
_exptl_absorpt_special_details     ?
_exptl_crystal_colour              'clear yellowish orange'
_exptl_crystal_colour_lustre       clear
_exptl_crystal_colour_modifier     yellowish
_exptl_crystal_colour_primary      orange
_exptl_crystal_density_diffrn      1.845
_exptl_crystal_density_meas        ?
_exptl_crystal_density_method      ?
_exptl_crystal_description         block
_exptl_crystal_F_000               188
_exptl_crystal_size_max            0.013
_exptl_crystal_size_mid            0.012
_exptl_crystal_size_min            0.012
_exptl_transmission_factor_max     ?
_exptl_transmission_factor_min     ?
_diffrn_reflns_av_R_equivalents    0.0378
_diffrn_reflns_av_unetI/netI       0.0486
_diffrn_reflns_Laue_measured_fraction_full  0.412
_diffrn_reflns_Laue_measured_fraction_max  0.254
_diffrn_reflns_limit_h_max         4
_diffrn_reflns_limit_h_min         -7
_diffrn_reflns_limit_k_max         9
_diffrn_reflns_limit_k_min         -9
_diffrn_reflns_limit_l_max         11
_diffrn_reflns_limit_l_min         -11
_diffrn_reflns_number              711
_diffrn_reflns_point_group_measured_fraction_full  0.412
_diffrn_reflns_point_group_measured_fraction_max  0.254
_diffrn_reflns_theta_full          14.241
_diffrn_reflns_theta_max           21.019
_diffrn_reflns_theta_min           2.725
_diffrn_ambient_temperature        293(2)
_diffrn_detector_area_resol_mean   13.3333
_diffrn_measured_fraction_theta_full  0.412
_diffrn_measured_fraction_theta_max  0.254
_diffrn_measurement_details
;
List of Runs (angles in degrees, time in seconds):

  # Type    Start    End  Width  t~exp~   \w     \q     \k     \f   Frames
--------------------------------------------------------------------------
  1  \w    -32.00  33.00   0.50    1.00    --    0.00   0.00   0.00  130
;
_diffrn_measurement_device         'abstract diffractometer'
_diffrn_measurement_device_type   
 'esperanto-CrysAlisPro-abstract goniometer imported esperanto images'
_diffrn_measurement_method         '\w scans'
_diffrn_radiation_type             synchrotron
_diffrn_radiation_wavelength       0.410
_diffrn_source                     synchrotron
_reflns_Friedel_coverage           0.000
_reflns_Friedel_fraction_full      .
_reflns_Friedel_fraction_max       .
_reflns_number_gt                  248
_reflns_number_total               459
_reflns_special_details
;
 Reflections were merged by SHELXL according to the crystal
 class for the calculation of statistics and refinement.
 
 _reflns_Friedel_fraction is defined as the number of unique
 Friedel pairs measured divided by the number that would be
 possible theoretically, ignoring centric projections and
 systematic absences.
;
_reflns_threshold_expression       'I > 2\s(I)'
_computing_cell_refinement         'CrysAlisPro 1.171.42.49 (Rigaku OD, 2022)'
_computing_data_collection         'CrysAlisPro 1.171.42.49 (Rigaku OD, 2022)'
_computing_data_reduction          'CrysAlisPro 1.171.42.49 (Rigaku OD, 2022)'
_computing_molecular_graphics      'Olex2 1.5 (Dolomanov et al., 2009)'
_computing_publication_material    'Olex2 1.5 (Dolomanov et al., 2009)'
_computing_structure_refinement    'XL  (Sheldrick, 2008)'
_computing_structure_solution      'SHELXT 2014/5 (Sheldrick, 2014)'
_refine_diff_density_max           0.198
_refine_diff_density_min           -0.188
_refine_diff_density_rms           0.051
_refine_ls_extinction_coef         .
_refine_ls_extinction_method       none
_refine_ls_goodness_of_fit_ref     1.094
_refine_ls_hydrogen_treatment      constr
_refine_ls_matrix_type             full
_refine_ls_number_parameters       64
_refine_ls_number_reflns           459
_refine_ls_number_restraints       0
_refine_ls_R_factor_all            0.1100
_refine_ls_R_factor_gt             0.0588
_refine_ls_restrained_S_all        1.094
_refine_ls_shift/su_max            0.000
_refine_ls_shift/su_mean           0.000
_refine_ls_structure_factor_coef   Fsqd
_refine_ls_weighting_details      
 'w=1/[\s^2^(Fo^2^)+(0.1037P)^2^+0.0551P] where P=(Fo^2^+2Fc^2^)/3'
_refine_ls_weighting_scheme        calc
_refine_ls_wR_factor_gt            0.1577
_refine_ls_wR_factor_ref           0.1955
_refine_special_details            ?
_olex2_refinement_description
;
1. Fixed Uiso
 At 1.2 times of:
  All C(H) groups
2.a Aromatic/amide H refined with riding coordinates:
 C003(H003), C004(H004), C005(H005), C006(H006), C007(H007)
;
_atom_sites_solution_hydrogens     geom
_atom_sites_solution_primary       ?
_atom_sites_solution_secondary     ?
loop_
  _atom_site_label
  _atom_site_type_symbol
  _atom_site_fract_x
  _atom_site_fract_y
  _atom_site_fract_z
  _atom_site_U_iso_or_equiv
  _atom_site_adp_type
  _atom_site_occupancy
  _atom_site_site_symmetry_order
  _atom_site_calc_flag
  _atom_site_refinement_flags_posn
  _atom_site_refinement_flags_adp
  _atom_site_refinement_flags_occupancy
  _atom_site_disorder_assembly
  _atom_site_disorder_group
 C001 C 0.3501(12) 0.4080(6) 0.4144(5) 0.043(4) Uani 1 1 d . . . . .
 C002 C 0.4067(11) 0.6521(6) 0.3762(5) 0.031(3) Uani 1 1 d . . . . .
 C003 C 0.4490(11) 0.2613(6) 0.5378(6) 0.029(3) Uani 1 1 d . . . . .
 H003 H 0.416437 0.100914 0.562421 0.035 Uiso 1 1 calc R U . . .
 C004 C 0.2006(11) 0.3297(6) 0.3280(6) 0.032(4) Uani 1 1 d . . . . .
 H004 H 0.159460 0.176869 0.359043 0.038 Uiso 1 1 calc R U . . .
 C005 C 0.3057(11) 0.7978(6) 0.2480(6) 0.040(3) Uani 1 1 d . . . . .
 H005 H 0.335410 0.960608 0.227139 0.048 Uiso 1 1 calc R U . . .
 C006 C 0.1718(12) 0.7112(6) 0.1579(6) 0.046(4) Uani 1 1 d . . . . .
 H006 H 0.114073 0.806968 0.066139 0.055 Uiso 1 1 calc R U . . .
 C007 C 0.1145(10) 0.4735(6) 0.1992(6) 0.032(3) Uani 1 1 d . . . . .
 H007 H 0.017440 0.415611 0.137809 0.038 Uiso 1 1 calc R U . . .

loop_
  _atom_site_aniso_label
  _atom_site_aniso_U_11
  _atom_site_aniso_U_22
  _atom_site_aniso_U_33
  _atom_site_aniso_U_23
  _atom_site_aniso_U_13
  _atom_site_aniso_U_12
 C001 0.089(12) 0.0211(15) 0.020(2) -0.0003(11) 0.012(5) 0.004(2)
 C002 0.051(11) 0.0251(15) 0.017(2) -0.0012(11) 0.005(4) 0.001(2)
 C003 0.045(10) 0.0222(14) 0.019(2) 0.0001(10) -0.001(4) 0.0056(18)
 C004 0.049(11) 0.0206(15) 0.025(2) -0.0013(11) 0.004(4) -0.0007(18)
 C005 0.078(11) 0.0220(15) 0.021(2) -0.0004(12) 0.011(4) -0.002(2)
 C006 0.091(11) 0.0234(15) 0.026(2) 0.0008(12) 0.019(5) 0.006(2)
 C007 0.040(11) 0.0315(17) 0.023(2) 0.0014(11) 0.000(4) 0.0025(19)

_geom_special_details
;
 All esds (except the esd in the dihedral angle between two l.s. planes)
 are estimated using the full covariance matrix.  The cell esds are taken
 into account individually in the estimation of esds in distances, angles
 and torsion angles; correlations between esds in cell parameters are only
 used when they are defined by crystal symmetry.  An approximate (isotropic)
 treatment of cell esds is used for estimating esds involving l.s. planes.
;
loop_
  _geom_bond_atom_site_label_1
  _geom_bond_atom_site_label_2
  _geom_bond_distance
  _geom_bond_site_symmetry_2
  _geom_bond_publ_flag
 C001 C002 1.436(5) . ?
 C001 C003 1.390(10) . ?
 C001 C004 1.392(14) . ?
 C002 C003 1.369(14) 3_666 ?
 C002 C005 1.417(10) . ?
 C003 H003 0.9300 . ?
 C004 H004 0.9300 . ?
 C004 C007 1.353(9) . ?
 C005 H005 0.9300 . ?
 C005 C006 1.311(13) . ?
 C006 H006 0.9300 . ?
 C006 C007 1.411(6) . ?
 C007 H007 0.9300 . ?

loop_
  _geom_angle_atom_site_label_1
  _geom_angle_atom_site_label_2
  _geom_angle_atom_site_label_3
  _geom_angle
  _geom_angle_site_symmetry_1
  _geom_angle_site_symmetry_3
  _geom_angle_publ_flag
 C003 C001 C002 117.6(8) . . ?
 C003 C001 C004 123.2(4) . . ?
 C004 C001 C002 119.1(6) . . ?
 C003 C002 C001 121.0(6) 3_666 . ?
 C003 C002 C005 122.1(4) 3_666 . ?
 C005 C002 C001 116.9(7) . . ?
 C001 C003 H003 119.3 . . ?
 C002 C003 C001 121.4(4) 3_666 . ?
 C002 C003 H003 119.3 3_666 . ?
 C001 C004 H004 119.6 . . ?
 C007 C004 C001 120.7(4) . . ?
 C007 C004 H004 119.6 . . ?
 C002 C005 H005 118.8 . . ?
 C006 C005 C002 122.3(4) . . ?
 C006 C005 H005 118.8 . . ?
 C005 C006 H006 119.8 . . ?
 C005 C006 C007 120.4(6) . . ?
 C007 C006 H006 119.8 . . ?
 C004 C007 C006 120.2(7) . . ?
 C004 C007 H007 119.9 . . ?
 C006 C007 H007 119.9 . . ?

loop_
  _geom_torsion_atom_site_label_1
  _geom_torsion_atom_site_label_2
  _geom_torsion_atom_site_label_3
  _geom_torsion_atom_site_label_4
  _geom_torsion
  _geom_torsion_site_symmetry_1
  _geom_torsion_site_symmetry_2
  _geom_torsion_site_symmetry_3
  _geom_torsion_site_symmetry_4
  _geom_torsion_publ_flag
 C001 C002 C005 C006 -4.5(6) . . . . ?
 C001 C004 C007 C006 -3.3(6) . . . . ?
 C002 C001 C003 C002 1.7(7) . . . 3_666 ?
 C002 C001 C004 C007 4.8(7) . . . . ?
 C002 C005 C006 C007 6.2(8) . . . . ?
 C003 C001 C002 C003 -1.7(7) . . . 3_666 ?
 C003 C001 C002 C005 179.1(3) . . . . ?
 C003 C001 C004 C007 -175.4(3) . . . . ?
 C003 C002 C005 C006 176.3(5) 3_666 . . . ?
 C004 C001 C002 C003 178.2(5) . . . 3_666 ?
 C004 C001 C002 C005 -1.1(6) . . . . ?
 C004 C001 C003 C002 -178.2(5) . . . 3_666 ?
 C005 C006 C007 C004 -2.3(7) . . . . ?

_shelx_res_file
;
TITL Anthracene_13.5GPa_IAM_a.res in P2(1)/c
    Anthracene_13.5GPa_IAM.res
    created by SHELXL-2017/1 at 18:04:46 on 25-Aug-2025
REM Old TITL Anthracene_13.5GPa_IAM in P2(1)/c
REM SHELXT solution in P2(1)/c
REM R1 0.176, Rweak 0.521, Alpha 0.085, Orientation as input
REM Formula found by SHELXT: C7
CELL 0.41 8.2911 5.4007 7.2067 90 96.206 90
ZERR 2 0.0034 0.0003 0.0006 0 0.021 0
LATT 1
SYMM -X,0.5+Y,0.5-Z
SFAC C H
DISP C -0.0001 0.0005 5.0796
DISP H 0 0 0.5971
UNIT 28 20

L.S. 10 0 0
PLAN  5
SIZE 0.012 0.012 0.013
CONF
BOND $H
list 4
MORE -1
fmap 2 53
acta
OMIT -6 6 4
OMIT -5 7 3
OMIT -4 1 10
OMIT -4 3 6
OMIT -3 3 4
OMIT -3 4 5
REM <olex2.extras>
REM <HklSrc "%.\\Anthracene_13.5GPa_IAM.hkl">
REM </olex2.extras>

WGHT    0.103700    0.055100
FVAR       2.40451
C001  1    0.350142    0.408041    0.414402    11.00000    0.08907    0.02108 =
         0.01962   -0.00027    0.01230    0.00420
C002  1    0.406742    0.652076    0.376186    11.00000    0.05089    0.02511 =
         0.01724   -0.00124    0.00542    0.00092
C003  1    0.449009    0.261285    0.537810    11.00000    0.04529    0.02223 =
         0.01900    0.00010   -0.00068    0.00561
AFIX  43
H003  2    0.416437    0.100914    0.562421    11.00000   -1.20000
AFIX   0
C004  1    0.200645    0.329736    0.327966    11.00000    0.04929    0.02065 =
         0.02507   -0.00131    0.00365   -0.00073
AFIX  43
H004  2    0.159460    0.176869    0.359043    11.00000   -1.20000
AFIX   0
C005  1    0.305671    0.797771    0.248034    11.00000    0.07766    0.02203 =
         0.02140   -0.00043    0.01068   -0.00185
AFIX  43
H005  2    0.335410    0.960608    0.227139    11.00000   -1.20000
AFIX   0
C006  1    0.171751    0.711216    0.157884    11.00000    0.09111    0.02337 =
         0.02607    0.00082    0.01877    0.00554
AFIX  43
H006  2    0.114073    0.806968    0.066139    11.00000   -1.20000
AFIX   0
C007  1    0.114549    0.473523    0.199221    11.00000    0.03974    0.03146 =
         0.02271    0.00142   -0.00040    0.00247
AFIX  43
H007  2    0.017440    0.415611    0.137809    11.00000   -1.20000
AFIX   0
HKLF 4


REM  Anthracene_13.5GPa_IAM_a.res in P2(1)/c
REM R1 =  0.0588 for     248 Fo > 4sig(Fo)  and  0.1100 for all     459 data
REM     64 parameters refined using      0 restraints

END

WGHT      0.1029      0.0576

REM Highest difference peak  0.198,  deepest hole -0.188,  1-sigma level  0.051
Q1    1   0.4154  0.3913  0.5612  11.00000  0.05    0.20
Q2    1   0.4182  1.0377  0.2579  11.00000  0.05    0.19
Q3    1   0.4603  0.5374  0.3780  11.00000  0.05    0.19
Q4    1   0.3604  0.5478  0.4755  11.00000  0.05    0.18
Q5    1   0.2864  0.4222  0.2616  11.00000  0.05    0.17
;
_shelx_res_checksum                28253
_shelx_hkl_file
;
   0  -1   0   -0.32    1.02
   0   1   0   -0.81    1.06
   0  -1   1 1488.24    6.11
   0   1  -1 1491.08    6.11
   0   1  -2  985.49    6.33
   0  -1   2  989.83    5.57
   0   1  -3   53.48    4.17
   0  -1   3   67.26    3.73
   0  -1   4 1324.39    9.44
   0   1  -6   45.21    7.83
   0   1  -7   13.11    8.65
   0   2   0 5256.83   13.24
   0  -2   0 5267.95   12.37
   0  -2   1 1500.05    8.16
   0   2  -2    9.42    4.72
   0   2  -3  197.56    6.26
   0  -2   4    6.29    5.62
   0   2  -4   10.28    6.65
   0   2  -5  574.09   10.56
   0  -2   5  541.35   10.10
   0   2  -6   89.35    9.39
   0   2  -7   11.15   10.07
   0   2  -8   90.07   11.28
   0  -3   0    2.16    4.97
   0  -3  -1  881.12    8.19
   0   3  -1  877.93    8.26
   0  -3   2    5.81    6.01
   0   3  -3  573.45    9.58
   0  -3   4 1366.13   11.89
   0   3  -4 1365.53   14.28
   0  -3   5   49.31    7.94
   0   3  -5   49.64   10.65
   0  -3   6  120.43   11.09
   0   3  -6  105.15   11.41
   0  -3   7   13.25   11.49
   0   3  -8    9.32   13.25
   0   3  -9   11.53   14.14
   0  -4   0   86.93    8.32
   0   4   0   23.37    7.32
   0   4   1    0.99    6.63
   0  -4   1   88.81    7.87
   0   4  -2   47.06    7.28
   0  -4   2   42.76    8.16
   0  -4   3  747.86   11.95
   0   4  -4  663.57   12.05
   0  -4   5   95.89    9.61
   0   4  -5  112.70   11.22
   0  -4   6   61.87   10.58
   0   4  -6   58.41   11.92
   0  -4   7   15.92   13.30
   0   4  -7    1.11   13.50
   0   4  -8   29.02   14.12
   0  -4   8   34.92   14.15
   0   4  -9   22.24   14.61
   0   5   0   -7.25    9.37
   0  -5  -1   82.15   12.16
   0  -5   1   54.81   10.28
   0  -5   2    4.51   10.20
   0  -5  -2   -5.10   12.58
   0   5  -2   -3.33    9.15
   0   5  -3   84.19    9.65
   0  -5   3  128.68   10.87
   0  -5   4   35.24    9.81
   0   5  -5   28.54   10.67
   0  -5   5   25.34   10.15
   0   5  -6  435.78   13.84
   0  -5   6  428.38   12.76
   0  -5   7   28.16   13.69
   0   5  -7   18.56   12.36
   0  -6   0   31.06   13.26
   0   6  -1   46.98   11.86
   0   6  -3  202.33   12.59
   0  -6   4   34.72   11.35
   0   6  -4   51.99   11.62
   0  -6   5   22.25   11.56
   0  -6   6   72.29   12.15
   0   7   0  -14.24   14.36
   0  -7   0    2.96   16.95
   0  -7  -1    8.11   18.31
   0  -7   1    7.85   16.37
   0  -7  -2   17.64   22.30
   0   7  -2   10.89   13.59
   0  -7   3  147.03   15.35
   0   7  -3  119.38   14.26
   0  -7   4    1.46   12.81
   0  -8   0   14.10   23.37
   0  -8   1    4.35   21.67
   0  -8  -1   -9.94   25.37
   1   0  -9   12.11    9.77
   1   0  -8   32.42    9.44
   1   0  -7  -11.66    8.43
   1   0  -5    1.04    5.39
  -1   0   4  453.98    5.17
   1   0  -3    1.32    2.59
  -1   0   3    0.64    2.02
  -1   0   2 9862.57   12.08
   1   1  -9   13.54   12.33
   1  -1  -8   14.26    7.59
   1   1  -8   15.28   10.64
   1  -1  -7    1.23    5.84
   1   1  -7    5.33    9.28
   1  -1  -6   76.40    4.98
   1   1  -6  106.37    8.53
   1  -1  -4    2.36    2.45
   1   1  -4    6.94    5.79
  -1  -1   4    2.18    4.34
   1   1  -3   20.39    3.78
  -1  -1   3   22.48    3.67
   1   1  -2 9999.00   16.60
  -1  -1   2 9997.66   17.50
   1   2 -10    2.63   13.79
   1   2  -9   24.92   13.35
   1   2  -8   28.33   12.79
  -1  -2   7    3.70    9.83
   1   2  -7   -1.40   11.17
  -1  -2   6   22.59    7.85
   1   2  -5  126.80    8.90
  -1  -2   5  136.32    7.41
   1   2  -4    3.10    6.40
  -1  -2   4    5.25    6.55
  -1  -2   3  115.84    5.62
   1   2  -3  101.31    5.14
   1  -2  -2    0.96    2.31
   1   2  -2   -2.78    3.78
  -1  -2   2    1.39    3.96
  -1  -2   1 1011.29    6.53
  -1   2   1 1018.60    5.18
   1  -2  -1 1008.70    5.74
  -1   2   0 1507.97    7.60
   1  -2   0 1508.32    7.53
   1  -2   1   40.86    3.41
   1  -2   2   27.73    4.06
  -1   2  -3  210.99    6.14
  -1   2  -4 1406.53   10.74
  -1   2  -5  189.68    7.24
   1   3 -10    9.53   14.13
   1   3  -9    5.64   13.39
  -1  -3   8   38.82   13.07
   1   3  -8   22.59   13.11
  -1  -3   7  456.44   12.05
   1   3  -7  429.65   13.66
   1   3  -6  531.03   12.28
  -1  -3   6  547.62   11.31
  -1  -3   5 2184.33   15.17
   1   3  -5 2175.13   15.55
  -1  -3   4  131.32    8.83
   1   3  -4  122.02    8.00
   1   3  -3  618.83    8.64
  -1  -3   3  603.84    9.03
   1  -3  -2 1870.41    9.56
  -1  -3   2 1911.10   12.35
  -1  -3   1  574.25    7.07
   1  -3  -1  574.20    6.61
   1  -3   0 1537.08   10.15
  -1   3   0 1525.14    9.50
  -1   3  -1    7.59    5.87
  -1   3  -2   68.80    6.33
   1  -3   2   64.05    5.81
  -1   3  -3  463.63    9.26
   1  -3   3  443.46    8.49
   1  -3   4   21.63    8.28
  -1   3  -4   26.00    8.23
  -1   3  -5  108.68    9.68
   1  -3   5  110.65   10.00
  -1   3  -6   13.01    9.76
  -1   3  -7   -6.38   10.08
  -1  -4   9  107.45   16.16
   1   4  -9   78.47   14.44
   1   4  -8    3.01   12.69
   1   4  -7   14.40   11.42
  -1  -4   7   11.40   10.61
  -1  -4   6    3.53    9.70
   1   4  -6   -3.18   10.26
   1   4  -5  417.94   11.98
  -1  -4   5  403.12   11.88
   1  -4  -4  520.93    8.70
  -1  -4   4  516.49   11.08
   1   4  -4  500.00   10.82
   1   4  -3    2.34    8.22
   1  -4  -3   10.71    7.09
  -1  -4   3    4.92    8.22
   1  -4  -2  362.37    8.99
   1   4  -1   -3.50    7.57
  -1   4   1    4.89    6.76
   1  -4  -1   -5.13    6.77
  -1  -4   1    6.28    7.57
  -1   4   0   70.69    6.56
  -1  -4   0   79.82    8.57
   1  -4   0   72.07    7.49
  -1   4  -1   28.69    6.55
   1  -4   1   23.36    7.76
  -1   4  -2 1625.08   13.78
   1  -4   2 1617.30   12.86
  -1   4  -3 1358.28   15.05
   1  -4   3 1334.92   12.83
   1  -4   4  127.65    9.24
  -1   4  -4  102.60   10.54
  -1   4  -5  308.74   11.86
  -1   4  -6    8.34   11.08
   1  -4   6   19.50   12.29
  -1   4  -7   56.67   12.51
  -1  -5   8  114.90   13.66
   1   5  -7  380.19   15.15
  -1  -5   7  367.06   13.49
  -1  -5   6    5.38   10.68
   1   5  -6   -1.01   11.89
  -1  -5   5  195.70   12.08
   1   5  -5  174.37   11.91
   1  -5  -3   30.96   10.02
   1   5  -3    6.31   10.55
   1   5  -2   -5.60   10.19
  -1  -5   2   18.17   11.00
   1  -5  -2    6.45    9.15
   1   5  -1   -8.46    9.81
  -1   5   1   -0.52    9.25
   1  -5  -1   13.37    9.29
  -1  -5   1    6.31   11.22
  -1   5   0    4.73    9.59
  -1  -5   0    5.36   11.38
  -1   5  -1   -1.45    8.32
   1  -5   1   -0.42    9.59
  -1   5  -2  295.85    9.97
   1  -5   2  309.05   10.42
  -1   5  -3   17.54    9.71
   1  -5   4  111.89   10.27
  -1   5  -4  109.85   11.60
  -1   5  -5  888.25   16.34
  -1   5  -6  214.39   14.20
  -1   5  -7  148.77   14.71
  -1  -6   6    2.27   11.48
   1   6  -5   18.03   13.85
   1  -6  -5   15.95   10.11
   1   6  -4  159.34   13.74
   1  -6  -4  198.72   12.00
  -1  -6   3   33.27   12.88
   1  -6  -3   11.04   10.93
   1   6  -3    8.42   12.48
   1   6  -2   -1.75   12.14
  -1  -6   2   -6.79   12.68
   1  -6  -2    3.91   11.40
  -1   6   1    3.81   11.43
  -1  -6   1    8.17   16.48
   1   6  -1   -0.03   12.12
   1  -6  -1    8.28   11.71
   1  -6   0  135.97   12.40
  -1   6  -1   23.49   12.14
   1  -6   1   47.70   12.64
  -1   6  -2  133.51   11.32
   1  -6   2  135.20   11.65
   1  -6   3   20.62   10.67
  -1   6  -3   33.30   11.31
   1  -6   4    5.70   10.98
  -1   6  -4    2.07   11.03
   1  -6   5   54.00   12.31
   1  -7  -4   -2.00   11.29
  -1  -7   3  103.68   16.35
   1  -7  -3   99.58   13.67
   1   7  -2   -4.18   14.19
  -1  -7   2   25.94   16.85
  -1  -7   1  -10.75   19.54
  -1   7   1   -6.74   14.50
   1  -7  -1   -1.06   14.34
  -1  -7   0   13.04   26.73
   1  -7   0   24.00   14.68
  -1   7   0   15.91   13.77
  -1   7  -1   26.24   13.07
   1  -7   1   63.35   13.68
  -1   7  -2   56.73   13.44
   1  -7   2   73.64   13.07
  -1   7  -3   13.69   12.30
   1  -7   3   16.94   12.49
   1  -8  -3    8.04   13.66
   1  -8  -2    0.49   16.14
  -1  -8   1   12.73   26.98
   1  -8   0   36.16   16.70
  -1   8   0   -0.08   15.74
   1  -8   1  380.51   17.58
   1  -9  -2   11.72   17.14
   2   0 -11   10.18    7.94
   2   0 -10   17.08    8.96
   2   0  -9   -5.78    9.01
   2   0  -8  208.84    9.25
   2   0  -7   14.05    7.33
   2   0  -6  248.13    6.76
   2   0  -5    1.80    4.25
  -2   0   5    0.82    4.03
  -2   0   4   89.41    4.19
   2   0  -3    1.45    3.36
  -2   0   3    0.52    2.57
   2   1 -11    3.70    9.97
   2  -1 -10    7.21    7.08
   2   1 -10    1.77   10.15
   2  -1  -9   -6.49    7.22
   2   1  -8   -7.41    8.97
   2  -1  -8   -4.02    6.92
   2  -1  -7  111.20    6.40
   2   1  -7  153.58    8.53
   2   1  -6  102.31    7.00
   2  -1  -6   83.90    4.94
  -2  -1   6   98.81    6.79
  -2  -1   5    3.16    6.38
   2  -1  -5    3.42    3.07
   2   1  -5   -3.45    5.82
   2   1  -4   74.75    4.96
  -2  -1   3 4296.54   12.21
   2   2 -11    5.94   12.60
   2   2 -10   22.03   11.73
   2  -2 -10    1.62    4.68
   2  -2  -9   10.32    5.28
   2   2  -9    3.16   11.15
   2  -2  -8    4.82    5.10
   2   2  -8   10.85   10.28
  -2  -2   8    8.98   11.30
  -2  -2   7  585.58   10.83
   2   2  -7  530.91   11.20
   2   2  -6  778.70   11.68
   2   2  -5   -4.09    7.07
  -2  -2   5    1.16    7.62
   2   2  -4  -11.76    6.79
  -2  -2   4   -6.46    6.26
   2   2  -3  540.75    7.48
  -2  -2   2 1377.26    8.24
  -2   2   2 1374.54    5.98
  -2   2   1  667.56    4.86
  -2   2   0  330.74    4.40
   2   3 -11   62.05   14.83
  -2  -3  10  -15.37   15.20
  -2  -3   9    6.03   14.01
   2  -3  -9   -1.25    2.13
   2   3  -9    4.85   13.19
  -2  -3   8   76.29   11.68
   2   3  -8   70.72   12.31
   2   3  -7   11.92   10.54
   2   3  -6 1005.01   13.25
  -2  -3   6  985.60   13.76
   2   3  -5   36.09    8.80
  -2  -3   5   60.23    9.07
  -2  -3   4    4.43    7.49
   2   3  -4   -2.57    8.06
   2  -3  -4    3.63    3.48
  -2  -3   3  280.44    7.50
   2  -3  -3  282.67    4.69
   2   3  -2   -4.45    6.42
   2  -3  -2    4.71    4.19
  -2   3   1   84.86    5.56
   2  -3  -1   92.33    4.97
   2  -3   1    1.32    6.22
  -2   3  -1    4.03    5.70
   2  -3   2   27.08    7.15
  -2   3  -2   43.82    6.67
   2  -3   3   34.50    7.92
  -2   3  -4    7.61    6.96
  -2  -4   9   35.05   14.24
   2   4  -9   42.32   14.30
  -2  -4   8   37.31   11.85
   2   4  -8   33.71   13.25
  -2  -4   7   -0.35   10.49
   2   4  -6   86.19   11.49
  -2  -4   6   71.81   11.30
   2   4  -5   14.56   10.82
  -2  -4   5   27.23    9.77
  -2  -4   4  357.01   10.30
   2  -4  -4  354.90    6.54
   2  -4  -3  355.40    7.33
  -2  -4   2   33.78    7.21
   2  -4  -2   41.64    6.33
   2  -4  -1    4.01    6.16
   2  -4   0   36.04    6.78
  -2   4   0   39.72    7.28
   2  -4   1 1299.99   11.52
  -2   4  -1 1305.94   13.04
   2  -4   2  294.84    9.29
  -2   4  -2  276.14    9.33
  -2   4  -3 1188.29   14.17
   2  -4   4  670.70   13.75
  -2   4  -5   11.76   10.06
   2  -4   5    2.81   11.13
  -2  -5   7    0.03   11.26
   2  -5  -7    1.79    3.85
   2   5  -7    0.21   14.84
   2   5  -6   76.21   13.66
   2  -5  -6   52.90    5.13
  -2  -5   6   53.71   12.07
   2  -5  -5   34.04    6.10
   2   5  -5   14.56   12.16
   2   5  -4    0.60   11.42
  -2  -5   3    6.81   11.21
   2  -5  -3   -1.59    7.65
   2   5  -2    7.06   10.58
  -2   5   2   15.56    9.14
  -2  -5   2   37.20   10.88
   2  -5  -2   39.72    8.31
   2  -5  -1  409.67    9.38
   2  -5   0  311.66    9.39
  -2   5  -1 1118.12   12.98
   2  -5   1 1127.38   13.01
   2  -5   2  112.97    9.69
  -2   5  -2  115.50   10.50
  -2   5  -3    9.51   11.70
   2  -5   3   12.75   10.09
   2  -5   4  389.11   13.88
  -2   5  -4  348.38   13.56
  -2   5  -5    3.04   11.59
   2  -5   5   13.05   12.72
  -2   5  -6   26.11   12.53
   2  -6  -6    4.87    5.78
  -2  -6   6   11.98   12.92
   2   6  -5   60.92   14.55
   2  -6  -5  106.21    7.34
  -2  -6   4   28.38   12.51
   2  -6  -4   23.66    8.27
  -2  -6   3   32.39   13.56
   2   6  -3   -3.17   12.99
   2  -6  -2   12.55    9.24
  -2   6   2  -11.27   11.76
  -2  -6   2    8.31   14.68
   2  -6  -1  -11.01    9.26
  -2   6   1   -0.68   10.97
   2  -6   0   64.01    9.95
   2  -6   1    2.85   10.37
  -2   6  -2    2.19    9.99
   2  -6   2   -0.92   10.43
   2  -6   3   35.70   11.30
  -2   6  -3   43.58   11.55
   2  -6   4    2.32   12.77
  -2   6  -4   17.01   12.71
   2  -6   5   43.24   14.26
  -2   6  -5   31.36   13.77
   2  -7  -5   46.23    7.55
   2  -7  -4   61.95    8.53
   2  -7  -3    5.34    9.52
  -2  -7   3    4.38   15.96
  -2  -7   2   27.09   20.99
  -2   7   2   -7.59   15.00
   2  -7  -2   13.17   10.16
  -2   7   1    8.07   13.51
   2  -7  -1   17.74   10.67
   2  -7   0  463.07   13.29
  -2   7  -1   59.62   12.16
   2  -7   1   73.88   12.02
   2  -7   2   10.69   11.82
   2  -7   3    5.65   12.57
  -2   7  -3    6.96   12.49
   2  -8  -3    7.85    9.84
   2  -8  -2    3.00   11.11
  -2   8   1    0.76   15.90
   2  -8  -1   22.91   12.25
  -2   8   0   35.37   14.53
   2  -8   0  118.58   14.02
   2  -8   1   71.39   14.11
   2  -9  -2    6.86   12.06
   3   0 -11    0.02    5.91
   3   0 -10   -3.66    8.10
   3   0  -9    3.27    8.10
  -3   0   7   -3.08    6.54
   3   0  -7    7.22    7.02
  -3   0   6  154.23    5.76
  -3   0   5    2.43    5.35
   3   0  -5   -2.36    7.33
  -3   0   4   -0.86    3.40
   3   1 -11    0.87   10.29
   3  -1 -10    4.22    5.78
   3   1 -10   15.46    9.47
   3  -1  -9   35.97    6.27
   3   1  -9   53.01    9.41
  -3  -1   8  345.54   10.48
   3   1  -8  368.62   10.94
   3   1  -7   21.83    8.53
  -3  -1   7   29.17    7.85
   3   1  -6    5.52    7.54
  -3  -1   6   15.02    8.08
   3   1  -5    8.10    6.96
  -3  -1   4 4593.91   13.90
   3   2 -11   16.48   12.85
   3   2 -10    8.87   12.79
  -3  -2  10    6.71   13.09
  -3  -2   9   24.81   12.19
   3   2  -8  445.48   13.02
  -3  -2   8  422.03   11.87
   3   2  -7  416.06   11.55
  -3  -2   7  414.51   10.95
  -3  -2   5  171.49    8.94
  -3  -2   4 1762.40   10.50
   3   3 -11   11.75   15.33
  -3  -3  11    4.77   16.65
  -3  -3  10    2.09   15.44
   3   3 -10    4.61   14.81
  -3  -3   9   91.27   13.02
   3   3  -9   70.58   14.11
   3   3  -8  154.29   13.13
  -3  -3   8  149.36   11.76
   3   3  -7  697.42   14.23
  -3  -3   7  670.80   14.62
  -3  -3   6   41.62    9.65
   3   3  -5   39.92    9.70
  -3  -3   5  178.47    9.89
   3   3  -4    9.30    8.47
  -3  -3   3   30.37    5.39
  -3   3   3   33.02    4.04
  -3   3   2  134.98    5.07
  -3   3   1   10.19    4.94
  -3  -4  10   30.50   15.61
   3   4  -9  126.49   16.20
  -3  -4   9  100.28   13.75
  -3  -4   8   20.09   11.73
   3   4  -8    6.05   14.32
   3   4  -7   37.16   13.08
   3   4  -6   18.31   11.90
  -3  -4   6   14.95   10.38
   3   4  -5   27.82   11.01
  -3  -4   4  138.55    8.84
   3  -4  -3   26.46    6.96
  -3  -4   3   36.56    6.80
   3  -4  -2   10.79    7.60
  -3   4   1  -12.46    7.18
   3  -4  -1   -0.02    8.04
  -3   4   0  360.63    8.85
  -3   4  -1  167.18    8.46
  -3   4  -2  599.86   11.76
  -3   4  -3  379.99   10.90
  -3  -5   8   -7.94   12.03
   3   5  -6   12.87   13.90
  -3  -5   6   77.58   11.67
   3   5  -5    2.88   12.66
  -3  -5   5   31.40   10.36
   3  -5  -5   10.90    6.12
   3   5  -4    7.48   11.91
   3  -5  -4   16.04    7.31
  -3  -5   4   37.00   10.56
   3  -5  -3    9.05    7.55
  -3   5   3    4.61    9.35
  -3   5   2  116.34    8.30
   3  -5  -1  102.38    9.86
  -3   5   1  106.37    7.80
   3  -5   0  851.50   13.85
  -3   5   0  869.10   12.76
  -3   5  -1    3.04    9.86
  -3   5  -2   98.77   10.41
  -3   5  -3  275.44   12.37
  -3   5  -4   10.37   11.34
   3   6  -5   -3.26   14.45
  -3  -6   5   22.32   11.83
  -3  -6   4   -4.57   13.39
   3   6  -4   -7.83   14.12
   3  -6  -4   -0.81    7.17
  -3   6   3   10.73   12.49
   3  -6  -3    0.78    8.00
   3  -6  -2    8.72    8.74
  -3   6   2  -16.73   10.92
   3  -6  -1  136.51   10.17
  -3   6   1  122.13    9.80
   3  -6   0   62.90   10.76
  -3   6   0   43.21    9.50
  -3   6  -1   43.77   10.74
   3  -6   1   24.82   12.50
  -3   6  -2   10.35   11.70
  -3   6  -3   48.48   13.61
   3  -6   3   25.07   13.33
  -3   6  -4  203.85   16.13
   3  -7  -5   10.89    6.39
   3  -7  -4    4.55    7.53
   3  -7  -3    0.97    8.60
   3  -7  -2  278.43   10.97
   3  -7  -1   33.54   10.67
  -3   7   1   31.69   12.61
   3  -7   0   38.34   11.92
  -3   7   0   25.65   10.98
  -3   7  -1    8.46   11.29
   3  -7   1    0.10   13.06
   3  -7   2    3.39   13.96
  -3   7  -2    7.72   11.22
   3  -8  -3    6.75    9.05
   3  -8  -2   -0.12   10.20
  -3   8   2    3.74   16.62
   3  -8  -1  443.77   13.84
  -3   8   0    0.80   13.50
   3  -8   1    0.87   15.02
   3  -9  -2    0.49   11.44
   3  -9  -1   10.94   12.89
   4   0 -10   11.70    7.91
   4   0  -9    6.04    8.96
  -4   0   7    3.58    6.41
  -4   0   6   27.77    7.13
  -4   0   5   -0.32    4.63
   4   1 -11    2.90    9.05
   4   1 -10   27.30    9.47
   4   1  -9   10.30    9.63
  -4  -1   9   24.82   10.49
   4   1  -8   -1.09    9.68
  -4  -1   8   -3.70    9.07
   4   1  -7    5.04   10.18
  -4  -1   7   -0.86    9.83
  -4  -1   6    2.23    8.04
  -4   1   6   -4.12    3.74
  -4  -1   5  223.28    6.13
  -4   1   5  227.29    5.14
  -4  -2  11   14.17   14.32
   4   2 -11   -0.10   11.24
   4   2 -10    2.77   11.50
  -4  -2  10    7.12   13.87
  -4  -2   9  542.72   14.13
   4   2  -8   37.77   11.19
  -4  -2   8  398.82   13.08
   4   2  -7    4.17   10.42
  -4  -2   7    6.49   10.53
   4   2  -6    8.31   10.46
  -4  -2   6  198.09   10.49
  -4  -2   5 1051.83    9.54
   4   3 -11    5.03   14.15
  -4  -3  11   32.19   18.09
   4   3 -10    0.07   13.93
   4   3  -9    2.18   13.24
  -4  -3   9   -2.73   12.63
   4   3  -8    6.45   12.20
  -4  -3   8   63.26   13.20
   4   3  -7    5.04   11.48
   4   3  -6    3.30   10.97
  -4   3   4    3.70    3.58
  -4   3   3    6.37    4.59
  -4   3   2   87.07    5.16
  -4  -4  10   29.70   14.95
   4   4  -9  -10.36   15.55
  -4  -4   9   22.72   13.43
   4   4  -8   10.15   14.44
  -4  -4   8   36.03   13.22
   4   4  -7   -0.42   13.40
  -4  -4   7   -8.32   11.15
  -4  -4   6   57.53   10.57
  -4   4   4   35.92    6.48
  -4   4   3  145.95    6.82
  -4   4   2    5.39    6.32
  -4   4   1   81.90    7.85
  -4   4   0   11.55    7.79
   4   5  -7    3.23   15.24
  -4  -5   7   43.22   11.67
   4   5  -6    5.76   14.44
  -4  -5   6   83.37   10.73
  -4  -5   5   11.24    9.95
  -4   5   3  143.92    8.32
  -4   5   2  494.49   10.08
  -4   5   1  967.97   13.33
  -4   5   0    5.90    9.15
  -4   5  -1   52.60   10.40
  -4   5  -2   22.70   10.65
  -4   6   2  427.84   10.94
  -4   6   1  145.76    9.39
   4  -6  -1   34.31   11.88
  -4   6   0   -3.92   10.68
  -4   6  -1   50.42   13.21
  -4   6  -3   36.00   12.96
  -4   7   3   62.79   15.06
   4  -7  -3   38.28   10.61
  -4   7   2  304.96   13.63
  -4   7   1   14.25   10.37
  -4   7   0   23.08   10.95
   4  -7   0    4.05   13.34
  -4   7  -1    9.12   12.07
   4  -7   1    7.18   14.33
  -4   7  -2   -7.03   13.72
  -4   8   3   -4.93   18.70
   4  -8  -3   17.84   10.41
  -4   8   2   -0.51   14.27
   4  -8  -2   -0.52   11.71
   4  -8  -1    1.08   13.27
  -4   8   1   -4.14   13.24
  -4   8   0   10.67   12.20
   4  -8   0   -9.97   14.45
   4  -8   1    7.79   15.44
  -4   9   2  -26.51   19.85
  -5   0   9   -2.41    8.56
  -5   0   8    6.17    7.65
  -5   0   7    7.48    8.93
  -5   0   6  725.67    9.05
  -5  -1  10  414.54   13.18
  -5  -1   9   24.87   10.44
  -5  -1   8   55.81   11.97
  -5  -1   7   10.38    9.73
  -5  -1   6  254.74    7.52
  -5   1   6  228.78    7.55
  -5  -2  11   30.20   16.45
  -5  -2  10  142.58   14.16
  -5  -2   8   34.96   12.53
  -5  -2   7  181.62   11.39
  -5  -2   6  799.57    9.69
  -5  -3  11   38.92   17.29
  -5  -3  10   15.22   14.88
  -5  -3   9  -14.33   14.45
  -5  -3   8    0.75   12.00
  -5  -3   7   95.14   10.60
  -5  -3   6   71.72    8.12
  -5   3   4    6.69    3.86
  -5  -4   9   52.94   14.54
  -5  -4   8   20.11   12.02
  -5  -4   7   39.28   10.04
  -5   4   4   85.68    6.41
  -5   4   2   23.12    7.10
  -5   5   3   84.40    8.20
  -5   5   2  166.73    8.74
  -5   5   1    9.80    9.45
  -5   6   3  209.03    9.98
  -5   6   2   88.07    9.54
  -5   6   1   44.14   11.30
  -5   6   0   24.59   11.42
  -5   7   4   12.19   17.56
  -5   7   3  341.58   14.03
  -5   7   2   18.49   10.00
  -5   7   0   -2.14   12.73
  -5   7  -1   83.47   15.03
  -5   8   3   33.78   15.85
  -5   8   2   -4.03   13.11
  -5   8   1    7.20   11.35
  -5   8   0  -12.56   12.58
  -6   0   9   -8.18    8.58
  -6   0   8   13.40   11.19
  -6   0   7   -6.17    9.57
  -6  -1  10    0.48   12.40
  -6  -1   9   16.31   14.59
  -6   1   8   32.74    5.60
  -6   1   7   15.45    8.15
  -6  -1   7   14.48    8.83
  -6  -2  11   49.10   16.34
  -6  -2  10   38.21   15.67
  -6  -2   9   23.71   15.53
  -6  -2   8   73.41   12.17
  -6   2   6   19.01    4.79
  -6  -3  11   18.01   18.33
  -6  -3  10   -1.83   16.46
  -6  -3   8  109.40   11.74
  -6  -4   9   -1.91   13.19
  -6   5   5   26.47   10.42
  -6   5   4   19.65    7.99
  -6   6   4  486.64   11.19
  -6   6   3  128.21    9.46
  -6   6   2   -3.76   11.43
  -6   7   4   21.13   13.94
  -6   7   3   -5.62    9.98
  -6   7   2   -5.40    9.75
  -6   7   1   -0.48   11.97
  -6   8   2    9.14   10.87
  -6   8   1    9.98   10.94
  -7   0   9    6.69   13.57
  -7   0   8  246.04   15.41
  -7  -1  10    8.60   15.32
  -7  -1   9    2.89   16.09
  -7   1   8    7.06   10.10
  -7  -2  10  -11.02   19.52
  -7   2   7    9.09    7.59
  -7   5   5    3.49    7.39
  -7   6   4    6.73    8.52
   0   0   0    0.00    0.00
;
_shelx_hkl_checksum                65846
_olex2_submission_special_instructions  'No special instructions were received'
_oxdiff_exptl_absorpt_empirical_details
;
Empirical correction (ABSPACK) includes:
- Absorption correction using spherical harmonics
- Frame scaling
;
# start Validation Reply Form
_vrf_PLAT029_Anthracene_13.5GPa_IAM
;
PROBLEM: _diffrn_measured_fraction_theta_full value Low .      0.412 Why?  
RESPONSE: This measurement was performed at high pressure which, due to the high pressure apparatus, limits the theta range. Indeed, the diamond anvil cell metallic body typically shadows more than 60% of the reflections.
;
_vrf_PLAT088_Anthracene_13.5GPa_IAM
;
PROBLEM: Poor Data / Parameter Ratio ....................       7.17 Note  
RESPONSE: This measurement was performed at high pressure which, due to the high pressure apparatus, limits the theta range. Indeed, the diamond anvil cell metallic body typically shadows more than 60% of the reflections.
;
_vrf_PLAT911_Anthracene_13.5GPa_IAM
;
PROBLEM: Missing FCF Refl Between Thmin & STh/L=    0.600        294 Report
RESPONSE: This measurement was performed at high pressure which, due to the high pressure apparatus, limits the theta range. Indeed, the diamond anvil cell metallic body typically shadows more than 60% of the reflections.
;
# end Validation Reply Form

data_Anthracene_15.8GPa_IAM
_audit_creation_date               2025-08-25
_audit_creation_method
;
Olex2 1.5
(compiled 2025.07.13 svn.rb7424aed for OlexSys, GUI svn.r7311)
;
_shelx_SHELXL_version_number       '2017/1'
_audit_contact_author_address      ?
_audit_contact_author_email        ?
_audit_contact_author_name         ''
_audit_contact_author_phone        ?
_publ_contact_author_id_orcid      ?
_publ_section_references
;
Dolomanov, O.V., Bourhis, L.J., Gildea, R.J, Howard, J.A.K. & Puschmann, H.
 (2009), J. Appl. Cryst. 42, 339-341.

Sheldrick, G.M. (2008). Acta Cryst. A64, 112-122.
;
_chemical_name_common              ?
_chemical_name_systematic          ?
_chemical_formula_moiety           'C14 H10'
_chemical_formula_sum              'C14 H10'
_chemical_formula_weight           178.22
_chemical_melting_point            ?
loop_
  _atom_type_symbol
  _atom_type_description
  _atom_type_scat_dispersion_real
  _atom_type_scat_dispersion_imag
  _atom_type_scat_source
 'C' 'C' -0.0001 0.0005 'International Tables Vol C Tables 4.2.6.8 and 6.1.1.4'
 'H' 'H' 0.0000 0.0000 'International Tables Vol C Tables 4.2.6.8 and 6.1.1.4'

_shelx_space_group_comment
;
The symmetry employed for this shelxl refinement is uniquely defined
by the following loop, which should always be used as a source of
symmetry information in preference to the above space-group names.
They are only intended as comments.
;
_space_group_crystal_system        'monoclinic'
_space_group_IT_number             14
_space_group_name_H-M_alt          'P 1 21/c 1'
_space_group_name_Hall             '-P 2ybc'
loop_
  _space_group_symop_operation_xyz
 'x, y, z'
 '-x, y+1/2, -z+1/2'
 '-x, -y, -z'
 'x, -y-1/2, z-1/2'

_cell_length_a                     8.209(5)
_cell_length_b                     5.3592(4)
_cell_length_c                     7.1344(9)
_cell_angle_alpha                  90
_cell_angle_beta                   95.72(3)
_cell_angle_gamma                  90
_cell_volume                       312.31(18)
_cell_formula_units_Z              2
_cell_measurement_reflns_used      176
_cell_measurement_temperature      293(2)
_cell_measurement_theta_max        16.9610
_cell_measurement_theta_min        2.6180
_shelx_estimated_absorpt_T_max     0.999
_shelx_estimated_absorpt_T_min     0.999
_exptl_absorpt_coefficient_mu      0.049
_exptl_absorpt_correction_T_max    1.00000
_exptl_absorpt_correction_T_min    0.60326
_exptl_absorpt_correction_type     multi-scan
_exptl_absorpt_process_details
;
CrysAlisPro 1.171.42.49 (Rigaku Oxford Diffraction, 2022)
Empirical absorption correction using spherical harmonics,
implemented in SCALE3 ABSPACK scaling algorithm.
;
_exptl_absorpt_special_details     ?
_exptl_crystal_colour              'yellowish orange'
_exptl_crystal_colour_modifier     yellowish
_exptl_crystal_colour_primary      orange
_exptl_crystal_density_diffrn      1.895
_exptl_crystal_density_meas        ?
_exptl_crystal_density_method      ?
_exptl_crystal_description         block
_exptl_crystal_F_000               188
_exptl_crystal_size_max            0.013
_exptl_crystal_size_mid            0.012
_exptl_crystal_size_min            0.012
_exptl_transmission_factor_max     ?
_exptl_transmission_factor_min     ?
_diffrn_reflns_av_R_equivalents    0.0181
_diffrn_reflns_av_unetI/netI       0.0368
_diffrn_reflns_Laue_measured_fraction_full  0.393
_diffrn_reflns_Laue_measured_fraction_max  0.366
_diffrn_reflns_limit_h_max         3
_diffrn_reflns_limit_h_min         -7
_diffrn_reflns_limit_k_max         7
_diffrn_reflns_limit_k_min         -7
_diffrn_reflns_limit_l_max         9
_diffrn_reflns_limit_l_min         -10
_diffrn_reflns_number              524
_diffrn_reflns_point_group_measured_fraction_full  0.393
_diffrn_reflns_point_group_measured_fraction_max  0.366
_diffrn_reflns_theta_full          14.241
_diffrn_reflns_theta_max           17.012
_diffrn_reflns_theta_min           2.747
_diffrn_ambient_temperature        293(2)
_diffrn_detector_area_resol_mean   13.3333
_diffrn_measured_fraction_theta_full  0.393
_diffrn_measured_fraction_theta_max  0.366
_diffrn_measurement_details
;
List of Runs (angles in degrees, time in seconds):

  # Type    Start    End  Width  t~exp~   \w     \q     \k     \f   Frames
--------------------------------------------------------------------------
  1  \w    -27.50  27.00   0.50    1.00    --    0.00   0.00   0.00  109
;
_diffrn_measurement_device         'abstract diffractometer'
_diffrn_measurement_device_type   
 'esperanto-CrysAlisPro-abstract goniometer imported esperanto images'
_diffrn_measurement_method         '\w scans'
_diffrn_radiation_type             synchrotron
_diffrn_radiation_wavelength       0.410
_diffrn_source                     synchrotron
_reflns_Friedel_coverage           0.000
_reflns_Friedel_fraction_full      .
_reflns_Friedel_fraction_max       .
_reflns_number_gt                  225
_reflns_number_total               348
_reflns_special_details
;
 Reflections were merged by SHELXL according to the crystal
 class for the calculation of statistics and refinement.
 
 _reflns_Friedel_fraction is defined as the number of unique
 Friedel pairs measured divided by the number that would be
 possible theoretically, ignoring centric projections and
 systematic absences.
;
_reflns_threshold_expression       'I > 2\s(I)'
_computing_cell_refinement         'CrysAlisPro 1.171.42.49 (Rigaku OD, 2022)'
_computing_data_collection         'CrysAlisPro 1.171.42.49 (Rigaku OD, 2022)'
_computing_data_reduction          'CrysAlisPro 1.171.42.49 (Rigaku OD, 2022)'
_computing_molecular_graphics      'Olex2 1.5 (Dolomanov et al., 2009)'
_computing_publication_material    'Olex2 1.5 (Dolomanov et al., 2009)'
_computing_structure_refinement    'XL  (Sheldrick, 2008)'
_computing_structure_solution      'SHELXT 2014/5 (Sheldrick, 2014)'
_refine_diff_density_max           0.129
_refine_diff_density_min           -0.123
_refine_diff_density_rms           0.035
_refine_ls_extinction_coef         .
_refine_ls_extinction_method       none
_refine_ls_goodness_of_fit_ref     1.066
_refine_ls_hydrogen_treatment      constr
_refine_ls_matrix_type             full
_refine_ls_number_parameters       64
_refine_ls_number_reflns           348
_refine_ls_number_restraints       0
_refine_ls_R_factor_all            0.0744
_refine_ls_R_factor_gt             0.0445
_refine_ls_restrained_S_all        1.066
_refine_ls_shift/su_max            0.000
_refine_ls_shift/su_mean           0.000
_refine_ls_structure_factor_coef   Fsqd
_refine_ls_weighting_details      
 'w=1/[\s^2^(Fo^2^)+(0.0712P)^2^] where P=(Fo^2^+2Fc^2^)/3'
_refine_ls_weighting_scheme        calc
_refine_ls_wR_factor_gt            0.1102
_refine_ls_wR_factor_ref           0.1227
_refine_special_details            ?
_olex2_refinement_description
;
1. Fixed Uiso
 At 1.2 times of:
  All C(H) groups
2.a Aromatic/amide H refined with riding coordinates:
 C003(H003), C004(H004), C005(H005), C006(H006), C007(H007)
;
_atom_sites_solution_hydrogens     geom
_atom_sites_solution_primary       ?
_atom_sites_solution_secondary     ?
loop_
  _atom_site_label
  _atom_site_type_symbol
  _atom_site_fract_x
  _atom_site_fract_y
  _atom_site_fract_z
  _atom_site_U_iso_or_equiv
  _atom_site_adp_type
  _atom_site_occupancy
  _atom_site_site_symmetry_order
  _atom_site_calc_flag
  _atom_site_refinement_flags_posn
  _atom_site_refinement_flags_adp
  _atom_site_refinement_flags_occupancy
  _atom_site_disorder_assembly
  _atom_site_disorder_group
 C001 C 0.3486(10) 0.4071(5) 0.4145(5) 0.035(4) Uani 1 1 d . . . . .
 C002 C 0.4048(10) 0.6538(5) 0.3750(5) 0.027(3) Uani 1 1 d . . . . .
 C003 C 0.4482(11) 0.2603(5) 0.5378(6) 0.028(3) Uani 1 1 d . . . . .
 H003 H 0.414919 0.098798 0.562710 0.033 Uiso 1 1 calc R U . . .
 C004 C 0.1988(10) 0.3283(5) 0.3283(5) 0.030(3) Uani 1 1 d . . . . .
 H004 H 0.157480 0.174134 0.360254 0.036 Uiso 1 1 calc R U . . .
 C005 C 0.3064(9) 0.7997(5) 0.2485(5) 0.028(3) Uani 1 1 d . . . . .
 H005 H 0.337793 0.963296 0.227570 0.033 Uiso 1 1 calc R U . . .
 C006 C 0.1686(11) 0.7133(5) 0.1560(5) 0.033(3) Uani 1 1 d . . . . .
 H006 H 0.110372 0.810561 0.064322 0.040 Uiso 1 1 calc R U . . .
 C007 C 0.1115(9) 0.4716(5) 0.1987(5) 0.032(3) Uani 1 1 d . . . . .
 H007 H 0.013916 0.411982 0.137363 0.038 Uiso 1 1 calc R U . . .

loop_
  _atom_site_aniso_label
  _atom_site_aniso_U_11
  _atom_site_aniso_U_22
  _atom_site_aniso_U_33
  _atom_site_aniso_U_23
  _atom_site_aniso_U_13
  _atom_site_aniso_U_12
 C001 0.071(11) 0.0233(14) 0.012(2) 0.0003(10) 0.009(5) 0.0025(17)
 C002 0.043(9) 0.0231(14) 0.013(2) -0.0017(10) 0.000(4) 0.0019(17)
 C003 0.047(10) 0.0232(13) 0.012(2) -0.0016(9) -0.003(4) 0.0021(17)
 C004 0.046(10) 0.0224(14) 0.020(2) -0.0029(10) 0.003(4) -0.0035(16)
 C005 0.042(10) 0.0246(13) 0.015(2) 0.0003(11) -0.001(4) -0.0006(18)
 C006 0.056(10) 0.0268(14) 0.016(2) 0.0011(10) -0.001(4) 0.0024(19)
 C007 0.051(8) 0.0260(13) 0.018(2) -0.0015(9) 0.001(4) 0.0010(16)

_geom_special_details
;
 All esds (except the esd in the dihedral angle between two l.s. planes)
 are estimated using the full covariance matrix.  The cell esds are taken
 into account individually in the estimation of esds in distances, angles
 and torsion angles; correlations between esds in cell parameters are only
 used when they are defined by crystal symmetry.  An approximate (isotropic)
 treatment of cell esds is used for estimating esds involving l.s. planes.
;
loop_
  _geom_bond_atom_site_label_1
  _geom_bond_atom_site_label_2
  _geom_bond_distance
  _geom_bond_site_symmetry_2
  _geom_bond_publ_flag
 C001 C002 1.437(4) . ?
 C001 C003 1.385(10) . ?
 C001 C004 1.385(12) . ?
 C002 C003 1.381(13) 3_666 ?
 C002 C005 1.390(9) . ?
 C003 H003 0.9300 . ?
 C004 H004 0.9300 . ?
 C004 C007 1.352(9) . ?
 C005 H005 0.9300 . ?
 C005 C006 1.335(12) . ?
 C006 H006 0.9300 . ?
 C006 C007 1.421(5) . ?
 C007 H007 0.9300 . ?

loop_
  _geom_angle_atom_site_label_1
  _geom_angle_atom_site_label_2
  _geom_angle_atom_site_label_3
  _geom_angle
  _geom_angle_site_symmetry_1
  _geom_angle_site_symmetry_3
  _geom_angle_publ_flag
 C003 C001 C002 117.8(7) . . ?
 C003 C001 C004 123.4(4) . . ?
 C004 C001 C002 118.8(6) . . ?
 C003 C002 C001 120.1(6) 3_666 . ?
 C003 C002 C005 122.0(3) 3_666 . ?
 C005 C002 C001 117.9(6) . . ?
 C001 C003 H003 119.0 . . ?
 C002 C003 C001 122.1(4) 3_666 . ?
 C002 C003 H003 119.0 3_666 . ?
 C001 C004 H004 119.4 . . ?
 C007 C004 C001 121.2(3) . . ?
 C007 C004 H004 119.4 . . ?
 C002 C005 H005 118.8 . . ?
 C006 C005 C002 122.3(3) . . ?
 C006 C005 H005 118.8 . . ?
 C005 C006 H006 120.3 . . ?
 C005 C006 C007 119.4(6) . . ?
 C007 C006 H006 120.3 . . ?
 C004 C007 C006 120.1(7) . . ?
 C004 C007 H007 120.0 . . ?
 C006 C007 H007 120.0 . . ?

loop_
  _geom_torsion_atom_site_label_1
  _geom_torsion_atom_site_label_2
  _geom_torsion_atom_site_label_3
  _geom_torsion_atom_site_label_4
  _geom_torsion
  _geom_torsion_site_symmetry_1
  _geom_torsion_site_symmetry_2
  _geom_torsion_site_symmetry_3
  _geom_torsion_site_symmetry_4
  _geom_torsion_publ_flag
 C001 C002 C005 C006 -4.0(5) . . . . ?
 C001 C004 C007 C006 -3.5(5) . . . . ?
 C002 C001 C003 C002 1.5(6) . . . 3_666 ?
 C002 C001 C004 C007 4.9(5) . . . . ?
 C002 C005 C006 C007 5.5(7) . . . . ?
 C003 C001 C002 C003 -1.4(6) . . . 3_666 ?
 C003 C001 C002 C005 178.8(3) . . . . ?
 C003 C001 C004 C007 -175.2(3) . . . . ?
 C003 C002 C005 C006 176.3(5) 3_666 . . . ?
 C004 C001 C002 C003 178.5(4) . . . 3_666 ?
 C004 C001 C002 C005 -1.3(5) . . . . ?
 C004 C001 C003 C002 -178.4(4) . . . 3_666 ?
 C005 C006 C007 C004 -1.8(7) . . . . ?

_shelx_res_file
;
TITL Anthracene_15.8GPa_IAM_b.res in P2(1)/c
    Anthracene_15.8GPa_IAM.res
    created by SHELXL-2017/1 at 18:08:30 on 25-Aug-2025
REM Old TITL Anthracene_15.8GPa_IAM_a.res in P2(1)/c
REM SHELXT solution in P2(1)/c
REM R1 0.587, Rweak 0.575, Alpha 0.914, Orientation as input
REM Formula found by SHELXT: C6
CELL 0.41 8.2092 5.3592 7.1344 90 95.718 90
ZERR 2 0.0045 0.0004 0.0009 0 0.027 0
LATT 1
SYMM -X,0.5+Y,0.5-Z
SFAC C H
DISP C -0.0001 0.0005 5.0796
DISP H 0 0 0.5971
UNIT 28 20

L.S. 10 0 0
PLAN  5
SIZE 0.012 0.012 0.013
CONF
BOND $H
list 4
MORE -1
fmap 2 53
acta
OMIT -6 6 4
OMIT -4 7 2
OMIT 0 6 1
REM <olex2.extras>
REM <HklSrc "%.\\Anthracene_15.8GPa_IAM.hkl">
REM </olex2.extras>

WGHT    0.071200
FVAR       2.46621
C001  1    0.348619    0.407098    0.414455    11.00000    0.07053    0.02334 =
         0.01191    0.00028    0.00871    0.00249
C002  1    0.404775    0.653789    0.375009    11.00000    0.04312    0.02314 =
         0.01335   -0.00170   -0.00047    0.00193
C003  1    0.448163    0.260308    0.537809    11.00000    0.04652    0.02325 =
         0.01166   -0.00159   -0.00325    0.00207
AFIX  43
H003  2    0.414919    0.098798    0.562710    11.00000   -1.20000
AFIX   0
C004  1    0.198753    0.328323    0.328321    11.00000    0.04607    0.02239 =
         0.02029   -0.00285    0.00288   -0.00353
AFIX  43
H004  2    0.157480    0.174134    0.360254    11.00000   -1.20000
AFIX   0
C005  1    0.306420    0.799704    0.248488    11.00000    0.04242    0.02465 =
         0.01476    0.00033   -0.00062   -0.00058
AFIX  43
H005  2    0.337793    0.963296    0.227570    11.00000   -1.20000
AFIX   0
C006  1    0.168559    0.713342    0.155968    11.00000    0.05632    0.02684 =
         0.01604    0.00109   -0.00056    0.00245
AFIX  43
H006  2    0.110372    0.810561    0.064322    11.00000   -1.20000
AFIX   0
C007  1    0.111455    0.471634    0.198676    11.00000    0.05113    0.02601 =
         0.01757   -0.00150    0.00130    0.00101
AFIX  43
H007  2    0.013916    0.411982    0.137363    11.00000   -1.20000
AFIX   0
HKLF 4


REM  Anthracene_15.8GPa_IAM_b.res in P2(1)/c
REM R1 =  0.0445 for     225 Fo > 4sig(Fo)  and  0.0744 for all     348 data
REM     64 parameters refined using      0 restraints

END

WGHT      0.0711      0.0000

REM Highest difference peak  0.129,  deepest hole -0.123,  1-sigma level  0.035
Q1    1   0.3541  1.1792  0.2986  11.00000  0.05    0.13
Q2    1   0.2660  0.7019  0.3303  11.00000  0.05    0.12
Q3    1   0.3664  0.6831  0.2539  11.00000  0.05    0.12
Q4    1   0.3533  0.5713  0.4611  11.00000  0.05    0.11
Q5    1   0.3332  0.3279  0.5187  11.00000  0.05    0.11
;
_shelx_res_checksum                57646
_shelx_hkl_file
;
   0  -1   0    0.83    1.30
   0   1   0   -0.86    1.32
   0  -1   1 1406.67    7.70
   0   1  -1 1407.48    7.71
   0   1  -2 1027.13    7.48
   0  -1   2 1035.15    7.01
   0   1  -3   56.66    4.79
   0   1  -6   67.95    9.18
   0   1  -7    8.82    9.81
   0   2   0 5884.49   25.33
   0  -2   0 5889.31   24.93
   0   2  -1 1610.42   10.36
   0  -2   1 1611.80   10.46
   0   2  -2   16.66    5.11
   0   2  -3  213.12    7.09
   0   2  -4    6.86    8.07
   0  -2   4   11.90    7.77
   0  -2   5  671.51   12.67
   0   2  -5  680.21   12.75
   0   2  -7   -8.74   12.11
   0  -3   0    2.47    5.61
   0  -3  -1  995.33    9.72
   0   3  -1  919.53   10.17
   0  -3   2    8.92    6.70
   0   3  -3  606.36   10.68
   0   3  -4 1557.07   16.84
   0  -3   4 1559.39   14.60
   0  -3   5   68.25   11.02
   0  -3   6  154.79   13.81
   0   3  -6  128.07   14.77
   0   3  -8   14.21   16.38
   0   3  -9   15.21   16.50
   0  -4   0   89.46    9.04
   0   4   0   35.72    9.02
   0  -4   1   82.87    8.42
   0   4  -2   41.06    9.12
   0  -4   2   33.25    9.45
   0  -4   3  746.01   12.33
   0   4  -4  631.53   13.76
   0   4  -5  142.22   13.25
   0   4  -6  107.77   15.26
   0  -4   6  104.84   14.99
   0   4  -7   12.75   16.42
   0  -4   7    6.15   16.79
   0   4  -8   61.86   17.15
   0  -5   1   60.08   10.26
   0  -5  -1   60.35   11.33
   0   5  -1   38.43   11.22
   0  -5  -2    7.06   11.38
   0   5  -2   -4.72   10.65
   0  -5   2   -3.68   11.39
   0   5  -3   81.95   10.33
   0  -5   4   23.13   11.99
   0   5  -5   40.84   14.29
   0  -5   5   33.29   12.98
   0  -5   6  563.97   18.66
   0   5  -6  592.06   18.91
   0   5  -7   13.18   17.71
   0  -5   7   46.52   19.17
   0  -6   0   16.85   12.69
   0   6  -1   28.04   14.17
   0  -6  -2  540.14   16.02
   0   6  -3  188.91   15.47
   0  -6   3  223.58   14.23
   0   6  -4   31.21   14.11
   0  -6   4   29.73   14.15
   0  -6   5   35.86   15.09
   0  -7   0    2.92   15.43
   0  -7   1   -6.50   15.59
   0  -7  -1   17.26   15.31
   0   7  -2    0.87   15.61
   0  -7  -2   22.95   16.68
   0   7  -3   94.37   16.70
   0  -7   3  116.40   16.70
   1   0  -9  -12.17    9.17
   1   0  -8   18.72    9.49
   1   0  -7  -17.83    9.33
   1   0  -5   -1.49    6.45
   1   0  -3    1.21    3.09
  -1   0   3   -0.50    2.81
   1   0  -2 9410.01   34.93
  -1   0   2 9414.07   34.76
   1   1  -8    5.01   12.01
   1  -1  -8   -1.00    7.44
   1   1  -7   10.57   10.65
   1  -1  -7    0.16    7.03
   1  -1  -6   77.62    6.22
   1   1  -6  100.66    9.82
   1  -1  -4    4.80    3.96
   1   1  -4    0.99    6.52
  -1  -1   4    5.14    5.09
  -1  -1   3   15.78    4.18
   1   1  -3   19.15    4.35
   1   1  -2 9999.00   38.54
  -1  -1   2 9987.55   39.26
   1   2  -9   22.21   14.14
   1   2  -7   12.25   12.98
  -1  -2   6    8.11   10.41
   1   2  -6   11.89   11.25
  -1  -2   5  190.88    8.71
   1   2  -5  171.33   10.41
   1   2  -4    1.42    7.54
  -1  -2   4    6.67    6.76
   1   2  -3  105.82    6.15
   1  -2  -2    0.43    2.74
  -1  -2   2   -2.47    4.83
   1   2  -2    3.46    4.63
   1  -2  -1 1000.35    6.99
  -1   2   1 1010.88    6.64
  -1  -2   1  997.20    7.92
  -1   2   0 1501.61    9.29
   1  -2   0 1504.26    9.54
   1  -2   1   35.55    4.22
  -1   2  -1   37.42    4.17
   1  -2   2   27.99    5.92
  -1   2  -4 1890.23   16.58
  -1   2  -5  234.95   10.66
   1   3  -9   22.97   15.56
   1   3  -8   15.91   14.86
   1   3  -7  421.21   15.64
   1   3  -6  543.63   14.50
  -1  -3   6  595.16   13.02
   1   3  -5 2468.68   20.32
  -1  -3   5 2486.99   19.08
   1   3  -4  146.43    9.68
  -1  -3   4  158.83   10.19
   1   3  -3  640.70    9.40
  -1  -3   3  624.18    9.80
   1  -3  -3  613.53    7.27
  -1  -3   2 1883.91   14.61
   1  -3  -2 1847.22   11.62
   1  -3  -1  519.78    6.91
  -1   3   1  525.21    7.23
  -1  -3   0 1457.61   12.88
   1  -3   0 1477.28   11.70
  -1   3  -1    6.70    6.58
   1  -3   2   71.58    7.04
  -1   3  -2   91.94    7.06
   1  -3   3  541.60   11.39
  -1   3  -3  535.14   10.94
  -1   3  -4    9.49   10.49
   1  -3   4   24.55   10.79
  -1   3  -5  170.24   12.87
  -1   3  -6   22.65   12.98
   1   4  -8   14.02   16.61
  -1  -4   7   25.57   15.33
  -1  -4   6   11.71   12.59
   1   4  -6    3.54   13.24
  -1  -4   5  384.23   13.33
   1   4  -5  445.67   14.58
  -1  -4   4  522.69   12.61
   1  -4  -4  530.01    8.58
   1   4  -3    1.86    9.62
  -1  -4   3   -1.59    9.16
   1  -4  -3    7.68    7.21
   1  -4  -2  354.39    9.37
  -1  -4   2  341.68   11.33
  -1  -4   1   -3.04    8.61
  -1   4   1   -1.84    8.15
   1  -4  -1   -1.12    6.98
   1  -4   0   83.84    8.45
  -1  -4   0   93.33    9.34
  -1   4   0   70.44    6.90
  -1   4  -1   20.92    8.00
   1  -4   1   17.35    8.27
  -1   4  -2 1759.37   15.97
   1  -4   2 1759.86   16.00
  -1   4  -3 1415.25   17.08
   1  -4   3 1412.87   15.30
  -1   4  -4  144.47   13.99
  -1   4  -5  399.92   16.09
  -1   4  -6   16.90   14.77
  -1   4  -7   91.28   17.35
  -1  -5   7  426.68   18.32
   1   5  -7  439.17   16.98
  -1  -5   6   10.56   14.54
   1   5  -6   -7.21   14.73
   1   5  -5  220.23   14.43
   1  -5  -5  211.75    9.63
  -1  -5   5  228.19   14.31
  -1  -5   4  194.39   13.25
   1   5  -4  176.87   14.49
   1  -5  -3   27.64   10.17
   1   5  -3    6.61   12.23
  -1  -5   3   21.10   11.69
  -1  -5   2   18.17   12.18
   1  -5  -2   16.02    9.21
   1  -5  -1    7.36   10.13
  -1  -5   1    7.26   11.38
  -1   5   1    9.46   11.02
  -1  -5   0   22.30   11.63
   1  -5   0    8.68   10.16
  -1   5   0    7.83   10.82
  -1   5  -1   -3.04    8.71
   1  -5   1    9.29   10.12
   1  -5   2  248.59   12.01
  -1   5  -2  245.89   11.71
   1  -5   3   13.83   11.53
  -1   5  -3   13.72   11.96
   1  -5   4  115.17   14.17
  -1   5  -4  111.26   13.63
  -1   5  -5 1032.77   19.93
  -1   5  -6  288.08   18.70
  -1   5  -7  164.62   18.90
  -1  -6   6    9.28   15.94
   1  -6  -5   28.55   11.18
   1   6  -5    8.28   17.26
   1   6  -4  224.87   16.50
   1  -6  -4  246.88   12.27
  -1  -6   4  242.79   15.32
  -1  -6   3   28.22   14.44
   1  -6  -3   35.84   10.74
   1   6  -3    4.08   14.85
   1  -6  -2   -4.83   11.41
  -1  -6   2   10.14   13.04
   1  -6  -1   -2.36   12.09
  -1  -6   1    6.78   15.37
  -1   6   0   58.43   13.48
  -1   6  -1   38.33   13.72
   1  -6   1   22.01   13.68
  -1   6  -2  155.88   12.40
   1  -6   2  163.94   14.11
   1  -6   3   13.27   13.19
  -1   6  -3   20.24   13.71
  -1   6  -4   13.43   14.39
   1  -6   4    3.23   15.70
   1  -6   5   61.45   18.00
   1  -7  -4   -6.89   12.28
   1  -7  -3  113.24   13.98
  -1  -7   3  103.99   17.27
  -1  -7   2   16.70   16.28
   1  -7  -1   -0.59   13.66
  -1  -7   1    7.74   16.91
  -1  -7   0    7.45   19.68
   1  -7   0  -14.59   13.83
  -1   7  -1   30.53   15.08
   1  -7   1   44.51   15.11
   1  -7   2   55.19   15.20
  -1   7  -2   56.72   15.80
   1  -7   3    7.93   15.32
  -1   7  -3    7.15   14.99
   2   0 -10    3.30   10.47
   2   0  -9   -1.74    9.86
   2   0  -7    6.54    8.41
   2   0  -6  228.13    7.81
   2   0  -5    7.06    5.87
  -2   0   5    2.38    5.56
  -2   0   4   76.03    4.10
  -2   0   3    0.85    3.16
   2  -1 -10   12.45    8.30
   2   1  -9    1.73   11.79
   2  -1  -9    5.62    8.14
   2   1  -8    7.89   11.06
   2  -1  -8   -3.45    7.53
   2  -1  -7  109.00    6.88
   2   1  -7  152.28   10.45
   2   1  -6   89.27    8.60
   2  -1  -6   66.09    5.55
  -2  -1   5   -0.58    6.67
   2  -1  -5    3.25    4.12
   2   1  -5   -3.73    7.46
   2   1  -4   63.54    6.03
  -2  -1   4   61.04    5.64
  -2  -1   3 4775.34   22.13
   2   2  -9    9.20   13.15
   2  -2  -9   -1.77    6.16
   2   2  -8   13.43   12.05
   2  -2  -8    8.70    5.69
  -2  -2   8    7.98   13.86
   2   2  -7  597.56   14.36
   2   2  -6  866.48   13.98
  -2  -2   5   -0.42    8.70
   2   2  -5    1.84    8.34
   2   2  -4    8.12    8.22
  -2  -2   4    1.69    7.86
   2   2  -3  630.50    9.40
  -2   2   2 1381.22    7.70
  -2  -2   2 1391.01   10.18
  -2   2   1  712.01    5.94
   2   3  -9    1.98   13.50
  -2  -3   9  -15.10   17.82
  -2  -3   8  113.67   15.81
   2   3  -8   92.65   13.05
   2   3  -7    6.53   11.69
  -2  -3   6 1027.81   15.39
  -2  -3   5   65.96   10.90
   2   3  -5   60.02   10.80
   2  -3  -4    3.70    4.11
  -2  -3   4    9.21    9.67
   2   3  -4    3.36    9.55
  -2  -3   3  303.15    8.85
   2  -3  -3  273.84    5.92
   2  -3  -2    1.34    5.36
  -2   3   1   83.56    5.73
   2  -3   1    8.59    8.82
  -2   3  -1    9.17    6.76
  -2   3  -2   59.86    7.95
  -2   3  -4   -9.14   10.73
  -2  -4   8   39.68   16.53
   2   4  -8   19.32   15.66
  -2  -4   7   14.70   13.95
  -2  -4   6   78.51   12.66
   2   4  -6   59.51   15.04
   2   4  -5   13.38   13.31
  -2  -4   4  400.86   12.23
   2  -4  -4  408.31    7.10
   2  -4  -3  351.56    7.74
  -2  -4   2   46.87    8.78
   2  -4  -2   38.54    7.37
   2  -4  -1   19.16    8.18
  -2   4   0   57.04    7.91
   2  -4   0   57.27    8.65
  -2   4  -1 1499.05   14.60
   2  -4   1 1494.81   16.15
  -2   4  -2  262.68   10.28
   2  -4   2  256.61   12.73
  -2   4  -3 1450.16   18.11
  -2   4  -5    6.47   14.36
  -2  -5   7   14.43   15.06
   2  -5  -7   -0.56    4.17
   2   5  -7   -3.05   18.60
   2  -5  -6   97.81    6.14
  -2  -5   6  128.87   13.84
   2   5  -6   93.89   16.82
  -2  -5   5   61.94   13.62
   2  -5  -5   49.91    7.22
   2   5  -5   34.12   15.55
   2   5  -4    1.41   14.11
  -2  -5   3   -0.30   12.62
   2  -5  -3    4.30    8.13
  -2  -5   2   51.19   11.48
   2  -5  -2   43.38    9.50
  -2   5   2   19.22   10.38
   2  -5  -1  404.40   11.26
   2  -5   0  304.16   11.20
  -2   5  -1 1067.90   14.49
   2  -5   1 1065.69   16.12
   2  -5   2  100.31   13.19
   2  -5   3   25.42   15.00
  -2   5  -3   24.82   14.00
  -2   5  -4  434.85   18.05
  -2   5  -5   15.51   16.91
  -2   5  -6   41.19   18.12
   2  -6  -6   11.78    7.31
  -2  -6   5  190.74   15.40
   2  -6  -5  162.94    8.60
  -2  -6   4   72.00   14.26
   2  -6  -4   45.84    9.11
  -2  -6   3   41.34   14.63
  -2  -6   2   -7.07   13.99
   2  -6  -2    4.38   11.15
   2  -6  -1    8.23   11.36
  -2   6   1    3.30   12.25
   2  -6   0   60.19   12.31
   2  -6   1    1.88   13.85
   2  -6   2   11.73   15.46
  -2   6  -2    9.30   12.68
  -2   6  -3   52.47   14.28
   2  -6   3   43.20   16.82
  -2   6  -4   27.58   15.82
   2  -6   4   33.07   18.45
  -2  -7   3    7.62   15.62
   2  -7  -3    0.57   11.26
   2  -7  -2   25.38   12.42
   2  -7  -1   28.75   13.42
  -2   7   1   18.60   14.49
   2  -7   0  413.32   15.46
  -2   7   0  492.17   16.38
   2  -7   1   65.01   15.62
  -2   7  -1   71.36   13.35
   2  -7   2    2.30   17.38
  -2   7  -3   -3.62   16.02
   3   0 -10  -11.09   10.76
   3   0  -9   -1.85   10.26
   3   0  -7    9.79    8.61
  -3   0   5    0.15    5.71
  -3   0   4    3.20    4.52
   3  -1  -9   42.90    8.41
   3   1  -9   78.85   12.14
   3   1  -8  461.20   12.96
  -3  -1   7   31.18    8.77
   3   1  -7   24.18   10.04
  -3  -1   6    1.01    8.12
   3   1  -6    7.68    9.31
  -3  -1   4 4721.43   23.02
  -3  -2   9   17.00   15.18
  -3  -2   8  431.12   13.81
   3   2  -8  472.38   15.27
  -3  -2   7  472.19   12.89
   3   2  -7  546.51   13.92
  -3  -2   6  118.00   10.77
  -3  -2   5  226.49   10.72
  -3  -2   4 2042.59   14.68
  -3  -3   9   68.73   16.43
   3   3  -9   70.99   16.30
   3   3  -8  149.13   15.62
  -3  -3   7  692.68   14.90
   3   3  -7  631.28   16.58
  -3  -3   6   32.25   11.93
   3   3  -6   28.32   12.99
  -3  -3   5  219.54   11.77
  -3  -3   4  177.96    9.05
  -3   3   3   29.92    4.68
  -3  -3   3   21.93    5.94
  -3   3   2  132.77    5.17
  -3   3   1    4.92    5.59
  -3   3  -1   10.05    7.13
  -3  -4   8    9.46   14.88
   3   4  -8   20.12   17.44
   3   4  -7   81.85   16.82
  -3  -4   6   38.27   12.91
   3   4  -6    8.69   15.15
  -3  -4   5  232.65   12.61
  -3  -4   4  155.13   10.31
  -3   4   1   -9.62    7.55
  -3   4   0  456.60   10.13
  -3   4  -1  195.26   10.45
  -3   4  -2  695.82   13.85
  -3   4  -3  455.79   13.63
  -3  -5   7  129.82   14.52
  -3  -5   6  142.77   14.51
  -3  -5   5   13.31   12.45
  -3  -5   4   30.73   12.08
   3  -5  -4   21.88    9.78
  -3   5   3   16.22    9.79
   3  -5  -3   12.20   10.93
   3  -5  -2   74.40   12.31
  -3   5   2   92.19    8.56
  -3   5   1  102.84    9.13
   3  -5  -1   70.79   13.44
  -3   5   0  810.03   12.96
  -3   5  -1   12.71   11.33
  -3   5  -2   98.62   11.97
  -3   5  -3  268.94   14.94
  -3   5  -4   19.90   14.78
  -3  -6   5   24.65   12.71
   3  -6  -4    0.69   10.82
  -3  -6   4    4.53   14.58
   3  -6  -3   -5.95   11.99
   3  -6  -2   -9.04   13.36
  -3   6   2    4.48   11.65
  -3   6   1   80.65   10.24
   3  -6  -1   90.01   14.54
  -3   6   0   41.07   10.88
   3  -6   0   39.23   15.64
  -3   6  -1   30.68   12.19
   3  -6   1   29.55   17.05
  -3   6  -2   12.02   13.71
  -3   6  -3   56.50   15.98
  -3   6  -4  275.13   20.49
   3  -7  -3    1.76   13.30
   3  -7  -2  240.50   15.48
   3  -7  -1   49.23   16.01
  -3   7   1   38.90   13.21
   3  -7   0   18.83   17.30
  -3   7   0   26.50   12.17
  -3   7  -1   -9.15   13.85
   3  -7   1   28.83   18.79
   3  -7   2  -12.55   19.45
  -3   7  -2   -0.53   14.38
  -4   0   7   -3.86    7.42
  -4   0   6   16.90    7.16
  -4   0   5    1.51    5.84
  -4  -1   9   19.71   12.68
  -4  -1   8  -12.78   10.09
  -4  -1   7   -4.94    9.60
  -4  -1   6    5.52    9.51
  -4   1   6    2.95    4.28
  -4  -1   5  272.19    7.71
  -4   1   5  272.49    5.52
  -4  -2   9  483.21   15.55
  -4  -2   8  421.83   13.96
  -4  -2   7   12.77   11.56
  -4  -2   6  243.33   11.84
  -4  -2   5 1203.48   12.46
  -4  -3   9   20.25   14.65
  -4  -3   8   59.81   13.15
  -4  -3   7   10.96   12.55
  -4  -3   5   93.37    8.73
  -4   3   4    2.98    3.98
  -4   3   3   -0.07    4.55
  -4  -4   8   74.34   14.00
  -4  -4   7   -0.17   12.96
  -4  -4   6   94.36   12.96
  -4  -4   5   78.00    9.72
  -4   4   4   23.43    6.45
  -4   4   3  127.02    6.95
  -4   4   2    0.53    6.77
  -4   4   1  103.89    8.42
  -4   4   0   23.36    9.73
  -4  -5   7   69.30   13.52
  -4  -5   6  178.09   12.71
  -4   5   3  135.99    8.55
  -4   5   2  456.07    9.94
  -4   5   1  915.13   13.55
  -4   5   0    7.52    9.63
  -4   5  -2   23.10   12.90
  -4   6   2  405.33   10.61
  -4   6   1  142.47   10.74
  -4   6   0    0.55   11.54
  -4   6  -1   51.74   14.28
  -4   6  -3   51.42   15.47
  -4   7   2  341.66   14.18
  -4   7   1   17.54   10.53
  -4   7   0    3.33   12.14
  -4   7  -1    9.20   13.81
  -5   0   9   -6.25   10.11
  -5   0   8    8.07    8.49
  -5   0   6  898.88    9.97
  -5  -1   9   24.12   11.13
  -5  -1   8   50.36   10.96
  -5  -1   7   12.66    9.78
  -5  -1   6  292.90    8.59
  -5   1   6  292.41    7.37
  -5  -2   8   56.86   12.18
  -5  -2   7  211.02   11.55
  -5  -2   6 1026.40   11.84
  -5  -3   8   -6.72   12.51
  -5  -3   7  141.99   11.47
  -5   3   4    5.02    4.47
  -5  -4   7   60.58   11.53
  -5   4   4   75.32    6.42
  -5   4   2    2.50    7.57
  -5   5   3   85.24    8.50
  -5   5   2  148.99    8.83
  -5   5   1   -7.03   10.20
  -5   6   3  175.05    9.20
  -5   6   1   44.57   12.00
  -5   6   0   30.75   12.33
  -6   0   9   -6.21    9.09
  -6   0   8   27.62    9.66
  -6   0   7    5.82    8.08
  -6  -1   9   15.49   11.81
  -6   1   8   14.20    6.38
  -6  -1   7   21.34    7.91
  -6   1   7   15.47    7.59
  -6  -2   8  100.04   10.99
  -6   2   6   20.52    3.62
  -6   4   5   26.33    5.70
  -6   5   5   11.90    7.57
  -6   5   4   25.69    8.20
  -6   5   3   63.52    8.02
  -6   6   4  423.64   10.28
  -6   6   3  131.86    9.97
  -6   6   2   19.81   11.52
  -7   0   8  315.48   10.38
  -7   1   8   17.21    7.79
  -7   2   7    1.99    5.37
  -7   5   5   19.21    7.22
   0   0   0    0.00    0.00
;
_shelx_hkl_checksum                4662
_olex2_submission_special_instructions  'No special instructions were received'
_oxdiff_exptl_absorpt_empirical_details
;
Empirical correction (ABSPACK) includes:
- Absorption correction using spherical harmonics
- Frame scaling
- Detector area scaling
;
# start Validation Reply Form
_vrf_PLAT029_Anthracene_15.8GPa_IAM
;
PROBLEM: _diffrn_measured_fraction_theta_full value Low .      0.393 Why?  
RESPONSE: This measurement was performed at high pressure which, due to the high pressure apparatus, limits the theta range. Indeed, the diamond anvil cell metallic body typically shadows more than 60% of the reflections.
;
_vrf_PLAT088_Anthracene_15.8GPa_IAM
;
PROBLEM: Poor Data / Parameter Ratio ....................       5.44 Note  
RESPONSE: This measurement was performed at high pressure which, due to the high pressure apparatus, limits the theta range. Indeed, the diamond anvil cell metallic body typically shadows more than 60% of the reflections.
;
_vrf_PLAT411_Anthracene_15.8GPa_IAM
;
PROBLEM: Short Inter H...H Contact  H004     ..H007     .       1.99 Ang.  
RESPONSE: H atoms are close to each other at high pressure.
;
_vrf_PLAT911_Anthracene_15.8GPa_IAM
;
PROBLEM: Missing FCF Refl Between Thmin & STh/L=    0.600        299 Report
RESPONSE: This measurement was performed at high pressure which, due to the high pressure apparatus, limits the theta range. Indeed, the diamond anvil cell metallic body typically shadows more than 60% of the reflections.
;
# end Validation Reply Form

data_Anthracene_18.4GPa_IAM
_audit_creation_date               2025-08-25
_audit_creation_method
;
Olex2 1.5
(compiled 2025.07.13 svn.rb7424aed for OlexSys, GUI svn.r7311)
;
_shelx_SHELXL_version_number       '2017/1'
_audit_contact_author_address      ?
_audit_contact_author_email        ?
_audit_contact_author_name         ''
_audit_contact_author_phone        ?
_publ_contact_author_id_orcid      ?
_publ_section_references
;
Dolomanov, O.V., Bourhis, L.J., Gildea, R.J, Howard, J.A.K. & Puschmann, H.
 (2009), J. Appl. Cryst. 42, 339-341.

Sheldrick, G.M. (2008). Acta Cryst. A64, 112-122.
;
_chemical_name_common              ?
_chemical_name_systematic          ?
_chemical_formula_moiety           'C14 H10'
_chemical_formula_sum              'C14 H10'
_chemical_formula_weight           178.22
_chemical_melting_point            ?
loop_
  _atom_type_symbol
  _atom_type_description
  _atom_type_scat_dispersion_real
  _atom_type_scat_dispersion_imag
  _atom_type_scat_source
 'C' 'C' -0.0001 0.0005 'International Tables Vol C Tables 4.2.6.8 and 6.1.1.4'
 'H' 'H' 0.0000 0.0000 'International Tables Vol C Tables 4.2.6.8 and 6.1.1.4'

_shelx_space_group_comment
;
The symmetry employed for this shelxl refinement is uniquely defined
by the following loop, which should always be used as a source of
symmetry information in preference to the above space-group names.
They are only intended as comments.
;
_space_group_crystal_system        'monoclinic'
_space_group_IT_number             14
_space_group_name_H-M_alt          'P 1 21/c 1'
_space_group_name_Hall             '-P 2ybc'
loop_
  _space_group_symop_operation_xyz
 'x, y, z'
 '-x, y+1/2, -z+1/2'
 '-x, -y, -z'
 'x, -y-1/2, z-1/2'

_cell_length_a                     8.156(6)
_cell_length_b                     5.3045(3)
_cell_length_c                     7.0586(3)
_cell_angle_alpha                  90
_cell_angle_beta                   95.183(13)
_cell_angle_gamma                  90
_cell_volume                       304.1(2)
_cell_formula_units_Z              2
_cell_measurement_reflns_used      199
_cell_measurement_temperature      293(2)
_cell_measurement_theta_max        17.0340
_cell_measurement_theta_min        2.7720
_shelx_estimated_absorpt_T_max     0.999
_shelx_estimated_absorpt_T_min     0.999
_exptl_absorpt_coefficient_mu      0.051
_exptl_absorpt_correction_T_max    1.00000
_exptl_absorpt_correction_T_min    0.37029
_exptl_absorpt_correction_type     multi-scan
_exptl_absorpt_process_details
;
CrysAlisPro 1.171.42.49 (Rigaku Oxford Diffraction, 2022)
Empirical absorption correction using spherical harmonics,
implemented in SCALE3 ABSPACK scaling algorithm.
;
_exptl_absorpt_special_details     ?
_exptl_crystal_colour              'metallic dark black'
_exptl_crystal_colour_lustre       metallic
_exptl_crystal_colour_modifier     dark
_exptl_crystal_colour_primary      black
_exptl_crystal_density_diffrn      1.946
_exptl_crystal_density_meas        ?
_exptl_crystal_density_method      ?
_exptl_crystal_description         block
_exptl_crystal_F_000               188
_exptl_crystal_size_max            0.013
_exptl_crystal_size_mid            0.012
_exptl_crystal_size_min            0.012
_exptl_transmission_factor_max     ?
_exptl_transmission_factor_min     ?
_diffrn_reflns_av_R_equivalents    0.0206
_diffrn_reflns_av_unetI/netI       0.0229
_diffrn_reflns_Laue_measured_fraction_full  0.330
_diffrn_reflns_Laue_measured_fraction_max  0.316
_diffrn_reflns_limit_h_max         2
_diffrn_reflns_limit_h_min         -3
_diffrn_reflns_limit_k_max         7
_diffrn_reflns_limit_k_min         -7
_diffrn_reflns_limit_l_max         10
_diffrn_reflns_limit_l_min         -10
_diffrn_reflns_number              491
_diffrn_reflns_point_group_measured_fraction_full  0.330
_diffrn_reflns_point_group_measured_fraction_max  0.316
_diffrn_reflns_theta_full          14.241
_diffrn_reflns_theta_max           16.985
_diffrn_reflns_theta_min           2.775
_diffrn_ambient_temperature        293(2)
_diffrn_detector_area_resol_mean   13.3333
_diffrn_measured_fraction_theta_full  0.330
_diffrn_measured_fraction_theta_max  0.316
_diffrn_measurement_details
;
List of Runs (angles in degrees, time in seconds):

  # Type    Start    End  Width  t~exp~   \w     \q     \k     \f   Frames
--------------------------------------------------------------------------
  1  \w    -20.50  29.00   0.50    1.00    --    0.00   0.00   0.00   99
;
_diffrn_measurement_device         'abstract diffractometer'
_diffrn_measurement_device_type   
 'esperanto-CrysAlisPro-abstract goniometer imported esperanto images'
_diffrn_measurement_method         '\w scans'
_diffrn_radiation_type             synchrotron
_diffrn_radiation_wavelength       0.410
_diffrn_source                     synchrotron
_reflns_Friedel_coverage           0.000
_reflns_Friedel_fraction_full      .
_reflns_Friedel_fraction_max       .
_reflns_number_gt                  234
_reflns_number_total               291
_reflns_special_details
;
 Reflections were merged by SHELXL according to the crystal
 class for the calculation of statistics and refinement.
 
 _reflns_Friedel_fraction is defined as the number of unique
 Friedel pairs measured divided by the number that would be
 possible theoretically, ignoring centric projections and
 systematic absences.
;
_reflns_threshold_expression       'I > 2\s(I)'
_computing_cell_refinement         'CrysAlisPro 1.171.42.49 (Rigaku OD, 2022)'
_computing_data_collection         'CrysAlisPro 1.171.42.49 (Rigaku OD, 2022)'
_computing_data_reduction          'CrysAlisPro 1.171.42.49 (Rigaku OD, 2022)'
_computing_molecular_graphics      'Olex2 1.5 (Dolomanov et al., 2009)'
_computing_publication_material    'Olex2 1.5 (Dolomanov et al., 2009)'
_computing_structure_refinement    'XL  (Sheldrick, 2008)'
_computing_structure_solution      'SHELXT 2014/5 (Sheldrick, 2014)'
_refine_diff_density_max           0.152
_refine_diff_density_min           -0.209
_refine_diff_density_rms           0.052
_refine_ls_extinction_coef         .
_refine_ls_extinction_method       none
_refine_ls_goodness_of_fit_ref     1.096
_refine_ls_hydrogen_treatment      constr
_refine_ls_matrix_type             full
_refine_ls_number_parameters       64
_refine_ls_number_reflns           291
_refine_ls_number_restraints       0
_refine_ls_R_factor_all            0.0742
_refine_ls_R_factor_gt             0.0620
_refine_ls_restrained_S_all        1.096
_refine_ls_shift/su_max            0.000
_refine_ls_shift/su_mean           0.000
_refine_ls_structure_factor_coef   Fsqd
_refine_ls_weighting_details      
 'w=1/[\s^2^(Fo^2^)+(0.1512P)^2^] where P=(Fo^2^+2Fc^2^)/3'
_refine_ls_weighting_scheme        calc
_refine_ls_wR_factor_gt            0.1771
_refine_ls_wR_factor_ref           0.1887
_refine_special_details            ?
_olex2_refinement_description
;
1. Fixed Uiso
 At 1.2 times of:
  All C(H) groups
2.a Aromatic/amide H refined with riding coordinates:
 C003(H003), C004(H004), C005(H005), C006(H006), C007(H007)
;
_atom_sites_solution_hydrogens     geom
_atom_sites_solution_primary       ?
_atom_sites_solution_secondary     ?
loop_
  _atom_site_label
  _atom_site_type_symbol
  _atom_site_fract_x
  _atom_site_fract_y
  _atom_site_fract_z
  _atom_site_U_iso_or_equiv
  _atom_site_adp_type
  _atom_site_occupancy
  _atom_site_site_symmetry_order
  _atom_site_calc_flag
  _atom_site_refinement_flags_posn
  _atom_site_refinement_flags_adp
  _atom_site_refinement_flags_occupancy
  _atom_site_disorder_assembly
  _atom_site_disorder_group
 C001 C 0.3472(11) 0.4071(5) 0.4147(3) 0.043(6) Uani 1 1 d . . . . .
 C002 C 0.4075(12) 0.6551(4) 0.3762(3) 0.052(6) Uani 1 1 d . . . . .
 C003 C 0.4479(11) 0.2570(5) 0.5383(3) 0.044(5) Uani 1 1 d . . . . .
 H003 H 0.415340 0.093050 0.562854 0.053 Uiso 1 1 calc R U . . .
 C004 C 0.1958(12) 0.3276(5) 0.3290(4) 0.033(6) Uani 1 1 d . . . . .
 H004 H 0.153927 0.172705 0.363263 0.039 Uiso 1 1 calc R U . . .
 C005 C 0.3059(11) 0.8026(4) 0.2488(3) 0.052(6) Uani 1 1 d . . . . .
 H005 H 0.335120 0.969544 0.229741 0.063 Uiso 1 1 calc R U . . .
 C006 C 0.1701(11) 0.7136(5) 0.1544(4) 0.042(5) Uani 1 1 d . . . . .
 H006 H 0.114801 0.811015 0.059395 0.051 Uiso 1 1 calc R U . . .
 C007 C 0.1076(13) 0.4706(5) 0.1965(3) 0.053(5) Uani 1 1 d . . . . .
 H007 H 0.009316 0.411771 0.135040 0.064 Uiso 1 1 calc R U . . .

loop_
  _atom_site_aniso_label
  _atom_site_aniso_U_11
  _atom_site_aniso_U_22
  _atom_site_aniso_U_33
  _atom_site_aniso_U_23
  _atom_site_aniso_U_13
  _atom_site_aniso_U_12
 C001 0.092(17) 0.0209(13) 0.0188(12) -0.0026(8) 0.012(2) 0.004(2)
 C002 0.118(18) 0.0213(14) 0.0165(12) -0.0013(8) 0.010(2) 0.002(2)
 C003 0.094(16) 0.0214(13) 0.0181(12) -0.0005(8) 0.010(2) 0.001(2)
 C004 0.053(19) 0.0220(13) 0.0253(14) -0.0013(8) 0.016(3) 0.004(2)
 C005 0.118(18) 0.0214(13) 0.0186(12) -0.0010(8) 0.014(2) -0.002(2)
 C006 0.082(17) 0.0249(13) 0.0216(13) 0.0028(9) 0.013(2) 0.009(2)
 C007 0.115(16) 0.0244(14) 0.0220(12) -0.0022(8) 0.014(2) -0.001(2)

_geom_special_details
;
 All esds (except the esd in the dihedral angle between two l.s. planes)
 are estimated using the full covariance matrix.  The cell esds are taken
 into account individually in the estimation of esds in distances, angles
 and torsion angles; correlations between esds in cell parameters are only
 used when they are defined by crystal symmetry.  An approximate (isotropic)
 treatment of cell esds is used for estimating esds involving l.s. planes.
;
loop_
  _geom_bond_atom_site_label_1
  _geom_bond_atom_site_label_2
  _geom_bond_distance
  _geom_bond_site_symmetry_2
  _geom_bond_publ_flag
 C001 C002 1.439(6) . ?
 C001 C003 1.393(8) . ?
 C001 C004 1.390(12) . ?
 C002 C003 1.358(11) 3_666 ?
 C002 C005 1.404(7) . ?
 C003 H003 0.9300 . ?
 C004 H004 0.9300 . ?
 C004 C007 1.359(8) . ?
 C005 H005 0.9300 . ?
 C005 C006 1.327(10) . ?
 C006 H006 0.9300 . ?
 C006 C007 1.428(6) . ?
 C007 H007 0.9300 . ?

loop_
  _geom_angle_atom_site_label_1
  _geom_angle_atom_site_label_2
  _geom_angle_atom_site_label_3
  _geom_angle
  _geom_angle_site_symmetry_1
  _geom_angle_site_symmetry_3
  _geom_angle_publ_flag
 C003 C001 C002 116.7(7) . . ?
 C004 C001 C002 120.0(5) . . ?
 C004 C001 C003 123.3(4) . . ?
 C003 C002 C001 121.9(5) 3_666 . ?
 C003 C002 C005 122.1(4) 3_666 . ?
 C005 C002 C001 116.0(7) . . ?
 C001 C003 H003 119.3 . . ?
 C002 C003 C001 121.4(4) 3_666 . ?
 C002 C003 H003 119.3 3_666 . ?
 C001 C004 H004 119.2 . . ?
 C007 C004 C001 121.6(5) . . ?
 C007 C004 H004 119.2 . . ?
 C002 C005 H005 118.6 . . ?
 C006 C005 C002 122.7(4) . . ?
 C006 C005 H005 118.6 . . ?
 C005 C006 H006 119.5 . . ?
 C005 C006 C007 120.9(4) . . ?
 C007 C006 H006 119.5 . . ?
 C004 C007 C006 118.1(8) . . ?
 C004 C007 H007 121.0 . . ?
 C006 C007 H007 121.0 . . ?

loop_
  _geom_torsion_atom_site_label_1
  _geom_torsion_atom_site_label_2
  _geom_torsion_atom_site_label_3
  _geom_torsion_atom_site_label_4
  _geom_torsion
  _geom_torsion_site_symmetry_1
  _geom_torsion_site_symmetry_2
  _geom_torsion_site_symmetry_3
  _geom_torsion_site_symmetry_4
  _geom_torsion_publ_flag
 C001 C002 C005 C006 -6.3(8) . . . . ?
 C001 C004 C007 C006 -3.5(9) . . . . ?
 C002 C001 C003 C002 2.6(9) . . . 3_666 ?
 C002 C001 C004 C007 5.4(9) . . . . ?
 C002 C005 C006 C007 8.4(9) . . . . ?
 C003 C001 C002 C003 -2.6(9) . . . 3_666 ?
 C003 C001 C002 C005 178.9(5) . . . . ?
 C003 C001 C004 C007 -174.2(5) . . . . ?
 C003 C002 C005 C006 175.3(5) 3_666 . . . ?
 C004 C001 C002 C003 177.8(5) . . . 3_666 ?
 C004 C001 C002 C005 -0.6(8) . . . . ?
 C004 C001 C003 C002 -177.8(5) . . . 3_666 ?
 C005 C006 C007 C004 -3.4(9) . . . . ?

_shelx_res_file
;
TITL Anthracene_18.4GPa_IAM_a.res in P2(1)/c
    Anthracene_18.4GPa_IAM.res
    created by SHELXL-2017/1 at 18:10:06 on 25-Aug-2025
REM Old TITL Anthracene_18.4GPa_IAM in P2(1)/c
REM SHELXT solution in P2(1)/c
REM R1 0.139, Rweak 0.491, Alpha 0.139, Orientation as input
REM Formula found by SHELXT: C7
CELL 0.41 8.1559 5.3045 7.0586 90 95.183 90
ZERR 2 0.0056 0.0003 0.0003 0 0.013 0
LATT 1
SYMM -X,0.5+Y,0.5-Z
SFAC C H
DISP C -0.0001 0.0005 5.0796
DISP H 0 0 0.5971
UNIT 28 20

L.S. 10 0 0
PLAN  5
SIZE 0.012 0.012 0.013
CONF
BOND $H
list 4
MORE -1
fmap 2 53
acta
OMIT -2 3 3
OMIT -1 0 2
OMIT -1 1 1
OMIT 3 3 7
REM <olex2.extras>
REM <HklSrc "%.\\Anthracene_18.4GPa_IAM.hkl">
REM </olex2.extras>

WGHT    0.151200
FVAR       2.23924
C001  1    0.347187    0.407146    0.414679    11.00000    0.09187    0.02092 =
         0.01877   -0.00264    0.01171    0.00361
C002  1    0.407498    0.655124    0.376157    11.00000    0.11796    0.02125 =
         0.01653   -0.00126    0.00954    0.00155
C003  1    0.447873    0.256992    0.538336    11.00000    0.09367    0.02142 =
         0.01810   -0.00048    0.00999    0.00137
AFIX  43
H003  2    0.415340    0.093050    0.562854    11.00000   -1.20000
AFIX   0
C004  1    0.195815    0.327573    0.329024    11.00000    0.05303    0.02205 =
         0.02529   -0.00135    0.01632    0.00422
AFIX  43
H004  2    0.153927    0.172705    0.363263    11.00000   -1.20000
AFIX   0
C005  1    0.305944    0.802570    0.248757    11.00000    0.11812    0.02143 =
         0.01859   -0.00103    0.01441   -0.00188
AFIX  43
H005  2    0.335120    0.969544    0.229741    11.00000   -1.20000
AFIX   0
C006  1    0.170085    0.713624    0.154359    11.00000    0.08171    0.02490 =
         0.02164    0.00281    0.01258    0.00874
AFIX  43
H006  2    0.114801    0.811015    0.059395    11.00000   -1.20000
AFIX   0
C007  1    0.107579    0.470553    0.196504    11.00000    0.11537    0.02439 =
         0.02205   -0.00224    0.01417   -0.00131
AFIX  43
H007  2    0.009316    0.411771    0.135040    11.00000   -1.20000
AFIX   0
HKLF 4


REM  Anthracene_18.4GPa_IAM_a.res in P2(1)/c
REM R1 =  0.0620 for     234 Fo > 4sig(Fo)  and  0.0742 for all     291 data
REM     64 parameters refined using      0 restraints

END

WGHT      0.1511      0.0000

REM Highest difference peak  0.152,  deepest hole -0.209,  1-sigma level  0.052
Q1    1  -0.1274  0.3827  0.1691  11.00000  0.05    0.15
Q2    1   0.0884  1.0365 -0.0445  11.00000  0.05    0.15
Q3    1   0.0479  0.3819  0.0964  11.00000  0.05    0.15
Q4    1   0.3457 -0.0714  0.4962  11.00000  0.05    0.15
Q5    1   0.3185  0.3938  0.4849  11.00000  0.05    0.14
;
_shelx_res_checksum                12568
_shelx_hkl_file
;
   0   0   1    0.05    0.21
   0   0  -2 1967.22   13.21
   0   0   2 1997.79   13.21
   0   0   3    0.26    0.99
   0   0  -3   -0.29    0.97
   0   0   4  386.27    4.03
   0   0  -4  424.91    4.05
   0   0   5   -1.34    2.41
   0   0  -5   -0.91    2.28
   0   0   6    4.63    2.97
   0   0  -6    4.37    2.75
   0   0  -7    0.74    3.34
   0   0   7    2.53    3.67
   0   0  -8   -5.15    4.47
   0   0   8    3.58    5.26
   0   0  -9    4.54    4.91
   0   0   9    0.68    5.69
   0   0 -10   52.63    5.27
   0   0  10   75.37    7.43
   0   1   1  856.50    5.98
   0  -1  -1  881.20    5.98
   0  -1   2  687.26    4.79
   0   1  -2  677.62    4.80
   0  -1  -2  677.82    5.07
   0  -1   3   37.11    1.14
   0   1   3   35.76    1.42
   0  -1  -3   38.59    1.27
   0  -1   4 1003.43    8.00
   0   1  -4 1055.83    7.86
   0  -1  -4 1059.40    8.20
   0   1   4 1022.38    8.09
   0   1  -5  602.75    5.65
   0  -1  -5  610.14    6.06
   0  -1  -6   48.95    3.43
   0   1   6   46.48    3.11
   0   1  -6   51.47    2.92
   0  -1   6   55.54    3.13
   0  -1  -7    5.33    3.34
   0   1  -7    7.38    3.58
   0  -1   7    1.91    3.66
   0   1   7    4.45    4.04
   0  -1   8    6.83    4.78
   0   1   8   -1.60    5.13
   0  -1  -8    2.84    4.50
   0  -1  -9    3.59    5.14
   0   1   9    1.95    5.57
   0  -1   9    2.11    5.46
   0   1  -9    3.24    4.39
   0  -2   0 4604.37   29.83
   0   2   0 4600.38   29.83
   0   2   1 1298.39    9.05
   0  -2  -1 1298.56    8.92
   0   2   2   16.21    1.31
   0  -2  -2   14.95    1.14
   0  -2  -3  157.28    2.49
   0   2  -3  157.21    1.86
   0  -2   3  163.46    1.96
   0  -2   4    3.25    1.72
   0  -2  -4    1.82    2.12
   0   2   4    2.85    1.87
   0  -2   5  451.40    4.66
   0  -2  -5  453.72    5.18
   0   2  -6   69.77    3.18
   0   2   6   59.15    3.42
   0  -2  -7    7.50    3.79
   0   2   7    7.38    4.17
   0  -2   7    5.36    3.64
   0   2  -7    7.94    3.14
   0   2   8  127.38    6.04
   0  -2  -8  119.31    5.23
   0   2   9  141.75    6.63
   0  -2  -9  130.97    6.03
   0   3   0   -0.32    1.41
   0  -3  -1  698.91    5.50
   0   3   1  683.09    5.61
   0   3   2   16.63    2.03
   0   3   3  630.03    5.85
   0  -3  -3  549.03    5.32
   0  -3  -4 1320.36   10.87
   0   3   4 1322.55   11.03
   0  -3  -5   41.33    3.11
   0   3   5   39.83    3.24
   0  -3  -6   95.31    3.98
   0   3  -7   11.59    4.48
   0  -3  -7    9.90    4.23
   0   3   7   11.47    4.50
   0  -3  -8   13.32    5.11
   0   3  -9   -2.01    8.04
   0  -4   0   88.44    2.47
   0  -4  -1   62.04    2.21
   0  -4  -2   26.86    2.19
   0   4   3  638.26    6.60
   0   4   4  417.95    5.73
   0  -4  -4  433.48    5.15
   0   4   5  125.99    4.59
   0  -4  -5  113.87    3.93
   0   4   6   97.48    4.91
   0  -4  -6   86.30    4.37
   0   4   7   -2.58    5.22
   0  -4  -7   -1.22    4.81
   0  -4  -8   44.08    5.23
   0   4   8   47.94    6.61
   0  -5   0    3.01    4.97
   0  -5  -1   66.77    2.93
   0  -5  -2    0.94    2.63
   0   5   2    3.05    3.73
   0  -5  -3   48.24    3.14
   0   5   4   15.30    4.46
   0  -5  -4   18.97    3.42
   0  -5  -5   25.42    3.73
   0   5   6  448.89    7.96
   0  -5  -6  436.14    6.76
   0   5   7   21.11    6.00
   0  -6  -2  501.10    6.38
   0  -6  -3  172.73    4.21
   0  -6  -4   22.93    3.77
   0  -6  -5   28.69    4.13
   0   6   5   29.35    5.99
   0  -6  -6   58.86    5.03
   0  -7  -2    5.61    7.81
   0  -7  -3  125.48    5.82
  -1   0  10  113.43    7.03
   1   0 -10  105.46    8.17
   1   0  -9   -0.91    5.72
  -1   0   9   -0.71    5.02
  -1   0   8   19.93    4.00
   1   0  -8   17.82    5.06
   1   0  -7   -1.77    3.63
  -1   0   7    2.41    3.30
   1   0  -6 1380.14   11.23
  -1   0   6 1384.31   10.66
   1   0  -5    0.04    2.41
  -1   0   5   -0.58    1.72
  -1   0   4  377.78    3.88
   1   0  -3    0.35    1.66
  -1   0   3   -0.04    1.26
  -1   0   2 9999.00   65.15
  -1   0  -3   -0.22    1.63
  -1   0  -4   79.31    2.24
  -1   0  -5   -0.47    1.82
  -1   0  -6   62.86    2.71
  -1   0  -7   -1.28    2.80
  -1   0  -8  350.74    5.70
  -1   0  -9    1.44    4.21
   1   1  -9   20.45    7.10
  -1  -1   9   28.97    5.22
  -1   1   9   31.93    5.43
   1  -1  -9   25.89    5.99
   1  -1  -8   12.99    4.38
  -1  -1   8   17.85    4.42
  -1   1   8   14.47    4.41
   1  -1  -7    1.46    3.82
  -1  -1   7    0.27    3.26
   1   1  -7   -0.77    4.19
  -1   1   7    0.57    3.42
  -1   1   6   58.22    3.19
  -1  -1   6   59.55    2.78
   1  -1  -6   55.02    3.10
   1   1  -6   58.22    3.83
   1  -1  -5  169.91    3.16
  -1   1   5  151.23    2.63
  -1   1   4    1.91    1.81
   1   1  -4    1.33    2.75
  -1  -1   4    0.45    1.47
   1  -1  -3    8.46    1.56
  -1  -1   3    8.30    1.39
  -1   1   3   10.49    1.52
   1  -1  -2 8072.85   53.08
  -1   1   1 5835.45   39.80
  -1  -1  -2  183.17    2.51
  -1   1  -3 2852.73   19.40
   1   1   4   79.30    3.04
  -1  -1  -4   82.86    2.35
  -1   1  -4   81.60    2.13
   1   1   5  104.56    3.51
  -1   1  -5  103.06    2.29
  -1  -1  -5  106.77    2.63
   1   1   6   47.90    4.03
  -1  -1  -6   29.77    2.89
  -1   1  -7   85.04    3.22
  -1  -1  -7   83.16    3.56
  -1   1  -8 1167.02   10.51
  -1  -1  -8 1168.37   11.16
  -1  -1  -9  170.72    5.97
  -1   1  -9  171.16    5.12
   1  -2  -9   31.88    5.95
  -1   2   9   34.87    5.54
   1  -2  -8   39.23    4.90
   1   2  -8   44.67    8.42
  -1   2   8   40.49    4.58
  -1  -2   8   46.73    4.26
   1   2  -7    4.22    6.60
  -1   2   7   -1.20    3.82
   1  -2  -7   -0.98    4.12
  -1  -2   7    1.31    2.78
   1   2  -6   10.92    6.34
  -1   2   6    9.72    3.06
  -1  -2   6    9.57    2.52
   1  -2  -5  137.62    3.20
  -1  -2   5  110.88    2.09
  -1   2   4    0.29    1.94
   1  -2  -4    0.97    2.10
  -1  -2   4    0.72    1.32
   1  -2  -3   68.16    2.13
   1  -2  -2    2.70    1.90
  -1   2   2    5.34    1.60
  -1   2   1 1042.36    7.80
  -1  -2  -2   27.15    1.86
  -1  -2  -3  156.72    2.87
  -1   2  -3  168.14    2.22
   1   2   4 1220.93   10.27
  -1  -2  -4 1218.13    9.40
  -1   2  -5  135.95    2.30
  -1  -2  -5  149.10    2.97
   1   2   6   27.70    4.18
  -1   2  -6   29.12    2.39
  -1   2  -7   17.75    3.27
  -1  -2  -7   14.01    3.58
  -1   2  -8    7.47    3.82
  -1  -2  -8    8.66    4.56
  -1  -2  -9  117.56    5.35
  -1   2  -9  152.96    5.62
  -1  -3   9   20.76    4.73
  -1   3   9   18.73    5.98
   1  -3  -8   16.27    5.07
  -1  -3   8   21.99    3.87
   1  -3  -7  299.88    6.10
  -1   3   7  311.46    6.01
   1  -3  -6  351.77    5.94
  -1  -3   6  441.59    4.44
   1  -3  -5 1741.20   13.69
  -1   3   5 1708.29   13.44
  -1  -3   5 1721.66   12.00
   1  -3  -4  118.21    3.30
  -1   3   4  113.59    2.78
  -1  -3   4  120.55    1.69
   1  -3  -3  462.26    4.90
  -1   3   3  453.04    4.23
  -1   3   2 1535.71   11.11
   1  -3  -2 1537.42   11.81
  -1   3   1  399.10    3.80
  -1   3   0 1436.01   10.00
  -1  -3  -1    6.48    1.45
  -1  -3  -2   94.61    2.07
  -1  -3  -3  421.69    4.18
  -1   3  -4    3.43    1.27
  -1  -3  -4    4.82    2.01
  -1   3  -5   73.27    2.32
  -1  -3  -5   83.74    3.04
  -1   3  -6   19.42    2.98
  -1  -3  -6   17.37    3.25
  -1   3  -7   -0.55    3.41
  -1  -3  -7    3.93    4.17
  -1  -3  -8   13.86    4.76
  -1   3  -9   14.04    5.24
   1  -4  -8   15.43    6.02
  -1   4   8   10.41    5.83
   1  -4  -7    5.93    4.26
  -1   4   7   14.55    5.52
  -1   4   6   -0.58    3.73
   1  -4  -6   -0.74    3.95
  -1   4   5  262.35    4.92
   1  -4  -5  231.42    4.79
  -1   4   4  399.75    5.06
   1  -4  -4  399.25    5.70
  -1   4   3    2.06    2.35
   1  -4  -2  282.86    5.32
  -1   4   1   -0.16    1.40
  -1  -4   1    3.57    0.74
  -1   4   0   45.67    1.30
  -1  -4   0   46.42    1.23
  -1   4  -1   17.00    0.90
  -1  -4  -2 1101.35    8.17
  -1  -4  -4  124.51    3.13
  -1   4  -4  112.91    1.71
  -1  -4  -5  283.40    4.58
  -1   4  -6    0.31    2.53
  -1  -4  -6    2.24    3.56
  -1  -4  -7   77.58    4.84
  -1   4  -8    1.93    4.75
  -1   5   7  393.97    8.07
   1  -5  -6   -1.06    4.53
  -1   5   6   -1.00    4.96
   1  -5  -5  211.39    5.66
  -1   5   4  190.03    4.34
   1  -5  -4  204.06    5.19
  -1   5   3   13.14    2.95
   1  -5  -3   13.14    5.07
   1  -5  -2   16.46    7.62
  -1   5   2   16.04    2.64
  -1  -5   1    4.71    1.62
  -1   5   0   19.69    2.37
  -1   5  -1    2.30    2.16
  -1  -5  -1   -0.36    1.89
  -1  -5  -2  185.13    3.22
  -1  -5  -3   28.71    2.73
  -1  -5  -4   91.32    3.51
  -1  -5  -5  739.66    7.74
  -1  -5  -6  237.14    5.59
   1  -6  -6    2.49    6.14
  -1   6   6   -2.71    5.59
  -1   6   5    3.60    4.86
   1  -6  -5   -0.27    5.99
   1  -6  -4  171.37    7.18
  -1   6   3   23.84    4.11
   1  -6  -3   12.16    8.81
  -1   6   2    0.17    3.95
  -1  -6   1    4.76    3.65
  -1   6   1    3.67    3.98
  -1  -6  -2  149.97    3.19
  -1  -6  -3   18.22    2.86
  -1  -6  -4    1.18    3.03
  -1  -6  -5   25.27    3.53
  -1   7   2   14.23    6.11
  -1  -7   0   13.29    5.27
  -1  -7  -1   20.02    3.78
  -1  -7  -2   55.00    3.25
  -1  -7  -3   13.59    3.24
  -2   0  10   19.61    5.35
  -2   0   9    2.00    4.29
  -2   0   7   -0.35    3.00
   2   0  -7   -3.57    7.97
  -2   0   6  211.26    3.91
   2   0  -6  104.74    7.90
  -2   0   5    1.19    2.72
  -2   0  -4  128.29    3.12
  -2   0  -5    0.57    2.78
  -2   0  -6  176.02    3.83
  -2   0  -8   69.45    3.47
  -2   0  -9   -2.01    3.44
   2  -1  -9    1.15    8.76
  -2   1   9   13.06    4.59
  -2  -1   9   11.56    4.35
   2  -1  -8    2.44    7.46
  -2   1   8    2.71    3.14
  -2  -1   8   -0.25    3.10
  -2  -1   7  110.12    3.52
  -2   1   7  101.72    3.31
  -2  -1   6   51.10    3.18
  -2   1   6   44.93    3.31
   2  -1  -5    0.18    5.92
  -2   1   5    2.32    3.33
  -2   1   4   71.75    3.38
  -2  -1   4   45.10    2.57
  -2  -1  -4    4.01    2.78
  -2   1  -4    2.36    2.22
  -2  -1  -5   54.61    3.02
  -2   1  -5   58.96    2.89
  -2  -1  -6   -6.27    3.10
  -2  -1  -7  314.96    4.75
  -2   1  -7  302.56    4.01
  -2   1  -8  352.34    4.78
  -2  -1  -8  313.73    5.18
  -2  -1  -9    1.41    3.75
  -2   1  -9    0.91    3.32
  -2   2   9    9.09    5.47
  -2  -2   9    6.08    4.34
   2  -2  -9    4.32    7.97
   2  -2  -8    0.78    7.09
  -2   2   8    0.02    4.19
  -2  -2   8    4.10    3.50
  -2  -2   7  412.10    4.77
  -2   2   7  406.63    5.74
  -2  -2   6  629.30    5.96
  -2   2   6  612.83    6.91
   2  -2  -5    2.67    5.75
  -2  -2   5    0.95    2.27
   2  -2  -4    7.96    5.86
  -2   2   4    6.06    3.06
  -2   2   3  626.23    6.76
  -2  -2  -3  532.51    5.60
  -2  -2  -4   19.02    2.66
  -2  -2  -5   26.85    3.12
  -2   2  -6  238.18    3.55
  -2   2  -7  127.93    2.97
  -2  -2  -7  129.90    3.68
  -2   2  -8   37.56    3.14
  -2  -2  -8   46.55    3.85
  -2   2  -9    2.70    3.98
  -2  -3   9    8.50    4.55
  -2  -3   8   93.49    3.97
   2  -3  -8   76.53    7.87
   2  -3  -7   11.87    6.44
  -2   3   7    2.13    3.75
  -2   3   6  626.71    6.78
   2  -3  -6  645.92    9.35
  -2   3   5   54.31    3.65
   2  -3  -5   40.61    6.59
   2  -3  -4    3.80    6.65
  -2  -3   4    4.67    1.73
  -2   3   4    7.59    3.47
  -2   3   3  401.18    5.21
  -2  -3  -2   50.43    2.36
  -2  -3  -3  106.32    3.05
  -2  -3  -4    1.94    2.73
  -2   3  -4    1.58    1.76
  -2  -3  -5   11.86    2.72
  -2  -3  -6   94.92    3.24
  -2   3  -6   96.51    2.45
  -2   3  -7   24.19    2.95
  -2  -3  -7   21.61    3.67
  -2  -3  -8   90.78    4.55
  -2   4   8   17.94    5.59
  -2  -4   8   20.43    3.44
   2  -4  -7    3.21    7.02
  -2  -4   7    4.29    2.35
  -2   4   7   -8.68    4.78
   2  -4  -6   30.66    7.99
  -2   4   6   27.18    3.83
  -2  -4   6   27.29    2.01
   2  -4  -5    7.67    7.35
  -2   4   5   14.33    3.18
  -2  -4   4  339.18    3.32
  -2   4   4  343.72    4.90
  -2   4   3  301.78    4.36
  -2   4   0   63.56    2.71
  -2  -4  -1 1209.48    9.26
  -2  -4  -2  217.47    3.16
  -2  -4  -4  821.28    7.51
  -2   4  -4  824.87    6.32
  -2   4  -5    3.67    1.75
  -2  -4  -5    7.79    2.70
  -2  -4  -6   10.39    3.21
  -2  -4  -7    1.85    3.39
  -2   4  -7    0.30    3.68
  -2   5   7   -2.14    5.51
   2  -5  -6   48.03    9.68
  -2   5   5   41.24    3.88
  -2   5   4    9.41    2.89
  -2   5   3    0.48    2.34
  -2   5   2   34.56    2.56
  -2   5   1  321.99    3.65
  -2  -5   1  317.44    2.96
  -2   5   0  311.02    3.43
  -2   5  -1  771.19    5.85
  -2  -5  -1  770.36    6.34
  -2   5  -2   59.56    1.35
  -2  -5  -2   69.84    2.50
  -2  -5  -3    7.04    2.13
  -2  -5  -4  230.60    3.48
  -2  -5  -5   14.05    3.10
  -2  -5  -6   34.57    3.55
  -2   6   6   10.72    4.88
  -2   6   5  146.95    4.99
  -2   6   4   41.50    3.96
  -2   6   3   27.29    3.19
  -2  -6   2    0.56    1.35
  -2   6   2   -0.01    2.53
  -2   6   1    0.17    2.39
  -2  -6   1    0.58    1.33
  -2  -6   0   45.49    1.77
  -2   6  -1    2.84    2.09
  -2  -6  -2    0.82    2.15
  -2   6  -2   -0.64    2.11
  -2  -6  -3   32.78    2.60
  -2  -6  -4   37.44    2.90
  -2  -6  -5   11.70    3.51
  -2   7   3    0.30    3.95
  -2   7   2   23.71    3.98
  -2  -7   0  516.42    4.94
  -2  -7  -1   48.82    2.75
  -2  -7  -2   -1.69    2.82
  -2  -7  -3    1.65    3.16
  -3   0   9   -0.44    3.12
  -3   0   7    2.89    3.60
  -3   0  -9    1.00    2.84
  -3  -1   9   27.94    3.29
  -3   1   9   33.31    3.92
  -3  -1   8  213.02    4.24
  -3   1   8  259.16    5.26
  -3  -1   7   19.21    3.32
  -3   1   7   16.86    3.91
  -3  -1  -8   15.23    3.39
  -3   1  -9    1.35    2.40
  -3  -1  -9    1.94    2.98
  -3  -2   9    3.34    3.10
  -3   2   9   -0.17    4.47
  -3  -2   8  243.97    4.30
  -3   2   8  265.94    5.93
  -3  -2   7  379.76    4.91
  -3   2   7  353.67    6.46
  -3   2   6  124.69    5.60
  -3  -2  -8    6.02    3.08
  -3   2  -8    7.65    2.23
  -3   2  -9    6.01    2.74
  -3  -3   9   48.78    4.06
  -3  -3   8   66.36    2.94
  -3   3   7  586.36    8.11
  -3   3   6   40.43    5.01
  -3  -3  -7   14.19    3.51
  -3   3  -8    0.78    2.48
  -3  -3  -8    2.80    3.26
  -3   4   8   25.73    4.77
  -3  -4   8   24.43    3.36
  -3  -4   7   72.88    3.05
  -3   4   7   83.19    4.90
  -3   4   6   26.75    4.89
  -3  -4  -6    2.46    2.89
  -3   4  -7    1.42    2.64
  -3  -4  -7    3.48    2.98
  -3   5   7  103.27    5.43
  -3  -5   7   91.24    2.56
  -3  -5   6   98.00    2.36
  -3   5   5   13.72    4.40
  -3   5   4   33.48    3.92
  -3   5   3   18.19    3.74
  -3  -5  -5   14.22    2.84
  -3   5  -6   -0.10    2.89
  -3  -5  -6    0.58    2.57
  -3   6   5   30.62    3.86
  -3   6   4    0.99    2.99
  -3   6   3   -0.15    3.12
  -3   6   2    1.04    2.57
  -3   6   1   44.31    2.78
  -3  -6  -2    1.46    2.26
  -3  -6  -3   33.82    2.50
  -3  -6  -4  149.47    3.07
  -3  -6  -5    8.70    2.30
  -3  -7   2  183.68    2.09
  -3   7   2  188.38    3.31
  -3  -7   1   22.83    1.51
  -3   7   1   27.08    2.12
  -3  -7   0   22.44    1.55
  -3   7   0   20.89    1.92
  -3  -7  -1    3.43    1.72
  -3   7  -1    3.95    2.10
  -3  -7  -2    0.10    2.18
   0   0   0    0.00    0.00
;
_shelx_hkl_checksum                5277
_olex2_submission_special_instructions  'No special instructions were received'
_oxdiff_exptl_absorpt_empirical_details
;
Empirical correction (ABSPACK) includes:
- Absorption correction using spherical harmonics
- Frame scaling
;
# start Validation Reply Form
_vrf_PLAT029_Anthracene_18.4GPa_IAM
;
PROBLEM: _diffrn_measured_fraction_theta_full value Low .      0.330 Why?  
RESPONSE: This measurement was performed at high pressure which, due to the high pressure apparatus, limits the theta range. Indeed, the diamond anvil cell metallic body typically shadows more than 60% of the reflections.
;
_vrf_PLAT088_Anthracene_18.4GPa_IAM
;
PROBLEM: Poor Data / Parameter Ratio ....................       4.55 Note  
RESPONSE: This measurement was performed at high pressure which, due to the high pressure apparatus, limits the theta range. Indeed, the diamond anvil cell metallic body typically shadows more than 60% of the reflections.
;
_vrf_PLAT250_Anthracene_18.4GPa_IAM
;
PROBLEM: Large U3/U1 Ratio for <U(i,j)> Tensor(Resd    1)        5.3 Note  
RESPONSE: Large errors due to low completeness.
;
_vrf_PLAT411_Anthracene_18.4GPa_IAM
;
PROBLEM: Short Inter H...H Contact  H003     ..H003     .       1.97 Ang.  
RESPONSE: H atoms are close to each other at high pressure.
;
_vrf_PLAT911_Anthracene_18.4GPa_IAM
;
PROBLEM: Missing FCF Refl Between Thmin & STh/L=    0.600        102 Report
RESPONSE: This measurement was performed at high pressure which, due to the high pressure apparatus, limits the theta range. Indeed, the diamond anvil cell metallic body typically shadows more than 60% of the reflections.
;
# end Validation Reply Form

data_Anthracene_21.5GPa_IAM
_audit_creation_date               2025-08-25
_audit_creation_method
;
Olex2 1.5
(compiled 2025.07.13 svn.rb7424aed for OlexSys, GUI svn.r7311)
;
_shelx_SHELXL_version_number       '2017/1'
_audit_contact_author_address      ?
_audit_contact_author_email        ?
_audit_contact_author_name         ''
_audit_contact_author_phone        ?
_publ_contact_author_id_orcid      ?
_publ_section_references
;
Dolomanov, O.V., Bourhis, L.J., Gildea, R.J, Howard, J.A.K. & Puschmann, H.
 (2009), J. Appl. Cryst. 42, 339-341.

Sheldrick, G.M. (2008). Acta Cryst. A64, 112-122.
;
_chemical_name_common              ?
_chemical_name_systematic          ?
_chemical_formula_moiety           'C14 H10'
_chemical_formula_sum              'C14 H10'
_chemical_formula_weight           178.22
_chemical_melting_point            ?
loop_
  _atom_type_symbol
  _atom_type_description
  _atom_type_scat_dispersion_real
  _atom_type_scat_dispersion_imag
  _atom_type_scat_source
 'C' 'C' -0.0001 0.0005 'International Tables Vol C Tables 4.2.6.8 and 6.1.1.4'
 'H' 'H' 0.0000 0.0000 'International Tables Vol C Tables 4.2.6.8 and 6.1.1.4'

_shelx_space_group_comment
;
The symmetry employed for this shelxl refinement is uniquely defined
by the following loop, which should always be used as a source of
symmetry information in preference to the above space-group names.
They are only intended as comments.
;
_space_group_crystal_system        'monoclinic'
_space_group_IT_number             14
_space_group_name_H-M_alt          'P 1 21/c 1'
_space_group_name_Hall             '-P 2ybc'
loop_
  _space_group_symop_operation_xyz
 'x, y, z'
 '-x, y+1/2, -z+1/2'
 '-x, -y, -z'
 'x, -y-1/2, z-1/2'

_cell_length_a                     8.075(5)
_cell_length_b                     5.2590(4)
_cell_length_c                     6.9637(9)
_cell_angle_alpha                  90
_cell_angle_beta                   94.70(3)
_cell_angle_gamma                  90
_cell_volume                       294.7(2)
_cell_formula_units_Z              2
_cell_measurement_reflns_used      155
_cell_measurement_temperature      293(2)
_cell_measurement_theta_max        18.7430
_cell_measurement_theta_min        2.7980
_shelx_estimated_absorpt_T_max     0.999
_shelx_estimated_absorpt_T_min     0.999
_exptl_absorpt_coefficient_mu      0.052
_exptl_absorpt_correction_T_max    1.00000
_exptl_absorpt_correction_T_min    0.03964
_exptl_absorpt_correction_type     multi-scan
_exptl_absorpt_process_details
;
CrysAlisPro 1.171.42.49 (Rigaku Oxford Diffraction, 2022)
Empirical absorption correction using spherical harmonics,
implemented in SCALE3 ABSPACK scaling algorithm.
;
_exptl_absorpt_special_details     ?
_exptl_crystal_colour              'metallic dark black'
_exptl_crystal_colour_lustre       metallic
_exptl_crystal_colour_modifier     dark
_exptl_crystal_colour_primary      black
_exptl_crystal_density_diffrn      2.008
_exptl_crystal_density_meas        ?
_exptl_crystal_density_method      ?
_exptl_crystal_description         block
_exptl_crystal_F_000               188
_exptl_crystal_size_max            0.013
_exptl_crystal_size_mid            0.012
_exptl_crystal_size_min            0.012
_exptl_transmission_factor_max     ?
_exptl_transmission_factor_min     ?
_diffrn_reflns_av_R_equivalents    0.0176
_diffrn_reflns_av_unetI/netI       0.0431
_diffrn_reflns_Laue_measured_fraction_full  0.400
_diffrn_reflns_Laue_measured_fraction_max  0.250
_diffrn_reflns_limit_h_max         7
_diffrn_reflns_limit_h_min         -4
_diffrn_reflns_limit_k_max         8
_diffrn_reflns_limit_k_min         -9
_diffrn_reflns_limit_l_max         11
_diffrn_reflns_limit_l_min         -11
_diffrn_reflns_number              608
_diffrn_reflns_point_group_measured_fraction_full  0.400
_diffrn_reflns_point_group_measured_fraction_max  0.250
_diffrn_reflns_theta_full          14.241
_diffrn_reflns_theta_max           21.022
_diffrn_reflns_theta_min           2.803
_diffrn_ambient_temperature        293(2)
_diffrn_detector_area_resol_mean   13.3333
_diffrn_measured_fraction_theta_full  0.400
_diffrn_measured_fraction_theta_max  0.250
_diffrn_measurement_details
;
List of Runs (angles in degrees, time in seconds):

  # Type    Start    End  Width  t~exp~   \w     \q     \k     \f   Frames
--------------------------------------------------------------------------
  1  \w    -32.00  26.50   0.50    1.00    --    0.00   0.00   0.00  117
;
_diffrn_measurement_device         'abstract diffractometer'
_diffrn_measurement_device_type   
 'esperanto-CrysAlisPro-abstract goniometer imported esperanto images'
_diffrn_measurement_method         '\w scans'
_diffrn_radiation_type             synchrotron
_diffrn_radiation_wavelength       0.410
_diffrn_source                     synchrotron
_reflns_Friedel_coverage           0.000
_reflns_Friedel_fraction_full      .
_reflns_Friedel_fraction_max       .
_reflns_number_gt                  251
_reflns_number_total               412
_reflns_special_details
;
 Reflections were merged by SHELXL according to the crystal
 class for the calculation of statistics and refinement.
 
 _reflns_Friedel_fraction is defined as the number of unique
 Friedel pairs measured divided by the number that would be
 possible theoretically, ignoring centric projections and
 systematic absences.
;
_reflns_threshold_expression       'I > 2\s(I)'
_computing_cell_refinement         'CrysAlisPro 1.171.42.49 (Rigaku OD, 2022)'
_computing_data_collection         'CrysAlisPro 1.171.42.49 (Rigaku OD, 2022)'
_computing_data_reduction          'CrysAlisPro 1.171.42.49 (Rigaku OD, 2022)'
_computing_molecular_graphics      'Olex2 1.5 (Dolomanov et al., 2009)'
_computing_publication_material    'Olex2 1.5 (Dolomanov et al., 2009)'
_computing_structure_refinement    'XL  (Sheldrick, 2008)'
_computing_structure_solution      'SHELXT 2014/5 (Sheldrick, 2014)'
_refine_diff_density_max           0.229
_refine_diff_density_min           -0.232
_refine_diff_density_rms           0.058
_refine_ls_extinction_coef         .
_refine_ls_extinction_method       none
_refine_ls_goodness_of_fit_ref     1.029
_refine_ls_hydrogen_treatment      constr
_refine_ls_matrix_type             full
_refine_ls_number_parameters       64
_refine_ls_number_reflns           412
_refine_ls_number_restraints       0
_refine_ls_R_factor_all            0.1090
_refine_ls_R_factor_gt             0.0714
_refine_ls_restrained_S_all        1.029
_refine_ls_shift/su_max            0.000
_refine_ls_shift/su_mean           0.000
_refine_ls_structure_factor_coef   Fsqd
_refine_ls_weighting_details      
 'w=1/[\s^2^(Fo^2^)+(0.1451P)^2^] where P=(Fo^2^+2Fc^2^)/3'
_refine_ls_weighting_scheme        calc
_refine_ls_wR_factor_gt            0.1960
_refine_ls_wR_factor_ref           0.2184
_refine_special_details            ?
_olex2_refinement_description
;
1. Fixed Uiso
 At 1.2 times of:
  All C(H) groups
2.a Aromatic/amide H refined with riding coordinates:
 C003(H003), C004(H004), C005(H005), C006(H006), C007(H007)
;
_atom_sites_solution_hydrogens     geom
_atom_sites_solution_primary       ?
_atom_sites_solution_secondary     ?
loop_
  _atom_site_label
  _atom_site_type_symbol
  _atom_site_fract_x
  _atom_site_fract_y
  _atom_site_fract_z
  _atom_site_U_iso_or_equiv
  _atom_site_adp_type
  _atom_site_occupancy
  _atom_site_site_symmetry_order
  _atom_site_calc_flag
  _atom_site_refinement_flags_posn
  _atom_site_refinement_flags_adp
  _atom_site_refinement_flags_occupancy
  _atom_site_disorder_assembly
  _atom_site_disorder_group
 C001 C 0.3511(12) 0.4051(6) 0.4149(5) 0.042(4) Uani 1 1 d . . . . .
 C002 C 0.4065(12) 0.6555(5) 0.3755(6) 0.034(3) Uani 1 1 d . . . . .
 C003 C 0.4497(12) 0.2553(6) 0.5386(6) 0.041(4) Uani 1 1 d . . . . .
 H003 H 0.416671 0.089895 0.563478 0.050 Uiso 1 1 calc R U . . .
 C004 C 0.1938(12) 0.3261(6) 0.3287(6) 0.038(4) Uani 1 1 d . . . . .
 H004 H 0.149588 0.171593 0.364493 0.046 Uiso 1 1 calc R U . . .
 C005 C 0.3057(11) 0.8050(5) 0.2493(6) 0.036(4) Uani 1 1 d . . . . .
 H005 H 0.335139 0.973869 0.231618 0.043 Uiso 1 1 calc R U . . .
 C006 C 0.1676(11) 0.7152(6) 0.1522(6) 0.048(4) Uani 1 1 d . . . . .
 H006 H 0.111418 0.813012 0.056498 0.057 Uiso 1 1 calc R U . . .
 C007 C 0.1080(11) 0.4710(6) 0.1963(6) 0.047(4) Uani 1 1 d . . . . .
 H007 H 0.009597 0.410671 0.133767 0.056 Uiso 1 1 calc R U . . .

loop_
  _atom_site_aniso_label
  _atom_site_aniso_U_11
  _atom_site_aniso_U_22
  _atom_site_aniso_U_33
  _atom_site_aniso_U_23
  _atom_site_aniso_U_13
  _atom_site_aniso_U_12
 C001 0.089(13) 0.0222(16) 0.015(2) 0.0016(11) 0.008(5) 0.0034(19)
 C002 0.066(10) 0.0201(14) 0.017(2) -0.0008(11) 0.002(4) -0.001(2)
 C003 0.086(11) 0.0206(14) 0.019(2) 0.0008(11) 0.011(4) 0.000(2)
 C004 0.076(13) 0.0208(15) 0.018(2) 0.0003(11) 0.002(5) -0.0005(19)
 C005 0.066(12) 0.0241(14) 0.017(2) 0.0002(11) 0.007(4) -0.005(2)
 C006 0.101(12) 0.0233(14) 0.020(2) 0.0027(12) 0.011(4) 0.006(2)
 C007 0.098(12) 0.0247(15) 0.018(2) 0.0013(11) 0.007(4) 0.003(2)

_geom_special_details
;
 All esds (except the esd in the dihedral angle between two l.s. planes)
 are estimated using the full covariance matrix.  The cell esds are taken
 into account individually in the estimation of esds in distances, angles
 and torsion angles; correlations between esds in cell parameters are only
 used when they are defined by crystal symmetry.  An approximate (isotropic)
 treatment of cell esds is used for estimating esds involving l.s. planes.
;
loop_
  _geom_bond_atom_site_label_1
  _geom_bond_atom_site_label_2
  _geom_bond_distance
  _geom_bond_site_symmetry_2
  _geom_bond_publ_flag
 C001 C002 1.425(5) . ?
 C001 C003 1.373(10) . ?
 C001 C004 1.422(14) . ?
 C002 C003 1.347(14) 3_666 ?
 C002 C005 1.391(10) . ?
 C003 H003 0.9300 . ?
 C004 H004 0.9300 . ?
 C004 C007 1.344(9) . ?
 C005 H005 0.9300 . ?
 C005 C006 1.342(12) . ?
 C006 H006 0.9300 . ?
 C006 C007 1.414(5) . ?
 C007 H007 0.9300 . ?

loop_
  _geom_angle_atom_site_label_1
  _geom_angle_atom_site_label_2
  _geom_angle_atom_site_label_3
  _geom_angle
  _geom_angle_site_symmetry_1
  _geom_angle_site_symmetry_3
  _geom_angle_publ_flag
 C003 C001 C002 118.5(8) . . ?
 C003 C001 C004 123.3(4) . . ?
 C004 C001 C002 118.2(6) . . ?
 C003 C002 C001 120.6(6) 3_666 . ?
 C003 C002 C005 121.5(4) 3_666 . ?
 C005 C002 C001 117.9(8) . . ?
 C001 C003 H003 119.5 . . ?
 C002 C003 C001 120.9(4) 3_666 . ?
 C002 C003 H003 119.5 3_666 . ?
 C001 C004 H004 119.4 . . ?
 C007 C004 C001 121.1(4) . . ?
 C007 C004 H004 119.4 . . ?
 C002 C005 H005 118.7 . . ?
 C006 C005 C002 122.6(4) . . ?
 C006 C005 H005 118.7 . . ?
 C005 C006 H006 120.2 . . ?
 C005 C006 C007 119.6(6) . . ?
 C007 C006 H006 120.2 . . ?
 C004 C007 C006 119.9(8) . . ?
 C004 C007 H007 120.1 . . ?
 C006 C007 H007 120.1 . . ?

loop_
  _geom_torsion_atom_site_label_1
  _geom_torsion_atom_site_label_2
  _geom_torsion_atom_site_label_3
  _geom_torsion_atom_site_label_4
  _geom_torsion
  _geom_torsion_site_symmetry_1
  _geom_torsion_site_symmetry_2
  _geom_torsion_site_symmetry_3
  _geom_torsion_site_symmetry_4
  _geom_torsion_publ_flag
 C001 C002 C005 C006 -5.9(7) . . . . ?
 C001 C004 C007 C006 -5.1(7) . . . . ?
 C002 C001 C003 C002 1.5(7) . . . 3_666 ?
 C002 C001 C004 C007 7.7(7) . . . . ?
 C002 C005 C006 C007 8.6(8) . . . . ?
 C003 C001 C002 C003 -1.5(7) . . . 3_666 ?
 C003 C001 C002 C005 179.8(3) . . . . ?
 C003 C001 C004 C007 -174.5(3) . . . . ?
 C003 C002 C005 C006 175.4(5) 3_666 . . . ?
 C004 C001 C002 C003 176.5(5) . . . 3_666 ?
 C004 C001 C002 C005 -2.2(6) . . . . ?
 C004 C001 C003 C002 -176.3(5) . . . 3_666 ?
 C005 C006 C007 C004 -3.0(7) . . . . ?

_shelx_res_file
;
TITL Anthracene_21.5GPa_IAM_a.res in P2(1)/c
    Anthracene_21.5GPa_IAM.res
    created by SHELXL-2017/1 at 18:55:58 on 25-Aug-2025
REM Old TITL Anthracene_21.5GPa_IAM in P2(1)/c
REM SHELXT solution in P2(1)/c
REM R1 0.198, Rweak 0.719, Alpha 0.148, Orientation as input
REM Formula found by SHELXT: C7
CELL 0.41 8.0747 5.259 6.9637 90 94.697 90
ZERR 2 0.0054 0.0004 0.0009 0 0.029 0
LATT 1
SYMM -X,0.5+Y,0.5-Z
SFAC C H
DISP C -0.0001 0.0005 5.0796
DISP H 0 0 0.5971
UNIT 28 20

L.S. 30 0 0
PLAN  5
SIZE 0.012 0.012 0.013
CONF
BOND $H
list 4
MORE -1
fmap 2 53
acta
OMIT -6 6 4
OMIT -5 6 3
OMIT -5 7 3
OMIT -4 6 2
OMIT -4 6 3
OMIT -4 7 2
OMIT -1 2 11
OMIT 0 0 2
OMIT 0 3 10
REM <olex2.extras>
REM <HklSrc "%.\\Anthracene_21.5GPa_IAM.hkl">
REM </olex2.extras>

WGHT    0.145100
FVAR       2.46044
C001  1    0.351146    0.405052    0.414864    11.00000    0.08939    0.02217 =
         0.01454    0.00159    0.00765    0.00337
C002  1    0.406456    0.655539    0.375477    11.00000    0.06583    0.02008 =
         0.01673   -0.00081    0.00239   -0.00060
C003  1    0.449699    0.255255    0.538620    11.00000    0.08592    0.02065 =
         0.01904    0.00078    0.01116   -0.00003
AFIX  43
H003  2    0.416671    0.089895    0.563478    11.00000   -1.20000
AFIX   0
C004  1    0.193840    0.326112    0.328659    11.00000    0.07584    0.02079 =
         0.01759    0.00030    0.00168   -0.00051
AFIX  43
H004  2    0.149588    0.171593    0.364493    11.00000   -1.20000
AFIX   0
C005  1    0.305659    0.805050    0.249324    11.00000    0.06628    0.02406 =
         0.01729    0.00017    0.00748   -0.00460
AFIX  43
H005  2    0.335139    0.973869    0.231618    11.00000   -1.20000
AFIX   0
C006  1    0.167599    0.715242    0.152213    11.00000    0.10105    0.02325 =
         0.02002    0.00267    0.01075    0.00590
AFIX  43
H006  2    0.111418    0.813012    0.056498    11.00000   -1.20000
AFIX   0
C007  1    0.108012    0.470952    0.196290    11.00000    0.09766    0.02470 =
         0.01794    0.00131    0.00694    0.00276
AFIX  43
H007  2    0.009597    0.410671    0.133767    11.00000   -1.20000
AFIX   0
HKLF 4


REM  Anthracene_21.5GPa_IAM_a.res in P2(1)/c
REM R1 =  0.0714 for     251 Fo > 4sig(Fo)  and  0.1090 for all     412 data
REM     64 parameters refined using      0 restraints

END

WGHT      0.1449      0.0000

REM Highest difference peak  0.229,  deepest hole -0.232,  1-sigma level  0.058
Q1    1   0.0129  0.2254  0.3562  11.00000  0.05    0.23
Q2    1   0.3257  0.5351  0.4032  11.00000  0.05    0.22
Q3    1   0.4615  0.5361  0.3646  11.00000  0.05    0.21
Q4    1   0.3129  0.2854  0.5340  11.00000  0.05    0.20
Q5    1   0.3995  0.3576  0.5598  11.00000  0.05    0.18
;
_shelx_res_checksum                49529
_shelx_hkl_file
;
   0   0   2 4098.93    8.48
   0   0   3   -1.44    2.87
   0   0   4  811.55    6.77
   0   0   5    2.28    6.62
   0   1   0   -0.06    0.89
   0  -1   0    0.27    1.14
   0   1   1 1360.17    6.03
   0  -1  -1 1366.57    5.39
   0  -1  -2 1124.52    5.40
   0   1   2 1121.17    6.32
   0  -1  -3   60.95    3.01
   0   1   3   58.68    4.21
   0   1   4 1377.45   10.26
   0  -1  -4 1385.26    9.10
   0   1   5 1102.47   11.83
   0   1   6  103.64   12.29
   0   1   7   16.54   17.70
   0   1   8   36.60   31.17
   0  -2   0 6230.19   13.61
   0   2   0 6233.68   11.81
   0  -2   1 1846.65    6.41
   0  -2  -1 1852.18    8.92
   0   2   1 1846.02    8.90
   0   2   2   23.11    5.51
   0   2   3  225.53    6.62
   0  -2  -3  197.40    5.17
   0  -2  -4    4.46    4.78
   0   2   4    4.21    7.03
   0   2   5  627.95   10.78
   0  -2  -5  640.06    8.52
   0  -2  -6   68.08    9.97
   0   2   7   15.94   15.84
   0   2   8  230.98   26.35
   0   2   9  437.55   62.53
   0  -3   0   -3.29    5.21
   0  -3   1  994.57    8.08
   0   3   1  985.29    8.30
   0  -3  -1  984.04    9.28
   0  -3  -2   17.96    5.96
   0   3   3  735.74    9.79
   0   3   4 1510.74   15.04
   0  -3  -4 1535.89   10.54
   0   3   6  188.41   15.76
   0  -3  -7   18.64   12.15
   0   3   7   46.30   19.84
   0   3   8   20.31   26.82
   0   3   9    4.68   42.14
   0   3  10  186.31  111.86
   0  -4   0  109.14   10.04
   0  -4  -1   49.14    7.90
   0   4   1   54.04    6.13
   0  -4  -2   24.57    7.77
   0   4   2   35.11    7.47
   0  -4  -3  798.14   11.54
   0   4   4  472.40   11.61
   0   4   5  156.97   11.70
   0  -4  -5  142.89    8.11
   0  -4  -6  128.02    8.85
   0   4   6  120.14   12.90
   0   4   7    5.79   15.75
   0  -4  -7    7.76   11.34
   0   4   8   59.89   19.87
   0   5   1   68.53    7.63
   0  -5  -2    7.83   10.57
   0  -5   2   -5.04   12.87
   0   5   3   47.08    8.66
   0  -5  -3   28.87   10.46
   0  -5  -4   12.55    9.18
   0   5   5   38.38   11.98
   0  -5  -5   37.37    8.87
   0  -5  -6  514.29   10.96
   0   5   6  506.52   15.46
   0  -5  -7   20.12   11.03
   0  -6   0   19.70   13.60
   0   6   1   63.40    9.25
   0   6   2  471.34   11.44
   0  -6  -3  240.95   12.88
   0   6   3  236.43   11.03
   0   6   4   26.77   10.08
   0  -6  -4   19.10   10.60
   0  -6  -5   27.21    9.81
   0  -7   0    1.82   15.91
   0  -7   1   31.66   17.59
   0  -7  -1   24.09   15.93
   0   7   2    8.80   10.60
   0  -7  -3   97.01   14.20
   0  -8   0   10.35   20.77
  -1   0  10  401.51   75.88
  -1   0   9  -13.29   33.54
  -1   0   8   41.82   17.21
  -1   0   7    0.53   10.74
  -1   0   6 2083.88   12.90
  -1   0   5    4.58    5.35
   1   0  -3    1.43    1.85
  -1   0   3    2.01    3.38
  -1   0   2 9284.77   11.07
   1   0  -2 9285.34   11.50
  -1  -1   9   68.53   29.30
  -1  -1   8   31.16   17.01
  -1   1   8   19.79   19.83
  -1   1   7   -3.35   14.28
  -1  -1   7    7.61   11.81
  -1   1   6   86.36   11.59
  -1  -1   6   92.68    8.21
  -1  -1   5  340.51    5.64
  -1  -1   4    1.67    2.65
   1  -1  -4   -0.03    4.15
  -1   1   4   -1.94    6.01
   1  -1  -3   10.47    3.66
  -1   1   3    7.42    3.80
   1  -1  -2 9999.00   16.49
  -1   1   2 9992.86   14.91
  -1   2  11  964.12  159.38
  -1   2  10  -14.57   39.61
  -1   2   9   34.88   22.62
   1  -2  -8   23.67   13.32
  -1   2   8   41.17   15.50
  -1   2   7    2.35   12.30
   1  -2  -7    3.42    9.48
  -1   2   6   20.88   10.01
   1  -2  -6   15.87    5.95
   1  -2  -5  231.24    6.60
  -1   2   5  215.73    8.73
  -1   2   4   -2.63    6.68
   1  -2  -4    9.59    6.40
  -1   2   3   96.21    5.44
  -1  -2   2    6.46    2.97
   1  -2  -2    7.34    4.23
   1   2  -1  922.88    5.01
   1  -2  -1  926.32    5.46
  -1  -2   1  920.11    4.97
   1   2   0 1479.38    7.56
  -1  -2   0 1490.68    6.39
  -1  -2  -1   26.70    2.74
   1   2   1   27.41    3.57
   1   2   2   25.23    4.20
   1   2   3  159.32    5.80
   1   2   4 1722.99   11.95
   1   2   5  229.87    9.34
   1   2   6   60.62   12.11
  -1   3   9   27.16   21.98
   1  -3  -9  -19.09   17.10
   1  -3  -8   19.94   12.26
  -1   3   8   30.50   16.66
  -1   3   7  352.76   14.83
  -1   3   6  451.16   12.71
   1  -3  -6  444.18    8.84
  -1   3   5 2333.21   17.09
   1  -3  -5 2323.81   14.14
  -1   3   4  170.54    8.32
   1  -3  -4  176.99    8.57
  -1  -3   3  699.59    6.95
  -1   3   3  721.80    7.97
   1  -3  -3  711.31    9.21
   1  -3  -2 1899.39   12.90
  -1  -3   2 1900.47   10.47
  -1  -3   1  442.91    5.88
   1  -3  -1  450.86    6.75
   1   3  -1  438.31    4.91
  -1  -3   0 1460.04    9.45
   1  -3   0 1455.87    8.41
  -1  -3  -1    6.17    4.72
   1   3   1    2.64    6.93
  -1  -3  -2  144.32    5.16
   1   3   2  139.98    7.15
   1   3   3  547.49    8.98
  -1  -3  -3  536.78    6.89
  -1  -3  -4    0.30    6.85
   1   3   4    0.48    7.71
   1   3   5   81.55    9.95
  -1  -3  -6    0.28   13.37
   1   3   6   23.94   11.92
   1  -4  -9  101.11   15.80
   1  -4  -8   27.81   11.05
  -1   4   8    6.90   15.69
   1  -4  -7   15.10    8.56
  -1   4   6    8.87   11.00
   1  -4  -6    8.09    8.20
   1  -4  -5  303.13   10.26
  -1   4   5  317.17   10.95
  -1   4   4  495.62    9.27
  -1  -4   4  502.44    9.50
   1  -4  -3    1.93    8.16
  -1   4   3    1.21    7.15
  -1  -4   3   -2.85    8.80
  -1  -4   2  314.24    9.26
   1  -4  -2  292.88   11.21
  -1  -4   1  -10.81    6.54
   1   4  -1   -2.21    5.29
   1  -4  -1   -3.23    7.47
  -1  -4   0   69.01    7.33
   1   4   0  103.76    6.75
  -1  -4  -1   38.14    7.45
   1   4   1   20.34    7.82
  -1  -4  -2 1811.78   12.22
   1   4   2 1830.48   13.71
  -1  -4  -3 1244.35   10.59
   1   4   3 1229.89   15.56
  -1  -4  -4  152.93    7.28
   1   4   4  147.07   12.85
   1   4   5  365.34   15.86
  -1  -4  -6   10.65   12.18
   1   4   6   14.80   16.94
  -1  -4  -7   37.16   16.27
   1   4   7  105.02   21.67
   1   4   8   15.52   27.41
   1  -5  -7  387.55   11.39
  -1   5   7  465.38   14.03
   1  -5  -6    8.93    9.85
  -1   5   6   -5.73   10.39
  -1  -5   5  222.79   12.02
   1  -5  -5  259.62   11.78
  -1   5   4  289.52   10.51
  -1  -5   3   24.91   11.46
   1  -5  -3    2.00    9.69
  -1   5   3   21.05    8.71
   1  -5  -2   21.46   12.14
  -1  -5   2   22.40    9.16
  -1   5   2   30.68    7.96
  -1  -5   1    2.10    8.76
   1  -5  -1   -2.71   12.34
   1   5   0   28.87    7.33
   1  -5   0   12.83   10.59
  -1  -5   0   14.53    9.30
   1   5   1    3.43    8.49
  -1  -5  -1    4.28    9.13
  -1  -5  -2  201.24    9.34
  -1  -5  -3   38.22    8.05
   1   5   3   52.47   10.68
  -1  -5  -4   84.09    8.45
   1   5   4   71.82   11.17
   1   5   5  862.10   15.52
  -1  -5  -6  227.88   13.46
   1   5   6  274.04   15.19
  -1  -5  -7  103.45   15.54
  -1   6   5    2.84   10.92
  -1  -6   5    1.42   12.72
  -1   6   4  196.73   11.77
  -1  -6   4  255.78   13.19
  -1   6   3   18.24    9.84
   1  -6  -3   34.58   11.80
   1  -6  -2   -0.18   12.16
  -1  -6   2    6.38   11.56
   1  -6  -1    3.27   17.11
  -1  -6   1    5.80   11.72
   1   6   0   86.38    9.11
   1  -6   0   91.67   14.86
   1   6   1    8.89    9.34
  -1  -6  -1    2.28   11.69
   1   6   2  236.97   10.04
  -1  -6  -2  221.30   11.48
  -1  -6  -3   21.30    9.52
   1   6   3   18.81   11.12
  -1  -6  -4    2.18    9.76
   1   6   4  -14.30   11.47
  -1  -6  -5   11.72    9.84
  -1  -7   4   -5.91   14.02
  -1  -7   3   68.67   15.19
   1  -7  -3   72.55   15.59
   1  -7  -2   17.64   13.93
   1  -7  -1    1.89   16.35
  -1  -7   1   -4.30   14.40
  -1  -7   0   14.82   13.58
  -1  -7  -1   17.51   12.02
   1   7   1   10.27   10.46
  -1  -7  -2   70.42   12.35
  -1  -7  -3   20.58   10.86
  -1  -8   3   94.59   17.34
  -1  -8   2   14.65   17.00
  -1  -8   1   31.57   16.74
  -1  -8   0   27.40   14.85
  -1  -8  -1  464.63   16.68
  -2   0  10   19.17   14.53
  -2   0   9   -5.11   11.22
  -2   0   7    1.44    7.71
  -2   0   6  190.85    6.61
  -2   0   5   -1.88    4.56
   2   0  -5    2.40    3.29
   2   0  -4   58.46    4.05
   2   0  -3    1.85    2.68
  -2   1  11   15.47   20.51
  -2  -1  10    7.40   10.91
  -2   1  10   30.99   15.90
  -2  -1   9    1.20    9.07
  -2   1   9   20.76   12.14
   2  -1  -8   -6.73   10.26
  -2  -1   8   -3.62    7.89
  -2   1   8   11.32   10.07
  -2   1   7  117.07    8.69
  -2  -1   7   96.90    6.72
  -2  -1   5    1.27    3.07
  -2   1   5   -1.65    5.04
   2  -1  -4   29.50    5.44
  -2   2  11   42.83   20.40
  -2   2  10   40.45   16.71
   2  -2  -9    7.47   13.52
  -2   2   9   18.02   13.12
  -2  -2   9   25.04    6.71
   2  -2  -8    9.78    9.09
  -2  -2   8    0.03    5.52
   2  -2  -7  646.99    9.48
  -2   2   7  593.44   11.33
  -2   2   6  792.88    9.68
  -2   2   5   -2.85    5.87
   2  -2  -5    1.05    7.63
   2  -2  -4    6.26    7.39
  -2   2   4    8.54    5.25
   2  -2  -2 1221.49    6.64
   2   2  -2 1222.62    5.71
   2   2  -1  687.87    4.04
   2   2   0  244.69    2.91
   2  -3 -10   26.61   18.48
  -2   3  10   20.88   15.73
  -2   3   9    2.78   12.37
   2  -3  -9   13.11   12.20
   2  -3  -8   89.38    8.62
  -2   3   8   95.82   10.84
   2  -3  -7   10.69    7.96
  -2   3   7    3.61    8.74
   2  -3  -6  808.49   12.10
   2  -3  -5   57.35    8.14
  -2   3   5   60.47    7.57
   2  -3  -4   -0.84    8.72
  -2  -3   4   17.02    3.75
  -2   3   4    7.21    6.63
   2  -3  -3  216.39    7.21
  -2  -3   2    7.29    3.28
   2  -3  -2   -0.90    4.71
   2   3  -1   47.73    6.21
   2   3   0   98.28    5.27
  -2  -3  -1   -4.04    5.51
   2   3   1    0.59    5.00
   2   3   2   58.89    5.65
   2   3   4    1.82    6.88
   2  -4  -9   28.63   11.40
  -2   4   8   20.87   11.83
   2  -4  -8    6.20    9.65
   2  -4  -7    8.50    9.49
  -2   4   7    5.72   10.18
  -2   4   6   23.95    9.10
   2  -4  -6   22.59   10.19
  -2   4   5    9.68    8.49
   2  -4  -5   23.27    9.16
  -2  -4   5   16.98    4.39
  -2  -4   4  355.35    5.35
  -2  -4   3  322.91    5.70
  -2  -4   2   43.86    5.23
   2  -4  -2   28.14    7.51
  -2  -4   1    9.22    4.90
   2   4   0   67.40    7.51
  -2  -4  -1 1494.33    9.51
   2   4   1 1462.39   14.20
   2   4   2  223.95    8.32
  -2  -4  -2  233.45    7.62
   2   4   3 1200.50   12.06
  -2  -4  -3 1183.78   13.27
  -2  -4  -4  741.11   13.89
   2   4   5    2.78    9.70
  -2  -4  -5    7.96   13.96
   2   4   6   33.30   11.44
   2  -5  -7    3.55   10.16
  -2   5   7    4.02   11.26
  -2   5   6  103.00   11.12
   2  -5  -5   64.96   10.34
  -2  -5   5   44.30    6.08
  -2   5   5   55.46   10.40
  -2   5   4  -13.80    9.08
  -2  -5   4    9.59    6.63
   2  -5  -3   -3.12   11.81
  -2  -5   3   -2.32    6.22
   2   5  -2   22.97    6.65
   2  -5  -2   30.70    9.41
  -2  -5   1  495.62    8.61
   2   5  -1  503.84    8.35
  -2  -5   0  334.76    7.91
   2   5   1  846.43   12.14
  -2  -5  -2   66.06    7.34
   2   5   2   53.16    9.59
   2   5   3   10.87   11.98
  -2  -5  -3   24.59    8.88
  -2  -5  -4  286.23   12.58
   2   5   4  263.89   14.37
   2   5   5   30.17   14.46
  -2  -5  -5    7.63   13.62
   2   5   6   43.79   16.44
  -2  -5  -6   26.00   17.65
  -2  -6   6    5.46    7.03
  -2  -6   5  123.86    7.75
  -2  -6   4   57.28    7.79
   2  -6  -4   42.01   11.09
  -2  -6   3   41.86    7.96
   2  -6  -3   20.96   13.25
  -2  -6   2   -9.77    8.28
   2  -6  -2    9.55   13.13
  -2  -6   1    0.64    8.59
   2   6  -1    7.89    8.78
  -2  -6   0   75.12    8.36
   2   6   0  102.46    8.69
  -2  -6  -1   19.46    8.73
   2   6   2    7.95   11.14
   2   6   3   37.80   11.08
  -2  -6  -3   39.49    9.98
  -2  -6  -4   52.21   12.12
   2   6   4   58.23   11.55
  -2  -6  -5    0.80   14.14
  -2  -7   4   69.65    9.50
  -2  -7   3    6.43    9.48
   2  -7  -3   12.62   13.14
  -2  -7   2   38.23    9.09
  -2  -7   1   39.64    9.54
  -2  -7   0  678.64   12.18
   2   7   0  685.39   12.46
   2   7   1   46.04   10.06
  -2  -7  -1   53.92   10.31
   2   7   2    4.26    9.41
  -2  -7  -2   -0.03    9.66
  -2  -8   3   -4.20   10.22
  -2  -8   2   10.08   10.60
  -2  -8   1   12.16   11.36
  -2  -8  -1   60.03   11.61
  -2  -9   2    0.78   12.74
  -3   0  10   -8.57    8.70
  -3   0   9   -1.39    7.88
  -3   0   8  743.32    9.39
   3   0  -7    4.40    5.46
   3   0  -6  156.66    5.43
   3   0  -5    2.02    4.94
  -3   1  11    2.78   11.62
  -3   1   9   45.04    8.85
   3  -1  -9   38.04   10.83
   3  -1  -8  380.02    8.59
  -3   1   8  401.97    9.07
   3  -1  -7   26.59    6.57
  -3   1   7   38.09    7.18
  -3   1   6   13.24    6.32
   3  -1  -6   16.20    7.67
   3  -1  -4 3678.01   12.45
  -3   2  11    4.98   13.37
  -3   2  10   12.94   11.07
   3  -2 -10   18.96   15.53
   3  -2  -9    3.23   10.06
  -3   2   9   -5.48    9.76
   3  -2  -8  329.99    9.48
  -3   2   8  330.25    9.64
   3  -2  -7  483.71   10.98
  -3   2   7  529.86    9.79
   3  -2  -6   89.38    8.76
   3  -2  -5  173.03    9.84
   3  -2  -4 1589.47   10.69
   3  -3 -11   -0.11   22.61
  -3   3  10   -1.66   12.89
   3  -3  -9   66.08   10.07
  -3   3   9   60.77   11.23
   3  -3  -8   87.03   10.33
  -3   3   8  120.27   10.21
   3  -3  -7  564.33   12.65
  -3   3   7  557.39   10.99
   3  -3  -6   38.08    8.68
   3  -3  -5  208.59   11.24
   3   3  -3   10.51    4.54
   3   3  -2  103.70    4.41
   3   3  -1    1.70    3.87
   3   3   0   21.29    3.07
   3   3   1    2.32    2.79
   3  -4  -9  100.26   11.05
   3  -4  -8    8.69   10.62
  -3   4   8   14.74   10.95
   3  -4  -6   38.51    9.88
   3  -4  -4   92.26    8.16
  -3  -4   2   32.23   11.80
   3   4  -1   -8.71    7.46
  -3  -4   1   -8.84    9.70
   3   4   0  423.20    7.23
   3   4   1  150.05    6.88
  -3  -4  -1   74.31   11.22
   3   4   2  424.55    7.98
   3   4   3  329.49    7.94
   3  -5  -7   75.60   11.83
   3  -5  -5    7.82   10.32
  -3  -5   4   28.58   21.86
   3  -5  -4   29.61   11.10
  -3  -5   3   15.78   10.00
   3   5  -2  118.76    7.12
  -3  -5   1   96.16    8.53
   3   5  -1  112.61    8.84
   3   5   0  619.89   11.98
  -3  -5  -1    4.69   10.12
   3   5   1   -5.07   10.24
   3   5   2   36.51    8.43
  -3  -5  -2   36.21   11.74
   3   5   3  119.93    8.62
  -3  -5  -3   59.57   14.12
   3   5   4   22.47    8.16
   3  -6  -5   31.55   10.74
   3  -6  -4  -12.13   13.39
  -3  -6   4    4.26   12.49
  -3  -6   3   -2.45    8.72
   3   6  -2   14.94    8.39
  -3  -6   1   30.21    8.77
   3   6  -1   41.49    8.14
   3   6   0    9.24    9.48
  -3  -6   0   17.98    9.56
   3   6   1   25.01    9.58
  -3  -6  -1   14.81   11.24
  -3  -6  -2    1.87   12.19
   3   6   2   11.44    9.59
  -3  -6  -3   31.11   14.10
   3   6   3   30.41   11.95
  -3  -6  -4   77.07   17.53
   3   6   4  131.84   13.23
  -3  -7   4   -2.49   11.96
  -3  -7   3    4.24    9.79
  -3  -7   2  320.94   10.54
   3   7  -1   61.59    9.57
  -3  -7   0   31.29   10.51
   3   7   0   45.52    8.74
   3   7   1   14.45    9.94
  -3  -7  -1    5.30   11.94
   3   7   2    3.42   10.69
  -3  -7  -2   -3.48   13.65
  -3  -7  -3   30.09   15.53
  -3  -8   3    3.33   12.25
  -3  -8   2   -6.36   11.30
  -3  -8   1  286.72   13.06
   3   8   0    5.74   10.14
  -3  -8   0    0.24   13.16
   4   0  -8    9.88    5.70
   4   0  -6   22.01    6.93
   4   0  -5    2.66    5.78
   4  -1 -10   73.72   12.59
   4  -1  -9   48.13    8.48
   4  -1  -8    5.55    7.71
   4  -1  -7   -3.13    9.15
   4  -1  -6    4.82   10.67
   4   1  -6   -2.93    3.74
   4  -1  -5  191.96    7.16
   4   1  -5  189.21    5.16
   4  -2 -11   -0.13   19.25
   4  -2 -10    4.93   12.15
   4  -2  -8  357.78   12.66
   4  -2  -7   28.76    9.77
   4  -2  -5  765.16    9.76
   4  -3 -11   10.26   18.76
   4  -3 -10   14.54   11.19
   4  -3  -9    5.41   10.54
   4  -3  -8   22.47   12.32
   4  -3  -7   11.31    9.95
   4   3  -4   -2.72    3.98
   4   3  -3   -1.21    3.39
   4   3  -2   42.21    2.37
   4  -4  -9   48.99   12.35
   4  -4  -8   58.85   12.64
   4  -4  -7   18.47   10.45
   4  -4  -6   34.61   13.14
   4  -4  -5   36.80    8.01
   4   4  -4   52.05    5.36
   4   4  -2    3.30    5.22
   4   4  -1   87.60    5.54
   4  -5  -7   31.65   10.93
   4  -5  -6   67.73   11.05
   4   5  -3   92.38    7.15
   4   5  -2  431.75    9.21
   4   5  -1  704.88   11.78
   4   5   0   -9.59    6.54
   4   5   2   34.17    6.54
   4   6  -3  246.15    9.88
   4   6  -2  527.81   10.56
   4   6  -1  104.13    9.51
   4   6   0   -0.20    8.47
   4   6   1   15.75   10.11
   4   6   3   26.27    8.21
   4   7  -2  526.36   11.30
  -4  -7   1    4.13   18.10
   4   7   0    6.02    9.57
  -4  -7   0   -4.82   17.91
   4   7   1    0.60    9.43
   4   7   2   -1.67    8.88
   4   8  -1   -0.56    9.79
  -4  -8   1   -5.98   19.41
  -4  -8   0    5.48   19.26
   4   8   0    5.65    8.55
   5   0  -9   -3.85    6.44
   5   0  -8    5.11    7.67
   5   0  -7   15.33    9.01
   5   0  -6  607.25   10.14
   5  -1  -9   38.16    9.64
   5  -1  -7   -1.47   12.87
   5   1  -7   -0.67    4.84
   5  -1  -6  179.59    9.16
   5   1  -6  179.00    9.20
   5  -2 -11   25.01   17.20
   5  -2 -10   81.13   12.78
   5  -2  -9   41.36   12.73
   5  -2  -8   33.00   12.81
   5  -3 -11    8.96   15.72
   5  -3 -10   15.99   13.71
   5  -3  -9   -7.89   14.74
   5  -3  -8   11.11   12.23
   5  -3  -7   60.93   14.14
   5   3  -4    4.25    1.93
   5  -4  -9   78.35   15.16
   5  -4  -8   18.07   12.03
   5   4  -2   -1.87    3.28
   5   5  -2  123.52    7.04
   5   5  -1   20.67    5.42
   5   6  -3  183.16    9.70
   5   6   0   14.61    7.98
   5   7  -3  286.74   11.39
   5   7  -2    8.31    8.09
   5   7  -1   15.39    9.68
   5   7   0   -1.35    8.37
   5   7   1   33.83    9.17
   5   8  -2   -2.30    9.76
   5   8  -1   -4.81    7.95
   6   0  -9    2.19    8.54
   6   0  -8   15.64   13.22
   6  -1 -10    6.21   12.24
   6  -1  -9   29.36   17.78
   6   1  -8   44.62    5.90
   6  -1  -8   60.87   16.13
   6   1  -7   -3.04   14.83
   6  -2 -10   57.42   18.18
   6  -2  -9   38.49   18.94
   6  -2  -8   56.68   16.43
   6  -3 -10   -8.40   19.92
   6  -3  -9   11.03   16.69
   6   4  -5   19.89    6.53
   6   4  -4   38.54    4.01
   6   5  -4   25.18    7.67
   6   5  -3   38.29    5.44
   6   6  -4  622.97   11.01
   6   6  -3   86.13    8.24
   6   6  -2    7.22    8.30
   6   7  -3   15.11    8.42
   6   7  -2    3.80    8.30
   6   7  -1    4.49    6.97
   6   8  -2    1.63    7.39
   6   8  -1    1.38    7.49
   7   0  -9    7.21   20.00
   7   1  -8    1.20   16.31
   7   5  -5    9.94    8.35
   0   0   0    0.00    0.00
;
_shelx_hkl_checksum                14826
_olex2_submission_special_instructions  'No special instructions were received'
_oxdiff_exptl_absorpt_empirical_details
;
Empirical correction (ABSPACK) includes:
- Absorption correction using spherical harmonics
- Frame scaling
;
# start Validation Reply Form
_vrf_PLAT029_Anthracene_21.5GPa_IAM
;
PROBLEM: _diffrn_measured_fraction_theta_full value Low .      0.400 Why?  
RESPONSE: This measurement was performed at high pressure which, due to the high pressure apparatus, limits the theta range. Indeed, the diamond anvil cell metallic body typically shadows more than 60% of the reflections.
;
_vrf_PLAT088_Anthracene_21.5GPa_IAM
;
PROBLEM: Poor Data / Parameter Ratio ....................       6.44 Note  
RESPONSE: This measurement was performed at high pressure which, due to the high pressure apparatus, limits the theta range. Indeed, the diamond anvil cell metallic body typically shadows more than 60% of the reflections.
;
_vrf_PLAT250_Anthracene_21.5GPa_IAM
;
PROBLEM: Large U3/U1 Ratio for <U(i,j)> Tensor(Resd    1)        4.9 Note  
RESPONSE:  Large errors due to low completeness.
;
_vrf_PLAT411_Anthracene_21.5GPa_IAM
;
PROBLEM: Short Inter H...H Contact  H003     ..H003     .       1.92 Ang.  
RESPONSE: H atoms are close to each other at high pressure.
;
_vrf_PLAT911_Anthracene_21.5GPa_IAM
;
PROBLEM: Missing FCF Refl Between Thmin & STh/L=    0.600        282 Report
RESPONSE: This measurement was performed at high pressure which, due to the high pressure apparatus, limits the theta range. Indeed, the diamond anvil cell metallic body typically shadows more than 60% of the reflections.
;
# end Validation Reply Form

data_Anthracene_25.3GPa_IAM
_audit_creation_date               2025-08-25
_audit_creation_method
;
Olex2 1.5
(compiled 2025.07.13 svn.rb7424aed for OlexSys, GUI svn.r7311)
;
_shelx_SHELXL_version_number       '2017/1'
_audit_contact_author_address      ?
_audit_contact_author_email        ?
_audit_contact_author_name         ''
_audit_contact_author_phone        ?
_publ_contact_author_id_orcid      ?
_publ_section_references
;
Dolomanov, O.V., Bourhis, L.J., Gildea, R.J, Howard, J.A.K. & Puschmann, H.
 (2009), J. Appl. Cryst. 42, 339-341.

Sheldrick, G.M. (2008). Acta Cryst. A64, 112-122.
;
_chemical_name_common              ?
_chemical_name_systematic          ?
_chemical_formula_moiety           'C14 H10'
_chemical_formula_sum              'C14 H10'
_chemical_formula_weight           178.22
_chemical_melting_point            ?
loop_
  _atom_type_symbol
  _atom_type_description
  _atom_type_scat_dispersion_real
  _atom_type_scat_dispersion_imag
  _atom_type_scat_source
 'C' 'C' -0.0001 0.0005 'International Tables Vol C Tables 4.2.6.8 and 6.1.1.4'
 'H' 'H' 0.0000 0.0000 'International Tables Vol C Tables 4.2.6.8 and 6.1.1.4'

_shelx_space_group_comment
;
The symmetry employed for this shelxl refinement is uniquely defined
by the following loop, which should always be used as a source of
symmetry information in preference to the above space-group names.
They are only intended as comments.
;
_space_group_crystal_system        'monoclinic'
_space_group_IT_number             14
_space_group_name_H-M_alt          'P 1 21/c 1'
_space_group_name_Hall             '-P 2ybc'
loop_
  _space_group_symop_operation_xyz
 'x, y, z'
 '-x, y+1/2, -z+1/2'
 '-x, -y, -z'
 'x, -y-1/2, z-1/2'

_cell_length_a                     7.989(10)
_cell_length_b                     5.2110(4)
_cell_length_c                     6.9048(5)
_cell_angle_alpha                  90
_cell_angle_beta                   94.05(2)
_cell_angle_gamma                  90
_cell_volume                       286.7(4)
_cell_formula_units_Z              2
_cell_measurement_reflns_used      214
_cell_measurement_temperature      293(2)
_cell_measurement_theta_max        20.3840
_cell_measurement_theta_min        3.2450
_shelx_estimated_absorpt_T_max     0.999
_shelx_estimated_absorpt_T_min     0.999
_exptl_absorpt_coefficient_mu      0.054
_exptl_absorpt_correction_T_max    1.00000
_exptl_absorpt_correction_T_min    0.26679
_exptl_absorpt_correction_type     multi-scan
_exptl_absorpt_process_details
;
CrysAlisPro 1.171.42.49 (Rigaku Oxford Diffraction, 2022)
Empirical absorption correction using spherical harmonics,
implemented in SCALE3 ABSPACK scaling algorithm.
;
_exptl_absorpt_special_details     ?
_exptl_crystal_colour              'metallic dark black'
_exptl_crystal_colour_lustre       metallic
_exptl_crystal_colour_modifier     dark
_exptl_crystal_colour_primary      black
_exptl_crystal_density_diffrn      2.064
_exptl_crystal_density_meas        ?
_exptl_crystal_density_method      ?
_exptl_crystal_description         block
_exptl_crystal_F_000               188
_exptl_crystal_size_max            0.013
_exptl_crystal_size_mid            0.012
_exptl_crystal_size_min            0.012
_exptl_transmission_factor_max     ?
_exptl_transmission_factor_min     ?
_diffrn_reflns_av_R_equivalents    0.0194
_diffrn_reflns_av_unetI/netI       0.0303
_diffrn_reflns_Laue_measured_fraction_full  0.301
_diffrn_reflns_Laue_measured_fraction_max  0.221
_diffrn_reflns_limit_h_max         3
_diffrn_reflns_limit_h_min         -2
_diffrn_reflns_limit_k_max         8
_diffrn_reflns_limit_k_min         -8
_diffrn_reflns_limit_l_max         11
_diffrn_reflns_limit_l_min         -11
_diffrn_reflns_number              577
_diffrn_reflns_point_group_measured_fraction_full  0.301
_diffrn_reflns_point_group_measured_fraction_max  0.221
_diffrn_reflns_theta_full          14.241
_diffrn_reflns_theta_max           20.804
_diffrn_reflns_theta_min           2.828
_diffrn_ambient_temperature        293(2)
_diffrn_detector_area_resol_mean   13.3333
_diffrn_measured_fraction_theta_full  0.301
_diffrn_measured_fraction_theta_max  0.221
_diffrn_measurement_details
;
List of Runs (angles in degrees, time in seconds):

  # Type    Start    End  Width  t~exp~   \w     \q     \k     \f   Frames
--------------------------------------------------------------------------
  1  \w    -32.00  33.00   0.50    1.00    --    0.00   0.00   0.00  130
;
_diffrn_measurement_device         'abstract diffractometer'
_diffrn_measurement_device_type   
 'esperanto-CrysAlisPro-abstract goniometer imported esperanto images'
_diffrn_measurement_method         '\w scans'
_diffrn_radiation_type             synchrotron
_diffrn_radiation_wavelength       0.410
_diffrn_source                     synchrotron
_reflns_Friedel_coverage           0.000
_reflns_Friedel_fraction_full      .
_reflns_Friedel_fraction_max       .
_reflns_number_gt                  239
_reflns_number_total               343
_reflns_special_details
;
 Reflections were merged by SHELXL according to the crystal
 class for the calculation of statistics and refinement.
 
 _reflns_Friedel_fraction is defined as the number of unique
 Friedel pairs measured divided by the number that would be
 possible theoretically, ignoring centric projections and
 systematic absences.
;
_reflns_threshold_expression       'I > 2\s(I)'
_computing_cell_refinement         'CrysAlisPro 1.171.42.49 (Rigaku OD, 2022)'
_computing_data_collection         'CrysAlisPro 1.171.42.49 (Rigaku OD, 2022)'
_computing_data_reduction          'CrysAlisPro 1.171.42.49 (Rigaku OD, 2022)'
_computing_molecular_graphics      'Olex2 1.5 (Dolomanov et al., 2009)'
_computing_publication_material    'Olex2 1.5 (Dolomanov et al., 2009)'
_computing_structure_refinement    'XL  (Sheldrick, 2008)'
_computing_structure_solution      'SHELXT 2014/5 (Sheldrick, 2014)'
_refine_diff_density_max           0.178
_refine_diff_density_min           -0.182
_refine_diff_density_rms           0.048
_refine_ls_extinction_coef         .
_refine_ls_extinction_method       none
_refine_ls_goodness_of_fit_ref     1.094
_refine_ls_hydrogen_treatment      constr
_refine_ls_matrix_type             full
_refine_ls_number_parameters       64
_refine_ls_number_reflns           343
_refine_ls_number_restraints       6
_refine_ls_R_factor_all            0.1015
_refine_ls_R_factor_gt             0.0815
_refine_ls_restrained_S_all        1.086
_refine_ls_shift/su_max            0.000
_refine_ls_shift/su_mean           0.000
_refine_ls_structure_factor_coef   Fsqd
_refine_ls_weighting_details      
 'w=1/[\s^2^(Fo^2^)+(0.1954P)^2^] where P=(Fo^2^+2Fc^2^)/3'
_refine_ls_weighting_scheme        calc
_refine_ls_wR_factor_gt            0.2429
_refine_ls_wR_factor_ref           0.2608
_refine_special_details            ?
_olex2_refinement_description
;
1. Fixed Uiso
 At 1.2 times of:
  All C(H) groups
2. Uiso/Uaniso restraints and constraints
Uanis(C002) \\sim Ueq: with sigma of 0.01 and sigma for terminal atoms of 0.02
3.a Aromatic/amide H refined with riding coordinates:
 C003(H003), C004(H004), C005(H005), C006(H006), C007(H007)
;
_atom_sites_solution_hydrogens     geom
_atom_sites_solution_primary       ?
_atom_sites_solution_secondary     ?
loop_
  _atom_site_label
  _atom_site_type_symbol
  _atom_site_fract_x
  _atom_site_fract_y
  _atom_site_fract_z
  _atom_site_U_iso_or_equiv
  _atom_site_adp_type
  _atom_site_occupancy
  _atom_site_site_symmetry_order
  _atom_site_calc_flag
  _atom_site_refinement_flags_posn
  _atom_site_refinement_flags_adp
  _atom_site_refinement_flags_occupancy
  _atom_site_disorder_assembly
  _atom_site_disorder_group
 C001 C 0.3472(14) 0.4051(5) 0.4140(4) 0.031(6) Uani 1 1 d . . . . .
 C002 C 0.4070(13) 0.6562(5) 0.3754(4) 0.022(3) Uani 1 1 d . U . . .
 C003 C 0.4462(12) 0.2511(5) 0.5383(4) 0.024(5) Uani 1 1 d . . . . .
 H003 H 0.412748 0.084063 0.563189 0.028 Uiso 1 1 calc R U . . .
 C004 C 0.1942(13) 0.3244(6) 0.3304(4) 0.026(6) Uani 1 1 d . . . . .
 H004 H 0.150302 0.168032 0.367398 0.031 Uiso 1 1 calc R U . . .
 C005 C 0.3012(12) 0.8072(5) 0.2487(4) 0.031(6) Uani 1 1 d . . . . .
 H005 H 0.327941 0.979334 0.233206 0.037 Uiso 1 1 calc R U . . .
 C006 C 0.1665(12) 0.7157(6) 0.1515(4) 0.028(6) Uani 1 1 d . . . . .
 H006 H 0.110789 0.813405 0.054456 0.034 Uiso 1 1 calc R U . . .
 C007 C 0.1071(13) 0.4694(5) 0.1950(4) 0.037(6) Uani 1 1 d . . . . .
 H007 H 0.008929 0.406901 0.131492 0.044 Uiso 1 1 calc R U . . .

loop_
  _atom_site_aniso_label
  _atom_site_aniso_U_11
  _atom_site_aniso_U_22
  _atom_site_aniso_U_33
  _atom_site_aniso_U_23
  _atom_site_aniso_U_13
  _atom_site_aniso_U_12
 C001 0.041(19) 0.0263(14) 0.0273(12) 0.0002(8) 0.004(2) 0.006(2)
 C002 0.013(11) 0.0263(13) 0.0280(12) -0.0006(8) 0.010(2) 0.005(2)
 C003 0.018(17) 0.0249(13) 0.0290(13) 0.0010(8) 0.010(2) 0.0059(19)
 C004 0.02(2) 0.0267(13) 0.0337(14) 0.0014(9) 0.008(3) 0.000(2)
 C005 0.039(19) 0.0263(13) 0.0294(13) -0.0002(9) 0.011(2) 0.002(2)
 C006 0.02(2) 0.0307(15) 0.0319(13) 0.0033(9) 0.003(3) 0.006(2)
 C007 0.051(19) 0.0279(14) 0.0322(14) -0.0027(9) 0.004(3) 0.001(2)

_geom_special_details
;
 All esds (except the esd in the dihedral angle between two l.s. planes)
 are estimated using the full covariance matrix.  The cell esds are taken
 into account individually in the estimation of esds in distances, angles
 and torsion angles; correlations between esds in cell parameters are only
 used when they are defined by crystal symmetry.  An approximate (isotropic)
 treatment of cell esds is used for estimating esds involving l.s. planes.
;
loop_
  _geom_bond_atom_site_label_1
  _geom_bond_atom_site_label_2
  _geom_bond_distance
  _geom_bond_site_symmetry_2
  _geom_bond_publ_flag
 C001 C002 1.424(7) . ?
 C001 C003 1.382(8) . ?
 C001 C004 1.380(14) . ?
 C002 C003 1.366(12) 3_666 ?
 C002 C005 1.412(8) . ?
 C003 H003 0.9300 . ?
 C004 H004 0.9300 . ?
 C004 C007 1.356(7) . ?
 C005 H005 0.9300 . ?
 C005 C006 1.317(11) . ?
 C006 H006 0.9300 . ?
 C006 C007 1.408(6) . ?
 C007 H007 0.9300 . ?

loop_
  _geom_angle_atom_site_label_1
  _geom_angle_atom_site_label_2
  _geom_angle_atom_site_label_3
  _geom_angle
  _geom_angle_site_symmetry_1
  _geom_angle_site_symmetry_3
  _geom_angle_publ_flag
 C003 C001 C002 117.7(8) . . ?
 C004 C001 C002 120.1(5) . . ?
 C004 C001 C003 122.2(5) . . ?
 C003 C002 C001 122.2(5) 3_666 . ?
 C003 C002 C005 122.1(4) 3_666 . ?
 C005 C002 C001 115.7(8) . . ?
 C001 C003 H003 120.0 . . ?
 C002 C003 C001 120.1(5) 3_666 . ?
 C002 C003 H003 120.0 3_666 . ?
 C001 C004 H004 119.5 . . ?
 C007 C004 C001 121.0(5) . . ?
 C007 C004 H004 119.5 . . ?
 C002 C005 H005 118.5 . . ?
 C006 C005 C002 123.1(4) . . ?
 C006 C005 H005 118.5 . . ?
 C005 C006 H006 120.1 . . ?
 C005 C006 C007 119.8(5) . . ?
 C007 C006 H006 120.1 . . ?
 C004 C007 C006 119.4(8) . . ?
 C004 C007 H007 120.3 . . ?
 C006 C007 H007 120.3 . . ?

loop_
  _geom_torsion_atom_site_label_1
  _geom_torsion_atom_site_label_2
  _geom_torsion_atom_site_label_3
  _geom_torsion_atom_site_label_4
  _geom_torsion
  _geom_torsion_site_symmetry_1
  _geom_torsion_site_symmetry_2
  _geom_torsion_site_symmetry_3
  _geom_torsion_site_symmetry_4
  _geom_torsion_publ_flag
 C001 C002 C005 C006 -8.5(9) . . . . ?
 C001 C004 C007 C006 -5.5(10) . . . . ?
 C002 C001 C003 C002 2.2(10) . . . 3_666 ?
 C002 C001 C004 C007 7.1(10) . . . . ?
 C002 C005 C006 C007 10.4(10) . . . . ?
 C003 C001 C002 C003 -2.3(10) . . . 3_666 ?
 C003 C001 C002 C005 -179.6(5) . . . . ?
 C003 C001 C004 C007 -173.7(5) . . . . ?
 C003 C002 C005 C006 174.2(5) 3_666 . . . ?
 C004 C001 C002 C003 176.9(5) . . . 3_666 ?
 C004 C001 C002 C005 -0.4(9) . . . . ?
 C004 C001 C003 C002 -177.0(5) . . . 3_666 ?
 C005 C006 C007 C004 -3.2(10) . . . . ?

_shelx_res_file
;
TITL Anthracene_25.3GPa_IAM_a.res in P2(1)/c
    Anthracene_25.3GPa_IAM.res
    created by SHELXL-2017/1 at 19:12:11 on 25-Aug-2025
REM Old TITL Anthracene_25.3GPa_IAM in P2(1)/c
REM SHELXT solution in P2(1)/c
REM R1 0.133, Rweak 0.508, Alpha 0.123, Orientation as input
REM Formula found by SHELXT: C7
CELL 0.41 7.9891 5.211 6.9048 90 94.049 90
ZERR 2 0.0104 0.0004 0.0005 0 0.021 0
LATT 1
SYMM -X,0.5+Y,0.5-Z
SFAC C H
DISP C -0.0001 0.0005 5.0796
DISP H 0 0 0.5971
UNIT 28 20
ISOR 0.01 0.02 C002

L.S. 20 0 0
PLAN  5
SIZE 0.012 0.012 0.013
CONF
BOND $H
list 4
MORE -1
fmap 2 53
acta
OMIT -1 0 2
OMIT 0 3 4
OMIT 1 5 5
OMIT 2 4 1
OMIT 3 7 3
REM <olex2.extras>
REM <HklSrc "%.\\Anthracene_25.3GPa_IAM.hkl">
REM </olex2.extras>

WGHT    0.195400
FVAR       2.39932
C001  1    0.347168    0.405148    0.414021    11.00000    0.04056    0.02629 =
         0.02730    0.00018    0.00425    0.00611
C002  1    0.407022    0.656158    0.375423    11.00000    0.01330    0.02628 =
         0.02803   -0.00061    0.00967    0.00535
C003  1    0.446153    0.251098    0.538288    11.00000    0.01827    0.02488 =
         0.02896    0.00095    0.00985    0.00586
AFIX  43
H003  2    0.412748    0.084063    0.563189    11.00000   -1.20000
AFIX   0
C004  1    0.194244    0.324362    0.330375    11.00000    0.01737    0.02666 =
         0.03369    0.00142    0.00799    0.00033
AFIX  43
H004  2    0.150302    0.168032    0.367398    11.00000   -1.20000
AFIX   0
C005  1    0.301221    0.807197    0.248725    11.00000    0.03918    0.02627 =
         0.02943   -0.00016    0.01062    0.00150
AFIX  43
H005  2    0.327941    0.979334    0.233206    11.00000   -1.20000
AFIX   0
C006  1    0.166513    0.715663    0.151548    11.00000    0.02265    0.03074 =
         0.03192    0.00326    0.00337    0.00612
AFIX  43
H006  2    0.110789    0.813405    0.054456    11.00000   -1.20000
AFIX   0
C007  1    0.107075    0.469447    0.195025    11.00000    0.05095    0.02786 =
         0.03216   -0.00267    0.00438    0.00148
AFIX  43
H007  2    0.008929    0.406901    0.131492    11.00000   -1.20000
AFIX   0
HKLF 4


REM  Anthracene_25.3GPa_IAM_a.res in P2(1)/c
REM R1 =  0.0815 for     239 Fo > 4sig(Fo)  and  0.1015 for all     343 data
REM     64 parameters refined using      6 restraints

END

WGHT      0.1954      0.0000

REM Highest difference peak  0.178,  deepest hole -0.182,  1-sigma level  0.048
Q1    1   0.0688  0.3428  0.2630  11.00000  0.05    0.18
Q2    1   0.2464  0.6945  0.3232  11.00000  0.05    0.16
Q3    1   0.2770  0.2980  0.4819  11.00000  0.05    0.16
Q4    1   0.4865  0.3630  0.4635  11.00000  0.05    0.14
Q5    1   0.4139  0.7449  0.2381  11.00000  0.05    0.14
;
_shelx_res_checksum                76754
_shelx_hkl_file
;
   0   0  -1    0.43    0.26
   0   0   3   -0.71    1.05
   0   0  -3   -0.79    1.06
   0   0  -5   -0.50    1.91
   0   0   5    1.19    1.98
   0   0  -6    4.17    2.39
   0   0   6    3.59    1.91
   0   0  -7    1.20    2.78
   0   0   7   -2.11    2.46
   0   0   8   -0.49    3.14
   0   0  -8   -4.11    3.76
   0   0  -9   -1.65    3.46
   0   0   9    2.34    3.28
   0   0  10   22.43    3.62
   0   0 -10   16.51    4.07
   0   1  -1  936.33   12.94
   0   1  -3   44.69    1.51
   0  -1   5  705.66   10.48
   0   1  -5  697.09   10.43
   0   1  -6   58.32    2.95
   0   1  -7    2.34    2.82
   0  -1  -7    2.05    2.60
   0   1   7    0.12    2.48
   0  -1   7    4.18    2.55
   0  -1  -8    1.66    3.00
   0  -1   8   -1.08    2.98
   0   1   8    1.18    2.86
   0   1  -8    0.99    3.03
   0   1  -9    1.22    3.43
   0  -1   9    0.07    3.29
   0   1   9    2.02    3.08
   0  -1  -9    3.05    3.44
   0   2   0 4558.34   62.28
   0  -2   0 4560.23   62.28
   0   2  -1 1702.03   23.43
   0  -2   1 1698.46   23.45
   0  -2   2   27.17    1.33
   0   2  -2   30.24    1.32
   0  -2   3  147.20    2.86
   0   2   3  153.15    2.40
   0  -2  -4   -2.12    1.22
   0  -2   4   -0.80    1.72
   0   2  -4   -0.62    1.96
   0  -2   5  514.48    8.13
   0   2   6   41.70    2.23
   0   2  -6   41.59    2.83
   0   2   7    5.48    2.56
   0  -2  -7    5.86    2.42
   0  -2   7    4.00    2.75
   0   2  -7    4.64    2.88
   0  -2   8   88.29    3.77
   0  -2   9   56.49    3.98
   0   2  11    5.44    4.62
   0  -2 -11    5.66    6.14
   0   3   0    0.96    0.77
   0  -3   1  674.63    9.59
   0   3  -1  678.70    9.59
   0  -3   2   16.69    1.47
   0   3  -2   18.70    1.71
   0  -3   3  755.11   10.77
   0   3  -3  707.85   10.69
   0   3  -4 1738.04   24.27
   0  -3   4 1693.42   24.34
   0   3  -5   35.94    2.67
   0  -3   5   30.45    2.42
   0  -3   6   80.21    3.21
   0   3  -6   86.73    3.30
   0   3   7    4.51    2.88
   0   3  -7    5.53    2.98
   0  -3   7    4.04    3.09
   0  -3  -8   -0.38    3.22
   0  -3   8    7.38    3.51
   0  -3  -9    0.88    4.02
   0   3  10   -0.04    4.88
   0  -3 -10    0.72    5.74
   0  -3 -11   10.23    8.42
   0   3  11    0.56    7.09
   0  -4   1   31.78    1.69
   0  -4   2   13.44    1.77
   0   4  -3  592.56    8.90
   0  -4   3  591.59    8.83
   0   4  -4  274.54    4.98
   0  -4   5  134.70    3.60
   0   4  -5  134.77    3.66
   0   4  -6  103.93    3.71
   0  -4   6  102.58    3.68
   0   4  -7    0.70    3.23
   0  -4   7    1.95    3.43
   0  -5   0    2.46    2.22
   0   5   0   -0.80    2.54
   0  -5   1   66.92    2.41
   0  -5   2   -0.06    2.23
   0   5  -2   -0.97    2.04
   0   5  -3   11.31    2.38
   0  -5   3   14.55    2.47
   0  -5   4    6.77    2.78
   0   5  -4    5.04    2.69
   0   5  -5   25.24    3.04
   0  -5   5   22.94    3.04
   0  -5   6  348.71    6.59
   0   5  -7   11.46    3.69
   0  -6   1  108.36    3.70
   0  -6   3  141.60    3.80
   0   6  -3  144.46    3.84
   0  -6   4    9.26    3.01
   0   6  -4   14.03    3.70
   0   6  -5   24.17    3.83
   0  -6   5   15.96    3.19
   0   6  -6   39.15    4.71
   0  -6   6   27.00    3.65
   0  -7   1   14.78    7.30
   0  -7   2   13.24    3.87
   0   7  -2    5.12    5.87
   0   7  -3   59.83    5.25
   0  -7   3   34.57    3.80
   0  -7   4    4.21    3.67
   0  -7   5   -0.55    3.83
   0   7  -6   29.78    5.19
   0  -8   3   24.89    5.34
   0   8  -3   42.60   11.11
   0   8  -4    7.08    8.89
   0  -8   4    1.24    4.43
   0   8  -5   26.63    8.09
  -1   0  10   24.66    4.15
   1   0 -10   30.13    4.35
  -1   0   9   -1.45    3.76
   1   0  -9    0.30    3.93
  -1   0   8    3.83    3.50
   1   0  -8    8.58    3.58
  -1   0   7    1.96    2.81
   1   0  -7   -1.49    2.86
   1   0  -6 1385.97   19.59
  -1   0   6 1372.32   19.60
   1   0  -5    0.56    1.82
  -1   0   5    0.14    1.92
   1   0  -3   -0.10    0.92
  -1   0   3    0.04    1.08
   1   0  -2 9999.00  136.65
   1   0   3    0.36    1.08
  -1   0  -3    0.24    1.16
   1   0   4   45.39    1.78
   1   0   5   -0.15    1.80
  -1   0  -5   -0.81    2.17
  -1   0  -7    0.81    3.29
   1   0   7   -0.14    2.33
   1   0   8  247.25    5.37
   1   0   9   -1.38    2.64
  -1   0  -9   -1.56    4.30
  -1   0 -10    1.08    5.22
   1  -1  -9   11.80    3.89
   1   1  -9   10.44    4.10
  -1  -1   9    8.84    3.97
  -1   1   9    8.50    3.68
   1   1  -8    5.55    3.65
   1  -1  -8   13.50    3.63
  -1   1   8    4.98    3.27
  -1  -1   8   10.81    3.29
   1   1  -7    2.48    2.94
  -1  -1   7    3.58    2.83
  -1   1   7    0.01    2.93
   1  -1  -7    1.76    2.84
   1  -1  -6   46.83    2.55
   1   1  -6   45.77    2.66
  -1  -1   6   42.54    2.65
  -1  -1   5  176.47    3.77
   1   1  -5  201.61    3.71
   1  -1  -4   -0.21    1.29
   1   1  -4   -1.00    1.62
  -1   1   4   -0.64    1.60
   1  -1  -3    3.49    0.99
  -1   1   3    2.56    1.79
   1   1  -3    4.94    1.27
  -1  -1   2 8639.62  118.11
   1  -1   2  209.48    3.21
   1  -1   4   72.06    2.10
   1   1   4   72.22    1.83
  -1   1  -4   74.53    2.21
   1   1   5  120.20    2.55
   1  -1   5  112.63    2.83
   1  -1   6   55.38    2.90
   1   1   7   70.71    2.71
   1  -1   7   78.44    3.24
   1   1   8  811.27   11.82
   1  -1   8  802.47   12.06
   1   1   9   63.93    3.20
   1  -1   9   77.18    3.40
  -1  -1 -10    3.94    6.13
   1   1  10    1.37    3.14
   1  -2 -11   20.70    5.59
  -1   2  11   15.75    7.64
   1  -2 -10    2.27    4.11
  -1   2   9    6.17    4.92
   1   2  -9   10.34    3.97
  -1  -2   9   11.17    4.06
   1   2  -8   10.96    3.70
  -1   2   8    6.41    3.86
  -1   2   7   -0.69    3.37
  -1  -2   7    3.07    3.10
   1   2  -7    1.35    3.03
   1  -2  -7    0.01    2.91
   1   2  -6    8.78    2.61
   1  -2  -6    9.24    2.30
  -1   2   6    5.07    3.40
  -1  -2   6    8.75    2.75
   1  -2  -5  214.16    3.74
  -1  -2   5  205.89    4.20
   1  -2  -4   -0.44    1.39
   1   2  -4   -1.10    1.83
  -1  -2   4    1.98    1.90
  -1  -2   3   80.33    2.15
   1  -2  -3   84.44    1.67
   1   2  -2   15.10    1.33
  -1  -2   2   12.30    1.30
  -1  -2   1  897.29   12.67
   1   2  -1  894.69   12.51
   1  -2   1   16.14    0.82
   1  -2   2   24.71    1.32
  -1   2  -2   29.08    1.51
   1   2   3  124.78    2.08
  -1   2  -3  131.17    2.81
  -1   2  -4 1262.27   17.84
   1  -2   4 1254.44   17.77
   1  -2   5  141.41    3.53
   1   2   5  159.62    3.08
  -1   2  -6   14.68    2.72
   1   2   6   21.73    1.90
  -1  -2  -7    3.69    3.94
   1  -2   7   11.65    2.77
  -1   2  -7    8.04    3.22
   1   2   7   13.48    2.24
  -1  -2  -8    2.23    4.77
  -1   2  -8    2.28    3.85
   1  -2   8    0.52    3.46
   1   2   8    3.11    2.57
   1   2   9   50.14    3.26
  -1   2  -9   34.29    4.03
  -1  -2 -10   -1.57    7.49
   1   2  10    2.78    3.32
  -1  -2 -11   -7.09   10.32
   1   2  11    1.19    3.72
   1  -3 -11   15.50    5.56
   1  -3 -10    1.74    4.62
   1  -3  -9   14.15    3.41
   1  -3  -8    6.48    2.86
  -1  -3   8    8.53    3.73
   1   3  -7  213.32    4.88
  -1  -3   7  186.25    4.96
   1   3  -6  306.57    5.89
  -1  -3   6  319.01    5.97
   1   3  -5 1671.23   23.87
   1  -3  -5 1690.80   23.42
  -1  -3   5 1693.78   23.93
   1  -3  -4  149.65    2.62
   1   3  -4  153.34    3.40
   1   3  -3  581.02    8.59
   1  -3  -3  575.40    8.11
  -1  -3   3  590.22    8.66
  -1  -3   2 1804.92   25.16
   1   3  -2 1810.31   25.17
   1   3  -1  316.63    4.78
  -1   3  -1    2.97    2.33
   1  -3   1    2.24    1.25
   1  -3   2  165.50    2.99
  -1   3  -2  163.35    3.21
   1   3   3  512.08    7.19
   1  -3   3  518.18    7.70
  -1   3  -3  530.04    7.79
  -1   3  -4    0.48    2.39
   1   3   4   -0.87    1.23
   1  -3   4   -0.18    2.06
  -1   3  -5   58.28    3.13
   1  -3   5   55.12    3.00
   1  -3   6   12.38    2.87
  -1   3  -6   11.99    3.11
   1   3   6   11.03    1.83
   1  -3   7    0.11    2.81
  -1   3  -7    3.51    3.67
   1   3   7    0.39    2.30
   1  -3   8   12.61    3.06
   1   3   8    9.65    2.77
   1   3   9   10.16    3.29
   1   3  10    0.95    4.10
   1   3  11    6.37    4.98
   1  -4  -9   13.35    3.44
   1   4  -8    9.72    3.97
   1  -4  -8    4.17    2.41
   1   4  -7    9.10    3.82
   1  -4  -7    4.50    2.05
  -1  -4   7    6.28    3.89
   1   4  -6    2.29    3.40
   1  -4  -6    0.09    1.48
  -1  -4   6    2.31    3.34
   1   4  -5  169.00    4.22
  -1  -4   5  175.14    4.29
   1   4  -4  344.33    6.08
   1   4  -3    3.42    2.24
  -1  -4   3    3.63    2.48
  -1  -4   2  284.64    4.98
   1  -4  -1    0.86    0.89
   1   4  -1   -2.09    1.49
   1  -4   0   51.38    1.45
   1   4   0   52.88    1.49
   1   4   1   18.01    0.94
   1  -4   2 1511.64   21.12
   1  -4   3 1029.08   14.63
  -1   4  -3 1015.64   14.81
  -1   4  -4  147.43    3.66
   1  -4   4  156.83    3.59
  -1   4  -5  263.17    5.20
   1   4   5  262.67    4.31
   1  -4   6   -2.92    2.70
  -1   4  -6    1.56    3.12
   1  -4   7   82.46    4.08
  -1   4  -8   -3.72    4.11
   1   4   8    0.93    3.26
   1   4   9   22.01    4.01
   1   5  -7  279.37    6.27
  -1  -5   6    3.00    4.00
   1   5  -5  250.35    5.55
  -1  -5   5  235.15    5.64
   1   5  -4  251.08    5.36
  -1  -5   4  263.20    5.32
  -1  -5   3   13.38    3.17
   1   5  -3   10.46    2.80
   1  -5  -1    3.02    1.19
   1  -5   1    8.68    1.76
   1   5   1    0.50    1.14
   1  -5   2  113.25    2.80
  -1   5  -3   40.30    3.62
   1  -5   3   44.46    2.44
  -1   5  -4   59.64    3.75
  -1   5  -5  706.74   11.00
   1  -5   5  662.52   10.61
   1  -5   6  163.59    4.17
   1   6  -6    7.54    3.83
  -1  -6   6    2.43    4.04
   1   6  -5    0.42    3.37
  -1  -6   5   -0.60    3.84
   1   6  -4  158.90    4.32
  -1  -6   4  160.60    4.74
   1   6  -3   28.35    2.91
  -1  -6   3   31.63    4.14
   1   6  -2    1.94    2.55
   1   6  -1    3.87    2.14
   1  -6  -1    5.86    2.54
   1  -6   1    2.10    1.98
   1  -6   2  141.34    3.13
   1  -6   3   10.02    2.27
  -1   6  -3   12.73    5.70
   1  -6   4    1.28    2.43
  -1   6  -4    1.59    5.22
   1  -6   5    8.03    2.69
  -1   6  -5   13.61    5.30
  -1   6  -6   -0.67    5.16
   1  -6   6    1.66    3.01
   1   7  -6   12.29    4.30
  -1  -7   5    5.79    4.65
  -1  -7   4   -0.15    5.38
   1   7  -4    1.45    3.49
   1   7  -3   30.49    3.35
  -1  -7   3   25.56    7.48
   1   7  -2    9.50    3.56
   1   7  -1    2.60    3.20
   1  -7   0   10.38    3.64
   1  -7   1    2.28    2.74
   1  -7   2   23.71    2.78
   1  -7   3    8.02    2.83
   1  -7   4    3.13    2.97
  -1   7  -5   13.42    8.20
   1  -7   5    6.42    3.19
   1   8  -5   -3.99    4.91
   1   8  -4    3.99    4.65
   1   8  -2    7.07    6.53
   1  -8   2   31.74    3.93
   1  -8   3   -0.39    3.38
   1  -8   4    3.50    3.44
  -2   0  10    6.77    5.84
   2   0 -10    4.51    5.24
   2   0  -9   -0.40    4.10
   2   0  -7   -0.53    3.00
  -2   0   7    3.30    3.93
   2   0  -6  202.22    4.35
   2   0  -5   -1.60    2.08
  -2   0   5   -0.38    3.32
   2   0   5    0.65    1.95
  -2   0  -5   -4.66    4.42
   2   0   6  213.39    4.18
   2   0   7    1.08    2.34
  -2   0  -8   31.47    6.55
   2   0   8   42.12    2.93
   2   0   9   -1.80    2.82
  -2   0  -9   -1.35    7.76
  -2   0 -10    6.67    9.11
   2  -1 -10    0.91    5.27
  -2   1   9    5.91    6.47
  -2  -1   9    5.88    4.36
   2   1  -9    1.10    4.48
   2  -1  -9    7.29    4.47
  -2   1   8    4.49    5.61
  -2  -1   8   -1.35    3.92
   2  -1  -8    0.43    3.43
   2   1  -8    2.41    3.45
  -2  -1   6   15.38    3.17
   2  -1  -6   23.84    2.74
   2   1  -6   19.60    2.98
   2   1  -5    1.98    2.64
  -2  -1   5    0.69    2.64
  -2   1  -4    3.00    3.80
   2  -1   4    2.02    1.62
   2   1   4    2.49    1.36
   2  -1   5   60.68    2.64
   2   1   5   58.43    2.22
  -2   1  -6    1.49    4.65
   2  -1   6    3.17    2.43
   2   1   7  301.02    5.20
   2  -1   7  304.96    5.53
   2  -1   8  371.45    6.46
   2   1   8  290.42    5.79
   2   1   9    0.37    2.65
   2  -1   9    3.49    3.12
  -2   1  -9    3.79    6.73
   2   1  10    3.79    2.93
   2  -2 -11    1.19    5.62
   2  -2 -10   18.96    5.52
   2   2  -9    3.53    4.55
  -2  -2   8   -2.08    4.03
   2   2  -8    1.41    3.84
   2  -2  -8    0.01    3.62
   2  -2  -7  448.93    7.41
   2   2  -7  427.41    7.67
  -2  -2   6  611.12    9.79
  -2  -2   5   -2.31    2.72
  -2  -2   4    9.10    2.50
   2   2  -4   10.46    2.05
  -2   2  -4   13.28    3.90
   2  -2   4   16.29    2.05
   2  -2   5   16.00    2.35
   2   2   6  234.44    4.12
   2   2   7  114.47    3.06
  -2   2  -8   24.23    5.83
   2  -2   8   28.86    3.76
   2   2   9   -2.54    3.11
  -2   2  -9    0.74    6.83
   2   2  10    1.29    2.96
   2  -3 -11   29.54    5.72
   2  -3 -10    1.84    4.70
   2  -3  -9    4.93    4.48
   2  -3  -8   70.17    4.16
   2   3  -7    1.94    3.38
  -2  -3   7    0.44    3.88
   2   3  -6  594.25    9.63
  -2  -3   6  609.88    9.88
   2  -3  -5   52.21    2.30
   2   3  -4    5.67    2.31
  -2  -3   4    3.13    2.92
  -2  -3   3  297.52    6.02
   2   3  -3  305.16    5.08
   2  -3   2   59.15    1.65
   2  -3   3  139.07    2.89
  -2   3  -4   -3.82    4.33
   2   3   4    1.31    1.10
   2  -3   4   -0.75    1.99
  -2   3  -5    9.04    4.64
   2  -3   5    9.44    2.35
   2   3   6  103.94    2.58
   2   3   7    9.61    2.40
   2  -3   7   10.40    2.98
  -2   3  -7   13.43    5.42
   2   3   8   94.62    3.56
   2   3   9   73.01    3.33
   2   3  10   24.84    3.69
   2   3  11   84.41    4.61
   2  -4  -9   11.64    3.52
   2  -4  -8   11.24    3.20
   2   4  -8    6.33    4.39
  -2  -4   7   12.40    4.32
   2   4  -7   11.51    3.98
   2  -4  -7   10.34    2.74
   2  -4  -6    7.83    2.39
  -2  -4   6    6.87    4.08
   2   4  -6    9.90    3.68
   2  -4  -5    6.03    2.07
   2   4  -5    6.42    2.99
  -2  -4   5    3.30    3.55
   2   4  -4  283.02    5.40
  -2  -4   3  264.66    6.59
   2   4  -3  277.60    5.06
   2   4  -1    9.47    1.91
   2   4   0   66.95    2.18
   2  -4   1 1087.97   15.21
   2  -4   2  184.85    3.37
   2  -4   4  776.36   11.25
   2   4   4  763.22   10.69
  -2   4  -4  741.93   12.90
   2   4   5    1.97    1.57
   2  -4   5    5.03    2.46
  -2   4  -5    0.45    5.44
   2   4   6    9.72    2.00
   2  -4   6   10.50    2.77
  -2   4  -6   11.72    5.81
   2  -4   7    0.94    3.24
  -2   4  -7   -1.49    6.11
   2   4   7    0.63    2.15
   2   4   8   55.48    3.12
   2   4   9    2.66    3.51
   2  -5  -7   -1.01    1.67
  -2  -5   7    2.84    4.91
   2   5  -7    5.13    4.22
   2   5  -5   39.99    3.80
   2  -5  -5   26.40    1.27
   2   5  -4    6.84    3.00
   2   5  -3   -1.14    2.81
   2   5  -2   40.04    2.75
   2   5  -1  475.50    7.44
   2   5   0  341.59    5.38
   2  -5   1  641.59    9.31
   2   5   1  642.60    9.11
   2  -5   2   39.96    2.02
   2   5   2   36.71    1.15
   2  -5   3    7.89    1.96
   2  -5   4  218.19    4.25
  -2   5  -5   38.72    7.06
   2  -5   5   33.42    3.09
   2  -5   6   31.08    3.16
  -2   5  -7    2.77    7.24
   2   6  -6    3.44    4.61
  -2  -6   6    0.04    6.24
   2   6  -5  120.64    4.60
  -2  -6   5  113.93    7.15
   2   6  -4   34.12    3.81
   2   6  -2    0.07    2.88
   2  -6  -2    0.00    1.18
   2  -6  -1    2.60    1.62
   2   6  -1    0.33    2.52
   2   6   0   54.67    2.34
   2  -6   0   50.46    1.95
   2  -6   1   15.22    1.89
   2   6   1   10.29    1.74
   2  -6   2    1.67    2.26
   2  -6   4   52.44    2.87
   2  -6   5   -1.32    2.54
   2  -6   6    8.45    2.71
  -2   6  -6    5.89    8.68
   2   7  -4   64.01    4.32
   2   7  -3    5.02    3.53
   2   7  -2   15.97    3.10
   2   7  -1   25.70    2.75
   2  -7  -1   18.83    2.29
   2  -7   0  367.04    5.76
   2  -7   1   22.15    2.21
   2  -7   2    2.23    2.64
   2  -7   3   -0.28    2.74
   2  -7   4   59.22    2.83
   2  -7   5    6.66    2.62
   2   8  -5   11.65    4.41
   2   8  -4    1.52    3.92
   2   8  -3    0.11    3.72
   2   8  -2    5.42    3.83
   2  -8   2    2.80    2.70
   2  -8   3    4.23    2.85
   2  -8   4   27.46    3.09
   3   0 -10    0.74    5.75
   3   0  -9   -1.80    4.92
   3   0   7    0.72    2.66
   3   0   9    1.62    3.08
   3  -1 -10    0.90    5.62
   3  -1  -9   20.08    5.07
   3   1  -9   10.80    5.32
   3   1   7   52.36    2.71
   3   1   8   28.00    2.65
   3  -1   8   27.87    3.44
   3   1   9    2.64    2.82
   3   1  10   12.73    3.15
   3   2  -9    0.99    5.29
   3   2  -7  460.31    8.72
   3  -2   7   25.88    3.23
   3   2   7   23.96    2.30
   3   2   8    5.11    2.34
   3  -2   8    7.05    3.28
   3   2   9    5.98    3.00
   3   2  10    6.73    2.72
   3  -3  -8   68.68    4.92
   3   3  -7  464.65    9.34
   3  -3   6   13.50    2.75
   3  -3   7   99.50    3.94
   3   3   7  116.43    2.95
   3   3   8   -0.79    2.55
   3   3   9  102.83    3.48
   3  -4  -8   18.84    4.31
   3   4  -7  113.15    5.39
   3   4  -6   32.76    4.91
   3   4  -5  217.88    5.42
   3  -4   6    9.62    2.71
   3   4   6   10.59    2.04
   3   4   7    2.07    2.40
   3  -4   7    0.72    2.90
   3   4   8    1.07    2.73
   3   5  -7   96.07    5.56
   3   5  -5    4.90    4.22
   3   5  -4   29.80    4.02
   3   5  -3   15.13    3.23
   3   5   5   51.94    1.93
   3  -5   5   35.54    2.66
   3   5   6    2.37    2.36
   3  -5   6    0.49    2.56
   3   5   7   11.92    2.89
   3   6  -6    1.14    4.97
   3   6  -5   47.90    4.80
   3   6  -4    1.73    4.04
   3   6  -3    2.80    3.77
   3   6  -2   11.69    3.63
   3   6   1   24.44    1.93
   3   6   2    8.83    1.73
   3  -6   3   10.86    2.03
   3  -6   4  117.30    3.07
   3  -6   5   14.73    2.51
   3   7  -4    1.43    4.50
   3   7  -3   -0.05    3.86
   3   7  -2  280.15    5.81
   3  -7  -1   15.80    1.65
   3  -7   0   13.22    1.82
   3   7   0   22.64    2.53
   3  -7   1    1.14    1.91
   3   7   1    5.00    2.16
   3  -7   3    5.90    2.50
   0   0   0    0.00    0.00
;
_shelx_hkl_checksum                36438
_olex2_submission_special_instructions  'No special instructions were received'
_oxdiff_exptl_absorpt_empirical_details
;
Empirical correction (ABSPACK) includes:
- Absorption correction using spherical harmonics
- Frame scaling
;
# start Validation Reply Form
_vrf_PLAT029_Anthracene_25.3GPa_IAM
;
PROBLEM: _diffrn_measured_fraction_theta_full value Low .      0.301 Why?  
RESPONSE: This measurement was performed at high pressure which, due to the high pressure apparatus, limits the theta range. Indeed, the diamond anvil cell metallic body typically shadows more than 60% of the reflections.
;
_vrf_PLAT088_Anthracene_25.3GPa_IAM
;
PROBLEM: Poor Data / Parameter Ratio ....................       5.36 Note  
RESPONSE: This measurement was performed at high pressure which, due to the high pressure apparatus, limits the theta range. Indeed, the diamond anvil cell metallic body typically shadows more than 60% of the reflections.
;
_vrf_PLAT411_Anthracene_25.3GPa_IAM
;
PROBLEM: Short Inter H...H Contact  H003     ..H003     .       1.91 Ang.  
RESPONSE: H atoms are close to each other at high pressure.
;
_vrf_PLAT911_Anthracene_25.3GPa_IAM
;
PROBLEM: Missing FCF Refl Between Thmin & STh/L=    0.600        113 Report
RESPONSE: This measurement was performed at high pressure which, due to the high pressure apparatus, limits the theta range. Indeed, the diamond anvil cell metallic body typically shadows more than 60% of the reflections.
;
# end Validation Reply Form

data_Anthracene_29.0GPa_IAM
_audit_creation_date               2025-08-25
_audit_creation_method
;
Olex2 1.5
(compiled 2025.07.13 svn.rb7424aed for OlexSys, GUI svn.r7311)
;
_shelx_SHELXL_version_number       '2017/1'
_audit_contact_author_address      ?
_audit_contact_author_email        ?
_audit_contact_author_name         ''
_audit_contact_author_phone        ?
_publ_contact_author_id_orcid      ?
_publ_section_references
;
Dolomanov, O.V., Bourhis, L.J., Gildea, R.J, Howard, J.A.K. & Puschmann, H.
 (2009), J. Appl. Cryst. 42, 339-341.

Sheldrick, G.M. (2008). Acta Cryst. A64, 112-122.
;
_chemical_name_common              ?
_chemical_name_systematic          ?
_chemical_formula_moiety           'C14 H10'
_chemical_formula_sum              'C14 H10'
_chemical_formula_weight           178.22
_chemical_melting_point            ?
loop_
  _atom_type_symbol
  _atom_type_description
  _atom_type_scat_dispersion_real
  _atom_type_scat_dispersion_imag
  _atom_type_scat_source
 'C' 'C' -0.0001 0.0005 'International Tables Vol C Tables 4.2.6.8 and 6.1.1.4'
 'H' 'H' 0.0000 0.0000 'International Tables Vol C Tables 4.2.6.8 and 6.1.1.4'

_shelx_space_group_comment
;
The symmetry employed for this shelxl refinement is uniquely defined
by the following loop, which should always be used as a source of
symmetry information in preference to the above space-group names.
They are only intended as comments.
;
_space_group_crystal_system        'monoclinic'
_space_group_IT_number             14
_space_group_name_H-M_alt          'P 1 21/c 1'
_space_group_name_Hall             '-P 2ybc'
loop_
  _space_group_symop_operation_xyz
 'x, y, z'
 '-x, y+1/2, -z+1/2'
 '-x, -y, -z'
 'x, -y-1/2, z-1/2'

_cell_length_a                     7.935(11)
_cell_length_b                     5.1607(5)
_cell_length_c                     6.8359(6)
_cell_angle_alpha                  90
_cell_angle_beta                   93.54(2)
_cell_angle_gamma                  90
_cell_volume                       279.4(4)
_cell_formula_units_Z              2
_cell_measurement_reflns_used      185
_cell_measurement_temperature      293(2)
_cell_measurement_theta_max        20.9900
_cell_measurement_theta_min        2.8530
_shelx_estimated_absorpt_T_max     0.999
_shelx_estimated_absorpt_T_min     0.999
_exptl_absorpt_coefficient_mu      0.055
_exptl_absorpt_correction_T_max    1.00000
_exptl_absorpt_correction_T_min    0.20595
_exptl_absorpt_correction_type     multi-scan
_exptl_absorpt_process_details
;
CrysAlisPro 1.171.42.49 (Rigaku Oxford Diffraction, 2022)
Empirical absorption correction using spherical harmonics,
implemented in SCALE3 ABSPACK scaling algorithm.
;
_exptl_absorpt_special_details     ?
_exptl_crystal_colour              'metallic dark black'
_exptl_crystal_colour_lustre       metallic
_exptl_crystal_colour_modifier     dark
_exptl_crystal_colour_primary      black
_exptl_crystal_density_diffrn      2.118
_exptl_crystal_density_meas        ?
_exptl_crystal_density_method      ?
_exptl_crystal_description         block
_exptl_crystal_F_000               188
_exptl_crystal_size_max            0.013
_exptl_crystal_size_mid            0.012
_exptl_crystal_size_min            0.012
_exptl_transmission_factor_max     ?
_exptl_transmission_factor_min     ?
_diffrn_reflns_av_R_equivalents    0.0106
_diffrn_reflns_av_unetI/netI       0.0162
_diffrn_reflns_Laue_measured_fraction_full  0.321
_diffrn_reflns_Laue_measured_fraction_max  0.216
_diffrn_reflns_limit_h_max         2
_diffrn_reflns_limit_h_min         -3
_diffrn_reflns_limit_k_max         8
_diffrn_reflns_limit_k_min         -8
_diffrn_reflns_limit_l_max         11
_diffrn_reflns_limit_l_min         -11
_diffrn_reflns_number              528
_diffrn_reflns_point_group_measured_fraction_full  0.321
_diffrn_reflns_point_group_measured_fraction_max  0.216
_diffrn_reflns_theta_full          14.241
_diffrn_reflns_theta_max           20.983
_diffrn_reflns_theta_min           2.855
_diffrn_ambient_temperature        293(2)
_diffrn_detector_area_resol_mean   13.3333
_diffrn_measured_fraction_theta_full  0.321
_diffrn_measured_fraction_theta_max  0.216
_diffrn_measurement_details
;
List of Runs (angles in degrees, time in seconds):

  # Type    Start    End  Width  t~exp~   \w     \q     \k     \f   Frames
--------------------------------------------------------------------------
  1  \w    -26.50  33.00   0.50    1.00    --    0.00   0.00   0.00  119
;
_diffrn_measurement_device         'abstract diffractometer'
_diffrn_measurement_device_type   
 'esperanto-CrysAlisPro-abstract goniometer imported esperanto images'
_diffrn_measurement_method         '\w scans'
_diffrn_radiation_type             synchrotron
_diffrn_radiation_wavelength       0.410
_diffrn_source                     synchrotron
_reflns_Friedel_coverage           0.000
_reflns_Friedel_fraction_full      .
_reflns_Friedel_fraction_max       .
_reflns_number_gt                  238
_reflns_number_total               334
_reflns_special_details
;
 Reflections were merged by SHELXL according to the crystal
 class for the calculation of statistics and refinement.
 
 _reflns_Friedel_fraction is defined as the number of unique
 Friedel pairs measured divided by the number that would be
 possible theoretically, ignoring centric projections and
 systematic absences.
;
_reflns_threshold_expression       'I > 2\s(I)'
_computing_cell_refinement         'CrysAlisPro 1.171.42.49 (Rigaku OD, 2022)'
_computing_data_collection         'CrysAlisPro 1.171.42.49 (Rigaku OD, 2022)'
_computing_data_reduction          'CrysAlisPro 1.171.42.49 (Rigaku OD, 2022)'
_computing_molecular_graphics      'Olex2 1.5 (Dolomanov et al., 2009)'
_computing_publication_material    'Olex2 1.5 (Dolomanov et al., 2009)'
_computing_structure_refinement    'XL  (Sheldrick, 2008)'
_computing_structure_solution      'SHELXT 2014/5 (Sheldrick, 2014)'
_refine_diff_density_max           0.184
_refine_diff_density_min           -0.209
_refine_diff_density_rms           0.053
_refine_ls_extinction_coef         .
_refine_ls_extinction_method       none
_refine_ls_goodness_of_fit_ref     1.101
_refine_ls_hydrogen_treatment      constr
_refine_ls_matrix_type             full
_refine_ls_number_parameters       64
_refine_ls_number_reflns           334
_refine_ls_number_restraints       0
_refine_ls_R_factor_all            0.0809
_refine_ls_R_factor_gt             0.0636
_refine_ls_restrained_S_all        1.101
_refine_ls_shift/su_max            0.000
_refine_ls_shift/su_mean           0.000
_refine_ls_structure_factor_coef   Fsqd
_refine_ls_weighting_details      
 'w=1/[\s^2^(Fo^2^)+(0.1523P)^2^] where P=(Fo^2^+2Fc^2^)/3'
_refine_ls_weighting_scheme        calc
_refine_ls_wR_factor_gt            0.1861
_refine_ls_wR_factor_ref           0.2025
_refine_special_details            ?
_olex2_refinement_description
;
1. Fixed Uiso
 At 1.2 times of:
  All C(H) groups
2.a Aromatic/amide H refined with riding coordinates:
 C003(H003), C004(H004), C005(H005), C006(H006), C007(H007)
;
_atom_sites_solution_hydrogens     geom
_atom_sites_solution_primary       ?
_atom_sites_solution_secondary     ?
loop_
  _atom_site_label
  _atom_site_type_symbol
  _atom_site_fract_x
  _atom_site_fract_y
  _atom_site_fract_z
  _atom_site_U_iso_or_equiv
  _atom_site_adp_type
  _atom_site_occupancy
  _atom_site_site_symmetry_order
  _atom_site_calc_flag
  _atom_site_refinement_flags_posn
  _atom_site_refinement_flags_adp
  _atom_site_refinement_flags_occupancy
  _atom_site_disorder_assembly
  _atom_site_disorder_group
 C001 C 0.3470(11) 0.4032(4) 0.4144(3) 0.035(5) Uani 1 1 d . . . . .
 C002 C 0.4094(11) 0.6579(4) 0.3756(3) 0.016(5) Uani 1 1 d . . . . .
 C003 C 0.4476(10) 0.2488(4) 0.5388(3) 0.025(5) Uani 1 1 d . . . . .
 H003 H 0.415421 0.079020 0.562909 0.030 Uiso 1 1 calc R U . . .
 C004 C 0.1935(11) 0.3230(4) 0.3303(4) 0.027(5) Uani 1 1 d . . . . .
 H004 H 0.149628 0.164788 0.367833 0.032 Uiso 1 1 calc R U . . .
 C005 C 0.2996(10) 0.8090(4) 0.2479(3) 0.028(5) Uani 1 1 d . . . . .
 H005 H 0.324692 0.983727 0.233158 0.034 Uiso 1 1 calc R U . . .
 C006 C 0.1655(10) 0.7167(5) 0.1500(3) 0.027(5) Uani 1 1 d . . . . .
 H006 H 0.110627 0.815053 0.051483 0.033 Uiso 1 1 calc R U . . .
 C007 C 0.1044(11) 0.4684(5) 0.1941(3) 0.039(5) Uani 1 1 d . . . . .
 H007 H 0.005350 0.405429 0.131496 0.047 Uiso 1 1 calc R U . . .

loop_
  _atom_site_aniso_label
  _atom_site_aniso_U_11
  _atom_site_aniso_U_22
  _atom_site_aniso_U_33
  _atom_site_aniso_U_23
  _atom_site_aniso_U_13
  _atom_site_aniso_U_12
 C001 0.065(16) 0.0192(11) 0.0193(10) -0.0001(7) 0.003(2) 0.0040(19)
 C002 0.008(14) 0.0188(11) 0.0220(10) -0.0006(7) 0.005(2) 0.0051(18)
 C003 0.038(15) 0.0176(12) 0.0208(10) -0.0001(6) 0.002(2) 0.0072(17)
 C004 0.034(17) 0.0194(11) 0.0258(11) 0.0010(8) -0.001(2) -0.0012(19)
 C005 0.045(16) 0.0184(10) 0.0217(10) -0.0004(7) 0.000(2) 0.0025(19)
 C006 0.036(16) 0.0220(11) 0.0230(11) 0.0018(7) -0.004(2) 0.0053(19)
 C007 0.071(17) 0.0212(12) 0.0241(11) -0.0017(7) -0.004(2) 0.003(2)

_geom_special_details
;
 All esds (except the esd in the dihedral angle between two l.s. planes)
 are estimated using the full covariance matrix.  The cell esds are taken
 into account individually in the estimation of esds in distances, angles
 and torsion angles; correlations between esds in cell parameters are only
 used when they are defined by crystal symmetry.  An approximate (isotropic)
 treatment of cell esds is used for estimating esds involving l.s. planes.
;
loop_
  _geom_bond_atom_site_label_1
  _geom_bond_atom_site_label_2
  _geom_bond_distance
  _geom_bond_site_symmetry_2
  _geom_bond_publ_flag
 C001 C002 1.435(5) . ?
 C001 C003 1.383(7) . ?
 C001 C004 1.377(11) . ?
 C002 C003 1.335(11) 3_666 ?
 C002 C005 1.427(7) . ?
 C003 H003 0.9300 . ?
 C004 H004 0.9300 . ?
 C004 C007 1.360(7) . ?
 C005 H005 0.9300 . ?
 C005 C006 1.311(9) . ?
 C006 H006 0.9300 . ?
 C006 C007 1.409(5) . ?
 C007 H007 0.9300 . ?

loop_
  _geom_angle_atom_site_label_1
  _geom_angle_atom_site_label_2
  _geom_angle_atom_site_label_3
  _geom_angle
  _geom_angle_site_symmetry_1
  _geom_angle_site_symmetry_3
  _geom_angle_publ_flag
 C003 C001 C002 116.7(6) . . ?
 C004 C001 C002 120.3(4) . . ?
 C004 C001 C003 123.1(4) . . ?
 C003 C002 C001 122.9(4) 3_666 . ?
 C003 C002 C005 122.8(3) 3_666 . ?
 C005 C002 C001 114.2(6) . . ?
 C001 C003 H003 119.8 . . ?
 C002 C003 C001 120.3(4) 3_666 . ?
 C002 C003 H003 119.8 3_666 . ?
 C001 C004 H004 119.0 . . ?
 C007 C004 C001 121.9(4) . . ?
 C007 C004 H004 119.0 . . ?
 C002 C005 H005 118.0 . . ?
 C006 C005 C002 124.0(3) . . ?
 C006 C005 H005 118.0 . . ?
 C005 C006 H006 120.0 . . ?
 C005 C006 C007 120.0(4) . . ?
 C007 C006 H006 120.0 . . ?
 C004 C007 C006 118.5(6) . . ?
 C004 C007 H007 120.8 . . ?
 C006 C007 H007 120.8 . . ?

loop_
  _geom_torsion_atom_site_label_1
  _geom_torsion_atom_site_label_2
  _geom_torsion_atom_site_label_3
  _geom_torsion_atom_site_label_4
  _geom_torsion
  _geom_torsion_site_symmetry_1
  _geom_torsion_site_symmetry_2
  _geom_torsion_site_symmetry_3
  _geom_torsion_site_symmetry_4
  _geom_torsion_publ_flag
 C001 C002 C005 C006 -9.6(7) . . . . ?
 C001 C004 C007 C006 -5.0(8) . . . . ?
 C002 C001 C003 C002 3.4(8) . . . 3_666 ?
 C002 C001 C004 C007 6.7(8) . . . . ?
 C002 C005 C006 C007 11.8(8) . . . . ?
 C003 C001 C002 C003 -3.5(8) . . . 3_666 ?
 C003 C001 C002 C005 -179.4(4) . . . . ?
 C003 C001 C004 C007 -173.6(4) . . . . ?
 C003 C002 C005 C006 174.5(5) 3_666 . . . ?
 C004 C001 C002 C003 176.2(5) . . . 3_666 ?
 C004 C001 C002 C005 0.2(7) . . . . ?
 C004 C001 C003 C002 -176.3(5) . . . 3_666 ?
 C005 C006 C007 C004 -4.1(8) . . . . ?

_shelx_res_file
;
TITL Anthracene_29.0GPa_IAM_a.res in P2(1)/c
    Anthracene_29.0GPa_IAM.res
    created by SHELXL-2017/1 at 19:13:57 on 25-Aug-2025
REM Old TITL Anthracene_29.0GPa_IAM_a.res in Pc
REM SHELXT solution in P2(1)/c
REM R1 0.117, Rweak 0.001, Alpha 0.226, Orientation as input
REM Formula found by SHELXT: C7
CELL 0.41 7.9352 5.1607 6.8359 90 93.543 90
ZERR 2 0.011 0.0005 0.0006 0 0.021 0
LATT 1
SYMM -X,0.5+Y,0.5-Z
SFAC C H
DISP C -0.0001 0.0005 5.0796
DISP H 0 0 0.5971
UNIT 28 20

L.S. 20 0 0
PLAN  5
SIZE 0.012 0.012 0.013
CONF
BOND $H
list 4
MORE -1
fmap 2 53
acta
OMIT -1 4 9
REM <olex2.extras>
REM <HklSrc "%.\\Anthracene_29.0GPa_IAM.hkl">
REM </olex2.extras>

WGHT    0.152300
FVAR       2.46063
C001  1    0.346952    0.403168    0.414367    11.00000    0.06532    0.01917 =
         0.01928   -0.00009    0.00300    0.00401
C002  1    0.409384    0.657892    0.375577    11.00000    0.00823    0.01882 =
         0.02204   -0.00062    0.00457    0.00513
C003  1    0.447581    0.248765    0.538786    11.00000    0.03751    0.01763 =
         0.02081   -0.00014    0.00189    0.00724
AFIX  43
H003  2    0.415421    0.079020    0.562909    11.00000   -1.20000
AFIX   0
C004  1    0.193540    0.323008    0.330328    11.00000    0.03411    0.01935 =
         0.02580    0.00100   -0.00111   -0.00116
AFIX  43
H004  2    0.149628    0.164788    0.367833    11.00000   -1.20000
AFIX   0
C005  1    0.299606    0.809048    0.247895    11.00000    0.04495    0.01842 =
         0.02165   -0.00039    0.00031    0.00249
AFIX  43
H005  2    0.324692    0.983727    0.233158    11.00000   -1.20000
AFIX   0
C006  1    0.165467    0.716653    0.150039    11.00000    0.03572    0.02201 =
         0.02301    0.00185   -0.00382    0.00529
AFIX  43
H006  2    0.110627    0.815053    0.051483    11.00000   -1.20000
AFIX   0
C007  1    0.104385    0.468409    0.194122    11.00000    0.07074    0.02117 =
         0.02414   -0.00172   -0.00380    0.00307
AFIX  43
H007  2    0.005350    0.405429    0.131496    11.00000   -1.20000
AFIX   0
HKLF 4


REM  Anthracene_29.0GPa_IAM_a.res in P2(1)/c
REM R1 =  0.0636 for     238 Fo > 4sig(Fo)  and  0.0809 for all     334 data
REM     64 parameters refined using      0 restraints

END

WGHT      0.1523      0.0000

REM Highest difference peak  0.184,  deepest hole -0.209,  1-sigma level  0.053
Q1    1   0.2128  0.6955  0.3387  11.00000  0.05    0.18
Q2    1   0.0401  0.6168  0.1789  11.00000  0.05    0.18
Q3    1   0.0240  0.3571  0.2748  11.00000  0.05    0.18
Q4    1   0.4380  0.7474  0.2531  11.00000  0.05    0.17
Q5    1   0.2940  0.2979  0.5004  11.00000  0.05    0.14
;
_shelx_res_checksum                5798
_shelx_hkl_file
;
   0   0   1    0.15    0.30
   0   0   2 2688.51    4.48
   0   0  -3   -0.49    1.42
   0   0   3   -0.88    1.24
   0   0  -5    0.32    2.41
   0   0   5    0.40    2.31
   0   0   6    4.85    2.67
   0   0  -6    3.87    3.09
   0   0  -7   -0.60    3.82
   0   0   7   -0.01    3.56
   0   0  -8   -1.30    4.35
   0   0   8    1.49    4.77
   0   0   9    0.45    4.84
   0   0  -9   -0.51    4.48
   0   1   1  951.43    2.42
   0  -1  -2  922.06    3.16
   0  -1   2  921.54    2.33
   0  -1   3   53.62    1.37
   0   1  -3   57.34    1.50
   0   1   3   55.18    1.65
   0  -1  -5  756.96    4.78
   0   1   5  750.87    4.70
   0   1  -5  748.98    4.64
   0   1   6   77.07    3.05
   0  -1  -6   77.41    3.56
   0  -1   7    2.18    3.62
   0  -1  -7    2.80    3.88
   0   1  -7   -2.02    3.70
   0   1   8    2.15    4.10
   0  -1   8   -2.66    4.33
   0  -1  -8    0.37    4.32
   0   1  -8    2.38    4.24
   0   1  -9    3.62    4.17
   0  -1  -9    7.03    4.64
   0  -1   9    4.56    5.31
   0   1   9    3.88    4.61
   0   1 -10  180.64    5.45
   0   2   0 5440.99    5.13
   0  -2   0 5440.43    4.84
   0   2   1 2069.15    4.32
   0  -2  -1 2066.66    4.41
   0   2   2   37.31    1.58
   0  -2  -2   37.98    1.62
   0   2  -3  191.51    1.65
   0   2   3  189.55    2.61
   0  -2  -3  191.15    2.59
   0   2   4    0.39    2.33
   0  -2   4    4.76    1.78
   0  -2  -4    3.20    2.20
   0   2  -5  646.86    4.12
   0  -2  -5  650.17    4.96
   0   2   6   50.50    3.45
   0   2  -6   56.00    3.11
   0  -2  -7    8.63    4.20
   0   2  -7    6.88    3.32
   0  -2   7   10.28    3.76
   0   2   7    6.29    3.88
   0   2  -8  139.87    4.42
   0  -2  -8  144.41    5.13
   0   2  -9  115.28    4.83
   0   2 -10  390.13    6.27
   0  -2  11    7.36    7.97
   0   3   0    1.03    1.20
   0  -3   0    0.37    1.12
   0   3   1  821.12    3.52
   0  -3  -1  828.87    3.40
   0   3   2   27.26    1.98
   0  -3  -2   29.92    1.97
   0  -3  -3  813.51    4.68
   0   3   3  815.30    4.54
   0   3   4 1669.78    6.82
   0  -3  -4 1659.52    7.01
   0   3   5   32.80    3.32
   0  -3  -5   48.05    3.66
   0   3   6  134.10    4.35
   0  -3  -6  140.23    4.54
   0   3   7    2.23    4.07
   0   3  -7   11.82    3.76
   0  -3  -7    7.84    4.47
   0  -3  -8   17.01    5.05
   0   3  -8   16.59    4.55
   0  -3   9    2.24    4.84
   0   3  -9    3.17    4.60
   0   3 -10   -7.13    4.94
   0   3 -11   13.28    5.73
   0  -4   0   81.66    1.93
   0  -4  -1   37.29    2.27
   0  -4  -2   14.04    2.69
   0   4   3  784.05    5.39
   0  -4  -3  783.06    5.27
   0   4   4  341.32    4.86
   0  -4  -5  215.70    4.75
   0   4   5  216.49    4.84
   0  -4  -6  191.27    5.08
   0   4   6  194.37    5.28
   0   4   7    0.48    4.87
   0  -4  -7    3.07    4.83
   0   4   8   30.97    5.40
   0  -5   0   -0.01    2.60
   0  -5  -1   86.80    3.05
   0   5   2    2.43    3.27
   0  -5  -2    2.39    3.04
   0  -5  -3    7.86    3.40
   0   5   3    6.09    3.66
   0  -5  -4    6.84    3.77
   0   5   4    0.36    4.16
   0   5   5   49.30    4.84
   0  -5  -5   45.13    4.39
   0  -5  -6  577.79    6.56
   0   5   7   19.94    5.44
   0  -6  -1  160.47    4.55
   0  -6  -3  208.93    4.32
   0   6   3  218.12    5.35
   0  -6  -4   16.53    3.99
   0   6   4   16.06    5.23
   0  -6  -5   35.92    4.34
   0   6   5   30.77    5.88
   0   6   6   46.27    6.37
   0  -6  -6   30.79    5.06
   0  -7  -1   34.99    5.27
   0  -7  -2   24.16    4.48
   0  -7  -3   62.46    4.46
   0  -7  -4    3.41    4.20
   0   7   4    1.38    5.70
   0  -7  -5    4.37    4.54
   0  -8  -4   -1.23    4.50
   1   0 -10   78.10    5.83
   1   0  -9    6.04    4.69
  -1   0   9    0.61    3.98
   1   0  -8    5.23    4.23
  -1   0   8    4.89    3.76
   1   0  -7    0.28    3.77
  -1   0   7    3.29    3.46
   1   0  -6 1684.57    7.29
  -1   0   6 1688.65    6.66
  -1   0   5    0.28    1.96
   1   0  -5    0.41    2.61
  -1   0   3   -0.55    1.25
   1   0  -3    0.19    1.42
  -1   0   2 8803.08    8.54
   1   0   3    0.27    1.77
  -1   0  -3    0.18    1.25
  -1   0  -4   51.04    2.13
  -1   0  -5    0.06    2.33
   1   0   5    0.04    2.94
   1   0   7    1.71    4.42
  -1   0  -7   -2.80    3.72
  -1   0  -8  341.59    5.25
  -1   0  -9    1.85    4.68
   1   0   9    0.21    5.77
   1   0  10    0.11    6.74
   1   1  -9   20.01    5.20
   1  -1  -9   19.57    4.69
  -1  -1   9   26.14    4.64
   1  -1  -8   16.17    4.37
   1   1  -8   21.92    4.69
  -1  -1   8   22.50    4.06
   1   1  -7    0.91    4.06
   1  -1  -7    2.68    3.78
  -1  -1   7    5.59    3.42
  -1  -1   6   51.54    2.97
  -1   1   6   43.67    3.16
   1  -1  -6   51.55    3.40
   1  -1  -5  239.77    3.44
   1   1  -5  235.52    3.56
   1   1  -4    2.37    2.04
  -1   1   4    0.26    1.97
  -1  -1   4    0.63    1.78
   1   1  -3    2.77    1.36
  -1  -1   3    3.09    1.17
  -1   1   3    3.54    1.46
   1  -1  -2 9999.00   10.41
  -1  -1  -3 3667.01    7.59
  -1  -1  -4   93.22    2.47
  -1   1  -5  161.85    2.73
  -1  -1  -5  145.45    3.17
  -1  -1  -6   76.15    3.28
  -1  -1  -7  105.10    4.43
  -1   1  -7   99.96    3.77
  -1   1  -8 1340.49    7.33
  -1  -1  -8 1322.12    8.03
  -1   1  -9  138.19    4.93
  -1  -1  -9  139.53    5.38
  -1   1 -10    0.97    4.69
  -1  -2  10    1.55    6.64
   1   2 -10    4.75    5.60
  -1   2   9    6.22    4.34
   1   2  -9   15.49    5.12
   1   2  -8   19.17    4.38
   1  -2  -8   29.54    4.36
   1  -2  -7    1.72    3.76
  -1  -2   7    5.87    3.61
  -1   2   7    5.65    3.79
   1   2  -7   -3.10    3.83
  -1  -2   6   15.66    3.04
  -1   2   6   13.28    3.33
   1   2  -6   12.36    3.29
  -1  -2   5  308.38    3.09
   1  -2  -5  308.95    3.97
  -1   2   4    0.58    1.98
  -1  -2   4    1.52    1.77
   1  -2  -4    3.62    2.30
  -1   2   3   97.04    2.30
  -1  -2   3   93.51    1.42
  -1   2   2   20.26    1.47
   1  -2  -2   18.97    1.45
   1  -2  -1  932.04    3.08
  -1   2   1  930.84    3.07
  -1  -2  -1   17.30    1.12
  -1  -2  -2   23.90    1.42
   1   2   2   27.54    2.08
  -1  -2  -3  104.08    2.41
  -1   2  -3  107.69    1.43
   1   2   3  104.97    2.66
  -1   2  -4 1654.76    4.49
   1   2   4 1617.67    6.63
  -1   2  -5  186.05    2.65
  -1  -2  -5  192.59    3.20
  -1   2  -6   27.31    2.80
   1   2   7    9.99    4.25
  -1   2  -7   11.05    3.18
  -1   2  -8    0.49    3.75
  -1  -2  -8    3.97    4.27
   1   2   8   -0.20    4.83
   1   2   9   84.03    6.26
  -1   2  -9   95.36    4.46
  -1   2 -10   10.88    4.39
  -1  -3  11   10.45    6.76
  -1  -3  10    1.16    5.66
  -1  -3   9   18.78    4.87
   1  -3  -8   13.48    4.94
  -1  -3   8    8.70    4.05
  -1   3   7  257.47    5.12
   1  -3  -7  263.85    5.33
  -1   3   6  387.63    5.15
   1  -3  -6  399.49    5.03
  -1   3   5 2286.90    8.52
  -1  -3   5 2288.61    6.03
   1  -3  -5 2287.12    8.43
   1  -3  -4  207.57    3.36
  -1  -3   4  209.81    2.12
   1  -3  -3  667.66    4.11
  -1   3   3  666.48    3.93
  -1  -3   3  663.16    2.23
  -1   3   2 1801.74    5.64
   1  -3  -2 1809.96    5.42
  -1   3   1  380.51    2.94
  -1  -3  -1    3.09    1.49
  -1  -3  -2  235.99    2.67
  -1  -3  -3  747.65    4.25
   1   3   3  742.10    5.13
  -1  -3  -4    0.95    2.39
   1   3   4    4.83    3.45
  -1   3  -4    1.58    1.80
  -1  -3  -5   65.31    3.32
  -1   3  -5   58.95    2.32
   1   3   6   23.75    4.32
  -1   3  -6   17.56    2.87
  -1  -3  -6   21.76    3.84
  -1   3  -7    1.33    3.32
  -1  -3  -7    5.08    3.93
   1   3   7   -0.65    5.02
  -1  -3  -8   27.17    4.44
  -1   3  -8   28.48    3.72
  -1   3  -9   19.32    3.95
  -1   3 -10   -1.81    4.23
  -1   3 -11   13.66    4.97
  -1  -4   9   18.27    4.09
  -1  -4   8    4.53    3.59
  -1   4   8   17.60    4.72
  -1  -4   7    0.68    2.99
   1  -4  -7    4.73    4.69
  -1   4   7    8.69    4.02
   1  -4  -6    1.55    4.02
  -1  -4   6    0.56    2.36
  -1   4   6    0.46    3.95
  -1   4   5  199.60    4.40
   1  -4  -5  197.39    4.36
  -1   4   4  424.84    4.85
   1  -4  -3    6.31    2.91
  -1   4   3    4.24    2.99
   1  -4  -2  308.46    3.72
  -1  -4   1    0.15    1.20
  -1   4   1    0.41    2.13
   1  -4  -1   -0.98    2.23
  -1   4   0   75.39    1.92
  -1  -4   0   73.63    1.76
  -1   4  -1   22.64    1.22
  -1  -4  -2 1730.56    5.51
  -1  -4  -3 1109.34    5.07
   1   4   3 1099.55    6.63
   1   4   4  232.75    5.25
  -1  -4  -5  446.40    5.32
  -1   4  -5  444.82    3.54
  -1   4  -6    3.38    3.17
   1   4   6    0.51    5.30
  -1  -4  -6   -0.68    3.61
  -1  -4  -7  135.41    4.71
  -1   4  -7  136.95    4.39
  -1   4  -8   -0.85    4.61
  -1   5   7  413.73    6.47
   1  -5  -7  392.87    6.60
   1  -5  -6   -0.88    4.57
  -1   5   5  358.08    5.06
   1  -5  -5  371.10    5.39
  -1   5   4  387.80    4.81
   1  -5  -4  376.73    5.08
   1  -5  -3   14.57    3.82
  -1   5   3   15.26    3.47
  -1   5   2   38.91    3.22
  -1  -5   1    1.10    1.93
  -1  -5   0   34.59    2.18
  -1   5  -1    0.72    1.71
  -1  -5  -1   14.85    2.88
  -1  -5  -2  131.00    3.45
  -1  -5  -3   78.11    3.39
  -1  -5  -4   66.85    3.63
   1   5   4   56.76    5.03
  -1  -5  -5  851.88    6.43
   1   5   5  874.15    8.41
  -1  -5  -6  228.97    4.95
   1   5   7  129.56    7.43
   1  -6  -6   12.57    5.44
  -1   6   6   11.05    5.10
   1  -6  -5   -2.72    5.15
  -1   6   5    1.73    4.77
  -1   6   4  227.75    5.27
   1  -6  -4  233.20    5.67
  -1   6   3   55.46    4.11
   1  -6  -3   55.13    4.75
  -1   6   2    2.05    3.46
  -1   6   1    6.10    2.97
  -1  -6   1    4.32    2.75
  -1  -6  -1    0.67    3.01
  -1  -6  -3   18.81    3.87
  -1  -6  -4    1.41    4.08
  -1  -6  -5   13.91    4.60
  -1  -6  -6    0.94    4.66
   1   6   6  -13.98    6.64
   1  -7  -5    3.95    5.07
   1  -7  -4   12.78    5.26
  -1   7   4    7.45    5.14
  -1   7   3   31.18    4.89
  -1   7   2   10.15    4.23
  -1   7   1    1.77    3.62
  -1  -7   0   27.91    3.75
  -1  -7  -1    2.90    3.08
  -1  -7  -2   40.65    3.57
  -1  -7  -3   21.40    4.05
  -1  -7  -4   16.72    4.50
  -1  -7  -5   15.06    5.22
  -1   8   5   -0.90    7.92
  -1   8   4    8.60    6.67
  -1  -8  -3    0.89    3.72
  -1  -8  -4    1.70    4.82
  -2   0  10    3.34    4.34
  -2   0   9   -1.33    4.00
   2   0  -9    2.13    5.30
  -2   0   7   -1.68    2.70
  -2   0   6  232.51    3.82
  -2   0   5    0.51    2.47
   2   0  -5    0.08    3.03
  -2   0  -5    0.56    2.77
  -2   0  -6  375.86    4.77
  -2   0  -7   -0.15    3.57
  -2   0  -9   -1.87    5.35
  -2  -1  10    1.61    4.67
  -2   1   9    1.24    4.15
  -2  -1   9    2.58    4.13
   2  -1  -9    4.94    5.17
  -2   1   8    2.68    3.67
   2  -1  -8    2.86    4.75
  -2  -1   7   90.43    2.97
  -2  -1   6   17.48    2.65
  -2   1   6   13.13    3.24
   2  -1  -6    8.74    3.84
  -2   1   5    2.54    2.54
   2  -1  -5   -3.64    2.98
  -2  -1  -4   -0.49    2.35
  -2   1  -4    0.90    2.61
  -2  -1  -5  102.96    3.33
  -2  -1  -6    2.07    3.46
  -2   1  -7  454.06    4.91
  -2  -1  -7  456.49    5.38
  -2   1  -8  385.23    5.43
  -2  -1  -8  396.27    5.85
  -2   1  -9    2.36    4.54
  -2  -1  -9   -3.47    5.51
  -2   1 -10   11.74    5.26
  -2  -2  11    7.10    6.89
  -2   2   9    3.00    4.87
   2  -2  -8   -6.63    4.79
  -2   2   8   -0.10    4.00
  -2  -2   8    2.00    3.99
  -2  -2   7  533.62    4.34
  -2   2   7  520.83    5.52
  -2  -2   6  786.31    4.90
  -2   2   6  795.14    5.62
   2  -2  -5    1.59    3.10
  -2   2   4   14.08    2.40
   2  -2  -4   12.99    2.59
   2  -2  -3  341.75    3.59
  -2   2   3  343.49    3.06
  -2  -2  -3  616.93    4.04
  -2   2  -4    5.58    2.57
  -2  -2  -4   13.53    2.30
  -2  -2  -5   22.81    3.11
  -2   2  -6  323.00    3.97
  -2   2  -7  142.39    3.29
  -2  -2  -7  147.83    3.92
  -2  -2  -8   39.06    4.72
  -2   2  -9    1.19    4.21
  -2   2 -10    3.69    4.78
  -2  -3  11   33.74    7.14
  -2  -3  10    4.43    6.21
  -2  -3   9    4.84    5.12
  -2  -3   8  130.26    5.33
   2  -3  -7   -2.01    4.43
  -2   3   7    2.05    3.62
  -2   3   6  663.70    5.52
   2  -3  -6  658.76    6.27
  -2  -3   5   53.46    2.37
  -2   3   5   49.55    3.01
   2  -3  -5   52.89    3.59
  -2   3   4    7.86    2.56
   2  -3  -4    3.70    2.87
  -2   3   3  315.58    3.18
   2  -3  -3  317.36    3.69
  -2  -3  -2   80.30    2.19
  -2  -3  -3  175.23    2.62
  -2   3  -4    0.04    2.05
  -2  -3  -4   -0.27    2.57
  -2   3  -6  125.89    2.61
  -2  -3  -6  143.37    3.97
  -2   3  -7   18.86    3.14
  -2  -3  -7   14.76    3.55
  -2   3  -8  113.96    3.77
  -2  -3  -8  107.96    5.01
  -2   3  -9  117.60    4.37
  -2   3 -10   52.97    4.45
  -2   3 -11  159.93    4.94
  -2  -4   9   16.52    3.89
  -2  -4   8    6.02    3.44
  -2   4   7   18.08    4.13
  -2  -4   7   18.16    3.28
   2  -4  -7   16.13    5.04
  -2  -4   6    3.16    3.27
  -2   4   6    1.62    3.58
  -2  -4   5    3.91    2.83
   2  -4  -5    0.24    3.83
  -2   4   4  260.19    3.51
  -2  -4   4  259.19    2.28
  -2   4   3  273.13    3.55
  -2   4   2   26.01    2.33
  -2   4   1   13.72    2.15
  -2   4   0   74.68    2.18
  -2  -4  -2  197.14    2.71
  -2  -4  -3 1514.68    6.11
  -2   4  -4  912.76    3.08
  -2  -4  -5    2.12    2.95
  -2   4  -6    9.34    2.38
  -2  -4  -6   12.00    3.09
  -2   4  -7   -1.26    3.03
  -2  -4  -7    5.72    3.97
  -2   4  -8   90.10    3.74
  -2   4  -9   -0.57    3.79
  -2  -5   7    3.43    2.46
  -2   5   7    1.00    4.21
  -2   5   5   56.93    4.01
  -2  -5   5   25.75    1.34
  -2   5   4   10.73    3.33
   2  -5  -4   10.31    4.48
  -2   5   3   -0.03    3.13
  -2   5   2   43.47    2.76
  -2   5   1  479.07    3.88
  -2  -5   1  477.50    3.11
  -2   5   0  408.48    3.43
  -2   5  -1  831.13    3.58
  -2  -5  -1  831.80    4.76
  -2   5  -2   36.32    1.35
  -2  -5  -2   47.77    2.94
  -2  -5  -3   11.34    2.80
  -2  -5  -4  248.48    3.52
  -2  -5  -5   59.35    3.43
  -2  -5  -6   51.27    3.93
  -2   6   6    4.56    4.28
   2  -6  -6    0.83    5.63
  -2   6   5  151.94    5.09
   2  -6  -5  153.25    6.25
  -2   6   4   56.31    4.48
  -2   6   3   53.51    4.43
  -2   6   2    0.47    3.80
  -2  -6   2   -0.48    1.50
  -2  -6   1    5.26    1.86
  -2  -6   0   77.58    2.50
  -2   6   0   70.62    2.79
  -2  -6  -1   28.33    2.90
  -2  -6  -4  128.65    4.43
  -2  -6  -5    0.77    3.88
  -2   7   4   94.73    5.82
  -2   7   3    2.84    4.84
  -2   7   2   35.83    4.38
  -2   7   1   49.55    3.67
  -2  -7   1   48.22    2.40
  -2  -7   0  663.80    4.11
  -2  -7  -1   34.64    3.39
  -2  -7  -2    5.52    4.38
  -2  -7  -3    2.26    5.06
  -2  -7  -4  169.38    6.12
  -2  -7  -5   30.86    5.88
  -2   8   5   51.50    9.40
  -2   8   4    4.24    7.59
  -2   8   3    6.26    5.97
  -2   8   2    5.40    4.77
  -2  -8  -3   21.48    6.08
  -2  -8  -4  120.14    8.73
  -3   0   9   -0.89    3.30
  -3   0  -7    2.80    4.82
  -3   0  -9   -1.57    5.07
  -3   1   9   10.13    4.04
  -3  -1  -7   92.97    5.27
  -3  -1  -8   53.28    5.32
  -3   1  -9   -0.79    4.75
  -3   2   9    0.61    4.56
  -3  -2  -7   60.35    4.87
  -3   2  -8   15.75    4.39
  -3  -2  -8   14.93    4.96
  -3   2  -9    7.96    4.63
  -3   2 -10   22.54    5.15
  -3   3   7  359.27    5.30
  -3  -3  -6   78.11    4.17
  -3   3  -6   60.28    3.44
  -3   3  -7  193.75    4.14
  -3  -3  -7  175.04    5.05
  -3   3  -8   -1.71    3.29
  -3   3  -9  228.63    5.10
  -3   4   7  118.71    4.38
  -3   4   6   34.05    3.49
  -3   4   5  242.62    4.29
  -3  -4  -6   20.96    3.63
  -3   4  -6   17.86    2.63
  -3  -4  -7   -0.32    3.84
  -3   4  -7    2.09    2.43
  -3   4  -8    1.44    3.14
  -3   5   7   75.06    4.29
  -3   5   5    2.62    3.12
  -3   5   4   37.44    3.64
  -3   5   3   13.14    3.53
  -3   5  -5   60.53    1.92
  -3  -5  -5   69.75    3.57
  -3   5  -6   -0.08    2.17
  -3  -5  -6   -0.01    3.41
  -3   6   6   -2.66    4.76
  -3   6   5   62.31    4.98
  -3   6   4   -2.03    4.56
  -3   6   3   -1.12    4.66
  -3   6   2   37.42    5.61
  -3   6   0    9.67    7.69
  -3   6  -1  103.79    7.31
  -3   6  -2   25.56    4.59
  -3  -6  -3   23.24    4.24
  -3  -6  -4  257.78    4.76
  -3  -6  -5   24.07    3.43
  -3   7   5   68.97    8.75
  -3   7   4   -0.66    8.66
  -3   7   3    9.35    8.69
  -3   7   0   33.95    4.07
  -3   7  -1    7.17    2.38
   0   0   0    0.00    0.00
;
_shelx_hkl_checksum                67007
_olex2_submission_special_instructions  'No special instructions were received'
_oxdiff_exptl_absorpt_empirical_details
;
Empirical correction (ABSPACK) includes:
- Absorption correction using spherical harmonics
- Frame scaling
;

# start Validation Reply Form
_vrf_PLAT029_Anthracene_29.0GPa_IAM
;
PROBLEM: _diffrn_measured_fraction_theta_full value Low .      0.321 Why?  
RESPONSE: This measurement was performed at high pressure which, due to the high pressure apparatus, limits the theta range. Indeed, the diamond anvil cell metallic body typically shadows more than 60% of the reflections.
;
_vrf_PLAT088_Anthracene_29.0GPa_IAM
;
PROBLEM: Poor Data / Parameter Ratio ....................       5.22 Note  
RESPONSE: This measurement was performed at high pressure which, due to the high pressure apparatus, limits the theta range. Indeed, the diamond anvil cell metallic body typically shadows more than 60% of the reflections.
;
_vrf_PLAT411_Anthracene_29.0GPa_IAM
;
PROBLEM: Short Inter H...H Contact  H003     ..H003     .       1.83 Ang.  
RESPONSE: H atoms are close to each other at high pressure.
;
_vrf_PLAT911_Anthracene_29.0GPa_IAM
;
PROBLEM: Missing FCF Refl Between Thmin & STh/L=    0.600        101 Report
RESPONSE: This measurement was performed at high pressure which, due to the high pressure apparatus, limits the theta range. Indeed, the diamond anvil cell metallic body typically shadows more than 60% of the reflections.
;
# end Validation Reply Form


data_Anthracene_34.0GPa_IAM
_audit_creation_date               2025-08-25
_audit_creation_method
;
Olex2 1.5
(compiled 2025.07.13 svn.rb7424aed for OlexSys, GUI svn.r7311)
;
_shelx_SHELXL_version_number       '2017/1'
_audit_contact_author_address      ?
_audit_contact_author_email        ?
_audit_contact_author_name         ''
_audit_contact_author_phone        ?
_publ_contact_author_id_orcid      ?
_publ_section_references
;
Dolomanov, O.V., Bourhis, L.J., Gildea, R.J, Howard, J.A.K. & Puschmann, H.
 (2009), J. Appl. Cryst. 42, 339-341.

Sheldrick, G.M. (2008). Acta Cryst. A64, 112-122.
;
_chemical_name_common              ?
_chemical_name_systematic          ?
_chemical_formula_moiety           'C14 H10'
_chemical_formula_sum              'C14 H10'
_chemical_formula_weight           178.22
_chemical_melting_point            ?
loop_
  _atom_type_symbol
  _atom_type_description
  _atom_type_scat_dispersion_real
  _atom_type_scat_dispersion_imag
  _atom_type_scat_source
 'C' 'C' -0.0001 0.0005 'International Tables Vol C Tables 4.2.6.8 and 6.1.1.4'
 'H' 'H' 0.0000 0.0000 'International Tables Vol C Tables 4.2.6.8 and 6.1.1.4'

_shelx_space_group_comment
;
The symmetry employed for this shelxl refinement is uniquely defined
by the following loop, which should always be used as a source of
symmetry information in preference to the above space-group names.
They are only intended as comments.
;
_space_group_crystal_system        'monoclinic'
_space_group_IT_number             14
_space_group_name_H-M_alt          'P 1 21/c 1'
_space_group_name_Hall             '-P 2ybc'
loop_
  _space_group_symop_operation_xyz
 'x, y, z'
 '-x, y+1/2, -z+1/2'
 '-x, -y, -z'
 'x, -y-1/2, z-1/2'

_cell_length_a                     7.855(16)
_cell_length_b                     5.1011(9)
_cell_length_c                     6.7534(8)
_cell_angle_alpha                  90
_cell_angle_beta                   93.02(3)
_cell_angle_gamma                  90
_cell_volume                       270.2(6)
_cell_formula_units_Z              2
_cell_measurement_reflns_used      149
_cell_measurement_temperature      293(2)
_cell_measurement_theta_max        21.2120
_cell_measurement_theta_min        2.8840
_shelx_estimated_absorpt_T_max     0.999
_shelx_estimated_absorpt_T_min     0.999
_exptl_absorpt_coefficient_mu      0.057
_exptl_absorpt_correction_T_max    1.00000
_exptl_absorpt_correction_T_min    0.47218
_exptl_absorpt_correction_type     multi-scan
_exptl_absorpt_process_details
;
CrysAlisPro 1.171.42.49 (Rigaku Oxford Diffraction, 2022)
Empirical absorption correction using spherical harmonics,
implemented in SCALE3 ABSPACK scaling algorithm.
;
_exptl_absorpt_special_details     ?
_exptl_crystal_colour              'metallic dark black'
_exptl_crystal_colour_lustre       metallic
_exptl_crystal_colour_modifier     dark
_exptl_crystal_colour_primary      black
_exptl_crystal_density_diffrn      2.190
_exptl_crystal_density_meas        ?
_exptl_crystal_density_method      ?
_exptl_crystal_description         block
_exptl_crystal_F_000               188
_exptl_crystal_size_max            0.013
_exptl_crystal_size_mid            0.012
_exptl_crystal_size_min            0.012
_exptl_transmission_factor_max     ?
_exptl_transmission_factor_min     ?
_diffrn_reflns_av_R_equivalents    0.0135
_diffrn_reflns_av_unetI/netI       0.0196
_diffrn_reflns_Laue_measured_fraction_full  0.284
_diffrn_reflns_Laue_measured_fraction_max  0.185
_diffrn_reflns_limit_h_max         2
_diffrn_reflns_limit_h_min         -3
_diffrn_reflns_limit_k_max         7
_diffrn_reflns_limit_k_min         -8
_diffrn_reflns_limit_l_max         11
_diffrn_reflns_limit_l_min         -11
_diffrn_reflns_number              432
_diffrn_reflns_point_group_measured_fraction_full  0.284
_diffrn_reflns_point_group_measured_fraction_max  0.185
_diffrn_reflns_theta_full          14.241
_diffrn_reflns_theta_max           21.212
_diffrn_reflns_theta_min           2.888
_diffrn_ambient_temperature        293(2)
_diffrn_detector_area_resol_mean   13.3333
_diffrn_measured_fraction_theta_full  0.284
_diffrn_measured_fraction_theta_max  0.185
_diffrn_measurement_details
;
List of Runs (angles in degrees, time in seconds):

  # Type    Start    End  Width  t~exp~   \w     \q     \k     \f   Frames
--------------------------------------------------------------------------
  1  \w    -18.00  33.00   0.50    1.00    --    0.00   0.00   0.00  102
;
_diffrn_measurement_device         'abstract diffractometer'
_diffrn_measurement_device_type   
 'esperanto-CrysAlisPro-abstract goniometer imported esperanto images'
_diffrn_measurement_method         '\w scans'
_diffrn_radiation_type             synchrotron
_diffrn_radiation_wavelength       0.410
_diffrn_source                     synchrotron
_reflns_Friedel_coverage           0.000
_reflns_Friedel_fraction_full      .
_reflns_Friedel_fraction_max       .
_reflns_number_gt                  196
_reflns_number_total               285
_reflns_special_details
;
 Reflections were merged by SHELXL according to the crystal
 class for the calculation of statistics and refinement.
 
 _reflns_Friedel_fraction is defined as the number of unique
 Friedel pairs measured divided by the number that would be
 possible theoretically, ignoring centric projections and
 systematic absences.
;
_reflns_threshold_expression       'I > 2\s(I)'
_computing_cell_refinement         'CrysAlisPro 1.171.42.49 (Rigaku OD, 2022)'
_computing_data_collection         'CrysAlisPro 1.171.42.49 (Rigaku OD, 2022)'
_computing_data_reduction          'CrysAlisPro 1.171.42.49 (Rigaku OD, 2022)'
_computing_molecular_graphics      'Olex2 1.5 (Dolomanov et al., 2009)'
_computing_publication_material    'Olex2 1.5 (Dolomanov et al., 2009)'
_computing_structure_refinement    'XL  (Sheldrick, 2008)'
_computing_structure_solution      'SHELXT 2014/5 (Sheldrick, 2014)'
_refine_diff_density_max           0.173
_refine_diff_density_min           -0.182
_refine_diff_density_rms           0.051
_refine_ls_extinction_coef         .
_refine_ls_extinction_method       none
_refine_ls_goodness_of_fit_ref     0.997
_refine_ls_hydrogen_treatment      constr
_refine_ls_matrix_type             full
_refine_ls_number_parameters       64
_refine_ls_number_reflns           285
_refine_ls_number_restraints       6
_refine_ls_R_factor_all            0.0816
_refine_ls_R_factor_gt             0.0563
_refine_ls_restrained_S_all        0.984
_refine_ls_shift/su_max            0.000
_refine_ls_shift/su_mean           0.000
_refine_ls_structure_factor_coef   Fsqd
_refine_ls_weighting_details      
 'w=1/[\s^2^(Fo^2^)+(0.1417P)^2^] where P=(Fo^2^+2Fc^2^)/3'
_refine_ls_weighting_scheme        calc
_refine_ls_wR_factor_gt            0.1538
_refine_ls_wR_factor_ref           0.1739
_refine_special_details            ?
_olex2_refinement_description
;
1. Fixed Uiso
 At 1.2 times of:
  All C(H) groups
2. Uiso/Uaniso restraints and constraints
Uanis(C004) \\sim Ueq: with sigma of 0.02 and sigma for terminal atoms of 0.04
3.a Aromatic/amide H refined with riding coordinates:
 C003(H003), C004(H004), C005(H005), C006(H006), C007(H007)
;
_atom_sites_solution_hydrogens     geom
_atom_sites_solution_primary       ?
_atom_sites_solution_secondary     ?
loop_
  _atom_site_label
  _atom_site_type_symbol
  _atom_site_fract_x
  _atom_site_fract_y
  _atom_site_fract_z
  _atom_site_U_iso_or_equiv
  _atom_site_adp_type
  _atom_site_occupancy
  _atom_site_site_symmetry_order
  _atom_site_calc_flag
  _atom_site_refinement_flags_posn
  _atom_site_refinement_flags_adp
  _atom_site_refinement_flags_occupancy
  _atom_site_disorder_assembly
  _atom_site_disorder_group
 C001 C 0.3435(12) 0.4023(5) 0.4143(4) 0.027(6) Uani 1 1 d . . . . .
 C002 C 0.4079(12) 0.6592(5) 0.3751(3) 0.019(5) Uani 1 1 d . . . . .
 C003 C 0.4475(11) 0.2470(5) 0.5395(3) 0.021(5) Uani 1 1 d . . . . .
 H003 H 0.415692 0.074889 0.564108 0.025 Uiso 1 1 calc R U . . .
 C004 C 0.1917(11) 0.3219(5) 0.3312(4) 0.017(5) Uani 1 1 d . U . . .
 H004 H 0.146759 0.162568 0.370190 0.020 Uiso 1 1 calc R U . . .
 C005 C 0.3015(11) 0.8113(5) 0.2481(3) 0.022(6) Uani 1 1 d . . . . .
 H005 H 0.327774 0.987766 0.233419 0.026 Uiso 1 1 calc R U . . .
 C006 C 0.1674(12) 0.7185(5) 0.1489(3) 0.033(6) Uani 1 1 d . . . . .
 H006 H 0.113477 0.818367 0.048875 0.040 Uiso 1 1 calc R U . . .
 C007 C 0.1038(11) 0.4672(5) 0.1930(3) 0.021(6) Uani 1 1 d . . . . .
 H007 H 0.004530 0.403658 0.128916 0.026 Uiso 1 1 calc R U . . .

loop_
  _atom_site_aniso_label
  _atom_site_aniso_U_11
  _atom_site_aniso_U_22
  _atom_site_aniso_U_33
  _atom_site_aniso_U_23
  _atom_site_aniso_U_13
  _atom_site_aniso_U_12
 C001 0.039(17) 0.0213(13) 0.0202(10) -0.0014(8) 0.005(2) 0.001(2)
 C002 0.014(17) 0.0231(13) 0.0199(10) 0.0008(7) 0.006(2) -0.001(2)
 C003 0.023(17) 0.0207(13) 0.0197(10) 0.0003(7) 0.006(2) 0.000(2)
 C004 0.007(15) 0.0213(12) 0.0225(11) 0.0011(8) 0.001(2) -0.007(2)
 C005 0.024(18) 0.0224(12) 0.0194(10) 0.0005(7) 0.002(2) 0.005(2)
 C006 0.055(18) 0.0232(13) 0.0205(10) 0.0007(8) 0.001(2) 0.002(2)
 C007 0.018(18) 0.0238(13) 0.0222(11) -0.0031(7) -0.002(2) 0.0007(19)

_geom_special_details
;
 All esds (except the esd in the dihedral angle between two l.s. planes)
 are estimated using the full covariance matrix.  The cell esds are taken
[truncated: 112,225 more chars]
